# Supplementary material for: Comparative transcriptome analysis of transcripts of uncertain coding potential in septic myocardial depression
Source: BMC Cardiovasc Disord. 2021 Apr 8;21:166. doi: 10.1186/s12872-021-01973-z (PMC8028820; doi:10.1186/s12872-021-01973-z)
Supplement: Supplementary file 2 — Additional file 2. Table S1: Detailed information regarding each TUCP in sepsis group and control group. [file 12872_2021_1973_MOESM2_ESM.xls]

TUCP_ID	TUCP_Gene_ID	Gene_Type	Status	Chromosome	Start	End	Strand	Exon_number	Length	ORF
TUCP_004228	XLOC_185596	TUCP	TUCP	8	23084468	23090605	+	2	3053	287
TUCP_002354	XLOC_098636	TUCP	TUCP	2	118785836	118801147	+	4	14947	140
TUCP_004528	XLOC_199496	TUCP	TUCP	9	111180979	111187844	+	2	6839	136
TUCP_003321	XLOC_143089	TUCP	TUCP	4	63305584	63308815	-	2	2392	172
TUCP_004847	XLOC_215880	TUCP	TUCP	Y	957724	981073	-	5	20201	223
TUCP_004452	XLOC_196072	TUCP	TUCP	9	11124864	11152923	+	4	5182	562
TUCP_003193	XLOC_137663	TUCP	TUCP	4	100254620	100264313	+	2	2872	159
TUCP_003192	XLOC_137559	TUCP	TUCP	4	98627229	98632962	+	3	4392	137
TUCP_003191	XLOC_137559	TUCP	TUCP	4	98627220	98632962	+	2	1974	102
TUCP_003190	XLOC_137467	TUCP	TUCP	4	97796258	97801640	+	2	4882	109
TUCP_003197	XLOC_137908	TUCP	TUCP	4	115207688	115210629	+	3	1948	122
TUCP_003196	XLOC_137866	TUCP	TUCP	4	114129647	114152124	+	2	289	95
TUCP_003195	XLOC_137831	TUCP	TUCP	4	113497613	113504401	+	4	3645	141
TUCP_003194	XLOC_137663	TUCP	TUCP	4	100254648	100256932	+	2	2248	149
TUCP_004453	XLOC_196083	TUCP	TUCP	9	11531885	11541028	+	2	3129	129
TUCP_003199	XLOC_137908	TUCP	TUCP	4	115207707	115210629	+	2	2141	122
TUCP_003198	XLOC_137908	TUCP	TUCP	4	115207707	115210629	+	2	1855	122
TUCP_004195	XLOC_184447	TUCP	TUCP	7	137632622	137643431	-	3	10670	156
TUCP_000884	XLOC_032870	TUCP	TUCP	10	103198427	103202059	-	5	302	78
TUCP_000885	XLOC_032964	TUCP	TUCP	10	105459131	105492287	-	3	2158	220
TUCP_000886	XLOC_033255	TUCP	TUCP	10	108030805	108031233	-	2	282	94
TUCP_000887	XLOC_033296	TUCP	TUCP	10	108963440	108978157	-	2	14678	194
TUCP_000880	XLOC_032621	TUCP	TUCP	10	95631249	95675200	-	5	39083	242
TUCP_000881	XLOC_032621	TUCP	TUCP	10	95631249	95675202	-	4	43786	189
TUCP_000882	XLOC_032621	TUCP	TUCP	10	95631249	95675202	-	4	43594	243
TUCP_000883	XLOC_032621	TUCP	TUCP	10	95631249	95680370	-	3	36260	189
TUCP_003755	XLOC_164804	TUCP	TUCP	6	91489568	91497889	+	2	6920	210
TUCP_003754	XLOC_164804	TUCP	TUCP	6	91489568	91497889	+	2	6970	210
TUCP_003757	XLOC_165053	TUCP	TUCP	6	94267125	94280156	+	4	535	165
TUCP_003756	XLOC_164891	TUCP	TUCP	6	93365505	93369986	+	2	3262	104
TUCP_000888	XLOC_033315	TUCP	TUCP	10	109337827	109418852	-	2	3269	135
TUCP_000889	XLOC_033326	TUCP	TUCP	10	109371217	109373654	-	2	2273	190
TUCP_003753	XLOC_164725	TUCP	TUCP	6	86517719	86570608	+	2	306	102
TUCP_003752	XLOC_164676	TUCP	TUCP	6	84102956	84116454	+	2	376	95
TUCP_004514	XLOC_198926	TUCP	TUCP	9	97180008	97197803	+	4	3253	165
TUCP_004848	XLOC_215882	TUCP	TUCP	Y	1162297	1169821	-	2	7416	124
TUCP_004501	XLOC_198227	TUCP	TUCP	9	78974884	78989417	+	3	1313	229
TUCP_003235	XLOC_138688	TUCP	TUCP	4	135230681	135249422	+	3	14556	126
TUCP_002352	XLOC_098119	TUCP	TUCP	2	104679119	104686246	+	2	4420	188
TUCP_003333	XLOC_143654	TUCP	TUCP	4	79228851	79229745	-	2	846	119
TUCP_002319	XLOC_096888	TUCP	TUCP	2	56489505	56511895	+	3	5748	155
TUCP_003332	XLOC_143589	TUCP	TUCP	4	78006850	78052952	-	2	345	96
TUCP_002290	XLOC_095346	TUCP	TUCP	2	16137709	16189872	+	2	640	212
TUCP_004103	XLOC_179429	TUCP	TUCP	7	14662164	14762313	-	2	855	122
TUCP_002561	XLOC_108796	TUCP	TUCP	2	117531881	117580309	-	2	30540	163
TUCP_002560	XLOC_108796	TUCP	TUCP	2	117513031	117574211	-	3	20137	138
TUCP_002563	XLOC_108829	TUCP	TUCP	2	117602507	117614557	-	3	11964	139
TUCP_002562	XLOC_108825	TUCP	TUCP	2	117580384	117589523	-	3	9082	149
TUCP_002565	XLOC_108833	TUCP	TUCP	2	117708727	117775049	-	2	12883	212
TUCP_002564	XLOC_108829	TUCP	TUCP	2	117602507	117614557	-	4	11897	139
TUCP_002567	XLOC_108858	TUCP	TUCP	2	117803929	117860090	-	4	56027	276
TUCP_002566	XLOC_108848	TUCP	TUCP	2	117748704	117750621	-	2	935	96
TUCP_002569	XLOC_108859	TUCP	TUCP	2	117860250	117885830	-	3	17284	175
TUCP_002568	XLOC_108859	TUCP	TUCP	2	117860250	117882175	-	3	20141	175
TUCP_002353	XLOC_098185	TUCP	TUCP	2	105253150	105267368	+	2	222	73
TUCP_004104	XLOC_179430	TUCP	TUCP	7	14663444	14663771	-	2	210	70
TUCP_002763	XLOC_117239	TUCP	TUCP	20	25979406	26024484	-	3	37329	245
TUCP_002716	XLOC_114941	TUCP	TUCP	20	21565691	21595449	+	2	261	87
TUCP_002761	XLOC_117228	TUCP	TUCP	20	25922618	25978393	-	2	290	96
TUCP_002760	XLOC_117143	TUCP	TUCP	20	20631758	20634484	-	2	1230	150
TUCP_002767	XLOC_117240	TUCP	TUCP	20	26101474	26170447	-	6	68127	235
TUCP_002766	XLOC_117240	TUCP	TUCP	20	26101474	26170447	-	6	68161	235
TUCP_002765	XLOC_117240	TUCP	TUCP	20	26101474	26170447	-	6	68159	235
TUCP_002717	XLOC_115061	TUCP	TUCP	20	27460858	27475259	+	2	4664	141
TUCP_002819	XLOC_119447	TUCP	TUCP	3	33084326	33116705	+	6	32145	156
TUCP_001550	XLOC_060077	TUCP	TUCP	14	113558998	113570759	-	2	11260	130
TUCP_002769	XLOC_117242	TUCP	TUCP	20	26179580	26203416	-	3	23728	159
TUCP_002768	XLOC_117242	TUCP	TUCP	20	26179580	26202806	-	3	23116	159
TUCP_002714	XLOC_114926	TUCP	TUCP	20	20712406	20719289	+	3	6004	170
TUCP_004005	XLOC_175658	TUCP	TUCP	7	81591671	81602488	+	5	4861	144
TUCP_004109	XLOC_179513	TUCP	TUCP	7	17998024	18031820	-	2	263	87
TUCP_002715	XLOC_114926	TUCP	TUCP	20	20712406	20730920	+	3	1502	143
TUCP_004006	XLOC_175658	TUCP	TUCP	7	81591755	81595794	+	3	1987	108
TUCP_004108	XLOC_179512	TUCP	TUCP	7	17863674	17888113	-	2	495	67
TUCP_002712	XLOC_114906	TUCP	TUCP	20	20014017	20019995	+	2	5757	114
TUCP_004464	XLOC_196541	TUCP	TUCP	9	20146460	20212917	+	15	2631	640
TUCP_004007	XLOC_175725	TUCP	TUCP	7	84075091	84079332	+	2	303	92
TUCP_002350	XLOC_098118	TUCP	TUCP	2	104648093	104702577	+	2	668	162
TUCP_003339	XLOC_144383	TUCP	TUCP	4	99033845	99039350	-	4	5267	193
TUCP_002713	XLOC_114908	TUCP	TUCP	20	20074605	20082922	+	2	7691	143
TUCP_003526	XLOC_153572	TUCP	TUCP	5	155885992	155917435	+	42	10650	1919
TUCP_003338	XLOC_144326	TUCP	TUCP	4	96102702	96106746	-	2	218	72
TUCP_002710	XLOC_114905	TUCP	TUCP	20	20008994	20046649	+	3	19778	168
TUCP_001553	XLOC_060236	TUCP	TUCP	15	3691646	3750002	+	20	4188	536
TUCP_004247	XLOC_186698	TUCP	TUCP	8	45607927	45717222	+	6	2903	143
TUCP_002711	XLOC_114905	TUCP	TUCP	20	20022681	20046649	+	2	23927	168
TUCP_003524	XLOC_153456	TUCP	TUCP	5	153694021	153697301	+	3	218	72
TUCP_001919	XLOC_078882	TUCP	TUCP	17	289408	336595	-	3	1594	65
TUCP_001918	XLOC_078881	TUCP	TUCP	17	284997	322328	-	2	2568	108
TUCP_003525	XLOC_153572	TUCP	TUCP	5	155885992	155917435	+	42	10485	1913
TUCP_003368	XLOC_145996	TUCP	TUCP	4	140651887	140704730	-	2	17039	179
TUCP_003369	XLOC_146003	TUCP	TUCP	4	140587831	140614598	-	3	26432	168
TUCP_001911	XLOC_078874	TUCP	TUCP	17	65535	357191	-	3	507	118
TUCP_001630	XLOC_064726	TUCP	TUCP	15	6154041	6155293	-	2	1229	151
TUCP_001913	XLOC_078876	TUCP	TUCP	17	21296	259249	-	2	4200	145
TUCP_001912	XLOC_078874	TUCP	TUCP	17	68326	141523	-	2	1442	265
TUCP_001915	XLOC_078877	TUCP	TUCP	17	28677	359862	-	3	974	82
TUCP_001914	XLOC_078877	TUCP	TUCP	17	27485	359862	-	3	2167	82
TUCP_001917	XLOC_078880	TUCP	TUCP	17	90611	107480	-	3	7276	129
TUCP_001631	XLOC_064807	TUCP	TUCP	15	9102690	9119563	-	2	15521	366
TUCP_004388	XLOC_193572	TUCP	TUCP	8	78986511	78988037	-	2	1491	120
TUCP_001402	XLOC_053817	TUCP	TUCP	14	55824851	55828899	+	2	218	72
TUCP_003520	XLOC_153265	TUCP	TUCP	5	150274120	150276956	+	2	2812	155
TUCP_003521	XLOC_153371	TUCP	TUCP	5	152195824	152204583	+	6	6533	202
TUCP_002965	XLOC_128222	TUCP	TUCP	3	60170197	60212133	-	2	41916	189
TUCP_002964	XLOC_128106	TUCP	TUCP	3	58009686	58010724	-	2	758	113
TUCP_002967	XLOC_128223	TUCP	TUCP	3	60221727	60224937	-	2	3087	155
TUCP_002966	XLOC_128222	TUCP	TUCP	3	60170197	60212133	-	4	39486	189
TUCP_002961	XLOC_127821	TUCP	TUCP	3	46156396	46174030	-	2	17615	136
TUCP_002960	XLOC_127821	TUCP	TUCP	3	46156396	46174025	-	2	13529	136
TUCP_002963	XLOC_128011	TUCP	TUCP	3	54339512	54342770	-	2	3225	114
TUCP_002962	XLOC_127866	TUCP	TUCP	3	47635273	47639327	-	4	234	77
TUCP_002969	XLOC_128258	TUCP	TUCP	3	60621795	60624064	-	2	2155	113
TUCP_002968	XLOC_128225	TUCP	TUCP	3	60393056	60408041	-	2	5321	212
TUCP_001555	XLOC_060268	TUCP	TUCP	15	4748061	4770761	+	4	7438	158
TUCP_001638	XLOC_064928	TUCP	TUCP	15	13431933	13634495	-	3	23421	220
TUCP_001639	XLOC_064928	TUCP	TUCP	15	13543827	13609644	-	3	49141	302
TUCP_003528	XLOC_153608	TUCP	TUCP	5	156682812	156692955	+	3	4471	322
TUCP_003759	XLOC_165231	TUCP	TUCP	6	100020074	100027380	+	2	7239	270
TUCP_003529	XLOC_153608	TUCP	TUCP	5	156682812	156692955	+	4	3322	322
TUCP_003758	XLOC_165125	TUCP	TUCP	6	96246068	96260455	+	3	14281	192
TUCP_003210	XLOC_138405	TUCP	TUCP	4	124680310	124762483	+	3	15424	168
TUCP_001554	XLOC_060236	TUCP	TUCP	15	3691650	3750002	+	17	11687	326
TUCP_003212	XLOC_138405	TUCP	TUCP	4	124703594	124762483	+	6	12619	168
TUCP_003213	XLOC_138405	TUCP	TUCP	4	124710300	124762483	+	6	16414	168
TUCP_001869	XLOC_077795	TUCP	TUCP	17	57803758	57813651	+	6	3667	162
TUCP_001868	XLOC_077696	TUCP	TUCP	17	55168601	55170983	+	2	557	79
TUCP_003216	XLOC_138407	TUCP	TUCP	4	124782291	124801560	+	3	5165	147
TUCP_003217	XLOC_138409	TUCP	TUCP	4	124801638	124813590	+	2	11925	186
TUCP_001865	XLOC_077400	TUCP	TUCP	17	50337286	50343158	+	2	342	112
TUCP_001864	XLOC_077376	TUCP	TUCP	17	50194558	50249721	+	5	362	120
TUCP_001867	XLOC_077433	TUCP	TUCP	17	50619112	50620871	+	2	542	119
TUCP_001866	XLOC_077433	TUCP	TUCP	17	50557735	50620871	+	2	528	118
TUCP_001861	XLOC_077321	TUCP	TUCP	17	49649119	49699696	+	2	404	102
TUCP_001860	XLOC_077315	TUCP	TUCP	17	49561998	49606010	+	2	280	79
TUCP_001863	XLOC_077367	TUCP	TUCP	17	49934845	49936603	+	2	544	138
TUCP_001862	XLOC_077326	TUCP	TUCP	17	49703540	49710769	+	2	7203	170
TUCP_002589	XLOC_109609	TUCP	TUCP	2	144997757	145403002	-	38	20922	1350
TUCP_002588	XLOC_109609	TUCP	TUCP	2	144997757	145403002	-	37	20859	1350
TUCP_002583	XLOC_109467	TUCP	TUCP	2	141228377	141256315	-	3	16472	214
TUCP_002582	XLOC_109465	TUCP	TUCP	2	141199378	141207380	-	3	7875	142
TUCP_002581	XLOC_109462	TUCP	TUCP	2	141144704	141154687	-	2	9960	154
TUCP_002580	XLOC_109453	TUCP	TUCP	2	140991085	141019670	-	7	28118	192
TUCP_002587	XLOC_109609	TUCP	TUCP	2	144997757	145403001	-	35	22677	1349
TUCP_002586	XLOC_109608	TUCP	TUCP	2	144989417	144997513	-	3	8056	173
TUCP_002585	XLOC_109601	TUCP	TUCP	2	144947700	144965421	-	2	1856	137
TUCP_001557	XLOC_060268	TUCP	TUCP	15	4751948	4777847	+	2	14443	209
TUCP_003988	XLOC_175146	TUCP	TUCP	7	70467524	70479448	+	2	11848	253
TUCP_003989	XLOC_175146	TUCP	TUCP	7	70468577	70479448	+	2	9276	253
TUCP_004070	XLOC_178777	TUCP	TUCP	7	1012650	1020313	-	3	1325	149
TUCP_003980	XLOC_174431	TUCP	TUCP	7	42605340	42625852	+	2	309	103
TUCP_003618	XLOC_158943	TUCP	TUCP	5	141035147	141039413	-	2	4134	138
TUCP_003220	XLOC_138410	TUCP	TUCP	4	124855098	125165162	+	6	21150	141
TUCP_002337	XLOC_097511	TUCP	TUCP	2	86615534	86869171	+	2	1036	298
TUCP_003984	XLOC_174788	TUCP	TUCP	7	59616443	59644843	+	2	28326	239
TUCP_003985	XLOC_174927	TUCP	TUCP	7	62161271	62164289	+	2	2910	217
TUCP_003986	XLOC_174927	TUCP	TUCP	7	62161271	62164289	+	2	2724	164
TUCP_003750	XLOC_164574	TUCP	TUCP	6	79117482	79118522	+	2	433	143
TUCP_004465	XLOC_196541	TUCP	TUCP	9	20203712	20212917	+	14	2545	617
TUCP_003589	XLOC_157709	TUCP	TUCP	5	111579811	111598076	-	2	206	50
TUCP_004521	XLOC_199441	TUCP	TUCP	9	110330296	110336037	+	2	5656	205
TUCP_001556	XLOC_060268	TUCP	TUCP	15	4748300	4770761	+	2	7774	158
TUCP_004244	XLOC_186617	TUCP	TUCP	8	42567951	42569755	+	3	1413	211
TUCP_004604	XLOC_202719	TUCP	TUCP	9	86383469	86384234	-	2	633	112
TUCP_000321	XLOC_010468	TUCP	TUCP	1	274589949	274597623	+	2	7654	279
TUCP_000320	XLOC_010466	TUCP	TUCP	1	274379279	274380417	+	2	1059	120
TUCP_000323	XLOC_010515	TUCP	TUCP	1	276017365	276018189	+	2	464	97
TUCP_000322	XLOC_010505	TUCP	TUCP	1	275655280	275671093	+	2	235	78
TUCP_000325	XLOC_010522	TUCP	TUCP	1	276575315	276599355	+	3	23940	171
TUCP_000324	XLOC_010521	TUCP	TUCP	1	276536001	276575064	+	4	38948	256
TUCP_000327	XLOC_010523	TUCP	TUCP	1	276617124	276638723	+	4	21504	188
TUCP_000326	XLOC_010522	TUCP	TUCP	1	276575315	276599355	+	3	23907	171
TUCP_000329	XLOC_010523	TUCP	TUCP	1	276617137	276638723	+	3	21284	188
TUCP_000328	XLOC_010523	TUCP	TUCP	1	276617137	276638723	+	3	21198	188
TUCP_004105	XLOC_179460	TUCP	TUCP	7	15309498	15315270	-	2	2709	185
TUCP_004331	XLOC_191140	TUCP	TUCP	8	13172515	13197445	-	2	330	77
TUCP_004336	XLOC_191297	TUCP	TUCP	8	20377064	20383785	-	2	460	91
TUCP_004337	XLOC_191304	TUCP	TUCP	8	21206907	21209284	-	2	276	92
TUCP_004334	XLOC_191252	TUCP	TUCP	8	18538153	18639750	-	26	16109	5299
TUCP_004335	XLOC_191252	TUCP	TUCP	8	18609062	18639761	-	2	2816	864
TUCP_004624	XLOC_203925	TUCP	TUCP	AABR07024071.1	11636	21223	-	2	9187	188
TUCP_004625	XLOC_203969	TUCP	TUCP	AABR07024193.1	454	2081	+	3	435	112
TUCP_004626	XLOC_203973	TUCP	TUCP	AABR07024203.1	59366	96087	+	9	1944	395
TUCP_004627	XLOC_203973	TUCP	TUCP	AABR07024203.1	59383	96087	+	9	1800	395
TUCP_004620	XLOC_203750	TUCP	TUCP	9	117724833	117736706	-	3	10074	182
TUCP_004621	XLOC_203750	TUCP	TUCP	9	117725844	117736706	-	2	10841	182
TUCP_004622	XLOC_203765	TUCP	TUCP	9	119161224	119171233	-	2	5492	159
TUCP_003129	XLOC_133698	TUCP	TUCP	4	14253035	14256352	+	2	2595	96
TUCP_004841	XLOC_215395	TUCP	TUCP	X	145142904	145190067	-	2	273	86
TUCP_002298	XLOC_096123	TUCP	TUCP	2	34412197	34426166	+	2	13949	163
TUCP_004628	XLOC_203973	TUCP	TUCP	AABR07024203.1	59498	84009	+	6	1666	222
TUCP_004629	XLOC_203973	TUCP	TUCP	AABR07024203.1	63161	95076	+	7	3167	243
TUCP_002351	XLOC_098119	TUCP	TUCP	2	104679102	104686246	+	2	4437	194
TUCP_004728	XLOC_209188	TUCP	TUCP	X	84657785	84659190	+	2	845	205
TUCP_003588	XLOC_157663	TUCP	TUCP	5	108491548	108506229	-	2	205	68
TUCP_004166	XLOC_181203	TUCP	TUCP	7	63435634	63439596	-	2	3843	292
TUCP_004602	XLOC_202371	TUCP	TUCP	9	80002235	80004982	-	4	1034	162
TUCP_000185	XLOC_006148	TUCP	TUCP	1	164109856	164130048	+	2	525	118
TUCP_000184	XLOC_006006	TUCP	TUCP	1	162307909	162314180	+	2	6174	165
TUCP_000187	XLOC_006154	TUCP	TUCP	1	164174487	164189195	+	2	14688	247
TUCP_000186	XLOC_006154	TUCP	TUCP	1	164165049	164174433	+	2	8913	167
TUCP_001128	XLOC_042601	TUCP	TUCP	12	5835206	5838464	-	3	3107	113
TUCP_001129	XLOC_042604	TUCP	TUCP	12	5857756	5867342	-	2	5514	111
TUCP_000183	XLOC_005932	TUCP	TUCP	1	158154514	158203990	+	3	571	130
TUCP_000182	XLOC_005883	TUCP	TUCP	1	157846268	157852433	+	2	969	168
TUCP_001124	XLOC_042595	TUCP	TUCP	12	5492380	5509542	-	4	7591	144
TUCP_001125	XLOC_042598	TUCP	TUCP	12	5842936	5978138	-	3	3819	170
TUCP_001126	XLOC_042600	TUCP	TUCP	12	5826922	5835031	-	3	7883	149
TUCP_001127	XLOC_042600	TUCP	TUCP	12	5830870	5839638	-	2	758	98
TUCP_000189	XLOC_006167	TUCP	TUCP	1	164349001	164349954	+	2	420	91
TUCP_000188	XLOC_006166	TUCP	TUCP	1	164337122	164369154	+	3	1539	264
TUCP_001122	XLOC_042333	TUCP	TUCP	12	44883	49770	-	2	4863	162
TUCP_001123	XLOC_042340	TUCP	TUCP	12	105782	117419	-	3	11263	152
TUCP_000435	XLOC_014439	TUCP	TUCP	1	69966561	69978931	-	4	3581	240
TUCP_000434	XLOC_014439	TUCP	TUCP	1	69966561	69978931	-	5	1936	182
TUCP_000437	XLOC_014439	TUCP	TUCP	1	69966561	69978931	-	3	1657	182
TUCP_000436	XLOC_014439	TUCP	TUCP	1	69966561	69978931	-	5	1941	182
TUCP_000431	XLOC_014439	TUCP	TUCP	1	69966561	69978451	-	4	4670	182
TUCP_000430	XLOC_014439	TUCP	TUCP	1	69966561	69970497	-	2	2030	182
TUCP_000433	XLOC_014439	TUCP	TUCP	1	69966561	69978931	-	4	1784	182
TUCP_000432	XLOC_014439	TUCP	TUCP	1	69966561	69978895	-	4	3317	240
TUCP_004750	XLOC_209435	TUCP	TUCP	X	100222276	100244877	+	2	1775	150
TUCP_004603	XLOC_202488	TUCP	TUCP	9	82554172	82564795	-	9	5078	505
TUCP_004752	XLOC_209448	TUCP	TUCP	X	100379558	100389846	+	4	9999	145
TUCP_004753	XLOC_209489	TUCP	TUCP	X	101450530	101506721	+	2	753	251
TUCP_000439	XLOC_014465	TUCP	TUCP	1	71175745	71179004	-	4	2524	139
TUCP_000438	XLOC_014457	TUCP	TUCP	1	70595331	70603645	-	2	645	111
TUCP_004756	XLOC_209565	TUCP	TUCP	X	105586976	105599215	+	2	12130	215
TUCP_004757	XLOC_209565	TUCP	TUCP	X	105586976	105606014	+	2	4241	215
TUCP_000619	XLOC_022408	TUCP	TUCP	1	260653700	260657099	-	2	1902	197
TUCP_000618	XLOC_022357	TUCP	TUCP	1	258959345	258986453	-	2	23062	181
TUCP_002369	XLOC_099945	TUCP	TUCP	2	150981265	150983716	+	2	505	104
TUCP_002368	XLOC_099720	TUCP	TUCP	2	146728544	146732145	+	2	1373	199
TUCP_000615	XLOC_022263	TUCP	TUCP	1	255797044	255801753	-	2	4669	126
TUCP_000614	XLOC_022195	TUCP	TUCP	1	254739103	254745739	-	3	777	87
TUCP_000617	XLOC_022357	TUCP	TUCP	1	258916063	259013779	-	7	93196	257
TUCP_000616	XLOC_022357	TUCP	TUCP	1	258914182	259013779	-	4	38237	174
TUCP_000611	XLOC_021911	TUCP	TUCP	1	250257023	250284594	-	2	26118	163
TUCP_000610	XLOC_021909	TUCP	TUCP	1	250002452	250029686	-	2	16162	158
TUCP_000613	XLOC_022053	TUCP	TUCP	1	252784805	252801986	-	2	15367	145
TUCP_000612	XLOC_021911	TUCP	TUCP	1	250257023	250286516	-	3	28002	163
TUCP_004813	XLOC_213757	TUCP	TUCP	X	76010067	76031892	-	4	1731	84
TUCP_004077	XLOC_179112	TUCP	TUCP	7	10326011	10364211	-	5	8448	126
TUCP_001696	XLOC_069431	TUCP	TUCP	16	21565515	21597218	+	2	4923	200
TUCP_001697	XLOC_069431	TUCP	TUCP	16	21584834	21612998	+	6	19037	681
TUCP_001694	XLOC_069431	TUCP	TUCP	16	21561958	21597218	+	4	3877	207
TUCP_001695	XLOC_069431	TUCP	TUCP	16	21561958	21640360	+	2	3940	111
TUCP_001692	XLOC_069370	TUCP	TUCP	16	20485414	20491619	+	2	6088	389
TUCP_001693	XLOC_069431	TUCP	TUCP	16	21561620	21597218	+	4	4329	207
TUCP_001690	XLOC_069283	TUCP	TUCP	16	19560798	19577162	+	3	5028	233
TUCP_001691	XLOC_069287	TUCP	TUCP	16	19592264	19597359	+	2	1340	149
TUCP_003784	XLOC_165873	TUCP	TUCP	6	107129912	107149627	+	7	6962	258
TUCP_001702	XLOC_069655	TUCP	TUCP	16	23357834	23359425	+	2	1569	132
TUCP_001698	XLOC_069431	TUCP	TUCP	16	21584834	21612998	+	6	19037	681
TUCP_001699	XLOC_069557	TUCP	TUCP	16	22761079	22765237	+	2	4095	213
TUCP_001050	XLOC_040145	TUCP	TUCP	11	88083047	88086274	-	2	291	91
TUCP_001051	XLOC_040152	TUCP	TUCP	11	88169027	88169895	-	2	558	159
TUCP_000059	XLOC_001127	TUCP	TUCP	1	25632961	25691367	+	4	1030	179
TUCP_000058	XLOC_001127	TUCP	TUCP	1	25632938	25667090	+	3	33746	148
TUCP_001054	XLOC_040185	TUCP	TUCP	11	89002293	89007855	-	3	4925	102
TUCP_001055	XLOC_040185	TUCP	TUCP	11	89002293	89008896	-	2	6534	338
TUCP_001056	XLOC_040197	TUCP	TUCP	11	89570257	89588764	-	3	693	114
TUCP_001057	XLOC_040403	TUCP	TUCP	12	3411258	3414060	+	2	982	122
TUCP_001058	XLOC_040406	TUCP	TUCP	12	3416957	3420081	+	2	2101	154
TUCP_000052	XLOC_001127	TUCP	TUCP	1	25632914	25667090	+	4	34111	148
TUCP_000051	XLOC_001127	TUCP	TUCP	1	25632914	25667090	+	3	33766	148
TUCP_000502	XLOC_017294	TUCP	TUCP	1	141756223	141766973	-	2	9448	276
TUCP_000057	XLOC_001127	TUCP	TUCP	1	25632938	25667090	+	3	29732	148
TUCP_000056	XLOC_001127	TUCP	TUCP	1	25632938	25667090	+	5	33708	148
TUCP_000055	XLOC_001127	TUCP	TUCP	1	25632938	25667090	+	4	29239	148
TUCP_000054	XLOC_001127	TUCP	TUCP	1	25632936	25769126	+	7	22828	184
TUCP_001678	XLOC_067031	TUCP	TUCP	15	75045281	75127429	-	3	303	101
TUCP_001679	XLOC_067051	TUCP	TUCP	15	75982044	76060840	-	2	288	66
TUCP_003568	XLOC_156604	TUCP	TUCP	5	75545112	75556457	-	3	11283	146
TUCP_003569	XLOC_156680	TUCP	TUCP	5	76836116	76838277	-	2	374	124
TUCP_001670	XLOC_066543	TUCP	TUCP	15	57388950	57391085	-	2	610	203
TUCP_001671	XLOC_066654	TUCP	TUCP	15	57878152	57883236	-	2	2088	114
TUCP_001672	XLOC_066657	TUCP	TUCP	15	57888742	57894493	-	6	3720	212
TUCP_001673	XLOC_066715	TUCP	TUCP	15	58918711	58919743	-	2	929	79
TUCP_001674	XLOC_066715	TUCP	TUCP	15	58918711	58931327	-	3	804	121
TUCP_001675	XLOC_066751	TUCP	TUCP	15	60669670	60673645	-	2	1830	150
TUCP_001676	XLOC_066794	TUCP	TUCP	15	61449255	61453503	-	2	3371	117
TUCP_001677	XLOC_066959	TUCP	TUCP	15	70456275	70481152	-	2	1169	306
TUCP_000123	XLOC_003124	TUCP	TUCP	1	77578798	77580498	+	2	530	120
TUCP_000122	XLOC_003078	TUCP	TUCP	1	74023234	74081337	+	2	291	67
TUCP_000121	XLOC_003033	TUCP	TUCP	1	73009581	73017673	+	2	6675	203
TUCP_004359	XLOC_192368	TUCP	TUCP	8	54009288	54067800	-	3	12880	178
TUCP_001588	XLOC_061713	TUCP	TUCP	15	33640771	33673206	+	5	5991	184
TUCP_000120	XLOC_003033	TUCP	TUCP	1	73009581	73017673	+	3	6393	195
TUCP_001582	XLOC_061571	TUCP	TUCP	15	30534804	30535393	+	2	433	112
TUCP_000127	XLOC_003417	TUCP	TUCP	1	82098408	82107660	+	3	1947	174
TUCP_001580	XLOC_061424	TUCP	TUCP	15	27834529	27844634	+	2	9504	132
TUCP_001581	XLOC_061567	TUCP	TUCP	15	30454236	30454547	+	2	202	64
TUCP_001586	XLOC_061713	TUCP	TUCP	15	33640744	33667169	+	3	3825	168
TUCP_001587	XLOC_061713	TUCP	TUCP	15	33640764	33667169	+	4	13195	224
TUCP_001584	XLOC_061675	TUCP	TUCP	15	33100201	33101236	+	2	352	117
TUCP_000126	XLOC_003279	TUCP	TUCP	1	80126215	80131597	+	2	5347	278
TUCP_001274	XLOC_048267	TUCP	TUCP	13	106065571	106094494	+	2	620	143
TUCP_001275	XLOC_048268	TUCP	TUCP	13	106174755	106188363	+	3	11507	156
TUCP_001276	XLOC_048269	TUCP	TUCP	13	106241551	106271985	+	2	1796	114
TUCP_001277	XLOC_048271	TUCP	TUCP	13	106311138	106326933	+	5	15542	202
TUCP_001270	XLOC_048239	TUCP	TUCP	13	105013234	105025012	+	2	1624	150
TUCP_000125	XLOC_003236	TUCP	TUCP	1	79377014	79382280	+	2	345	114
TUCP_001272	XLOC_048239	TUCP	TUCP	13	105013381	105016775	+	2	1110	91
TUCP_001273	XLOC_048239	TUCP	TUCP	13	105013381	105028629	+	2	1211	108
TUCP_001605	XLOC_063406	TUCP	TUCP	15	61307723	61315057	+	2	4028	219
TUCP_000124	XLOC_003128	TUCP	TUCP	1	77941814	77942869	+	2	912	193
TUCP_001278	XLOC_048272	TUCP	TUCP	13	106341062	106350746	+	2	9663	166
TUCP_001279	XLOC_048274	TUCP	TUCP	13	106362090	106380034	+	3	17774	211
TUCP_004687	XLOC_205978	TUCP	TUCP	KL568482.1	94702	96930	+	2	599	177
TUCP_003791	XLOC_165898	TUCP	TUCP	6	107778572	107860008	+	3	81377	261
TUCP_004605	XLOC_202883	TUCP	TUCP	9	89299721	89310554	-	2	476	151
TUCP_003698	XLOC_161458	TUCP	TUCP	6	12131354	12178510	+	2	8831	107
TUCP_003699	XLOC_161467	TUCP	TUCP	6	12352210	12361097	+	4	8754	247
TUCP_003790	XLOC_165897	TUCP	TUCP	6	107728549	107778269	+	5	49533	208
TUCP_003694	XLOC_161318	TUCP	TUCP	6	9640646	9694497	+	3	9365	145
TUCP_003695	XLOC_161318	TUCP	TUCP	6	9684836	9694497	+	3	8068	145
TUCP_003696	XLOC_161323	TUCP	TUCP	6	9736326	9758373	+	2	22012	270
TUCP_003697	XLOC_161324	TUCP	TUCP	6	9778316	9780664	+	2	1391	168
TUCP_003690	XLOC_161314	TUCP	TUCP	6	9539338	9573174	+	3	33595	292
TUCP_003691	XLOC_161314	TUCP	TUCP	6	9539338	9573174	+	3	33611	292
TUCP_003692	XLOC_161316	TUCP	TUCP	6	9617689	9622003	+	4	3731	293
TUCP_003693	XLOC_161318	TUCP	TUCP	6	9640646	9694497	+	4	9350	145
TUCP_003792	XLOC_165940	TUCP	TUCP	6	107962050	107964173	+	2	2100	101
TUCP_004600	XLOC_202231	TUCP	TUCP	9	76086715	76093506	-	2	6656	111
TUCP_004271	XLOC_187897	TUCP	TUCP	8	71689972	71695192	+	3	5089	194
TUCP_003597	XLOC_158359	TUCP	TUCP	5	127535756	127540046	-	2	1716	164
TUCP_004010	XLOC_175998	TUCP	TUCP	7	98067219	98070397	+	2	549	150
TUCP_004601	XLOC_202233	TUCP	TUCP	9	76115954	76124816	-	3	8681	147
TUCP_003794	XLOC_165949	TUCP	TUCP	6	108200915	108220425	+	2	18321	140
TUCP_002107	XLOC_087266	TUCP	TUCP	18	28667776	28669661	-	2	1629	290
TUCP_002106	XLOC_087136	TUCP	TUCP	18	26673625	26676169	-	2	2525	233
TUCP_002105	XLOC_087128	TUCP	TUCP	18	26776352	26787761	-	2	8291	184
TUCP_002104	XLOC_087128	TUCP	TUCP	18	26776352	26787682	-	2	10977	164
TUCP_002103	XLOC_086973	TUCP	TUCP	18	23474777	23475737	-	2	356	118
TUCP_002102	XLOC_086877	TUCP	TUCP	18	16188412	16193827	-	2	5359	162
TUCP_002101	XLOC_086877	TUCP	TUCP	18	16188412	16193827	-	2	5348	162
TUCP_002100	XLOC_086877	TUCP	TUCP	18	16188412	16193825	-	3	4138	156
TUCP_004509	XLOC_198926	TUCP	TUCP	9	97163050	97197803	+	4	3759	165
TUCP_003796	XLOC_166004	TUCP	TUCP	6	109162472	109173336	+	2	10631	172
TUCP_004217	XLOC_184965	TUCP	TUCP	8	181244	182337	+	2	681	110
TUCP_002109	XLOC_087392	TUCP	TUCP	18	31272435	31284340	-	2	2622	169
TUCP_002108	XLOC_087337	TUCP	TUCP	18	30640583	30664494	-	2	380	92
TUCP_003412	XLOC_147730	TUCP	TUCP	5	151705	153706	+	2	1666	291
TUCP_004512	XLOC_198926	TUCP	TUCP	9	97163347	97197803	+	6	4032	165
TUCP_004216	XLOC_184965	TUCP	TUCP	8	181244	182337	+	2	762	110
TUCP_001478	XLOC_057080	TUCP	TUCP	14	29153985	29219210	-	2	1009	97
TUCP_001479	XLOC_057126	TUCP	TUCP	14	30373339	30392963	-	7	8209	673
TUCP_001476	XLOC_056833	TUCP	TUCP	14	18738876	18743339	-	2	2159	133
TUCP_001477	XLOC_057009	TUCP	TUCP	14	23723365	23727066	-	2	333	111
TUCP_001474	XLOC_056807	TUCP	TUCP	14	17594095	17601383	-	4	5937	118
TUCP_001475	XLOC_056807	TUCP	TUCP	14	17594095	17601383	-	4	6571	150
TUCP_001472	XLOC_056807	TUCP	TUCP	14	17594095	17601291	-	3	7005	150
TUCP_001473	XLOC_056807	TUCP	TUCP	14	17594095	17601313	-	3	7065	150
TUCP_001470	XLOC_056727	TUCP	TUCP	14	15734781	15735198	-	2	295	96
TUCP_001471	XLOC_056770	TUCP	TUCP	14	16332012	16335034	-	2	2909	148
TUCP_002811	XLOC_118861	TUCP	TUCP	3	11649024	11652078	+	4	899	116
TUCP_003411	XLOC_147730	TUCP	TUCP	5	151676	153706	+	2	1947	375
TUCP_004466	XLOC_196579	TUCP	TUCP	9	22440485	22442488	+	2	450	78
TUCP_004213	XLOC_184900	TUCP	TUCP	7	144809404	144817394	-	2	7933	139
TUCP_002762	XLOC_117230	TUCP	TUCP	20	25930378	25932342	-	2	1642	59
TUCP_004348	XLOC_192124	TUCP	TUCP	8	47185231	47211965	-	3	25742	222
TUCP_003416	XLOC_147869	TUCP	TUCP	5	2076041	2080920	+	2	4824	122
TUCP_004199	XLOC_184475	TUCP	TUCP	7	137648340	137679983	-	4	31212	271
TUCP_000030	XLOC_000533	TUCP	TUCP	1	12267566	12275796	+	2	7792	137
TUCP_003417	XLOC_147972	TUCP	TUCP	5	5572717	5602163	+	4	29375	313
TUCP_003180	XLOC_136527	TUCP	TUCP	4	82567717	82574036	+	4	529	82
TUCP_003181	XLOC_136596	TUCP	TUCP	4	83922466	83926508	+	3	3864	219
TUCP_003182	XLOC_136752	TUCP	TUCP	4	85661073	85662500	+	2	1124	115
TUCP_002812	XLOC_118861	TUCP	TUCP	3	11649024	11652078	+	4	885	98
TUCP_002340	XLOC_097522	TUCP	TUCP	2	87065647	87088994	+	3	3131	332
TUCP_003185	XLOC_137338	TUCP	TUCP	4	93685885	93686435	+	2	276	79
TUCP_003186	XLOC_137407	TUCP	TUCP	4	96528647	96561724	+	3	537	114
TUCP_003187	XLOC_137463	TUCP	TUCP	4	97780445	97826476	+	3	16879	240
TUCP_003188	XLOC_137463	TUCP	TUCP	4	97810427	97826476	+	2	13952	240
TUCP_002815	XLOC_119222	TUCP	TUCP	3	23713089	23734761	+	2	602	200
TUCP_003415	XLOC_147810	TUCP	TUCP	5	1660837	1662935	+	2	546	169
TUCP_002814	XLOC_119094	TUCP	TUCP	3	17951344	17951765	+	2	307	102
TUCP_003742	XLOC_164008	TUCP	TUCP	6	61010589	61017435	+	2	456	47
TUCP_003743	XLOC_164109	TUCP	TUCP	6	69807724	69851943	+	2	252	73
TUCP_002619	XLOC_110192	TUCP	TUCP	2	164296540	164361559	-	2	834	110
TUCP_002618	XLOC_110175	TUCP	TUCP	2	161589974	161597490	-	2	892	106
TUCP_003746	XLOC_164519	TUCP	TUCP	6	76225426	76235153	+	4	8159	214
TUCP_002817	XLOC_119444	TUCP	TUCP	3	33168808	33431464	+	5	6307	167
TUCP_003744	XLOC_164137	TUCP	TUCP	6	71825387	71826396	+	2	404	134
TUCP_003552	XLOC_155596	TUCP	TUCP	5	40675795	40678120	-	2	534	134
TUCP_002613	XLOC_109993	TUCP	TUCP	2	156713871	156714530	-	2	638	90
TUCP_002612	XLOC_109992	TUCP	TUCP	2	156769340	156771515	-	2	1594	160
TUCP_002611	XLOC_109992	TUCP	TUCP	2	156710159	156771515	-	3	2360	185
TUCP_002610	XLOC_109989	TUCP	TUCP	2	156437956	156442811	-	3	648	104
TUCP_002617	XLOC_110016	TUCP	TUCP	2	157080549	157083405	-	2	997	60
TUCP_002616	XLOC_110015	TUCP	TUCP	2	157106065	157116950	-	2	4799	163
TUCP_002615	XLOC_109997	TUCP	TUCP	2	156723736	156781485	-	2	568	98
TUCP_002614	XLOC_109994	TUCP	TUCP	2	156714617	156772639	-	2	1633	107
TUCP_002343	XLOC_097704	TUCP	TUCP	2	94214064	94244364	+	4	29895	174
TUCP_004208	XLOC_184643	TUCP	TUCP	7	141099571	141111188	-	2	11576	178
TUCP_004722	XLOC_208682	TUCP	TUCP	X	76062016	76070463	+	2	8374	95
TUCP_002818	XLOC_119447	TUCP	TUCP	3	33084326	33111643	+	4	27003	156
TUCP_004313	XLOC_190134	TUCP	TUCP	8	124297409	124301642	+	2	2325	144
TUCP_004572	XLOC_200409	TUCP	TUCP	9	15815289	15816401	-	2	1085	129
TUCP_003556	XLOC_155937	TUCP	TUCP	5	57461271	57471538	-	2	10244	135
TUCP_003554	XLOC_155896	TUCP	TUCP	5	56542385	56554591	-	2	12090	170
TUCP_004835	XLOC_214873	TUCP	TUCP	X	127033525	127113945	-	2	209	57
TUCP_002342	XLOC_097587	TUCP	TUCP	2	88391354	88398755	+	2	6876	127
TUCP_002577	XLOC_109413	TUCP	TUCP	2	140038632	140044341	-	2	454	106
TUCP_002574	XLOC_109314	TUCP	TUCP	2	132831896	132834636	-	2	1735	122
TUCP_002575	XLOC_109349	TUCP	TUCP	2	134765276	134766286	-	2	403	115
TUCP_002572	XLOC_108866	TUCP	TUCP	2	117928566	117938251	-	2	9644	161
TUCP_002573	XLOC_109039	TUCP	TUCP	2	122770629	122782028	-	3	2518	135
TUCP_002570	XLOC_108862	TUCP	TUCP	2	117894466	117895715	-	2	1173	149
TUCP_002571	XLOC_108864	TUCP	TUCP	2	117896946	117919578	-	3	22531	217
TUCP_002578	XLOC_109451	TUCP	TUCP	2	140953193	140958312	-	3	4910	265
TUCP_002579	XLOC_109452	TUCP	TUCP	2	140967605	140979472	-	3	5002	188
TUCP_002770	XLOC_117242	TUCP	TUCP	20	26179580	26203463	-	3	23769	159
TUCP_002771	XLOC_117242	TUCP	TUCP	20	26179580	26269564	-	3	7553	159
TUCP_002772	XLOC_117242	TUCP	TUCP	20	26179580	26269628	-	4	7730	159
TUCP_002773	XLOC_117242	TUCP	TUCP	20	26220379	26261175	-	3	20928	183
TUCP_000989	XLOC_036340	TUCP	TUCP	11	84399622	84413892	+	2	14223	177
TUCP_000988	XLOC_036321	TUCP	TUCP	11	84008246	84009048	+	2	210	70
TUCP_002776	XLOC_117261	TUCP	TUCP	20	26469646	26478295	-	2	8624	190
TUCP_002777	XLOC_117262	TUCP	TUCP	20	26484679	26493118	-	3	7801	138
TUCP_000985	XLOC_036063	TUCP	TUCP	11	75607541	75628730	+	2	19907	156
TUCP_000984	XLOC_035947	TUCP	TUCP	11	74316316	74332330	+	2	6876	147
TUCP_000987	XLOC_036069	TUCP	TUCP	11	75715816	75731273	+	2	15365	170
TUCP_000986	XLOC_036067	TUCP	TUCP	11	75665498	75672383	+	2	6861	128
TUCP_000981	XLOC_035789	TUCP	TUCP	11	72612901	72619771	+	3	6819	226
TUCP_000980	XLOC_035788	TUCP	TUCP	11	72555357	72559235	+	3	2736	154
TUCP_000983	XLOC_035791	TUCP	TUCP	11	72620413	72624756	+	2	4204	149
TUCP_000982	XLOC_035789	TUCP	TUCP	11	72612901	72619771	+	4	6758	226
TUCP_003741	XLOC_164007	TUCP	TUCP	6	60958552	61224315	+	4	762	134
TUCP_004811	XLOC_213607	TUCP	TUCP	X	73376125	73400880	-	2	414	138
TUCP_004490	XLOC_197549	TUCP	TUCP	9	62078508	62123890	+	6	41190	209
TUCP_004727	XLOC_209182	TUCP	TUCP	X	84362939	84363797	+	2	386	74
TUCP_003351	XLOC_145151	TUCP	TUCP	4	123840338	123846162	-	2	2812	159
TUCP_003350	XLOC_145072	TUCP	TUCP	4	121868134	121886855	-	2	257	85
TUCP_003353	XLOC_145172	TUCP	TUCP	4	123988679	124028107	-	3	37914	156
TUCP_003352	XLOC_145171	TUCP	TUCP	4	123973002	123988602	-	3	15117	233
TUCP_003355	XLOC_145345	TUCP	TUCP	4	126205175	126243633	-	4	34598	158
TUCP_003354	XLOC_145345	TUCP	TUCP	4	126130212	126254179	-	8	123126	190
TUCP_001908	XLOC_078874	TUCP	TUCP	17	65535	111418	-	3	428	118
TUCP_001909	XLOC_078874	TUCP	TUCP	17	65535	141523	-	4	829	171
TUCP_001906	XLOC_078874	TUCP	TUCP	17	64019	357191	-	4	515	138
TUCP_001907	XLOC_078874	TUCP	TUCP	17	65535	111418	-	3	425	117
TUCP_001904	XLOC_078874	TUCP	TUCP	17	38255	111418	-	4	9758	628
TUCP_001905	XLOC_078874	TUCP	TUCP	17	64019	348520	-	4	455	138
TUCP_001902	XLOC_078874	TUCP	TUCP	17	30791	111418	-	5	11833	633
TUCP_001903	XLOC_078874	TUCP	TUCP	17	38255	49699	-	2	9821	594
TUCP_001900	XLOC_078874	TUCP	TUCP	17	30791	49628	-	3	11811	633
TUCP_001901	XLOC_078874	TUCP	TUCP	17	30791	49699	-	5	10260	594
TUCP_002801	XLOC_118292	TUCP	TUCP	20	56185253	56190676	-	3	5026	201
TUCP_002978	XLOC_128384	TUCP	TUCP	3	63606852	63723850	-	118	37637	4766
TUCP_002979	XLOC_128384	TUCP	TUCP	3	63606852	63723850	-	113	37103	4766
TUCP_002972	XLOC_128303	TUCP	TUCP	3	61632126	61634259	-	2	280	93
TUCP_002973	XLOC_128381	TUCP	TUCP	3	63520786	63522279	-	2	1470	85
TUCP_002970	XLOC_128262	TUCP	TUCP	3	60632113	60652876	-	2	20628	220
TUCP_002971	XLOC_128264	TUCP	TUCP	3	60655783	60675795	-	2	3184	173
TUCP_002976	XLOC_128384	TUCP	TUCP	3	63606852	63723850	-	119	37751	4766
TUCP_002977	XLOC_128384	TUCP	TUCP	3	63606852	63723850	-	117	37568	4766
TUCP_002974	XLOC_128384	TUCP	TUCP	3	63606852	63723850	-	118	37529	4766
TUCP_002975	XLOC_128384	TUCP	TUCP	3	63606852	63723850	-	115	37409	4766
TUCP_002346	XLOC_098002	TUCP	TUCP	2	101399484	101418232	+	2	242	68
TUCP_004209	XLOC_184658	TUCP	TUCP	7	141351797	141356673	-	2	4746	231
TUCP_004101	XLOC_179396	TUCP	TUCP	7	13994578	14037400	-	4	1638	160
TUCP_003896	XLOC_171270	TUCP	TUCP	6	105268562	105270215	-	2	1622	168
TUCP_004531	XLOC_199661	TUCP	TUCP	9	113945088	114001222	+	8	1272	233
TUCP_001872	XLOC_077889	TUCP	TUCP	17	60945813	60949428	+	2	2681	216
TUCP_001873	XLOC_077890	TUCP	TUCP	17	60950383	60959307	+	2	7478	129
TUCP_001870	XLOC_077795	TUCP	TUCP	17	57804352	57813651	+	5	4105	162
TUCP_001871	XLOC_077877	TUCP	TUCP	17	60735270	60736521	+	2	1191	257
TUCP_001876	XLOC_077909	TUCP	TUCP	17	61281781	61304285	+	2	367	121
TUCP_001877	XLOC_077926	TUCP	TUCP	17	62388765	62462694	+	3	295	93
TUCP_001874	XLOC_077907	TUCP	TUCP	17	61234860	61247130	+	2	12140	247
TUCP_001875	XLOC_077907	TUCP	TUCP	17	61248397	61264687	+	2	16227	174
TUCP_001878	XLOC_077927	TUCP	TUCP	17	62463134	62470318	+	2	6041	183
TUCP_001879	XLOC_077950	TUCP	TUCP	17	63469850	63489055	+	2	18348	177
TUCP_003229	XLOC_138410	TUCP	TUCP	4	125036887	125063473	+	3	14949	164
TUCP_003228	XLOC_138410	TUCP	TUCP	4	124916143	125165162	+	5	22294	141
TUCP_002598	XLOC_109621	TUCP	TUCP	2	145422390	145589299	-	22	7751	1024
TUCP_002599	XLOC_109621	TUCP	TUCP	2	145557274	145561619	-	2	4326	90
TUCP_003897	XLOC_171339	TUCP	TUCP	6	106651983	106685273	-	4	10462	151
TUCP_002590	XLOC_109609	TUCP	TUCP	2	145177292	145403001	-	19	4553	1020
TUCP_002591	XLOC_109609	TUCP	TUCP	2	145329524	145403002	-	13	2889	762
TUCP_002592	XLOC_109615	TUCP	TUCP	2	145291451	145293778	-	2	2039	101
TUCP_002593	XLOC_109617	TUCP	TUCP	2	145305645	145309225	-	2	3333	101
TUCP_002594	XLOC_109618	TUCP	TUCP	2	145350914	145352435	-	2	1480	166
TUCP_002595	XLOC_109621	TUCP	TUCP	2	145422390	145513503	-	21	3444	1045
TUCP_002596	XLOC_109621	TUCP	TUCP	2	145422390	145549356	-	22	8121	1014
TUCP_002597	XLOC_109621	TUCP	TUCP	2	145422390	145561619	-	22	4137	1010
TUCP_004079	XLOC_179112	TUCP	TUCP	7	10338672	10361577	-	3	9225	438
TUCP_004299	XLOC_189297	TUCP	TUCP	8	102160349	102168845	+	2	8477	141
TUCP_004298	XLOC_188937	TUCP	TUCP	8	93269032	93283649	+	2	344	114
TUCP_004078	XLOC_179112	TUCP	TUCP	7	10338672	10359906	-	2	7957	428
TUCP_004295	XLOC_188553	TUCP	TUCP	8	82995241	82995504	+	2	244	81
TUCP_004294	XLOC_188514	TUCP	TUCP	8	82360243	82363086	+	3	606	103
TUCP_004297	XLOC_188686	TUCP	TUCP	8	86355932	86357255	+	2	273	81
TUCP_004296	XLOC_188678	TUCP	TUCP	8	85939120	85939459	+	2	230	64
TUCP_004291	XLOC_188379	TUCP	TUCP	8	78094757	78097489	+	2	1466	188
TUCP_004290	XLOC_188379	TUCP	TUCP	8	78094757	78097489	+	2	1609	188
TUCP_004293	XLOC_188486	TUCP	TUCP	8	81983040	81997727	+	2	3207	122
TUCP_004292	XLOC_188392	TUCP	TUCP	8	78517870	78542339	+	2	724	87
TUCP_004086	XLOC_179146	TUCP	TUCP	7	10706948	10708371	-	2	1212	173
TUCP_002930	XLOC_126048	TUCP	TUCP	3	176884947	176896727	+	3	6776	158
TUCP_003450	XLOC_148942	TUCP	TUCP	5	29870833	29880147	+	2	1027	112
TUCP_004510	XLOC_198926	TUCP	TUCP	9	97163283	97197803	+	4	3462	165
TUCP_000336	XLOC_010567	TUCP	TUCP	1	277588351	277592412	+	2	3770	216
TUCP_000337	XLOC_010646	TUCP	TUCP	1	279040653	279042290	+	2	1455	140
TUCP_000334	XLOC_010523	TUCP	TUCP	1	276617137	276638723	+	3	21200	188
TUCP_000335	XLOC_010546	TUCP	TUCP	1	277322722	277326113	+	2	1376	127
TUCP_000332	XLOC_010523	TUCP	TUCP	1	276617137	276638723	+	3	21254	188
TUCP_000333	XLOC_010523	TUCP	TUCP	1	276617137	276638723	+	3	21212	188
TUCP_000330	XLOC_010523	TUCP	TUCP	1	276617137	276638723	+	3	21196	188
TUCP_000331	XLOC_010523	TUCP	TUCP	1	276617137	276638723	+	3	21246	188
TUCP_004347	XLOC_192072	TUCP	TUCP	8	46246412	46287342	-	20	2950	906
TUCP_004346	XLOC_192070	TUCP	TUCP	8	46227872	46241030	-	6	5162	306
TUCP_004345	XLOC_192035	TUCP	TUCP	8	44989412	44990958	-	4	635	211
TUCP_001101	XLOC_041786	TUCP	TUCP	12	40873416	40874924	+	2	423	140
TUCP_002231	XLOC_092953	TUCP	TUCP	19	25302001	25303133	-	2	430	99
TUCP_004342	XLOC_191548	TUCP	TUCP	8	26387192	26413532	-	2	24286	193
TUCP_000338	XLOC_010715	TUCP	TUCP	1	281638240	281638754	+	2	302	91
TUCP_000339	XLOC_010729	TUCP	TUCP	1	282169433	282178606	+	2	8719	241
TUCP_004189	XLOC_183726	TUCP	TUCP	7	120108615	120125565	-	4	1062	157
TUCP_004188	XLOC_183726	TUCP	TUCP	7	120108615	120125494	-	4	928	112
TUCP_004240	XLOC_186273	TUCP	TUCP	8	33793393	33796043	+	2	2537	109
TUCP_002931	XLOC_126048	TUCP	TUCP	3	176884947	176896727	+	5	6127	136
TUCP_003451	XLOC_149213	TUCP	TUCP	5	41028178	41030554	+	2	585	134
TUCP_004180	XLOC_182944	TUCP	TUCP	7	99349900	99355028	-	2	3195	189
TUCP_004183	XLOC_183135	TUCP	TUCP	7	104913960	104949549	-	2	35082	211
TUCP_004182	XLOC_183134	TUCP	TUCP	7	104862699	104895752	-	2	33013	178
TUCP_004185	XLOC_183188	TUCP	TUCP	7	107889627	107894517	-	2	4774	174
TUCP_004184	XLOC_183137	TUCP	TUCP	7	104953149	104957368	-	2	792	154
TUCP_002775	XLOC_117255	TUCP	TUCP	20	26410535	26422326	-	2	3714	150
TUCP_004186	XLOC_183530	TUCP	TUCP	7	117163378	117180313	-	4	9627	1771
TUCP_002197	XLOC_091743	TUCP	TUCP	19	55635643	55645047	+	2	7053	246
TUCP_003748	XLOC_164519	TUCP	TUCP	6	76227142	76235153	+	2	7878	214
TUCP_003084	XLOC_132190	TUCP	TUCP	3	157452183	157463553	-	2	509	169
TUCP_002230	XLOC_092872	TUCP	TUCP	19	23907928	23936398	-	4	1111	168
TUCP_003364	XLOC_145794	TUCP	TUCP	4	132035931	132048637	-	2	4842	158
TUCP_000198	XLOC_006309	TUCP	TUCP	1	167031392	167041876	+	2	10162	125
TUCP_000199	XLOC_006422	TUCP	TUCP	1	169255998	169262919	+	2	353	117
TUCP_001108	XLOC_042154	TUCP	TUCP	12	48783070	48787018	+	2	3911	182
TUCP_001910	XLOC_078874	TUCP	TUCP	17	65535	348520	-	3	447	118
TUCP_000192	XLOC_006216	TUCP	TUCP	1	165516896	165524194	+	2	6928	210
TUCP_000193	XLOC_006269	TUCP	TUCP	1	166183751	166210429	+	2	2668	102
TUCP_000190	XLOC_006177	TUCP	TUCP	1	164669790	164692578	+	3	7934	179
TUCP_000191	XLOC_006216	TUCP	TUCP	1	165515875	165524194	+	2	7625	210
TUCP_000196	XLOC_006308	TUCP	TUCP	1	167026329	167031122	+	2	4766	193
TUCP_000197	XLOC_006309	TUCP	TUCP	1	167031392	167041876	+	2	10465	125
TUCP_000194	XLOC_006306	TUCP	TUCP	1	166997451	167005440	+	2	7969	149
TUCP_000195	XLOC_006308	TUCP	TUCP	1	167026275	167031122	+	2	4822	193
TUCP_001111	XLOC_042311	TUCP	TUCP	12	52289597	52317887	+	4	13171	604
TUCP_001110	XLOC_042301	TUCP	TUCP	12	51964334	51970281	+	2	2150	86
TUCP_000428	XLOC_014415	TUCP	TUCP	1	68893183	68893920	-	2	234	77
TUCP_000429	XLOC_014428	TUCP	TUCP	1	69471641	69472503	-	2	258	86
TUCP_001115	XLOC_042333	TUCP	TUCP	12	32128	41471	-	3	7904	160
TUCP_001114	XLOC_042311	TUCP	TUCP	12	52289640	52333784	+	5	12618	290
TUCP_001117	XLOC_042333	TUCP	TUCP	12	32128	43531	-	2	10509	160
TUCP_001116	XLOC_042333	TUCP	TUCP	12	32128	43481	-	2	10459	160
TUCP_000422	XLOC_014177	TUCP	TUCP	1	62368778	62381462	-	2	6167	118
TUCP_001118	XLOC_042333	TUCP	TUCP	12	32128	43566	-	2	10544	160
TUCP_000420	XLOC_014141	TUCP	TUCP	1	62119643	62127938	-	2	3454	217
TUCP_000421	XLOC_014177	TUCP	TUCP	1	62368778	62379099	-	2	10172	119
TUCP_000426	XLOC_014318	TUCP	TUCP	1	65536071	65539366	-	2	2300	196
TUCP_000427	XLOC_014387	TUCP	TUCP	1	67182386	67184368	-	2	240	79
TUCP_000424	XLOC_014231	TUCP	TUCP	1	63150287	63159396	-	2	8777	147
TUCP_000425	XLOC_014267	TUCP	TUCP	1	63725207	63749102	-	2	345	62
TUCP_004678	XLOC_205893	TUCP	TUCP	KL568451.1	252589	255879	-	2	2792	248
TUCP_004769	XLOC_210605	TUCP	TUCP	X	144324703	144329019	+	2	582	116
TUCP_003362	XLOC_145781	TUCP	TUCP	4	131788732	131837463	-	11	48179	296
TUCP_004765	XLOC_210089	TUCP	TUCP	X	119148522	119161080	+	3	4749	163
TUCP_004764	XLOC_209810	TUCP	TUCP	X	110311784	110333971	+	2	251	83
TUCP_004767	XLOC_210136	TUCP	TUCP	X	120965993	120967465	+	2	1453	78
TUCP_001916	XLOC_078879	TUCP	TUCP	17	32034	268838	-	3	1147	139
TUCP_004761	XLOC_209652	TUCP	TUCP	X	106357300	106358797	+	3	474	125
TUCP_004760	XLOC_209642	TUCP	TUCP	X	106289217	106295409	+	2	6075	172
TUCP_004763	XLOC_209802	TUCP	TUCP	X	108128944	108129211	+	2	202	66
TUCP_004762	XLOC_209653	TUCP	TUCP	X	106381725	106386324	+	2	2789	102
TUCP_000602	XLOC_021899	TUCP	TUCP	1	249710669	249723035	-	2	5671	486
TUCP_000603	XLOC_021901	TUCP	TUCP	1	249789641	249804982	-	2	14613	134
TUCP_000600	XLOC_021899	TUCP	TUCP	1	249710491	249720466	-	2	2141	381
TUCP_000601	XLOC_021899	TUCP	TUCP	1	249710669	249720516	-	2	3065	397
TUCP_000606	XLOC_021905	TUCP	TUCP	1	249925281	249930933	-	2	5625	118
TUCP_000607	XLOC_021906	TUCP	TUCP	1	249956733	249969741	-	2	12447	119
TUCP_000604	XLOC_021901	TUCP	TUCP	1	249789641	249805036	-	2	14435	134
TUCP_000605	XLOC_021904	TUCP	TUCP	1	249915824	249925091	-	2	9244	127
TUCP_002237	XLOC_093332	TUCP	TUCP	19	31735199	31775377	-	2	282	93
TUCP_002375	XLOC_100319	TUCP	TUCP	2	164464777	164466948	+	2	495	66
TUCP_000608	XLOC_021907	TUCP	TUCP	1	249970864	249993271	-	2	22376	137
TUCP_000357	XLOC_011859	TUCP	TUCP	1	10610120	10675048	-	4	4669	158
TUCP_002370	XLOC_100053	TUCP	TUCP	2	155282037	155284322	+	2	2081	155
TUCP_002371	XLOC_100166	TUCP	TUCP	2	156985246	156992636	+	2	1120	102
TUCP_002372	XLOC_100315	TUCP	TUCP	2	164131215	164226620	+	4	2975	210
TUCP_002373	XLOC_100315	TUCP	TUCP	2	164131215	164226620	+	4	2999	218
TUCP_003801	XLOC_166074	TUCP	TUCP	6	110300974	110320327	+	3	5536	171
TUCP_004726	XLOC_209103	TUCP	TUCP	X	80500739	80518314	+	3	288	96
TUCP_003800	XLOC_166074	TUCP	TUCP	6	110300974	110313577	+	2	12277	196
TUCP_004671	XLOC_205640	TUCP	TUCP	KL568398.1	49848	68563	-	2	4392	172
TUCP_003802	XLOC_166074	TUCP	TUCP	6	110300974	110320327	+	4	5743	170
TUCP_003891	XLOC_171057	TUCP	TUCP	6	101325515	101328458	-	2	2718	281
TUCP_004817	XLOC_214053	TUCP	TUCP	X	89937644	89958445	-	2	468	155
TUCP_003804	XLOC_166074	TUCP	TUCP	6	110300987	110313577	+	2	1355	147
TUCP_001065	XLOC_040864	TUCP	TUCP	12	16720241	16732141	+	2	11725	248
TUCP_001064	XLOC_040832	TUCP	TUCP	12	15982200	15994911	+	2	4370	207
TUCP_001067	XLOC_040934	TUCP	TUCP	12	17972911	17980532	+	2	7585	167
TUCP_001066	XLOC_040876	TUCP	TUCP	12	16959542	16974896	+	32	4664	1474
TUCP_001061	XLOC_040443	TUCP	TUCP	12	6093825	6097259	+	2	2484	142
TUCP_001060	XLOC_040443	TUCP	TUCP	12	6091464	6097259	+	5	2242	142
TUCP_001063	XLOC_040483	TUCP	TUCP	12	6974170	6978993	+	2	4801	119
TUCP_001062	XLOC_040481	TUCP	TUCP	12	6964358	6971722	+	2	7312	132
TUCP_000040	XLOC_000872	TUCP	TUCP	1	21350900	21371522	+	2	432	77
TUCP_000041	XLOC_000890	TUCP	TUCP	1	21853827	21864574	+	2	10563	210
TUCP_000042	XLOC_001015	TUCP	TUCP	1	22892895	22896541	+	2	232	62
TUCP_000043	XLOC_001029	TUCP	TUCP	1	23252530	23253040	+	2	457	152
TUCP_000512	XLOC_017633	TUCP	TUCP	1	153861176	153862185	-	2	903	119
TUCP_001068	XLOC_040982	TUCP	TUCP	12	19035164	19057193	+	2	22008	398
TUCP_000510	XLOC_017633	TUCP	TUCP	1	153861176	153862185	-	2	464	105
TUCP_000511	XLOC_017633	TUCP	TUCP	1	153861176	153862185	-	3	593	106
TUCP_000578	XLOC_020570	TUCP	TUCP	1	224703998	224706491	-	2	329	109
TUCP_001649	XLOC_064983	TUCP	TUCP	15	18061888	18064163	-	3	396	123
TUCP_001648	XLOC_064980	TUCP	TUCP	15	17958581	17995768	-	20	5346	1152
TUCP_003519	XLOC_153199	TUCP	TUCP	5	148357169	148361694	+	3	4367	155
TUCP_000579	XLOC_020623	TUCP	TUCP	1	225137426	225141872	-	3	3784	262
TUCP_001645	XLOC_064934	TUCP	TUCP	15	13370103	13431453	-	7	61067	208
TUCP_001644	XLOC_064933	TUCP	TUCP	15	13353796	13368806	-	4	14574	208
TUCP_001647	XLOC_064980	TUCP	TUCP	15	17958581	17995768	-	20	5379	1163
TUCP_001646	XLOC_064980	TUCP	TUCP	15	17958581	17995423	-	20	4555	1114
TUCP_001641	XLOC_064931	TUCP	TUCP	15	13297842	13315167	-	3	10460	158
TUCP_001640	XLOC_064928	TUCP	TUCP	15	13543827	13634508	-	5	32474	220
TUCP_001643	XLOC_064933	TUCP	TUCP	15	13353796	13368806	-	4	14576	208
TUCP_001642	XLOC_064932	TUCP	TUCP	15	13336389	13370040	-	3	16600	170
TUCP_003706	XLOC_162167	TUCP	TUCP	6	27835398	27868403	+	3	17826	174
TUCP_002269	XLOC_094505	TUCP	TUCP	19	55798453	55862477	-	7	62886	269
TUCP_002804	XLOC_118473	TUCP	TUCP	3	3963291	3978394	+	2	14830	241
TUCP_002345	XLOC_097822	TUCP	TUCP	2	98643528	98669894	+	2	339	113
TUCP_003793	XLOC_165948	TUCP	TUCP	6	108180273	108200862	+	2	20514	142
TUCP_002344	XLOC_097822	TUCP	TUCP	2	98643503	98669894	+	2	363	120
TUCP_001249	XLOC_046149	TUCP	TUCP	13	61070829	61083273	+	2	12395	173
TUCP_001248	XLOC_046147	TUCP	TUCP	13	61024577	61039535	+	3	14820	147
TUCP_004616	XLOC_203544	TUCP	TUCP	9	110983770	110990205	-	2	3955	127
TUCP_002347	XLOC_098014	TUCP	TUCP	2	102177853	102250812	+	3	431	106
TUCP_001241	XLOC_046143	TUCP	TUCP	13	60878488	61141835	+	5	874	149
TUCP_001240	XLOC_046143	TUCP	TUCP	13	60878484	60954360	+	4	33223	410
TUCP_001243	XLOC_046143	TUCP	TUCP	13	60878496	61309556	+	7	14966	148
TUCP_001242	XLOC_046143	TUCP	TUCP	13	60878491	60954360	+	3	36028	410
TUCP_001245	XLOC_046143	TUCP	TUCP	13	60878503	61232519	+	6	1187	149
TUCP_001244	XLOC_046143	TUCP	TUCP	13	60878503	61211434	+	4	848	154
TUCP_001247	XLOC_046146	TUCP	TUCP	13	60954709	61024497	+	4	64589	525
TUCP_001246	XLOC_046143	TUCP	TUCP	13	60924342	61053360	+	2	25362	140
TUCP_002262	XLOC_093918	TUCP	TUCP	19	43501671	43503900	-	2	1748	119
TUCP_001199	XLOC_045178	TUCP	TUCP	13	38553904	38564505	+	6	4166	84
TUCP_002805	XLOC_118501	TUCP	TUCP	3	4101902	4104347	+	4	585	167
TUCP_002263	XLOC_093941	TUCP	TUCP	19	43919276	43919915	-	2	510	115
TUCP_003947	XLOC_173336	TUCP	TUCP	7	15099400	15100998	+	2	1544	131
TUCP_002260	XLOC_093914	TUCP	TUCP	19	43476956	43499046	-	8	1679	437
TUCP_002261	XLOC_093914	TUCP	TUCP	19	43476956	43499534	-	9	2282	544
TUCP_002266	XLOC_094427	TUCP	TUCP	19	54058919	54062025	-	2	2865	257
TUCP_002267	XLOC_094442	TUCP	TUCP	19	54433020	54434429	-	2	1168	317
TUCP_003423	XLOC_148139	TUCP	TUCP	5	13106159	13113060	+	2	6779	172
TUCP_003422	XLOC_148139	TUCP	TUCP	5	13096743	13113060	+	2	10467	300
TUCP_003421	XLOC_148139	TUCP	TUCP	5	13096743	13113060	+	2	13038	300
TUCP_002802	XLOC_118292	TUCP	TUCP	20	56185253	56190676	-	2	5236	194
TUCP_003427	XLOC_148226	TUCP	TUCP	5	15161431	15458173	+	17	8062	469
TUCP_000576	XLOC_020464	TUCP	TUCP	1	221905320	221907228	-	3	1185	163
TUCP_003425	XLOC_148213	TUCP	TUCP	5	14846270	14859504	+	3	2747	145
TUCP_003424	XLOC_148157	TUCP	TUCP	5	13141234	13144710	+	3	532	110
TUCP_003429	XLOC_148229	TUCP	TUCP	5	15212713	15214082	+	2	1350	106
TUCP_000577	XLOC_020493	TUCP	TUCP	1	222447663	222451514	-	2	3500	181
TUCP_002114	XLOC_087628	TUCP	TUCP	18	33616368	33621628	-	3	3560	120
TUCP_002115	XLOC_087641	TUCP	TUCP	18	35161265	35246752	-	2	256	85
TUCP_002116	XLOC_087646	TUCP	TUCP	18	35832659	35849597	-	2	15483	415
TUCP_002117	XLOC_087725	TUCP	TUCP	18	39481443	39510151	-	2	568	173
TUCP_002110	XLOC_087410	TUCP	TUCP	18	31239130	31260384	-	2	20052	206
TUCP_002111	XLOC_087416	TUCP	TUCP	18	31316661	31326335	-	4	8694	218
TUCP_002112	XLOC_087561	TUCP	TUCP	18	32557274	32570233	-	3	472	71
TUCP_002113	XLOC_087625	TUCP	TUCP	18	33393673	33399287	-	2	5563	101
TUCP_003967	XLOC_174241	TUCP	TUCP	7	36883536	36910586	+	6	1577	93
TUCP_002118	XLOC_087841	TUCP	TUCP	18	40572623	40576997	-	2	4353	95
TUCP_002119	XLOC_087870	TUCP	TUCP	18	41403457	41411103	-	2	7621	159
TUCP_004455	XLOC_196091	TUCP	TUCP	9	11553607	11564561	+	3	1863	87
TUCP_001483	XLOC_057566	TUCP	TUCP	14	44093369	44099875	-	2	4336	207
TUCP_001482	XLOC_057502	TUCP	TUCP	14	42525498	42528432	-	2	2852	197
TUCP_001481	XLOC_057443	TUCP	TUCP	14	39637321	39644220	-	2	223	74
TUCP_001480	XLOC_057201	TUCP	TUCP	14	33678906	33695251	-	2	254	84
TUCP_001487	XLOC_057671	TUCP	TUCP	14	45978741	45982008	-	3	910	132
TUCP_001486	XLOC_057671	TUCP	TUCP	14	45978741	45980773	-	2	775	82
TUCP_001485	XLOC_057602	TUCP	TUCP	14	44524432	44526481	-	5	355	117
TUCP_001484	XLOC_057584	TUCP	TUCP	14	44019946	44022312	-	2	2310	128
TUCP_001489	XLOC_057671	TUCP	TUCP	14	45978741	45982395	-	2	1222	141
TUCP_001488	XLOC_057671	TUCP	TUCP	14	45978741	45982090	-	3	969	92
TUCP_004046	XLOC_177930	TUCP	TUCP	7	132980392	132986921	+	2	6510	237
TUCP_004218	XLOC_185155	TUCP	TUCP	8	5460007	5470173	+	2	9617	150
TUCP_002155	XLOC_090164	TUCP	TUCP	19	16729642	16733322	+	2	307	102
TUCP_003797	XLOC_166052	TUCP	TUCP	6	109691978	109702774	+	3	5304	200
TUCP_004047	XLOC_177979	TUCP	TUCP	7	135045253	135076132	+	2	411	101
TUCP_002608	XLOC_109905	TUCP	TUCP	2	152708286	152709271	-	2	856	284
TUCP_002609	XLOC_109959	TUCP	TUCP	2	155989983	156007345	-	2	17240	169
TUCP_003735	XLOC_163482	TUCP	TUCP	6	50474237	50499608	+	3	811	135
TUCP_003734	XLOC_163326	TUCP	TUCP	6	46549742	46552489	+	2	207	69
TUCP_003733	XLOC_163208	TUCP	TUCP	6	44152062	44158271	+	2	6101	244
TUCP_003732	XLOC_163166	TUCP	TUCP	6	43211527	43225052	+	2	13506	220
TUCP_003731	XLOC_163123	TUCP	TUCP	6	42793000	42793566	+	2	362	111
TUCP_003730	XLOC_163033	TUCP	TUCP	6	41243419	41268166	+	4	3615	96
TUCP_002600	XLOC_109622	TUCP	TUCP	2	145487239	145490971	-	2	3237	115
TUCP_002601	XLOC_109623	TUCP	TUCP	2	145491055	145499293	-	2	8201	153
TUCP_002602	XLOC_109629	TUCP	TUCP	2	145562216	145578957	-	2	16651	192
TUCP_002603	XLOC_109667	TUCP	TUCP	2	147370772	147382626	-	3	3983	130
TUCP_002604	XLOC_109701	TUCP	TUCP	2	147968954	147974379	-	2	217	39
TUCP_002605	XLOC_109702	TUCP	TUCP	2	147970871	147976344	-	2	266	88
TUCP_002606	XLOC_109750	TUCP	TUCP	2	148844905	148849365	-	3	4182	176
TUCP_002607	XLOC_109878	TUCP	TUCP	2	151381277	151385960	-	2	279	93
TUCP_004040	XLOC_177832	TUCP	TUCP	7	130188575	130219460	+	3	2752	114
TUCP_003945	XLOC_173336	TUCP	TUCP	7	15098342	15110315	+	4	3611	377
TUCP_003536	XLOC_153831	TUCP	TUCP	5	163118451	163127311	+	3	7028	181
TUCP_001773	XLOC_073332	TUCP	TUCP	16	22792270	22795495	-	2	2331	147
TUCP_001772	XLOC_073332	TUCP	TUCP	16	22792270	22795495	-	2	3178	131
TUCP_004231	XLOC_185847	TUCP	TUCP	8	26256037	26258955	+	2	965	135
TUCP_003499	XLOC_151946	TUCP	TUCP	5	121804187	121891299	+	2	28234	139
TUCP_004168	XLOC_181341	TUCP	TUCP	7	65535506	65544502	-	2	8862	132
TUCP_000992	XLOC_036559	TUCP	TUCP	11	89778711	89779161	+	2	344	114
TUCP_000993	XLOC_036817	TUCP	TUCP	11	1792742	1802453	-	2	9203	123
TUCP_000990	XLOC_036398	TUCP	TUCP	11	86020866	86050181	+	2	362	120
TUCP_000991	XLOC_036398	TUCP	TUCP	11	86021025	86050181	+	2	203	67
TUCP_000996	XLOC_036942	TUCP	TUCP	11	10731494	10735302	-	2	201	67
TUCP_000997	XLOC_037273	TUCP	TUCP	11	13154158	13398692	-	2	2142	196
TUCP_000994	XLOC_036821	TUCP	TUCP	11	1879191	1887111	-	2	2179	88
TUCP_000995	XLOC_036856	TUCP	TUCP	11	3828932	3856476	-	2	250	76
TUCP_003643	XLOC_160009	TUCP	TUCP	5	162103001	162133418	-	3	904	301
TUCP_003642	XLOC_160009	TUCP	TUCP	5	162103001	162133418	-	3	1009	336
TUCP_000998	XLOC_037661	TUCP	TUCP	11	21141662	21157780	-	2	364	120
TUCP_000999	XLOC_037666	TUCP	TUCP	11	21375501	21375778	-	2	213	71
TUCP_002749	XLOC_116610	TUCP	TUCP	20	9428157	9430021	-	2	1105	152
TUCP_002748	XLOC_116607	TUCP	TUCP	20	9170524	9175084	-	2	3192	121
TUCP_003645	XLOC_160009	TUCP	TUCP	5	162108397	162133418	-	3	1558	477
TUCP_003644	XLOC_160009	TUCP	TUCP	5	162103001	162136203	-	3	3689	851
TUCP_001779	XLOC_073508	TUCP	TUCP	16	29799565	29823911	-	6	8586	162
TUCP_001778	XLOC_073508	TUCP	TUCP	16	29799565	29823911	-	6	7047	243
TUCP_004800	XLOC_212543	TUCP	TUCP	X	41819321	41835709	-	2	310	103
TUCP_004026	XLOC_177497	TUCP	TUCP	7	121941894	121966877	+	2	16978	208
TUCP_003960	XLOC_173614	TUCP	TUCP	7	22557320	22602364	+	3	616	100
TUCP_003446	XLOC_148940	TUCP	TUCP	5	29791077	29820710	+	5	11492	113
TUCP_004397	XLOC_194286	TUCP	TUCP	8	95872493	95970838	-	5	3651	151
TUCP_003346	XLOC_144832	TUCP	TUCP	4	118090443	118090922	-	2	403	95
TUCP_003347	XLOC_144849	TUCP	TUCP	4	118311316	118320082	-	2	5104	143
TUCP_003344	XLOC_144746	TUCP	TUCP	4	115698660	115702696	-	2	3098	177
TUCP_003345	XLOC_144811	TUCP	TUCP	4	117535622	117544953	-	2	1801	221
TUCP_003342	XLOC_144618	TUCP	TUCP	4	112546055	112575981	-	2	288	95
TUCP_003343	XLOC_144746	TUCP	TUCP	4	115698660	115702533	-	3	2097	177
TUCP_003340	XLOC_144386	TUCP	TUCP	4	99047016	99051953	-	2	4913	109
TUCP_003341	XLOC_144491	TUCP	TUCP	4	100807929	100818503	-	2	320	70
TUCP_004540	XLOC_199936	TUCP	TUCP	9	122001065	122065392	+	5	736	170
TUCP_003348	XLOC_144849	TUCP	TUCP	4	118311316	118320211	-	2	3463	132
TUCP_003349	XLOC_144888	TUCP	TUCP	4	118644060	118656409	-	2	7616	173
TUCP_004517	XLOC_199252	TUCP	TUCP	9	102980404	102982241	+	2	384	127
TUCP_000174	XLOC_005691	TUCP	TUCP	1	148324704	148402928	+	2	479	87
TUCP_002909	XLOC_125062	TUCP	TUCP	3	154664020	154684037	+	4	3900	233
TUCP_000175	XLOC_005695	TUCP	TUCP	1	148443538	148446727	+	3	2464	354
TUCP_002907	XLOC_124985	TUCP	TUCP	3	152943920	152949833	+	2	5356	164
TUCP_002906	XLOC_124921	TUCP	TUCP	3	152381930	152385775	+	2	3747	141
TUCP_002905	XLOC_124889	TUCP	TUCP	3	151099271	151108499	+	3	2463	180
TUCP_002904	XLOC_124874	TUCP	TUCP	3	150783110	150792225	+	2	7180	115
TUCP_002903	XLOC_124838	TUCP	TUCP	3	150156042	150172858	+	7	5523	487
TUCP_000176	XLOC_005695	TUCP	TUCP	1	148443538	148448016	+	3	2879	354
TUCP_002901	XLOC_124732	TUCP	TUCP	3	148312590	148326804	+	2	2496	152
TUCP_002900	XLOC_124732	TUCP	TUCP	3	148312590	148322362	+	2	3357	157
TUCP_001170	XLOC_044154	TUCP	TUCP	12	39813502	39816388	-	2	2613	193
TUCP_004245	XLOC_186698	TUCP	TUCP	8	45590936	45599701	+	2	8740	165
TUCP_000170	XLOC_005377	TUCP	TUCP	1	140892163	140898563	+	3	611	100
TUCP_000171	XLOC_005484	TUCP	TUCP	1	143167351	143169913	+	5	443	143
TUCP_003966	XLOC_174241	TUCP	TUCP	7	36883536	36910586	+	5	1419	92
TUCP_004500	XLOC_198108	TUCP	TUCP	9	72659266	72660690	+	2	1355	114
TUCP_000172	XLOC_005496	TUCP	TUCP	1	143645929	143650883	+	2	4880	199
TUCP_003211	XLOC_138405	TUCP	TUCP	4	124703413	124762483	+	6	12806	168
TUCP_002917	XLOC_125577	TUCP	TUCP	3	166469445	166490422	+	2	20706	322
TUCP_000173	XLOC_005567	TUCP	TUCP	1	146014548	146037226	+	2	2224	109
TUCP_003964	XLOC_174241	TUCP	TUCP	7	36883536	36910586	+	5	1380	92
TUCP_003443	XLOC_148683	TUCP	TUCP	5	22335792	22351626	+	2	15138	168
TUCP_003238	XLOC_138775	TUCP	TUCP	4	140660103	140668194	+	2	7389	157
TUCP_003239	XLOC_138858	TUCP	TUCP	4	144960792	144966778	+	2	295	54
TUCP_002083	XLOC_085485	TUCP	TUCP	18	62011393	62020454	+	3	6854	146
TUCP_004803	XLOC_212765	TUCP	TUCP	X	46656633	46659206	-	2	470	93
TUCP_003232	XLOC_138424	TUCP	TUCP	4	125204888	125227904	+	3	10868	155
TUCP_003214	XLOC_138405	TUCP	TUCP	4	124736610	124762483	+	5	15070	168
TUCP_003230	XLOC_138412	TUCP	TUCP	4	124892062	124902711	+	2	9638	143
TUCP_003231	XLOC_138414	TUCP	TUCP	4	125071457	125080733	+	2	9190	137
TUCP_003236	XLOC_138704	TUCP	TUCP	4	135897805	135913315	+	2	474	106
TUCP_003237	XLOC_138774	TUCP	TUCP	4	140587831	140614637	+	3	21942	168
TUCP_003234	XLOC_138628	TUCP	TUCP	4	131957697	131972187	+	2	9502	221
TUCP_001193	XLOC_044844	TUCP	TUCP	13	21253308	21266782	+	2	222	74
TUCP_001807	XLOC_074917	TUCP	TUCP	16	81657738	81665401	-	2	1160	143
TUCP_001806	XLOC_074849	TUCP	TUCP	16	79796207	79801688	-	3	809	250
TUCP_001805	XLOC_074817	TUCP	TUCP	16	78459706	78477010	-	2	433	79
TUCP_001804	XLOC_074710	TUCP	TUCP	16	74289627	74292766	-	2	1830	234
TUCP_001803	XLOC_074710	TUCP	TUCP	16	74289627	74292760	-	2	1674	188
TUCP_001802	XLOC_074612	TUCP	TUCP	16	72367335	72401692	-	5	20817	206
TUCP_001801	XLOC_074612	TUCP	TUCP	16	72367335	72389122	-	3	21563	206
TUCP_001800	XLOC_074612	TUCP	TUCP	16	72367335	72388700	-	4	20865	206
TUCP_003961	XLOC_173614	TUCP	TUCP	7	22557893	22602364	+	2	608	108
TUCP_001809	XLOC_074989	TUCP	TUCP	16	83585266	83623184	-	46	4165	1387
TUCP_001808	XLOC_074931	TUCP	TUCP	16	81985192	81990283	-	2	4837	178
TUCP_003218	XLOC_138410	TUCP	TUCP	4	124854871	125165162	+	4	22455	141
TUCP_003219	XLOC_138410	TUCP	TUCP	4	124855098	125122475	+	3	17020	186
TUCP_004714	XLOC_207830	TUCP	TUCP	X	54304164	54340995	+	3	2161	182
TUCP_001192	XLOC_044843	TUCP	TUCP	13	21180540	21195358	+	2	507	91
TUCP_002808	XLOC_118709	TUCP	TUCP	3	9014551	9023910	+	2	9246	206
TUCP_002341	XLOC_097556	TUCP	TUCP	2	87600216	87620229	+	3	586	150
TUCP_004283	XLOC_188203	TUCP	TUCP	8	75089913	75108352	+	2	10987	145
TUCP_004280	XLOC_188185	TUCP	TUCP	8	74897014	74900785	+	2	3650	147
TUCP_004281	XLOC_188197	TUCP	TUCP	8	74999997	75035577	+	2	35553	178
TUCP_004286	XLOC_188217	TUCP	TUCP	8	75203023	75215083	+	3	11998	172
TUCP_004287	XLOC_188296	TUCP	TUCP	8	76278158	76300607	+	2	600	122
TUCP_004284	XLOC_188211	TUCP	TUCP	8	75138863	75283479	+	3	5836	122
TUCP_004285	XLOC_188217	TUCP	TUCP	8	75186049	75202306	+	3	15540	145
TUCP_004288	XLOC_188320	TUCP	TUCP	8	76742840	76746459	+	2	3487	127
TUCP_004289	XLOC_188379	TUCP	TUCP	8	78094755	78103914	+	5	1732	121
TUCP_003445	XLOC_148904	TUCP	TUCP	5	28443011	28450249	+	2	6890	160
TUCP_001650	XLOC_065021	TUCP	TUCP	15	18445269	18468825	-	2	23271	192
TUCP_001651	XLOC_065026	TUCP	TUCP	15	18424777	18443548	-	2	13193	194
TUCP_002374	XLOC_100318	TUCP	TUCP	2	164335743	164341372	+	2	942	98
TUCP_003968	XLOC_174241	TUCP	TUCP	7	36883536	36910586	+	6	1574	92
TUCP_003170	XLOC_136254	TUCP	TUCP	4	77401077	77411946	+	3	5503	204
TUCP_003508	XLOC_152359	TUCP	TUCP	5	132997661	133010274	+	2	481	160
TUCP_003969	XLOC_174241	TUCP	TUCP	7	36883536	36910586	+	4	1333	93
TUCP_002809	XLOC_118745	TUCP	TUCP	3	9161902	9168017	+	2	6023	170
TUCP_003509	XLOC_152418	TUCP	TUCP	5	134105487	134155289	+	2	621	97
TUCP_002737	XLOC_116217	TUCP	TUCP	20	3207011	3286540	-	4	8986	135
TUCP_004358	XLOC_192367	TUCP	TUCP	8	53911965	53964449	-	4	46136	201
TUCP_004176	XLOC_182536	TUCP	TUCP	7	95223070	95284039	-	2	297	44
TUCP_004608	XLOC_203040	TUCP	TUCP	9	93534488	93541235	-	2	6542	154
TUCP_004609	XLOC_203041	TUCP	TUCP	9	93542220	93548981	-	5	3885	301
TUCP_004354	XLOC_192341	TUCP	TUCP	8	52939968	52953721	-	2	13679	262
TUCP_004355	XLOC_192365	TUCP	TUCP	8	53964538	54134845	-	3	6545	137
TUCP_003444	XLOC_148684	TUCP	TUCP	5	22323422	22335713	+	2	12219	165
TUCP_004357	XLOC_192366	TUCP	TUCP	8	53905254	53910036	-	2	2773	88
TUCP_004350	XLOC_192217	TUCP	TUCP	8	49045783	49049193	-	2	2863	131
TUCP_004351	XLOC_192224	TUCP	TUCP	8	49168318	49184041	-	2	15702	140
TUCP_004352	XLOC_192224	TUCP	TUCP	8	49168318	49184048	-	2	15699	140
TUCP_004353	XLOC_192311	TUCP	TUCP	8	52731967	52744189	-	2	10428	198
TUCP_004814	XLOC_213829	TUCP	TUCP	X	76941891	76942742	-	2	725	108
TUCP_002194	XLOC_091741	TUCP	TUCP	19	55571199	55576717	+	4	809	119
TUCP_004716	XLOC_207862	TUCP	TUCP	X	57338266	57379545	+	2	278	92
TUCP_004198	XLOC_184475	TUCP	TUCP	7	137648340	137679983	-	6	31045	271
TUCP_002195	XLOC_091741	TUCP	TUCP	19	55571208	55576116	+	3	851	116
TUCP_004196	XLOC_184475	TUCP	TUCP	7	137599564	137679983	-	3	15975	271
TUCP_004197	XLOC_184475	TUCP	TUCP	7	137622906	137679983	-	2	15597	271
TUCP_004194	XLOC_184374	TUCP	TUCP	7	134796548	134799555	-	2	2863	275
TUCP_003176	XLOC_136347	TUCP	TUCP	4	78401224	78409486	+	3	8211	164
TUCP_004192	XLOC_184330	TUCP	TUCP	7	132846306	132857421	-	2	10940	142
TUCP_001658	XLOC_065680	TUCP	TUCP	15	39679573	39688848	-	4	2308	120
TUCP_004190	XLOC_183879	TUCP	TUCP	7	122803532	122843578	-	2	230	76
TUCP_004191	XLOC_183998	TUCP	TUCP	7	124201718	124219368	-	5	9249	208
TUCP_003503	XLOC_151982	TUCP	TUCP	5	122746453	122756121	+	4	9340	260
TUCP_001659	XLOC_065725	TUCP	TUCP	15	41070315	41080336	-	4	611	203
TUCP_004377	XLOC_193231	TUCP	TUCP	8	71140052	71148265	-	2	1861	131
TUCP_004206	XLOC_184637	TUCP	TUCP	7	141002621	141026601	-	2	23809	168
TUCP_002927	XLOC_126045	TUCP	TUCP	3	176792020	176808845	+	3	13990	180
TUCP_003447	XLOC_148940	TUCP	TUCP	5	29792486	29820710	+	5	14876	113
TUCP_002190	XLOC_091614	TUCP	TUCP	19	53859524	53868779	+	3	8931	195
TUCP_002191	XLOC_091633	TUCP	TUCP	19	53994428	53999878	+	2	5270	230
TUCP_002376	XLOC_100509	TUCP	TUCP	2	170971660	170971956	+	2	210	51
TUCP_002192	XLOC_091638	TUCP	TUCP	19	54008340	54020665	+	3	12198	218
TUCP_002193	XLOC_091693	TUCP	TUCP	19	55042468	55084092	+	2	12917	3692
TUCP_001106	XLOC_042098	TUCP	TUCP	12	47633265	47643528	+	2	9052	226
TUCP_001107	XLOC_042133	TUCP	TUCP	12	48554279	48558555	+	2	4072	120
TUCP_001104	XLOC_041816	TUCP	TUCP	12	41507746	41531647	+	6	20337	201
TUCP_001105	XLOC_041816	TUCP	TUCP	12	41507746	41531647	+	6	20346	201
TUCP_001102	XLOC_041816	TUCP	TUCP	12	41507739	41540438	+	4	1869	117
TUCP_001103	XLOC_041816	TUCP	TUCP	12	41507746	41531647	+	6	20346	201
TUCP_001100	XLOC_041696	TUCP	TUCP	12	39021788	39057513	+	6	1886	204
TUCP_000458	XLOC_015592	TUCP	TUCP	1	94566127	94574479	-	2	8128	226
TUCP_000457	XLOC_015576	TUCP	TUCP	1	94326985	94338121	-	2	5037	121
TUCP_000456	XLOC_015310	TUCP	TUCP	1	91818941	91820220	-	2	1177	110
TUCP_000455	XLOC_015128	TUCP	TUCP	1	88739732	88741464	-	2	1238	130
TUCP_000454	XLOC_015122	TUCP	TUCP	1	88615782	88632100	-	2	1081	184
TUCP_000453	XLOC_015122	TUCP	TUCP	1	88615782	88632100	-	2	1088	195
TUCP_000452	XLOC_015120	TUCP	TUCP	1	88600183	88610539	-	3	10137	206
TUCP_000451	XLOC_015120	TUCP	TUCP	1	88600183	88610539	-	3	9993	205
TUCP_000450	XLOC_015104	TUCP	TUCP	1	88406640	88409765	-	2	2777	357
TUCP_000299	XLOC_009394	TUCP	TUCP	1	243214718	243221547	+	2	5220	166
TUCP_000298	XLOC_009392	TUCP	TUCP	1	243202389	243214665	+	2	6511	141
TUCP_004770	XLOC_210605	TUCP	TUCP	X	144326810	144329019	+	2	582	116
TUCP_004771	XLOC_210641	TUCP	TUCP	X	146228509	146235147	+	2	437	113
TUCP_004776	XLOC_211050	TUCP	TUCP	X	159947477	159948304	+	2	223	74
TUCP_004777	XLOC_211058	TUCP	TUCP	X	944041	971784	-	2	223	74
TUCP_004774	XLOC_210931	TUCP	TUCP	X	156761488	156771116	+	14	5771	1364
TUCP_003772	XLOC_165824	TUCP	TUCP	6	106309496	106384712	+	3	15797	203
TUCP_000291	XLOC_009318	TUCP	TUCP	1	240939410	240986984	+	3	13752	285
TUCP_000290	XLOC_008900	TUCP	TUCP	1	228496258	228513787	+	2	281	93
TUCP_000293	XLOC_009318	TUCP	TUCP	1	240939955	240978059	+	5	22835	133
TUCP_000292	XLOC_009318	TUCP	TUCP	1	240939955	240970400	+	3	20147	133
TUCP_000295	XLOC_009318	TUCP	TUCP	1	240953351	240970400	+	3	16970	189
TUCP_000294	XLOC_009318	TUCP	TUCP	1	240953351	240970400	+	3	16926	189
TUCP_000297	XLOC_009319	TUCP	TUCP	1	240992297	241040327	+	2	43672	202
TUCP_000296	XLOC_009318	TUCP	TUCP	1	240970733	240992070	+	3	20756	285
TUCP_000677	XLOC_025573	TUCP	TUCP	10	54467571	54472524	+	2	4287	270
TUCP_000676	XLOC_025446	TUCP	TUCP	10	51668687	51672082	+	4	708	121
TUCP_000675	XLOC_025446	TUCP	TUCP	10	51668687	51672082	+	4	743	119
TUCP_000674	XLOC_025360	TUCP	TUCP	10	48883566	48885425	+	2	1698	136
TUCP_000673	XLOC_025272	TUCP	TUCP	10	46476548	46510858	+	3	34030	307
TUCP_000672	XLOC_025233	TUCP	TUCP	10	45851438	45856164	+	2	4674	240
TUCP_000671	XLOC_025214	TUCP	TUCP	10	45346793	45358251	+	4	5187	404
TUCP_000670	XLOC_025214	TUCP	TUCP	10	45346793	45358251	+	4	10937	291
TUCP_002349	XLOC_098054	TUCP	TUCP	2	104134444	104171844	+	2	3225	266
TUCP_002348	XLOC_098054	TUCP	TUCP	2	104134409	104164970	+	2	21074	178
TUCP_004837	XLOC_215248	TUCP	TUCP	X	138237353	138238805	-	2	1337	153
TUCP_000679	XLOC_025770	TUCP	TUCP	10	58785120	58787698	+	2	816	101
TUCP_000678	XLOC_025601	TUCP	TUCP	10	55544945	55549062	+	3	574	83
TUCP_004836	XLOC_215132	TUCP	TUCP	X	133975341	133976171	-	2	225	74
TUCP_004831	XLOC_214818	TUCP	TUCP	X	124700987	124716606	-	3	11686	146
TUCP_003774	XLOC_165824	TUCP	TUCP	6	106400505	106413268	+	3	12134	175
TUCP_003822	XLOC_167348	TUCP	TUCP	6	3807737	3845868	-	2	38043	155
TUCP_001078	XLOC_041095	TUCP	TUCP	12	22457898	22465408	+	5	2242	205
TUCP_001079	XLOC_041095	TUCP	TUCP	12	22457898	22465408	+	3	2752	264
TUCP_004833	XLOC_214835	TUCP	TUCP	X	125366701	125368105	-	2	496	165
TUCP_001072	XLOC_041095	TUCP	TUCP	12	22457878	22460977	+	3	2114	177
TUCP_001073	XLOC_041095	TUCP	TUCP	12	22457878	22460977	+	2	2352	228
TUCP_001070	XLOC_041023	TUCP	TUCP	12	19582264	19586119	+	2	3737	365
TUCP_001071	XLOC_041042	TUCP	TUCP	12	20680871	20681766	+	2	599	165
TUCP_001076	XLOC_041095	TUCP	TUCP	12	22457878	22465408	+	6	2107	271
TUCP_001077	XLOC_041095	TUCP	TUCP	12	22457888	22465408	+	5	2396	237
TUCP_001074	XLOC_041095	TUCP	TUCP	12	22457878	22465408	+	6	1822	307
TUCP_001075	XLOC_041095	TUCP	TUCP	12	22457878	22465408	+	6	2024	270
TUCP_000079	XLOC_001950	TUCP	TUCP	1	46653655	46659538	+	2	3566	156
TUCP_000078	XLOC_001928	TUCP	TUCP	1	45883148	45903336	+	2	18519	214
TUCP_003981	XLOC_174474	TUCP	TUCP	7	45278313	45282314	+	2	271	90
TUCP_000075	XLOC_001720	TUCP	TUCP	1	40934397	40946281	+	2	10254	132
TUCP_000074	XLOC_001720	TUCP	TUCP	1	40934397	40946281	+	2	10251	132
TUCP_000077	XLOC_001813	TUCP	TUCP	1	44134513	44176973	+	2	19072	261
TUCP_000076	XLOC_001809	TUCP	TUCP	1	43762735	43763619	+	2	280	93
TUCP_000071	XLOC_001575	TUCP	TUCP	1	38681869	38684829	+	2	1656	115
TUCP_000070	XLOC_001575	TUCP	TUCP	1	38628802	38684829	+	3	1413	115
TUCP_000073	XLOC_001712	TUCP	TUCP	1	40789280	40790986	+	2	1621	270
TUCP_000072	XLOC_001711	TUCP	TUCP	1	40789161	40795133	+	2	414	63
TUCP_001652	XLOC_065264	TUCP	TUCP	15	27381305	27392236	-	2	272	90
TUCP_001653	XLOC_065456	TUCP	TUCP	15	33065587	33075264	-	2	9657	180
TUCP_000709	XLOC_026771	TUCP	TUCP	10	83128633	83137297	+	2	5657	126
TUCP_000708	XLOC_026771	TUCP	TUCP	10	83128574	83144298	+	5	7548	169
TUCP_001656	XLOC_065519	TUCP	TUCP	15	34232164	34234911	-	2	2306	130
TUCP_001657	XLOC_065680	TUCP	TUCP	15	39679573	39688109	-	4	1569	120
TUCP_001654	XLOC_065506	TUCP	TUCP	15	33959764	33961779	-	2	475	55
TUCP_001655	XLOC_065508	TUCP	TUCP	15	34155613	34156903	-	2	304	100
TUCP_000703	XLOC_026597	TUCP	TUCP	10	77555744	77579198	+	3	3614	116
TUCP_000702	XLOC_026469	TUCP	TUCP	10	75478890	75487085	+	2	8039	160
TUCP_000701	XLOC_026468	TUCP	TUCP	10	75476025	75478674	+	2	2113	138
TUCP_000700	XLOC_026462	TUCP	TUCP	10	75441629	75475943	+	6	34002	271
TUCP_000707	XLOC_026771	TUCP	TUCP	10	83128574	83137297	+	3	2062	131
TUCP_000706	XLOC_026751	TUCP	TUCP	10	82781096	82790180	+	3	3210	132
TUCP_000705	XLOC_026751	TUCP	TUCP	10	82780913	82790180	+	4	2493	120
TUCP_000704	XLOC_026701	TUCP	TUCP	10	81842984	81843787	+	2	714	144
TUCP_003987	XLOC_175146	TUCP	TUCP	7	70467524	70479448	+	2	11619	173
TUCP_002292	XLOC_095391	TUCP	TUCP	2	18949363	18971710	+	2	22274	235
TUCP_002297	XLOC_096091	TUCP	TUCP	2	33811196	33818866	+	4	557	185
TUCP_002296	XLOC_096071	TUCP	TUCP	2	32066362	32075577	+	4	471	144
TUCP_002295	XLOC_095796	TUCP	TUCP	2	29151646	29157502	+	2	1710	113
TUCP_002294	XLOC_095699	TUCP	TUCP	2	28064437	28081614	+	3	16761	183
TUCP_002293	XLOC_095391	TUCP	TUCP	2	18949363	18971710	+	2	22274	235
TUCP_002291	XLOC_095375	TUCP	TUCP	2	18595835	18597703	+	2	1742	141
TUCP_001258	XLOC_047458	TUCP	TUCP	13	90654841	90663597	+	4	5838	220
TUCP_001259	XLOC_047482	TUCP	TUCP	13	90899169	90905597	+	3	5857	122
TUCP_001256	XLOC_047243	TUCP	TUCP	13	87454935	87455492	+	3	459	110
TUCP_001257	XLOC_047327	TUCP	TUCP	13	88584353	88605346	+	2	2016	114
TUCP_001254	XLOC_046935	TUCP	TUCP	13	80544851	80550601	+	5	2207	165
TUCP_001255	XLOC_047180	TUCP	TUCP	13	85727779	85728626	+	2	699	84
TUCP_001252	XLOC_046809	TUCP	TUCP	13	77078990	77101012	+	2	17130	207
TUCP_001253	XLOC_046883	TUCP	TUCP	13	79087648	79101793	+	2	6338	100
TUCP_001250	XLOC_046579	TUCP	TUCP	13	70231581	70233408	+	2	1742	232
TUCP_001251	XLOC_046711	TUCP	TUCP	13	73869626	73870149	+	2	430	62
TUCP_003689	XLOC_161313	TUCP	TUCP	6	9505295	9539241	+	5	32209	203
TUCP_002813	XLOC_119091	TUCP	TUCP	3	17866845	17867318	+	2	351	116
TUCP_004203	XLOC_184547	TUCP	TUCP	7	139570759	139586605	-	13	2657	485
TUCP_004107	XLOC_179475	TUCP	TUCP	7	15860082	15865437	-	3	4806	94
TUCP_002129	XLOC_088674	TUCP	TUCP	18	61998081	62002380	-	3	4194	102
TUCP_002128	XLOC_088671	TUCP	TUCP	18	61965241	61982198	-	2	14601	188
TUCP_003432	XLOC_148234	TUCP	TUCP	5	15277037	15285530	+	2	8098	180
TUCP_003433	XLOC_148236	TUCP	TUCP	5	15295047	15299804	+	2	688	229
TUCP_003434	XLOC_148237	TUCP	TUCP	5	15318425	15325617	+	2	7173	115
TUCP_002299	XLOC_096124	TUCP	TUCP	2	34447131	34458543	+	2	1057	204
TUCP_003436	XLOC_148422	TUCP	TUCP	5	17650893	17663641	+	2	529	141
TUCP_003437	XLOC_148430	TUCP	TUCP	5	17756654	17757348	+	2	578	124
TUCP_002121	XLOC_087967	TUCP	TUCP	18	47387650	47422424	-	2	333	110
TUCP_002120	XLOC_087941	TUCP	TUCP	18	45013066	45014918	-	2	387	129
TUCP_002123	XLOC_088252	TUCP	TUCP	18	56008334	56011523	-	2	3076	245
TUCP_000644	XLOC_023936	TUCP	TUCP	10	12582415	12583698	+	2	251	64
TUCP_002125	XLOC_088527	TUCP	TUCP	18	60276328	60285576	-	2	7296	126
TUCP_002124	XLOC_088499	TUCP	TUCP	18	60116905	60138882	-	2	15451	156
TUCP_002127	XLOC_088669	TUCP	TUCP	18	61939670	61963590	-	2	23843	227
TUCP_002126	XLOC_088592	TUCP	TUCP	18	62007739	62012759	-	2	4603	169
TUCP_001490	XLOC_057675	TUCP	TUCP	14	46109498	46110563	-	2	957	77
TUCP_001491	XLOC_057688	TUCP	TUCP	14	46189361	46195478	-	2	6040	342
TUCP_001492	XLOC_057762	TUCP	TUCP	14	49992338	50008119	-	2	294	97
TUCP_001493	XLOC_057848	TUCP	TUCP	14	54642453	54841441	-	2	11672	185
TUCP_001494	XLOC_057848	TUCP	TUCP	14	54811698	54830406	-	3	18589	166
TUCP_001495	XLOC_057851	TUCP	TUCP	14	54708333	54714307	-	2	5955	230
TUCP_001496	XLOC_057852	TUCP	TUCP	14	54729127	54736183	-	2	6412	128
TUCP_001497	XLOC_057857	TUCP	TUCP	14	54905724	54919486	-	2	3595	108
TUCP_001498	XLOC_057858	TUCP	TUCP	14	54928956	54942208	-	2	12647	131
TUCP_001499	XLOC_057860	TUCP	TUCP	14	54978878	55054999	-	3	42345	159
TUCP_003971	XLOC_174241	TUCP	TUCP	7	36883537	36889239	+	4	1501	113
TUCP_003535	XLOC_153831	TUCP	TUCP	5	163118346	163127311	+	5	6663	131
TUCP_004564	XLOC_200318	TUCP	TUCP	9	15481986	15510674	-	3	25797	249
TUCP_001311	XLOC_049946	TUCP	TUCP	13	60314161	60325543	-	5	1317	163
TUCP_000779	XLOC_029136	TUCP	TUCP	10	16672420	16674199	-	2	1753	146
TUCP_004338	XLOC_191314	TUCP	TUCP	8	21387818	21394802	-	3	1686	107
TUCP_000853	XLOC_032536	TUCP	TUCP	10	94897014	94913227	-	6	14947	212
TUCP_000852	XLOC_032536	TUCP	TUCP	10	94897014	94913227	-	6	13062	174
TUCP_000851	XLOC_032529	TUCP	TUCP	10	94838532	94838827	-	2	246	62
TUCP_000850	XLOC_032509	TUCP	TUCP	10	94850976	94886260	-	9	1923	317
TUCP_000857	XLOC_032536	TUCP	TUCP	10	94897014	94913334	-	7	15585	212
TUCP_000856	XLOC_032536	TUCP	TUCP	10	94897014	94913334	-	5	15702	212
TUCP_000855	XLOC_032536	TUCP	TUCP	10	94897014	94913334	-	5	15118	212
TUCP_000854	XLOC_032536	TUCP	TUCP	10	94897014	94913272	-	7	14873	212
TUCP_003721	XLOC_162334	TUCP	TUCP	6	30866637	30870493	+	2	1993	119
TUCP_000859	XLOC_032555	TUCP	TUCP	10	95065894	95118107	-	5	443	111
TUCP_000858	XLOC_032536	TUCP	TUCP	10	94898894	94913269	-	4	1090	145
TUCP_003724	XLOC_162367	TUCP	TUCP	6	30809632	30814761	+	3	788	125
TUCP_003725	XLOC_162370	TUCP	TUCP	6	30903981	30950534	+	4	678	105
TUCP_003726	XLOC_162375	TUCP	TUCP	6	30852197	30860641	+	3	1455	121
TUCP_003727	XLOC_162381	TUCP	TUCP	6	30876142	30910254	+	2	3795	112
TUCP_002639	XLOC_111701	TUCP	TUCP	2	207141519	207151632	-	3	931	124
TUCP_002638	XLOC_111630	TUCP	TUCP	2	205539743	205542810	-	4	407	135
TUCP_003722	XLOC_162363	TUCP	TUCP	6	30778503	30788073	+	3	4572	131
TUCP_003723	XLOC_162367	TUCP	TUCP	6	30803426	30814761	+	6	892	125
TUCP_002635	XLOC_111409	TUCP	TUCP	2	199853608	199857355	-	3	2741	380
TUCP_002634	XLOC_111375	TUCP	TUCP	2	199409261	199412680	-	2	2860	97
TUCP_002637	XLOC_111511	TUCP	TUCP	2	203117625	203123033	-	3	4961	149
TUCP_002636	XLOC_111412	TUCP	TUCP	2	199866637	199867317	-	2	594	87
TUCP_002631	XLOC_111181	TUCP	TUCP	2	196186336	196191018	-	2	2215	112
TUCP_002630	XLOC_111174	TUCP	TUCP	2	196122718	196139638	-	2	5145	395
TUCP_002633	XLOC_111332	TUCP	TUCP	2	198818205	198818789	-	2	237	53
TUCP_002632	XLOC_111249	TUCP	TUCP	2	198087114	198088640	-	2	352	78
TUCP_004375	XLOC_193158	TUCP	TUCP	8	69710204	69722593	-	4	11784	186
TUCP_004332	XLOC_191246	TUCP	TUCP	8	18509140	18535739	-	25	2328	775
TUCP_000770	XLOC_028923	TUCP	TUCP	10	14088280	14089696	-	5	833	265
TUCP_004333	XLOC_191252	TUCP	TUCP	8	18538153	18639750	-	24	14552	4780
TUCP_004340	XLOC_191424	TUCP	TUCP	8	22612213	22621553	-	2	6668	170
TUCP_001318	XLOC_050434	TUCP	TUCP	13	73953432	73960964	-	3	400	133
TUCP_004330	XLOC_191137	TUCP	TUCP	8	13139659	13157496	-	2	332	83
TUCP_003013	XLOC_128384	TUCP	TUCP	3	63606852	63723850	-	112	37028	4766
TUCP_004529	XLOC_199533	TUCP	TUCP	9	111559617	111579749	+	3	20017	204
TUCP_003010	XLOC_128384	TUCP	TUCP	3	63606852	63723850	-	117	37451	4766
TUCP_003011	XLOC_128384	TUCP	TUCP	3	63606852	63723850	-	117	37442	4766
TUCP_002758	XLOC_117079	TUCP	TUCP	20	19483978	19485847	-	2	1524	141
TUCP_002759	XLOC_117143	TUCP	TUCP	20	20631758	20634055	-	2	623	78
TUCP_003972	XLOC_174241	TUCP	TUCP	7	36883537	36905012	+	5	744	92
TUCP_004376	XLOC_193231	TUCP	TUCP	8	71122309	71167944	-	2	10090	147
TUCP_002752	XLOC_116799	TUCP	TUCP	20	12782326	12790376	-	18	980	326
TUCP_001429	XLOC_055708	TUCP	TUCP	14	107616588	107619472	+	2	2646	152
TUCP_002750	XLOC_116763	TUCP	TUCP	20	12146700	12148819	-	2	1276	101
TUCP_002751	XLOC_116793	TUCP	TUCP	20	12666811	12670669	-	12	616	205
TUCP_002756	XLOC_117079	TUCP	TUCP	20	19481408	19485844	-	3	1009	141
TUCP_002757	XLOC_117079	TUCP	TUCP	20	19481408	19485846	-	3	1012	141
TUCP_002754	XLOC_117021	TUCP	TUCP	20	18642880	18646443	-	2	2666	146
TUCP_001428	XLOC_055692	TUCP	TUCP	14	107369208	107375141	+	2	1158	109
TUCP_003658	XLOC_160236	TUCP	TUCP	5	166934286	166962409	-	2	18347	196
TUCP_003659	XLOC_160236	TUCP	TUCP	5	166934286	166978486	-	2	27165	193
TUCP_004457	XLOC_196107	TUCP	TUCP	9	11591052	11842845	+	2	395	70
TUCP_002544	XLOC_107683	TUCP	TUCP	2	96404375	96431445	-	2	27048	186
TUCP_004232	XLOC_185900	TUCP	TUCP	8	28388421	28398950	+	2	1327	103
TUCP_003650	XLOC_160056	TUCP	TUCP	5	163503902	163530641	-	4	3654	232
TUCP_003651	XLOC_160071	TUCP	TUCP	5	164194739	164195795	-	2	758	236
TUCP_003652	XLOC_160075	TUCP	TUCP	5	164201728	164228419	-	2	1757	97
TUCP_003653	XLOC_160075	TUCP	TUCP	5	164212376	164215367	-	2	2645	133
TUCP_003654	XLOC_160075	TUCP	TUCP	5	164212376	164215370	-	2	2649	133
TUCP_003655	XLOC_160085	TUCP	TUCP	5	164518585	164522890	-	2	3948	125
TUCP_003656	XLOC_160172	TUCP	TUCP	5	165600388	165604434	-	2	3087	131
TUCP_003657	XLOC_160186	TUCP	TUCP	5	166274963	166277028	-	2	1347	176
TUCP_004230	XLOC_185757	TUCP	TUCP	8	25904800	25925117	+	4	633	97
TUCP_003018	XLOC_128436	TUCP	TUCP	3	65704748	65711967	-	2	6387	168
TUCP_004237	XLOC_186237	TUCP	TUCP	8	33183390	33191261	+	2	3149	81
TUCP_003019	XLOC_128446	TUCP	TUCP	3	65605694	65620001	-	2	14276	140
TUCP_004236	XLOC_186236	TUCP	TUCP	8	33160540	33188185	+	3	25013	204
TUCP_002936	XLOC_126452	TUCP	TUCP	3	8696477	8702502	-	3	2795	129
TUCP_004235	XLOC_186236	TUCP	TUCP	8	33160540	33188185	+	3	25010	204
TUCP_002937	XLOC_126461	TUCP	TUCP	3	8782578	8805817	-	3	5326	135
TUCP_004234	XLOC_186235	TUCP	TUCP	8	33148754	33155366	+	2	6479	169
TUCP_002934	XLOC_126392	TUCP	TUCP	3	6524906	6545189	-	12	600	200
TUCP_002935	XLOC_126452	TUCP	TUCP	3	8693150	8701732	-	2	1607	146
TUCP_001423	XLOC_055570	TUCP	TUCP	14	105216534	105218571	+	3	1186	128
TUCP_003538	XLOC_154054	TUCP	TUCP	5	169016437	169019750	+	2	2904	173
TUCP_002932	XLOC_126101	TUCP	TUCP	3	177550321	177551153	+	2	227	75
TUCP_001422	XLOC_055546	TUCP	TUCP	14	105074024	105074355	+	2	280	80
TUCP_004239	XLOC_186262	TUCP	TUCP	8	33756668	33784855	+	3	715	113
TUCP_002933	XLOC_126325	TUCP	TUCP	3	4899487	4900840	-	2	694	147
TUCP_003430	XLOC_148230	TUCP	TUCP	5	15214415	15276827	+	2	8801	424
TUCP_004238	XLOC_186241	TUCP	TUCP	8	33206362	33207066	+	2	679	86
TUCP_002918	XLOC_125577	TUCP	TUCP	3	166469448	166557657	+	4	87482	322
TUCP_002919	XLOC_125577	TUCP	TUCP	3	166469464	166489989	+	2	11990	322
TUCP_003431	XLOC_148233	TUCP	TUCP	5	15238341	15241909	+	2	3549	122
TUCP_002914	XLOC_125404	TUCP	TUCP	3	163942874	163955992	+	2	7905	214
TUCP_002915	XLOC_125453	TUCP	TUCP	3	164346216	164366667	+	3	320	106
TUCP_002916	XLOC_125498	TUCP	TUCP	3	164597058	164601553	+	2	2298	135
TUCP_002838	XLOC_120254	TUCP	TUCP	3	53699402	53760697	+	2	1673	173
TUCP_002910	XLOC_125062	TUCP	TUCP	3	154664068	154684037	+	2	4581	233
TUCP_002911	XLOC_125121	TUCP	TUCP	3	156875054	156885861	+	2	8248	144
TUCP_002912	XLOC_125173	TUCP	TUCP	3	159803041	159815719	+	2	4779	147
TUCP_002913	XLOC_125403	TUCP	TUCP	3	163937076	163942556	+	3	2250	124
TUCP_002837	XLOC_120254	TUCP	TUCP	3	53699391	54017751	+	4	3632	131
TUCP_002481	XLOC_105060	TUCP	TUCP	2	30354253	30360063	-	4	4196	174
TUCP_004583	XLOC_201051	TUCP	TUCP	9	43550386	43554175	-	3	3369	187
TUCP_004637	XLOC_204138	TUCP	TUCP	KL567999.1	4523	7304	-	2	412	92
TUCP_002836	XLOC_120254	TUCP	TUCP	3	53699388	54027010	+	6	9637	132
TUCP_000161	XLOC_004309	TUCP	TUCP	1	102092202	102093931	+	2	727	91
TUCP_002835	XLOC_119975	TUCP	TUCP	3	45211079	45249809	+	2	38521	193
TUCP_003435	XLOC_148246	TUCP	TUCP	5	15466560	15467617	+	2	855	133
TUCP_004623	XLOC_203837	TUCP	TUCP	9	121215237	121220348	-	2	1011	172
TUCP_002834	XLOC_119975	TUCP	TUCP	3	45210619	45249809	+	3	38553	193
TUCP_002833	XLOC_119975	TUCP	TUCP	3	45210619	45249809	+	3	38849	193
TUCP_003976	XLOC_174270	TUCP	TUCP	7	37829745	37841088	+	4	11162	184
TUCP_002784	XLOC_117398	TUCP	TUCP	20	29469711	29482480	-	2	4406	236
TUCP_003438	XLOC_148449	TUCP	TUCP	5	18762473	18826187	+	4	31684	165
TUCP_002831	XLOC_119723	TUCP	TUCP	3	38451323	38503276	+	3	48817	160
TUCP_003249	XLOC_139175	TUCP	TUCP	4	149982731	149993489	+	2	4578	171
TUCP_000160	XLOC_004301	TUCP	TUCP	1	101900437	101902096	+	2	657	148
TUCP_003247	XLOC_139175	TUCP	TUCP	4	149982726	149991141	+	2	8188	171
TUCP_003246	XLOC_139139	TUCP	TUCP	4	149644294	149651400	+	2	978	127
TUCP_003245	XLOC_139083	TUCP	TUCP	4	148598823	148601589	+	2	281	79
TUCP_002830	XLOC_119720	TUCP	TUCP	3	38400273	38433940	+	2	33640	202
TUCP_003243	XLOC_139063	TUCP	TUCP	4	148491681	148507149	+	2	242	80
TUCP_003242	XLOC_138899	TUCP	TUCP	4	145578050	145580340	+	2	1801	85
TUCP_003241	XLOC_138861	TUCP	TUCP	4	145098740	145104313	+	2	5460	180
TUCP_003240	XLOC_138858	TUCP	TUCP	4	144960794	144966778	+	2	293	54
TUCP_001814	XLOC_075168	TUCP	TUCP	17	1491191	1495914	+	2	4657	115
TUCP_001815	XLOC_075169	TUCP	TUCP	17	1495983	1514188	+	2	18105	177
TUCP_001816	XLOC_075208	TUCP	TUCP	17	1943356	1956697	+	2	2690	176
TUCP_001817	XLOC_075229	TUCP	TUCP	17	2847801	2904981	+	3	15559	219
TUCP_001810	XLOC_075074	TUCP	TUCP	16	86600972	86607306	-	2	558	186
TUCP_001811	XLOC_075081	TUCP	TUCP	16	87540337	87553830	-	2	394	119
TUCP_001812	XLOC_075160	TUCP	TUCP	17	1444780	1537794	+	5	45937	226
TUCP_001813	XLOC_075166	TUCP	TUCP	17	1425994	1442397	+	2	16372	216
TUCP_003081	XLOC_132184	TUCP	TUCP	3	156831087	156868155	-	3	17743	198
TUCP_003080	XLOC_132184	TUCP	TUCP	3	156795191	156868185	-	2	25843	157
TUCP_003083	XLOC_132184	TUCP	TUCP	3	156848742	156868172	-	2	19381	203
TUCP_003082	XLOC_132184	TUCP	TUCP	3	156848742	156868155	-	2	19362	198
TUCP_001818	XLOC_075229	TUCP	TUCP	17	2847801	2904981	+	3	15559	219
TUCP_001819	XLOC_075229	TUCP	TUCP	17	2870752	2904981	+	3	29693	303
TUCP_003087	XLOC_132420	TUCP	TUCP	3	163137458	163154431	-	2	16348	204
TUCP_002487	XLOC_105179	TUCP	TUCP	2	33254219	33453099	-	5	4757	220
TUCP_003942	XLOC_173287	TUCP	TUCP	7	14302025	14308796	+	3	4934	314
TUCP_003813	XLOC_166698	TUCP	TUCP	6	133198411	133269867	+	2	883	204
TUCP_004212	XLOC_184897	TUCP	TUCP	7	144802424	144805884	-	2	355	91
TUCP_004370	XLOC_192935	TUCP	TUCP	8	64541350	64551086	-	2	9711	195
TUCP_004781	XLOC_211254	TUCP	TUCP	X	5806767	5814104	-	2	456	152
TUCP_004360	XLOC_192498	TUCP	TUCP	8	56812229	56826488	-	2	723	99
TUCP_003881	XLOC_170691	TUCP	TUCP	6	93438996	93462212	-	4	18318	164
TUCP_003880	XLOC_170691	TUCP	TUCP	6	93438996	93462212	-	2	15829	248
TUCP_003883	XLOC_170691	TUCP	TUCP	6	93438996	93462236	-	3	18735	172
TUCP_003882	XLOC_170691	TUCP	TUCP	6	93438996	93462236	-	5	11234	172
TUCP_003885	XLOC_170766	TUCP	TUCP	6	94820135	94823890	-	2	3724	165
TUCP_003884	XLOC_170720	TUCP	TUCP	6	94425052	94433715	-	2	8446	181
TUCP_003887	XLOC_170913	TUCP	TUCP	6	97102731	97119130	-	2	3174	152
TUCP_003886	XLOC_170773	TUCP	TUCP	6	94939271	94944563	-	2	2936	103
TUCP_003889	XLOC_170989	TUCP	TUCP	6	99966585	99982725	-	2	15760	205
TUCP_003888	XLOC_170952	TUCP	TUCP	6	98623935	98628795	-	2	4605	120
TUCP_004163	XLOC_181148	TUCP	TUCP	7	62200311	62214411	-	2	5786	122
TUCP_004162	XLOC_181079	TUCP	TUCP	7	60863693	60880371	-	3	16586	190
TUCP_004161	XLOC_181079	TUCP	TUCP	7	60863693	60880371	-	4	16461	189
TUCP_004160	XLOC_181052	TUCP	TUCP	7	60466362	60472716	-	2	1491	106
TUCP_003399	XLOC_147085	TUCP	TUCP	4	168527509	168538821	-	2	11290	144
TUCP_003398	XLOC_146992	TUCP	TUCP	4	166621057	166632268	-	2	1154	113
TUCP_004165	XLOC_181164	TUCP	TUCP	7	62972833	62981339	-	3	8466	176
TUCP_004164	XLOC_181149	TUCP	TUCP	7	62206237	62211033	-	2	953	113
TUCP_003395	XLOC_146828	TUCP	TUCP	4	162979961	162991181	-	3	10075	174
TUCP_003394	XLOC_146828	TUCP	TUCP	4	162947090	162965271	-	2	17144	141
TUCP_003397	XLOC_146849	TUCP	TUCP	4	163277821	163293921	-	4	2193	163
TUCP_003396	XLOC_146849	TUCP	TUCP	4	163277821	163293736	-	3	5689	137
TUCP_003391	XLOC_146823	TUCP	TUCP	4	162872488	162877585	-	2	4749	205
TUCP_003390	XLOC_146751	TUCP	TUCP	4	161587332	161618131	-	7	30323	183
TUCP_003393	XLOC_146827	TUCP	TUCP	4	162904686	162922518	-	2	17754	236
TUCP_003392	XLOC_146825	TUCP	TUCP	4	162893196	162901758	-	2	8511	149
TUCP_004816	XLOC_214026	TUCP	TUCP	X	87517595	87537788	-	3	11271	598
TUCP_003869	XLOC_169918	TUCP	TUCP	6	72346913	72374996	-	2	5967	187
TUCP_003868	XLOC_169655	TUCP	TUCP	6	60178747	60180347	-	3	486	66
TUCP_004547	XLOC_200021	TUCP	TUCP	9	4522544	4537937	-	7	14611	162
TUCP_003863	XLOC_169474	TUCP	TUCP	6	56569840	56625572	-	2	23750	141
TUCP_003862	XLOC_169474	TUCP	TUCP	6	56524822	56624280	-	4	12804	421
TUCP_003861	XLOC_169474	TUCP	TUCP	6	56524822	56537767	-	2	12924	421
TUCP_003860	XLOC_169474	TUCP	TUCP	6	56511780	56624280	-	4	4821	524
TUCP_003867	XLOC_169535	TUCP	TUCP	6	59095123	59113090	-	2	325	108
TUCP_003866	XLOC_169504	TUCP	TUCP	6	56558386	56567392	-	2	8938	160
TUCP_003865	XLOC_169504	TUCP	TUCP	6	56558386	56567392	-	2	8964	160
TUCP_003864	XLOC_169474	TUCP	TUCP	6	56601845	56624053	-	2	16678	157
TUCP_003787	XLOC_165873	TUCP	TUCP	6	107141968	107149627	+	4	6238	149
TUCP_004815	XLOC_213931	TUCP	TUCP	X	80410785	80435310	-	2	203	63
TUCP_004802	XLOC_212699	TUCP	TUCP	X	45491256	45518579	-	2	18488	212
TUCP_004650	XLOC_204608	TUCP	TUCP	KL568148.1	2377156	2387884	+	2	234	77
TUCP_000448	XLOC_014841	TUCP	TUCP	1	81750951	81756585	-	6	462	153
TUCP_000449	XLOC_015038	TUCP	TUCP	1	86866166	86873599	-	2	7087	202
TUCP_000444	XLOC_014631	TUCP	TUCP	1	77918940	77943206	-	4	20786	207
TUCP_000445	XLOC_014680	TUCP	TUCP	1	78760335	78767773	-	2	455	145
TUCP_000446	XLOC_014721	TUCP	TUCP	1	80007903	80008561	-	2	224	74
TUCP_000447	XLOC_014809	TUCP	TUCP	1	81169594	81172744	-	3	1074	92
TUCP_000440	XLOC_014505	TUCP	TUCP	1	72285558	72293781	-	2	8164	222
TUCP_000441	XLOC_014564	TUCP	TUCP	1	73388915	73389826	-	2	708	89
TUCP_000442	XLOC_014595	TUCP	TUCP	1	74668274	74711953	-	2	397	132
TUCP_000443	XLOC_014631	TUCP	TUCP	1	77905750	77943206	-	4	29181	207
TUCP_004503	XLOC_198409	TUCP	TUCP	9	82387224	82387927	+	3	463	154
TUCP_004706	XLOC_207315	TUCP	TUCP	X	34943853	34971042	+	2	424	140
TUCP_004705	XLOC_207218	TUCP	TUCP	X	34338454	34367040	+	2	28298	162
TUCP_004704	XLOC_207216	TUCP	TUCP	X	34313408	34337380	+	2	10267	304
TUCP_004703	XLOC_207041	TUCP	TUCP	X	32535192	32543065	+	2	271	90
TUCP_004702	XLOC_206786	TUCP	TUCP	X	23810085	23812776	+	2	325	108
TUCP_000288	XLOC_008818	TUCP	TUCP	1	227076061	227100672	+	2	1856	226
TUCP_000289	XLOC_008818	TUCP	TUCP	1	227076071	227100672	+	2	1858	226
TUCP_000286	XLOC_008670	TUCP	TUCP	1	225378041	225391798	+	2	8516	156
TUCP_000287	XLOC_008799	TUCP	TUCP	1	226836838	226838953	+	2	450	88
TUCP_000284	XLOC_008664	TUCP	TUCP	1	225297565	225331876	+	2	17208	175
TUCP_000285	XLOC_008666	TUCP	TUCP	1	225312220	225317998	+	2	5733	152
TUCP_000282	XLOC_008659	TUCP	TUCP	1	225254735	225293285	+	3	38401	324
TUCP_000283	XLOC_008661	TUCP	TUCP	1	225251854	225323694	+	3	6849	122
TUCP_000280	XLOC_008439	TUCP	TUCP	1	220891120	220921244	+	5	2428	464
TUCP_000281	XLOC_008618	TUCP	TUCP	1	224451119	224494540	+	3	980	326
TUCP_000664	XLOC_025214	TUCP	TUCP	10	45346790	45359805	+	4	5049	187
TUCP_000665	XLOC_025214	TUCP	TUCP	10	45346792	45358251	+	4	7486	404
TUCP_000666	XLOC_025214	TUCP	TUCP	10	45346792	45358251	+	4	4992	404
TUCP_000667	XLOC_025214	TUCP	TUCP	10	45346792	45359805	+	3	7301	188
TUCP_000660	XLOC_025126	TUCP	TUCP	10	43656497	43659612	+	2	3088	356
TUCP_000661	XLOC_025159	TUCP	TUCP	10	43966021	44019526	+	2	347	115
TUCP_000662	XLOC_025214	TUCP	TUCP	10	45346790	45358251	+	3	4919	404
TUCP_000663	XLOC_025214	TUCP	TUCP	10	45346790	45358251	+	4	5159	404
TUCP_000668	XLOC_025214	TUCP	TUCP	10	45346792	45359805	+	5	1285	152
TUCP_000669	XLOC_025214	TUCP	TUCP	10	45346793	45358251	+	3	7410	404
TUCP_002358	XLOC_099292	TUCP	TUCP	2	128777101	128796270	+	2	229	76
TUCP_002359	XLOC_099319	TUCP	TUCP	2	130157842	130166640	+	2	524	174
TUCP_001551	XLOC_060211	TUCP	TUCP	15	1206258	1213278	+	2	384	109
TUCP_004592	XLOC_201761	TUCP	TUCP	9	60806214	60808938	-	2	2683	137
TUCP_001399	XLOC_053666	TUCP	TUCP	14	44940421	44940745	+	2	217	49
TUCP_001398	XLOC_053634	TUCP	TUCP	14	44460236	44466228	+	2	5827	165
TUCP_001397	XLOC_053521	TUCP	TUCP	14	43431326	43434517	+	2	2986	122
TUCP_000181	XLOC_005879	TUCP	TUCP	1	157461674	157481459	+	2	18119	126
TUCP_001395	XLOC_053518	TUCP	TUCP	14	43296598	43323409	+	5	26312	135
TUCP_001394	XLOC_053518	TUCP	TUCP	14	43296598	43323409	+	6	25933	135
TUCP_001393	XLOC_053516	TUCP	TUCP	14	43269594	43271837	+	2	2224	141
TUCP_001392	XLOC_053514	TUCP	TUCP	14	43415586	43474877	+	8	22112	175
TUCP_001391	XLOC_053514	TUCP	TUCP	14	43281327	43296537	+	2	15165	205
TUCP_000180	XLOC_005776	TUCP	TUCP	1	153791230	153857879	+	2	825	102
TUCP_004541	XLOC_199938	TUCP	TUCP	9	122080640	122084790	+	2	3110	141
TUCP_001552	XLOC_060236	TUCP	TUCP	15	3691646	3750002	+	19	4119	513
TUCP_001009	XLOC_038026	TUCP	TUCP	11	31522612	31527986	-	3	4637	169
TUCP_001008	XLOC_038026	TUCP	TUCP	11	31522612	31527967	-	3	5204	169
TUCP_001007	XLOC_037996	TUCP	TUCP	11	31491052	31491744	-	2	665	79
TUCP_001006	XLOC_037837	TUCP	TUCP	11	27544224	27551040	-	2	840	73
TUCP_001005	XLOC_037807	TUCP	TUCP	11	26896239	26910035	-	2	12596	229
TUCP_001004	XLOC_037807	TUCP	TUCP	11	26896239	26909973	-	5	11427	229
TUCP_001003	XLOC_037807	TUCP	TUCP	11	26896239	26909973	-	5	11404	229
TUCP_001002	XLOC_037807	TUCP	TUCP	11	26896239	26909955	-	6	11337	217
TUCP_001001	XLOC_037807	TUCP	TUCP	11	26896239	26909945	-	3	10931	144
TUCP_001000	XLOC_037737	TUCP	TUCP	11	25187750	25243522	-	2	503	118
TUCP_000062	XLOC_001304	TUCP	TUCP	1	30928622	30940481	+	2	4711	137
TUCP_000063	XLOC_001304	TUCP	TUCP	1	30928622	30940481	+	2	4711	137
TUCP_000060	XLOC_001127	TUCP	TUCP	1	25632988	25667090	+	3	29083	148
TUCP_000061	XLOC_001127	TUCP	TUCP	1	25633010	25667090	+	3	29263	148
TUCP_000066	XLOC_001312	TUCP	TUCP	1	31028655	31067429	+	2	38565	429
TUCP_000067	XLOC_001326	TUCP	TUCP	1	31494053	31519599	+	5	3140	382
TUCP_000064	XLOC_001305	TUCP	TUCP	1	30940644	30961498	+	3	20234	188
TUCP_000065	XLOC_001306	TUCP	TUCP	1	30970232	31026412	+	2	21501	208
TUCP_004013	XLOC_176125	TUCP	TUCP	7	99757348	99793812	+	7	35429	302
TUCP_004012	XLOC_176114	TUCP	TUCP	7	99527089	99535568	+	2	5531	350
TUCP_000068	XLOC_001326	TUCP	TUCP	1	31494114	31519599	+	5	3201	382
TUCP_000069	XLOC_001401	TUCP	TUCP	1	33275989	33283479	+	2	6747	207
TUCP_004017	XLOC_176362	TUCP	TUCP	7	100506895	100513276	+	3	3380	135
TUCP_003795	XLOC_165950	TUCP	TUCP	6	108229132	108239517	+	2	10263	151
TUCP_004015	XLOC_176129	TUCP	TUCP	7	99926005	99935179	+	2	9142	141
TUCP_004014	XLOC_176125	TUCP	TUCP	7	99757716	99784016	+	2	26002	175
TUCP_000718	XLOC_026836	TUCP	TUCP	10	83671741	83681175	+	2	3369	209
TUCP_000719	XLOC_026846	TUCP	TUCP	10	84099140	84109873	+	2	436	145
TUCP_001625	XLOC_064605	TUCP	TUCP	15	2209501	2233725	-	2	23619	183
TUCP_001624	XLOC_064600	TUCP	TUCP	15	2097427	2181442	-	4	83848	248
TUCP_001623	XLOC_064599	TUCP	TUCP	15	2034419	2066118	-	2	31424	179
TUCP_001622	XLOC_064499	TUCP	TUCP	15	1732747	1753851	-	4	1146	259
TUCP_001621	XLOC_064489	TUCP	TUCP	15	110508504	110557109	+	2	412	137
TUCP_001620	XLOC_064395	TUCP	TUCP	15	106388181	106393783	+	2	5518	263
TUCP_000710	XLOC_026771	TUCP	TUCP	10	83128633	83137297	+	3	4289	126
TUCP_001120	XLOC_042333	TUCP	TUCP	12	44883	49694	-	3	4312	162
TUCP_000712	XLOC_026809	TUCP	TUCP	10	83523330	83534644	+	2	8429	164
TUCP_000713	XLOC_026809	TUCP	TUCP	10	83523348	83534644	+	2	8095	158
TUCP_000714	XLOC_026809	TUCP	TUCP	10	83523348	83534644	+	3	8035	158
TUCP_000715	XLOC_026836	TUCP	TUCP	10	83671733	83674700	+	2	2087	208
TUCP_000716	XLOC_026836	TUCP	TUCP	10	83671733	83681175	+	3	3817	209
TUCP_001121	XLOC_042333	TUCP	TUCP	12	44883	49770	-	2	4863	162
TUCP_003269	XLOC_140006	TUCP	TUCP	4	170712175	170747549	+	3	7402	168
TUCP_004459	XLOC_196157	TUCP	TUCP	9	12961010	12972397	+	3	9392	204
TUCP_003268	XLOC_139998	TUCP	TUCP	4	170476985	170511175	+	2	33862	154
TUCP_004522	XLOC_199453	TUCP	TUCP	9	110476450	110477071	+	2	512	76
TUCP_004701	XLOC_206757	TUCP	TUCP	X	23173292	23175413	+	2	2087	116
TUCP_004460	XLOC_196232	TUCP	TUCP	9	15374732	15384738	+	4	4350	151
TUCP_003117	XLOC_132959	TUCP	TUCP	3	176200616	176206260	-	2	5525	118
TUCP_002284	XLOC_094960	TUCP	TUCP	2	5580150	5699212	+	7	1858	211
TUCP_002285	XLOC_095253	TUCP	TUCP	2	11845414	11845985	+	2	377	63
TUCP_002286	XLOC_095293	TUCP	TUCP	2	13339086	13340276	+	2	583	142
TUCP_002287	XLOC_095299	TUCP	TUCP	2	13532961	13534190	+	2	599	104
TUCP_002280	XLOC_094776	TUCP	TUCP	19	61675774	61697152	-	2	1999	219
TUCP_002281	XLOC_094859	TUCP	TUCP	2	2549082	2554621	+	2	4208	203
TUCP_002282	XLOC_094875	TUCP	TUCP	2	2890882	2897207	+	2	6213	126
TUCP_001306	XLOC_049692	TUCP	TUCP	13	52663007	52680976	-	14	1176	285
TUCP_003649	XLOC_160056	TUCP	TUCP	5	163503902	163530640	-	4	3733	232
TUCP_002288	XLOC_095326	TUCP	TUCP	2	14241223	14249487	+	2	208	69
TUCP_002289	XLOC_095327	TUCP	TUCP	2	14242975	14251242	+	2	214	71
TUCP_003307	XLOC_142032	TUCP	TUCP	4	33889647	33891197	-	3	683	143
TUCP_001713	XLOC_069800	TUCP	TUCP	16	31194617	31207788	+	2	11198	209
TUCP_001712	XLOC_069799	TUCP	TUCP	16	31208154	31213630	+	2	5064	147
TUCP_001711	XLOC_069797	TUCP	TUCP	16	31183607	31194242	+	2	3208	140
TUCP_001710	XLOC_069786	TUCP	TUCP	16	29827057	29844363	+	2	666	137
TUCP_001717	XLOC_069844	TUCP	TUCP	16	31648972	31656735	+	2	7650	157
TUCP_001716	XLOC_069842	TUCP	TUCP	16	31647046	31658186	+	2	2116	94
TUCP_001715	XLOC_069833	TUCP	TUCP	16	31578870	31614122	+	2	35145	301
TUCP_001714	XLOC_069800	TUCP	TUCP	16	31194617	31207788	+	2	11198	209
TUCP_004700	XLOC_206754	TUCP	TUCP	X	23192509	23198310	+	2	5647	97
TUCP_001719	XLOC_070100	TUCP	TUCP	16	36199453	36201738	+	3	395	79
TUCP_001718	XLOC_069847	TUCP	TUCP	16	31673085	31684744	+	2	11492	118
TUCP_003116	XLOC_132897	TUCP	TUCP	3	173447137	173447512	-	2	234	77
TUCP_001539	XLOC_059421	TUCP	TUCP	14	107767429	107771650	-	4	402	115
TUCP_001538	XLOC_059390	TUCP	TUCP	14	107549551	107559944	-	2	9874	160
TUCP_004242	XLOC_186481	TUCP	TUCP	8	37029246	37104751	+	2	736	244
TUCP_003648	XLOC_160056	TUCP	TUCP	5	163503902	163530634	-	3	5453	232
TUCP_001533	XLOC_059083	TUCP	TUCP	14	102298834	102301979	-	3	2028	141
TUCP_001532	XLOC_059083	TUCP	TUCP	14	102298834	102301865	-	2	2772	168
TUCP_001531	XLOC_059083	TUCP	TUCP	14	102296131	102301867	-	3	1507	169
TUCP_001530	XLOC_059072	TUCP	TUCP	14	101135657	101137867	-	2	2181	124
TUCP_001537	XLOC_059390	TUCP	TUCP	14	107516316	107540179	-	2	23832	291
TUCP_001536	XLOC_059229	TUCP	TUCP	14	105121745	105137433	-	4	14311	163
TUCP_001535	XLOC_059229	TUCP	TUCP	14	105121745	105137433	-	4	14461	163
TUCP_001534	XLOC_059162	TUCP	TUCP	14	104279163	104289468	-	2	622	111
TUCP_003405	XLOC_147430	TUCP	TUCP	4	178553652	178562968	-	3	8952	151
TUCP_003404	XLOC_147429	TUCP	TUCP	4	178548871	178552941	-	3	3907	108
TUCP_003407	XLOC_147438	TUCP	TUCP	4	178586921	178654485	-	4	60311	219
TUCP_003406	XLOC_147434	TUCP	TUCP	4	178569221	178578357	-	2	9096	181
TUCP_003401	XLOC_147191	TUCP	TUCP	4	171601371	171608973	-	2	7334	122
TUCP_003400	XLOC_147186	TUCP	TUCP	4	171614194	171645643	-	3	31320	228
TUCP_002138	XLOC_088824	TUCP	TUCP	18	68775480	68798212	-	4	1937	131
TUCP_002139	XLOC_088824	TUCP	TUCP	18	68802662	68838843	-	8	24803	244
TUCP_002136	XLOC_088824	TUCP	TUCP	18	68772114	68838852	-	6	2932	279
TUCP_002137	XLOC_088824	TUCP	TUCP	18	68772114	68838885	-	5	2965	279
TUCP_002134	XLOC_088824	TUCP	TUCP	18	68772114	68801919	-	5	7958	279
TUCP_002135	XLOC_088824	TUCP	TUCP	18	68772114	68801919	-	6	7958	279
TUCP_002132	XLOC_088824	TUCP	TUCP	18	68772114	68801914	-	7	19655	279
TUCP_002133	XLOC_088824	TUCP	TUCP	18	68772114	68801919	-	7	8232	279
TUCP_002130	XLOC_088727	TUCP	TUCP	18	63132764	63139175	-	2	482	160
TUCP_002131	XLOC_088824	TUCP	TUCP	18	68772114	68784705	-	4	4151	297
TUCP_004243	XLOC_186505	TUCP	TUCP	8	39243986	39245974	+	2	1967	118
TUCP_004491	XLOC_197549	TUCP	TUCP	9	62078508	62123890	+	6	41188	209
TUCP_004754	XLOC_209508	TUCP	TUCP	X	102831708	102886148	+	2	349	115
TUCP_004755	XLOC_209522	TUCP	TUCP	X	103808320	103812845	+	2	412	90
TUCP_004533	XLOC_199749	TUCP	TUCP	9	118272759	118309252	+	2	570	122
TUCP_004849	XLOC_215909	TUCP	TUCP	Y	2056892	2080704	-	2	234	77
TUCP_002086	XLOC_085776	TUCP	TUCP	18	70235466	70243477	+	2	7652	1096
TUCP_003808	XLOC_166327	TUCP	TUCP	6	119006300	119058013	+	2	539	179
TUCP_002087	XLOC_085903	TUCP	TUCP	18	75227032	75239691	+	3	473	107
TUCP_002084	XLOC_085596	TUCP	TUCP	18	63410673	63431443	+	2	20471	171
TUCP_000840	XLOC_032453	TUCP	TUCP	10	93399857	93414970	-	2	5521	250
TUCP_000841	XLOC_032509	TUCP	TUCP	10	94845301	94886260	-	11	7626	336
TUCP_000842	XLOC_032509	TUCP	TUCP	10	94850976	94854666	-	2	3374	248
TUCP_000843	XLOC_032509	TUCP	TUCP	10	94850976	94886247	-	9	1913	314
TUCP_000844	XLOC_032509	TUCP	TUCP	10	94850976	94886247	-	9	1944	321
TUCP_000845	XLOC_032509	TUCP	TUCP	10	94850976	94886247	-	7	1833	284
TUCP_000846	XLOC_032509	TUCP	TUCP	10	94850976	94886247	-	9	1913	314
TUCP_000847	XLOC_032509	TUCP	TUCP	10	94850976	94886247	-	8	1887	302
TUCP_000848	XLOC_032509	TUCP	TUCP	10	94850976	94886247	-	9	1944	321
TUCP_000849	XLOC_032509	TUCP	TUCP	10	94850976	94886247	-	8	1890	303
TUCP_002218	XLOC_092520	TUCP	TUCP	19	16037771	16041148	-	3	2122	130
TUCP_003712	XLOC_162170	TUCP	TUCP	6	27882705	27886847	+	2	3044	89
TUCP_003715	XLOC_162202	TUCP	TUCP	6	28367469	28369459	+	2	1876	232
TUCP_003714	XLOC_162199	TUCP	TUCP	6	28222573	28225086	+	2	2453	240
TUCP_003717	XLOC_162275	TUCP	TUCP	6	30208375	30226678	+	3	2376	135
TUCP_001302	XLOC_049340	TUCP	TUCP	13	43598144	43603510	-	2	2522	115
TUCP_002622	XLOC_110447	TUCP	TUCP	2	173870291	173878835	-	2	393	93
TUCP_002623	XLOC_110460	TUCP	TUCP	2	173958751	173964583	-	2	5779	106
TUCP_002620	XLOC_110347	TUCP	TUCP	2	169803301	169847918	-	2	244	81
TUCP_002621	XLOC_110398	TUCP	TUCP	2	171790294	171813979	-	2	273	65
TUCP_002626	XLOC_110898	TUCP	TUCP	2	188474629	188476739	-	2	1878	91
TUCP_002080	XLOC_085316	TUCP	TUCP	18	56506026	56527341	+	2	6601	522
TUCP_002624	XLOC_110487	TUCP	TUCP	2	177184004	177199339	-	2	446	148
TUCP_002625	XLOC_110599	TUCP	TUCP	2	178815040	178821863	-	2	3114	157
TUCP_003681	XLOC_160822	TUCP	TUCP	6	1942110	2114896	+	2	865	154
TUCP_002628	XLOC_111124	TUCP	TUCP	2	195595944	195604523	-	2	7784	396
TUCP_002081	XLOC_085316	TUCP	TUCP	18	56506028	56513772	+	2	6056	114
TUCP_002367	XLOC_099720	TUCP	TUCP	2	146728541	146732145	+	2	1376	199
TUCP_004549	XLOC_200021	TUCP	TUCP	9	4522544	4537937	-	6	14651	162
TUCP_002940	XLOC_126648	TUCP	TUCP	3	11725548	11729732	-	4	1959	180
TUCP_002366	XLOC_099457	TUCP	TUCP	2	141540013	141553263	+	2	12305	214
TUCP_002217	XLOC_092520	TUCP	TUCP	19	16023516	16040766	-	6	2101	144
TUCP_002947	XLOC_126941	TUCP	TUCP	3	21938811	21947358	-	2	8528	188
TUCP_004636	XLOC_204059	TUCP	TUCP	KL567926.1	29647	32974	+	2	2034	133
TUCP_002365	XLOC_099421	TUCP	TUCP	2	140617523	140623596	+	2	5638	160
TUCP_002946	XLOC_126889	TUCP	TUCP	3	20070278	20070627	-	2	315	105
TUCP_002364	XLOC_099421	TUCP	TUCP	2	140617508	140623596	+	3	5754	219
TUCP_003680	XLOC_160812	TUCP	TUCP	6	1470940	1475807	+	4	1767	133
TUCP_004371	XLOC_192960	TUCP	TUCP	8	65599314	65625150	-	2	12582	192
TUCP_002363	XLOC_099421	TUCP	TUCP	2	140617508	140623596	+	2	4622	176
TUCP_002362	XLOC_099421	TUCP	TUCP	2	140617480	140623596	+	2	6095	176
TUCP_002361	XLOC_099421	TUCP	TUCP	2	140617477	140623596	+	2	6100	176
TUCP_002216	XLOC_092519	TUCP	TUCP	19	15990580	16023089	-	2	32389	203
TUCP_002728	XLOC_115806	TUCP	TUCP	20	47180629	47184310	+	2	3448	138
TUCP_002727	XLOC_115806	TUCP	TUCP	20	47180562	47184310	+	2	3676	158
TUCP_002726	XLOC_115805	TUCP	TUCP	20	47174724	47179565	+	2	655	124
TUCP_002725	XLOC_115759	TUCP	TUCP	20	46339659	46341378	+	2	217	72
TUCP_002360	XLOC_099340	TUCP	TUCP	2	132909517	132955417	+	4	604	200
TUCP_002723	XLOC_115504	TUCP	TUCP	20	36534178	36534705	+	2	486	152
TUCP_002722	XLOC_115261	TUCP	TUCP	20	32415940	32419238	+	2	3207	199
TUCP_002721	XLOC_115260	TUCP	TUCP	20	32378677	32423289	+	2	899	151
TUCP_002720	XLOC_115106	TUCP	TUCP	20	28453778	28455989	+	2	423	61
TUCP_003215	XLOC_138405	TUCP	TUCP	4	124745831	124762483	+	4	15037	168
TUCP_002948	XLOC_126943	TUCP	TUCP	3	21953115	21956099	-	2	2957	102
TUCP_003669	XLOC_160258	TUCP	TUCP	5	167594575	167615589	-	2	20869	204
TUCP_003668	XLOC_160258	TUCP	TUCP	5	167588433	167615589	-	3	1961	142
TUCP_003612	XLOC_158914	TUCP	TUCP	5	140526342	140529698	-	2	895	130
TUCP_003665	XLOC_160236	TUCP	TUCP	5	166956968	166978523	-	5	21327	193
TUCP_003664	XLOC_160236	TUCP	TUCP	5	166956968	166978487	-	3	20616	193
TUCP_003667	XLOC_160236	TUCP	TUCP	5	166956968	166978533	-	5	20552	193
TUCP_003666	XLOC_160236	TUCP	TUCP	5	166956968	166978523	-	4	21377	193
TUCP_003661	XLOC_160236	TUCP	TUCP	5	166956968	166978486	-	3	20593	193
TUCP_003660	XLOC_160236	TUCP	TUCP	5	166956968	166978467	-	3	20562	193
TUCP_003663	XLOC_160236	TUCP	TUCP	5	166956968	166978487	-	2	17994	193
TUCP_003662	XLOC_160236	TUCP	TUCP	5	166956968	166978487	-	3	19573	193
TUCP_003688	XLOC_161181	TUCP	TUCP	6	8484636	8488442	+	2	3494	120
TUCP_004253	XLOC_186971	TUCP	TUCP	8	49026776	49031525	+	3	329	109
TUCP_002215	XLOC_092518	TUCP	TUCP	19	15979407	15990468	-	2	10986	158
TUCP_004845	XLOC_215618	TUCP	TUCP	X	157708466	157720966	-	2	318	62
TUCP_004550	XLOC_200022	TUCP	TUCP	9	4539197	4544640	-	2	4665	132
TUCP_004204	XLOC_184590	TUCP	TUCP	7	140256347	140267579	-	2	845	153
TUCP_004116	XLOC_179810	TUCP	TUCP	7	25484383	25565548	-	2	206	68
TUCP_004361	XLOC_192623	TUCP	TUCP	8	58149967	58164892	-	2	14838	444
TUCP_002807	XLOC_118701	TUCP	TUCP	3	8859224	8867251	+	2	2820	89
TUCP_003728	XLOC_162410	TUCP	TUCP	6	32013159	32092654	+	2	406	99
TUCP_004709	XLOC_207772	TUCP	TUCP	X	50107117	50110235	+	2	305	101
TUCP_002832	XLOC_119937	TUCP	TUCP	3	42975300	42982125	+	2	333	75
TUCP_003729	XLOC_162870	TUCP	TUCP	6	38777867	38780257	+	2	2327	174
TUCP_002214	XLOC_092461	TUCP	TUCP	19	14375005	14394626	-	4	4524	210
TUCP_004846	XLOC_215765	TUCP	TUCP	Y	936732	961762	+	2	24864	223
TUCP_004633	XLOC_204037	TUCP	TUCP	KL567903.1	3770	5153	-	3	510	151
TUCP_002249	XLOC_093848	TUCP	TUCP	19	41800638	41814693	-	7	8047	290
TUCP_002433	XLOC_103298	TUCP	TUCP	2	243258527	243273558	+	3	1101	245
TUCP_002432	XLOC_103121	TUCP	TUCP	2	238994780	239046544	+	2	436	114
TUCP_002431	XLOC_103025	TUCP	TUCP	2	235850294	235852665	+	4	351	112
TUCP_002430	XLOC_102978	TUCP	TUCP	2	234743374	234867784	+	3	843	134
TUCP_002437	XLOC_103308	TUCP	TUCP	2	243324875	243333206	+	4	4824	116
TUCP_002436	XLOC_103308	TUCP	TUCP	2	243314839	243353219	+	4	10396	1989
TUCP_002435	XLOC_103308	TUCP	TUCP	2	243313478	243353219	+	6	11359	1883
TUCP_002434	XLOC_103308	TUCP	TUCP	2	243312718	243333206	+	4	4205	116
TUCP_002929	XLOC_126045	TUCP	TUCP	3	176792020	176808845	+	3	15536	180
TUCP_002928	XLOC_126045	TUCP	TUCP	3	176792020	176808845	+	3	15534	180
TUCP_002439	XLOC_103308	TUCP	TUCP	2	243333278	243353219	+	3	11261	1795
TUCP_002438	XLOC_103308	TUCP	TUCP	2	243325190	243353219	+	5	10251	1837
TUCP_002213	XLOC_092461	TUCP	TUCP	19	14375005	14392648	-	3	2460	241
TUCP_004534	XLOC_199820	TUCP	TUCP	9	119188381	119200344	+	2	11865	184
TUCP_004210	XLOC_184712	TUCP	TUCP	7	142076194	142106431	-	2	2067	138
TUCP_004523	XLOC_199467	TUCP	TUCP	9	110936334	110954850	+	5	17416	340
TUCP_003640	XLOC_160009	TUCP	TUCP	5	162103001	162133418	-	3	1219	406
TUCP_004363	XLOC_192757	TUCP	TUCP	8	61493178	61503199	-	3	5122	231
TUCP_003505	XLOC_152279	TUCP	TUCP	5	128839230	128848935	+	2	464	85
TUCP_004548	XLOC_200021	TUCP	TUCP	9	4522544	4537937	-	6	14667	162
TUCP_002212	XLOC_092461	TUCP	TUCP	19	14375005	14379816	-	2	3404	183
TUCP_004840	XLOC_215374	TUCP	TUCP	X	143315303	143318264	-	2	505	71
TUCP_001829	XLOC_075625	TUCP	TUCP	17	13593645	13616166	+	2	3699	168
TUCP_001828	XLOC_075625	TUCP	TUCP	17	13593086	13616166	+	4	4524	168
TUCP_003258	XLOC_139759	TUCP	TUCP	4	165379481	165414567	+	2	369	122
TUCP_003259	XLOC_139815	TUCP	TUCP	4	167223598	167249447	+	2	25739	168
TUCP_001821	XLOC_075299	TUCP	TUCP	17	4982236	4996878	+	6	9219	189
TUCP_001820	XLOC_075229	TUCP	TUCP	17	2881784	2904981	+	3	18661	219
TUCP_001823	XLOC_075312	TUCP	TUCP	17	5296876	5310915	+	2	3166	431
TUCP_001822	XLOC_075299	TUCP	TUCP	17	4988091	4996878	+	2	8744	171
TUCP_001825	XLOC_075625	TUCP	TUCP	17	13593082	13616166	+	4	4414	168
TUCP_001824	XLOC_075625	TUCP	TUCP	17	13593074	13616166	+	4	4343	168
TUCP_001827	XLOC_075625	TUCP	TUCP	17	13593086	13616166	+	4	4603	168
TUCP_001826	XLOC_075625	TUCP	TUCP	17	13593082	13616166	+	5	10981	168
TUCP_002826	XLOC_119488	TUCP	TUCP	3	33325615	33402235	+	2	2168	127
TUCP_003506	XLOC_152279	TUCP	TUCP	5	128839235	128848935	+	2	475	88
TUCP_003098	XLOC_132578	TUCP	TUCP	3	164789834	164790140	-	2	235	78
TUCP_003099	XLOC_132611	TUCP	TUCP	3	165405555	165412206	-	3	760	205
TUCP_003096	XLOC_132505	TUCP	TUCP	3	164389082	164395436	-	2	6335	176
TUCP_003097	XLOC_132515	TUCP	TUCP	3	164413195	164425709	-	3	11096	381
TUCP_003094	XLOC_132420	TUCP	TUCP	3	163154869	163168174	-	4	11272	184
TUCP_003095	XLOC_132497	TUCP	TUCP	3	164324256	164325319	-	2	932	156
TUCP_003092	XLOC_132420	TUCP	TUCP	3	163154869	163168141	-	3	11319	219
TUCP_003093	XLOC_132420	TUCP	TUCP	3	163154869	163168174	-	3	11552	190
TUCP_003090	XLOC_132420	TUCP	TUCP	3	163154869	163168089	-	2	11729	190
TUCP_003091	XLOC_132420	TUCP	TUCP	3	163154869	163168110	-	4	11515	190
TUCP_004248	XLOC_186698	TUCP	TUCP	8	45694677	45717222	+	2	20737	145
TUCP_004112	XLOC_179588	TUCP	TUCP	7	18802045	18817608	-	2	335	111
TUCP_004365	XLOC_192757	TUCP	TUCP	8	61493178	61503588	-	3	5453	199
TUCP_004449	XLOC_195965	TUCP	TUCP	9	9159350	9171544	+	2	223	48
TUCP_004475	XLOC_196922	TUCP	TUCP	9	42839578	42850207	+	5	1353	117
TUCP_003507	XLOC_152308	TUCP	TUCP	5	129362093	129369622	+	2	7096	132
TUCP_004842	XLOC_215412	TUCP	TUCP	X	146533054	146533538	-	2	235	73
TUCP_004249	XLOC_186698	TUCP	TUCP	8	45749679	45788363	+	4	38471	184
TUCP_004794	XLOC_211867	TUCP	TUCP	X	22030639	22112587	-	2	393	130
TUCP_003941	XLOC_173268	TUCP	TUCP	7	13904333	13907141	+	2	2486	148
TUCP_003944	XLOC_173336	TUCP	TUCP	7	15098337	15112671	+	6	3036	377
TUCP_001750	XLOC_072527	TUCP	TUCP	16	689876	694135	-	2	4203	405
TUCP_003500	XLOC_151947	TUCP	TUCP	5	121825667	121835583	+	2	5247	217
TUCP_000509	XLOC_017501	TUCP	TUCP	1	147227906	147244289	-	2	426	116
TUCP_003894	XLOC_171199	TUCP	TUCP	6	103700919	103707188	-	2	6162	117
TUCP_002951	XLOC_127066	TUCP	TUCP	3	23548274	23616811	-	2	261	87
TUCP_003892	XLOC_171180	TUCP	TUCP	6	103313301	103332318	-	2	18971	254
TUCP_003893	XLOC_171195	TUCP	TUCP	6	103679142	103684620	-	3	1162	140
TUCP_003890	XLOC_171057	TUCP	TUCP	6	101325515	101328458	-	2	2718	281
TUCP_001198	XLOC_045094	TUCP	TUCP	13	34221010	34257579	+	2	342	102
TUCP_004843	XLOC_215454	TUCP	TUCP	X	152303998	152329962	-	2	212	70
TUCP_001052	XLOC_040163	TUCP	TUCP	11	88275918	88294144	-	2	16529	277
TUCP_003898	XLOC_171358	TUCP	TUCP	6	107358316	107363242	-	2	4864	191
TUCP_003899	XLOC_171531	TUCP	TUCP	6	114399660	114405153	-	2	340	113
TUCP_003382	XLOC_146342	TUCP	TUCP	4	151188076	151211843	-	2	23378	195
TUCP_003383	XLOC_146349	TUCP	TUCP	4	151432089	151448340	-	3	15797	386
TUCP_003380	XLOC_146339	TUCP	TUCP	4	151022458	151064352	-	4	41803	193
TUCP_001053	XLOC_040185	TUCP	TUCP	11	88990494	89007855	-	2	6852	127
TUCP_003386	XLOC_146424	TUCP	TUCP	4	153028558	153029330	-	2	238	65
TUCP_003387	XLOC_146551	TUCP	TUCP	4	155402209	155403403	-	2	1131	125
TUCP_003384	XLOC_146353	TUCP	TUCP	4	151457144	151480121	-	2	15715	159
TUCP_003385	XLOC_146416	TUCP	TUCP	4	152886444	152889614	-	2	3125	126
TUCP_004178	XLOC_182926	TUCP	TUCP	7	99301358	99303380	-	2	1369	112
TUCP_004179	XLOC_182926	TUCP	TUCP	7	99301358	99303640	-	2	1628	112
TUCP_003388	XLOC_146559	TUCP	TUCP	4	155636880	155645162	-	2	8169	196
TUCP_003389	XLOC_146751	TUCP	TUCP	4	161587332	161618050	-	6	30423	200
TUCP_002821	XLOC_119456	TUCP	TUCP	3	33174199	33193204	+	2	18906	149
TUCP_003501	XLOC_151950	TUCP	TUCP	5	121868165	121879801	+	2	11067	156
TUCP_000387	XLOC_013218	TUCP	TUCP	1	40937389	40946471	-	2	7092	132
TUCP_000386	XLOC_013187	TUCP	TUCP	1	39808158	39812561	-	2	4179	319
TUCP_000385	XLOC_013147	TUCP	TUCP	1	39062094	39068096	-	2	464	108
TUCP_000384	XLOC_013147	TUCP	TUCP	1	39061887	39068099	-	2	734	109
TUCP_000383	XLOC_013147	TUCP	TUCP	1	39060465	39068099	-	2	2156	109
TUCP_000382	XLOC_013147	TUCP	TUCP	1	39060465	39068094	-	2	2152	108
TUCP_000381	XLOC_013138	TUCP	TUCP	1	39065880	39082711	-	3	1020	99
TUCP_000380	XLOC_013066	TUCP	TUCP	1	37975221	37981530	-	2	5949	580
TUCP_003870	XLOC_169986	TUCP	TUCP	6	75560722	75567143	-	2	1425	127
TUCP_003871	XLOC_170267	TUCP	TUCP	6	85106993	85144040	-	2	548	182
TUCP_003872	XLOC_170327	TUCP	TUCP	6	86668976	86677397	-	2	5517	120
TUCP_003873	XLOC_170601	TUCP	TUCP	6	91157011	91170180	-	2	447	133
TUCP_003874	XLOC_170611	TUCP	TUCP	6	91475389	91477052	-	2	764	202
TUCP_003875	XLOC_170611	TUCP	TUCP	6	91475389	91477052	-	2	1005	203
TUCP_000389	XLOC_013241	TUCP	TUCP	1	42038500	42041222	-	2	2653	107
TUCP_000388	XLOC_013221	TUCP	TUCP	1	40973397	40983827	-	2	9894	355
TUCP_000053	XLOC_001127	TUCP	TUCP	1	25632914	25667090	+	2	29387	148
TUCP_004111	XLOC_179567	TUCP	TUCP	7	18503336	18511667	-	2	6435	438
TUCP_000500	XLOC_017168	TUCP	TUCP	1	137413558	137427306	-	3	12737	550
TUCP_004268	XLOC_187767	TUCP	TUCP	8	69058336	69068977	+	2	6193	142
TUCP_003502	XLOC_151951	TUCP	TUCP	5	121910249	121931445	+	2	21173	157
TUCP_000503	XLOC_017313	TUCP	TUCP	1	142029491	142039219	-	2	3822	143
TUCP_004269	XLOC_187894	TUCP	TUCP	8	71266640	71336918	+	2	258	85
TUCP_000471	XLOC_016149	TUCP	TUCP	1	116585372	116643807	-	3	3052	237
TUCP_000470	XLOC_016133	TUCP	TUCP	1	115337807	115338641	-	2	229	66
TUCP_000473	XLOC_016244	TUCP	TUCP	1	119240862	119241484	-	2	546	107
TUCP_000472	XLOC_016184	TUCP	TUCP	1	117901211	117907432	-	2	244	68
TUCP_000475	XLOC_016331	TUCP	TUCP	1	120228453	120230563	-	3	1865	484
TUCP_000474	XLOC_016331	TUCP	TUCP	1	120228453	120230479	-	2	1640	483
TUCP_000477	XLOC_016520	TUCP	TUCP	1	126446432	126584033	-	2	6760	180
TUCP_000476	XLOC_016520	TUCP	TUCP	1	126446432	126480352	-	2	6503	180
TUCP_000479	XLOC_016646	TUCP	TUCP	1	128655631	128677163	-	3	16838	240
TUCP_000478	XLOC_016646	TUCP	TUCP	1	128655631	128676900	-	4	2357	184
TUCP_000504	XLOC_017313	TUCP	TUCP	1	142030261	142050800	-	2	3449	152
TUCP_000273	XLOC_008439	TUCP	TUCP	1	220891022	220913548	+	4	4024	548
TUCP_000272	XLOC_008439	TUCP	TUCP	1	220891015	220899694	+	3	3660	534
TUCP_000271	XLOC_008439	TUCP	TUCP	1	220891015	220899694	+	3	3534	492
TUCP_000270	XLOC_008415	TUCP	TUCP	1	220770776	220782298	+	3	6068	196
TUCP_000277	XLOC_008439	TUCP	TUCP	1	220891097	220943539	+	2	2210	548
TUCP_000276	XLOC_008439	TUCP	TUCP	1	220891092	220928818	+	4	3369	548
TUCP_000275	XLOC_008439	TUCP	TUCP	1	220891092	220921244	+	4	2708	548
TUCP_000274	XLOC_008439	TUCP	TUCP	1	220891022	220928818	+	6	3287	520
TUCP_000279	XLOC_008439	TUCP	TUCP	1	220891115	220899694	+	3	3306	436
TUCP_000278	XLOC_008439	TUCP	TUCP	1	220891102	220928818	+	4	3356	548
TUCP_004718	XLOC_208433	TUCP	TUCP	X	71907655	71915575	+	2	7777	212
TUCP_003946	XLOC_173336	TUCP	TUCP	7	15098342	15112671	+	5	3786	377
TUCP_003244	XLOC_139076	TUCP	TUCP	4	148577389	148586326	+	2	4784	128
TUCP_003441	XLOC_148563	TUCP	TUCP	5	21796529	21823991	+	2	27280	226
TUCP_000499	XLOC_017168	TUCP	TUCP	1	137413558	137427306	-	4	11569	560
TUCP_000498	XLOC_017168	TUCP	TUCP	1	137413558	137427306	-	4	12627	522
TUCP_003440	XLOC_148551	TUCP	TUCP	5	21703586	21712088	+	4	7834	151
TUCP_000493	XLOC_017168	TUCP	TUCP	1	137408440	137427306	-	4	1610	121
TUCP_000492	XLOC_017168	TUCP	TUCP	1	137408440	137427306	-	4	5713	544
TUCP_000491	XLOC_017037	TUCP	TUCP	1	134940850	134945437	-	3	1258	85
TUCP_000490	XLOC_017027	TUCP	TUCP	1	134750183	134757825	-	2	3051	119
TUCP_000497	XLOC_017168	TUCP	TUCP	1	137413558	137427306	-	2	13701	560
TUCP_000496	XLOC_017168	TUCP	TUCP	1	137413558	137427306	-	4	2615	107
TUCP_000495	XLOC_017168	TUCP	TUCP	1	137408440	137427306	-	4	1605	128
TUCP_000494	XLOC_017168	TUCP	TUCP	1	137408440	137427306	-	3	4967	576
TUCP_003940	XLOC_173192	TUCP	TUCP	7	13000871	13008759	+	2	1828	91
TUCP_003442	XLOC_148683	TUCP	TUCP	5	22320959	22351626	+	3	4128	162
TUCP_001388	XLOC_053514	TUCP	TUCP	14	43225493	43240960	+	2	15308	162
TUCP_001389	XLOC_053514	TUCP	TUCP	14	43230688	43474877	+	12	31860	439
TUCP_002753	XLOC_117021	TUCP	TUCP	20	18642880	18646443	-	2	2671	146
TUCP_001384	XLOC_053514	TUCP	TUCP	14	43204864	43219184	+	5	13249	236
TUCP_001385	XLOC_053514	TUCP	TUCP	14	43204864	43474877	+	13	14321	450
TUCP_001386	XLOC_053514	TUCP	TUCP	14	43204875	43360550	+	6	25931	168
TUCP_001387	XLOC_053514	TUCP	TUCP	14	43204919	43474877	+	14	23096	315
TUCP_001380	XLOC_053415	TUCP	TUCP	14	37515209	37535980	+	2	20750	165
TUCP_001381	XLOC_053415	TUCP	TUCP	14	37537083	37548357	+	3	11120	143
TUCP_001382	XLOC_053490	TUCP	TUCP	14	41972419	41976144	+	2	3559	130
TUCP_001383	XLOC_053514	TUCP	TUCP	14	43204864	43219184	+	5	13249	236
TUCP_004145	XLOC_180737	TUCP	TUCP	7	52697203	52739682	-	3	42349	204
TUCP_001018	XLOC_038541	TUCP	TUCP	11	44210069	44222114	-	3	9223	172
TUCP_001019	XLOC_038673	TUCP	TUCP	11	50193229	50193605	-	3	240	79
TUCP_004496	XLOC_197677	TUCP	TUCP	9	65694477	65716327	+	3	3596	211
TUCP_001014	XLOC_038432	TUCP	TUCP	11	39407016	39408468	-	2	331	87
TUCP_001015	XLOC_038488	TUCP	TUCP	11	43267777	43272883	-	2	1914	503
TUCP_001016	XLOC_038541	TUCP	TUCP	11	44177770	44220306	-	3	28954	187
TUCP_001017	XLOC_038541	TUCP	TUCP	11	44210069	44220015	-	3	8800	172
TUCP_001010	XLOC_038028	TUCP	TUCP	11	31586581	31618111	-	5	12802	174
TUCP_001011	XLOC_038089	TUCP	TUCP	11	32560314	32617447	-	4	21166	173
TUCP_001012	XLOC_038091	TUCP	TUCP	11	32585677	32588489	-	2	2783	156
TUCP_001013	XLOC_038415	TUCP	TUCP	11	39100725	39104537	-	2	2285	108
TUCP_000017	XLOC_000293	TUCP	TUCP	1	8276274	8304592	+	3	28239	185
TUCP_000016	XLOC_000293	TUCP	TUCP	1	8246011	8255576	+	2	6263	150
TUCP_000015	XLOC_000293	TUCP	TUCP	1	8129047	8181897	+	6	7842	167
TUCP_000014	XLOC_000293	TUCP	TUCP	1	8127867	8148251	+	4	20098	258
TUCP_000013	XLOC_000293	TUCP	TUCP	1	8127852	8181897	+	6	8645	223
TUCP_000012	XLOC_000293	TUCP	TUCP	1	8127624	8148251	+	4	20396	320
TUCP_000011	XLOC_000293	TUCP	TUCP	1	8127580	8181897	+	5	9512	223
TUCP_000010	XLOC_000293	TUCP	TUCP	1	8127580	8181897	+	5	9496	223
TUCP_004000	XLOC_175414	TUCP	TUCP	7	76909259	76963261	+	3	418	86
TUCP_004001	XLOC_175439	TUCP	TUCP	7	77099839	77115689	+	3	2881	141
TUCP_004002	XLOC_175599	TUCP	TUCP	7	79471294	79491909	+	2	20360	284
TUCP_002755	XLOC_117023	TUCP	TUCP	20	18744264	18760021	-	2	3018	160
TUCP_004004	XLOC_175658	TUCP	TUCP	7	81591669	81602488	+	4	4806	137
TUCP_003560	XLOC_156108	TUCP	TUCP	5	59660085	59662598	-	2	1907	105
TUCP_000019	XLOC_000295	TUCP	TUCP	1	8168908	8185096	+	4	12352	289
TUCP_000018	XLOC_000295	TUCP	TUCP	1	8168908	8180313	+	4	10496	250
TUCP_001634	XLOC_064883	TUCP	TUCP	15	11216584	11224743	-	2	8140	219
TUCP_001635	XLOC_064916	TUCP	TUCP	15	12554102	12569489	-	3	15277	167
TUCP_001636	XLOC_064916	TUCP	TUCP	15	12554102	12569489	-	2	15368	195
TUCP_001637	XLOC_064928	TUCP	TUCP	15	13431868	13634507	-	6	23428	220
TUCP_000729	XLOC_027208	TUCP	TUCP	10	89497043	89498496	+	2	1239	194
TUCP_000728	XLOC_027039	TUCP	TUCP	10	86847355	86858626	+	2	2172	147
TUCP_001632	XLOC_064808	TUCP	TUCP	15	9202113	9236934	-	3	34681	265
TUCP_001633	XLOC_064831	TUCP	TUCP	15	10460218	10462339	-	2	1327	90
TUCP_000725	XLOC_026965	TUCP	TUCP	10	85787587	85788213	+	2	325	83
TUCP_000724	XLOC_026960	TUCP	TUCP	10	85721432	85725341	+	5	436	141
TUCP_000727	XLOC_026969	TUCP	TUCP	10	85924184	85948470	+	2	314	56
TUCP_000726	XLOC_026967	TUCP	TUCP	10	85864581	85865363	+	2	428	95
TUCP_000721	XLOC_026874	TUCP	TUCP	10	84660620	84669178	+	2	3684	138
TUCP_000720	XLOC_026872	TUCP	TUCP	10	84642037	84648353	+	2	4539	138
TUCP_000723	XLOC_026938	TUCP	TUCP	10	85365381	85367284	+	2	1291	151
TUCP_000722	XLOC_026889	TUCP	TUCP	10	84881359	84896617	+	4	4589	147
TUCP_003564	XLOC_156455	TUCP	TUCP	5	70243833	70245480	-	2	1103	190
TUCP_004250	XLOC_186707	TUCP	TUCP	8	45621641	45650573	+	3	28889	165
TUCP_001578	XLOC_061359	TUCP	TUCP	15	26054223	26078734	+	3	23372	154
TUCP_003467	XLOC_149649	TUCP	TUCP	5	59239756	59254306	+	3	14422	176
TUCP_003943	XLOC_173309	TUCP	TUCP	7	14760876	14816137	+	2	1548	137
TUCP_003770	XLOC_165335	TUCP	TUCP	6	101499130	101504802	+	2	2409	165
TUCP_003963	XLOC_174241	TUCP	TUCP	7	36883536	36890009	+	5	2201	171
TUCP_000659	XLOC_025126	TUCP	TUCP	10	43656495	43664794	+	3	8104	275
TUCP_000658	XLOC_025072	TUCP	TUCP	10	43238364	43256637	+	2	17122	280
TUCP_000129	XLOC_003437	TUCP	TUCP	1	82396225	82405504	+	4	2553	108
TUCP_000128	XLOC_003417	TUCP	TUCP	1	82098408	82107846	+	3	6706	239
TUCP_001704	XLOC_069761	TUCP	TUCP	16	29098624	29109696	+	2	411	134
TUCP_001705	XLOC_069773	TUCP	TUCP	16	29753141	29767019	+	2	459	73
TUCP_001706	XLOC_069779	TUCP	TUCP	16	29795227	29798129	+	2	2778	243
TUCP_001707	XLOC_069781	TUCP	TUCP	16	29799642	29804187	+	2	2257	134
TUCP_000651	XLOC_024397	TUCP	TUCP	10	20038085	20046012	+	2	7876	136
TUCP_000650	XLOC_024326	TUCP	TUCP	10	18452856	18461087	+	2	8063	203
TUCP_000653	XLOC_024407	TUCP	TUCP	10	20162131	20163356	+	2	1206	151
TUCP_000652	XLOC_024400	TUCP	TUCP	10	20089463	20092675	+	2	2839	108
TUCP_000655	XLOC_024811	TUCP	TUCP	10	35798918	35806738	+	3	1547	163
TUCP_000654	XLOC_024750	TUCP	TUCP	10	35005429	35012468	+	2	5702	162
TUCP_000657	XLOC_025027	TUCP	TUCP	10	40742478	40764375	+	10	2175	332
TUCP_000656	XLOC_024811	TUCP	TUCP	10	35799131	35806738	+	3	1910	218
TUCP_001528	XLOC_059064	TUCP	TUCP	14	100488771	100515366	-	4	1697	219
TUCP_001529	XLOC_059064	TUCP	TUCP	14	100514200	100515354	-	3	747	238
TUCP_003418	XLOC_147976	TUCP	TUCP	5	5504073	5516606	+	2	12483	148
TUCP_003419	XLOC_148033	TUCP	TUCP	5	8302369	8339043	+	2	319	84
TUCP_004812	XLOC_213615	TUCP	TUCP	X	73578676	73581274	-	2	1053	107
TUCP_001520	XLOC_058770	TUCP	TUCP	14	85531417	85586443	-	6	1125	238
TUCP_001521	XLOC_058770	TUCP	TUCP	14	85620472	85676751	-	2	56250	189
TUCP_001522	XLOC_058825	TUCP	TUCP	14	86304327	86321258	-	2	16869	191
TUCP_001523	XLOC_058837	TUCP	TUCP	14	86671553	86679430	-	2	7764	261
TUCP_001524	XLOC_058849	TUCP	TUCP	14	86767884	86768875	-	2	886	294
TUCP_001525	XLOC_059027	TUCP	TUCP	14	97196341	97199000	-	2	2458	622
TUCP_001526	XLOC_059038	TUCP	TUCP	14	97793115	97821288	-	2	356	118
TUCP_001527	XLOC_059047	TUCP	TUCP	14	98657440	98661255	-	2	279	93
TUCP_004810	XLOC_213578	TUCP	TUCP	X	72730269	72754514	-	2	2494	169
TUCP_004252	XLOC_186912	TUCP	TUCP	8	48404676	48405388	+	2	681	88
TUCP_003266	XLOC_139911	TUCP	TUCP	4	168697693	168723727	+	3	3832	130
TUCP_003849	XLOC_168575	TUCP	TUCP	6	33702838	33711024	-	2	3430	185
TUCP_004174	XLOC_181926	TUCP	TUCP	7	75030686	75053609	-	3	22853	284
TUCP_003465	XLOC_149648	TUCP	TUCP	5	59231094	59239657	+	2	8544	199
TUCP_003848	XLOC_168518	TUCP	TUCP	6	33546478	33555104	-	2	8472	245
TUCP_002389	XLOC_100877	TUCP	TUCP	2	183811540	183857721	+	3	1939	141
TUCP_002388	XLOC_100877	TUCP	TUCP	2	183811540	183857721	+	2	2892	169
TUCP_004775	XLOC_210957	TUCP	TUCP	X	157126897	157131159	+	2	3638	108
TUCP_002385	XLOC_100792	TUCP	TUCP	2	182113381	182319003	+	20	10955	3352
TUCP_002384	XLOC_100782	TUCP	TUCP	2	181405867	181444420	+	2	399	94
TUCP_002387	XLOC_100877	TUCP	TUCP	2	183811540	183846754	+	2	33347	144
TUCP_002386	XLOC_100853	TUCP	TUCP	2	183294654	183300126	+	2	341	72
TUCP_002381	XLOC_100545	TUCP	TUCP	2	174462655	174464911	+	2	1225	92
TUCP_002380	XLOC_100543	TUCP	TUCP	2	174428761	174457431	+	3	10421	136
TUCP_002383	XLOC_100754	TUCP	TUCP	2	180857188	180866503	+	3	328	108
TUCP_002382	XLOC_100546	TUCP	TUCP	2	174475996	174489295	+	2	13244	142
TUCP_004255	XLOC_187167	TUCP	TUCP	8	52516120	52541240	+	2	24776	210
TUCP_004254	XLOC_187167	TUCP	TUCP	8	52516107	52541240	+	2	24789	210
TUCP_004819	XLOC_214201	TUCP	TUCP	X	102831868	102886183	-	2	224	74
TUCP_003846	XLOC_168518	TUCP	TUCP	6	33546478	33555091	-	3	7822	245
TUCP_004119	XLOC_180133	TUCP	TUCP	7	34136717	34139229	-	2	2484	98
TUCP_002908	XLOC_125033	TUCP	TUCP	3	154563214	154585058	+	2	2383	160
TUCP_003841	XLOC_168326	TUCP	TUCP	6	27795960	27835904	-	2	8520	182
TUCP_003840	XLOC_168303	TUCP	TUCP	6	27545133	27550765	-	3	5507	119
TUCP_000875	XLOC_032616	TUCP	TUCP	10	95534695	95697224	-	5	11738	180
TUCP_000874	XLOC_032616	TUCP	TUCP	10	95524588	95697252	-	6	13721	196
TUCP_000877	XLOC_032616	TUCP	TUCP	10	95556410	95697235	-	3	8097	256
TUCP_000876	XLOC_032616	TUCP	TUCP	10	95546957	95697235	-	3	1412	177
TUCP_000871	XLOC_032613	TUCP	TUCP	10	95492605	95524277	-	4	31560	188
TUCP_000870	XLOC_032613	TUCP	TUCP	10	95492605	95519471	-	3	26657	188
TUCP_000873	XLOC_032615	TUCP	TUCP	10	95486147	95492471	-	3	6240	161
TUCP_000872	XLOC_032614	TUCP	TUCP	10	95478269	95485889	-	3	7481	146
TUCP_003463	XLOC_149648	TUCP	TUCP	5	59231004	59239657	+	2	8056	240
TUCP_003707	XLOC_162167	TUCP	TUCP	6	27835398	27868403	+	5	1892	203
TUCP_003704	XLOC_161884	TUCP	TUCP	6	23487615	23497957	+	2	6753	203
TUCP_003705	XLOC_162035	TUCP	TUCP	6	25389934	25396556	+	3	1584	143
TUCP_000879	XLOC_032621	TUCP	TUCP	10	95631249	95675194	-	4	37888	189
TUCP_000878	XLOC_032616	TUCP	TUCP	10	95603444	95697235	-	2	15081	182
TUCP_003700	XLOC_161557	TUCP	TUCP	6	15674243	15676523	+	2	354	117
TUCP_003701	XLOC_161822	TUCP	TUCP	6	22443203	22468057	+	2	11549	181
TUCP_002657	XLOC_112799	TUCP	TUCP	2	238708073	238713092	-	2	4933	142
TUCP_002656	XLOC_112717	TUCP	TUCP	2	236511696	236519029	-	2	7290	124
TUCP_002655	XLOC_112559	TUCP	TUCP	2	233972050	233982964	-	2	1399	289
TUCP_002654	XLOC_112556	TUCP	TUCP	2	233658166	233667223	-	2	9004	109
TUCP_002653	XLOC_112508	TUCP	TUCP	2	230173304	230179202	-	2	5872	124
TUCP_002652	XLOC_112418	TUCP	TUCP	2	226547289	226548500	-	2	1122	73
TUCP_002651	XLOC_112412	TUCP	TUCP	2	225866274	225872244	-	3	4100	87
TUCP_002650	XLOC_112219	TUCP	TUCP	2	220343116	220363005	-	2	354	118
TUCP_004535	XLOC_199827	TUCP	TUCP	9	119325736	119329368	+	4	495	154
TUCP_002659	XLOC_112842	TUCP	TUCP	2	239342924	239356608	-	4	13602	148
TUCP_002658	XLOC_112842	TUCP	TUCP	2	239342924	239356608	-	4	13596	148
TUCP_004828	XLOC_214394	TUCP	TUCP	X	107639940	107664324	-	2	4182	134
TUCP_002902	XLOC_124838	TUCP	TUCP	3	150154136	150172858	+	8	5891	510
TUCP_003462	XLOC_149648	TUCP	TUCP	5	59231004	59239657	+	2	8053	239
TUCP_001583	XLOC_061573	TUCP	TUCP	15	30541238	30548070	+	2	670	114
TUCP_004778	XLOC_211058	TUCP	TUCP	X	962568	971797	-	2	288	95
TUCP_004497	XLOC_197751	TUCP	TUCP	9	67295010	67337519	+	3	40834	209
TUCP_004642	XLOC_204272	TUCP	TUCP	KL568108.1	39579	41573	-	2	1158	122
TUCP_004256	XLOC_187167	TUCP	TUCP	8	52516122	52557502	+	2	8152	166
TUCP_002738	XLOC_116217	TUCP	TUCP	20	3228292	3273452	-	2	1728	88
TUCP_002739	XLOC_116251	TUCP	TUCP	20	3309930	3318048	-	10	838	278
TUCP_002734	XLOC_116037	TUCP	TUCP	20	129601	131294	-	4	1176	124
TUCP_002735	XLOC_116042	TUCP	TUCP	20	171836	173403	-	2	1025	165
TUCP_002736	XLOC_116217	TUCP	TUCP	20	3207011	3284592	-	4	7042	108
TUCP_001585	XLOC_061713	TUCP	TUCP	15	33640744	33667169	+	4	3770	150
TUCP_002730	XLOC_115861	TUCP	TUCP	20	48242860	48247472	+	2	4581	158
TUCP_002731	XLOC_115901	TUCP	TUCP	20	49301707	49312495	+	4	8567	215
TUCP_002732	XLOC_115901	TUCP	TUCP	20	49301714	49312495	+	4	8528	259
TUCP_002733	XLOC_115902	TUCP	TUCP	20	49312595	49316780	+	3	4077	113
TUCP_003672	XLOC_160439	TUCP	TUCP	5	171776811	171791032	-	3	13974	234
TUCP_003673	XLOC_160440	TUCP	TUCP	5	171791233	171807472	-	2	10074	167
TUCP_003670	XLOC_160319	TUCP	TUCP	5	168806469	168884038	-	4	77483	212
TUCP_003671	XLOC_160348	TUCP	TUCP	5	169507712	169512865	-	3	416	138
TUCP_003676	XLOC_160477	TUCP	TUCP	5	172019804	172038622	-	2	18771	249
TUCP_003677	XLOC_160527	TUCP	TUCP	5	172631243	172638125	-	2	1026	128
TUCP_003674	XLOC_160473	TUCP	TUCP	5	171965505	171968864	-	2	2500	139
TUCP_003675	XLOC_160475	TUCP	TUCP	5	171974007	171996960	-	3	16674	176
TUCP_004643	XLOC_204284	TUCP	TUCP	KL568117.1	10510	11611	-	2	442	139
TUCP_003678	XLOC_160555	TUCP	TUCP	5	173147860	173153294	-	2	5300	153
TUCP_003679	XLOC_160608	TUCP	TUCP	5	173628071	173629087	-	2	714	104
TUCP_003460	XLOC_149646	TUCP	TUCP	5	59165545	59173708	+	3	3464	325
TUCP_001271	XLOC_048239	TUCP	TUCP	13	105013366	105017535	+	2	897	141
TUCP_004729	XLOC_209237	TUCP	TUCP	X	90718448	90722521	+	2	432	104
TUCP_004476	XLOC_196922	TUCP	TUCP	9	42840023	42850207	+	4	822	126
TUCP_004495	XLOC_197677	TUCP	TUCP	9	65694474	65719567	+	2	1450	140
TUCP_004640	XLOC_204204	TUCP	TUCP	KL568053.1	26527	27958	+	3	701	139
TUCP_004258	XLOC_187169	TUCP	TUCP	8	52606909	52610314	+	2	3376	115
TUCP_004257	XLOC_187167	TUCP	TUCP	8	52516126	52541240	+	2	24770	210
TUCP_004708	XLOC_207756	TUCP	TUCP	X	49550988	49555655	+	2	861	119
TUCP_004556	XLOC_200149	TUCP	TUCP	9	10040636	10044782	-	6	3672	255
TUCP_002803	XLOC_118462	TUCP	TUCP	3	3798309	3808181	+	4	4832	185
TUCP_002420	XLOC_102344	TUCP	TUCP	2	216556786	216665928	+	5	12209	369
TUCP_002421	XLOC_102344	TUCP	TUCP	2	216643596	216665928	+	3	16005	369
TUCP_002422	XLOC_102344	TUCP	TUCP	2	216643596	216665928	+	4	15366	369
TUCP_002423	XLOC_102351	TUCP	TUCP	2	216585200	216589550	+	2	2551	106
TUCP_002424	XLOC_102358	TUCP	TUCP	2	216628348	216643469	+	2	15098	182
TUCP_002425	XLOC_102467	TUCP	TUCP	2	218308274	218351556	+	2	288	60
TUCP_002426	XLOC_102690	TUCP	TUCP	2	225292742	225293209	+	2	379	72
TUCP_002427	XLOC_102855	TUCP	TUCP	2	230604290	230605044	+	2	602	135
TUCP_002428	XLOC_102902	TUCP	TUCP	2	230836028	230879582	+	2	43525	193
TUCP_002429	XLOC_102934	TUCP	TUCP	2	233982585	233985394	+	2	1284	103
TUCP_004087	XLOC_179159	TUCP	TUCP	7	10800237	10803373	-	3	639	104
TUCP_002938	XLOC_126631	TUCP	TUCP	3	11461174	11466378	-	2	5080	162
TUCP_002939	XLOC_126648	TUCP	TUCP	3	11725548	11729721	-	3	2834	177
TUCP_004088	XLOC_179170	TUCP	TUCP	7	10826669	10831630	-	2	4932	519
TUCP_004557	XLOC_200188	TUCP	TUCP	9	10776962	10791000	-	2	12010	827
TUCP_004089	XLOC_179170	TUCP	TUCP	7	10826669	10831630	-	3	4387	527
TUCP_003518	XLOC_153171	TUCP	TUCP	5	148036283	148047899	+	2	11039	101
TUCP_004723	XLOC_208750	TUCP	TUCP	X	76207382	76215871	+	2	1134	209
TUCP_004493	XLOC_197649	TUCP	TUCP	9	64698048	64705151	+	4	6793	159
TUCP_003977	XLOC_174297	TUCP	TUCP	7	37932469	37934896	+	2	350	116
TUCP_004829	XLOC_214397	TUCP	TUCP	X	107664715	107689052	-	4	2403	130
TUCP_004725	XLOC_208986	TUCP	TUCP	X	79910144	79952834	+	3	17190	174
TUCP_004818	XLOC_214095	TUCP	TUCP	X	94314893	94322934	-	2	437	145
TUCP_004100	XLOC_179361	TUCP	TUCP	7	13084245	13102833	-	2	18551	362
TUCP_003261	XLOC_139890	TUCP	TUCP	4	168551427	168568623	+	5	2547	115
TUCP_003260	XLOC_139816	TUCP	TUCP	4	167249700	167263676	+	2	13909	188
TUCP_003263	XLOC_139890	TUCP	TUCP	4	168551451	168572369	+	7	1640	115
TUCP_003262	XLOC_139890	TUCP	TUCP	4	168551446	168568623	+	5	2520	92
TUCP_003265	XLOC_139906	TUCP	TUCP	4	168666481	168670899	+	2	4390	160
TUCP_003264	XLOC_139892	TUCP	TUCP	4	168562438	168570793	+	2	4534	112
TUCP_001838	XLOC_075663	TUCP	TUCP	17	15032772	15099762	+	3	3750	188
TUCP_001839	XLOC_075663	TUCP	TUCP	17	15032773	15099762	+	4	2956	126
TUCP_001836	XLOC_075637	TUCP	TUCP	17	13948387	13948955	+	2	428	142
TUCP_001837	XLOC_075657	TUCP	TUCP	17	14594487	14604645	+	3	258	86
TUCP_001834	XLOC_075637	TUCP	TUCP	17	13882247	13948955	+	2	429	143
TUCP_001835	XLOC_075637	TUCP	TUCP	17	13948384	13948955	+	2	431	143
TUCP_001832	XLOC_075637	TUCP	TUCP	17	13860833	13948955	+	2	491	163
TUCP_001833	XLOC_075637	TUCP	TUCP	17	13860835	13948955	+	2	486	162
TUCP_001830	XLOC_075625	TUCP	TUCP	17	13599734	13616166	+	3	4055	168
TUCP_001831	XLOC_075637	TUCP	TUCP	17	13806545	13948955	+	3	487	162
TUCP_003063	XLOC_130970	TUCP	TUCP	3	130830268	130831721	-	2	629	89
TUCP_003062	XLOC_130797	TUCP	TUCP	3	125453159	125455473	-	2	2283	105
TUCP_003061	XLOC_130780	TUCP	TUCP	3	124854659	124869979	-	2	8609	153
TUCP_003060	XLOC_130753	TUCP	TUCP	3	124748913	124753878	-	2	4944	113
TUCP_003067	XLOC_131550	TUCP	TUCP	3	145590843	145598750	-	2	7766	185
TUCP_003066	XLOC_131496	TUCP	TUCP	3	142998900	143003660	-	2	2459	110
TUCP_003065	XLOC_131496	TUCP	TUCP	3	142998014	143003622	-	2	5558	110
TUCP_003064	XLOC_131422	TUCP	TUCP	3	140771014	140783575	-	2	11054	195
TUCP_003069	XLOC_131581	TUCP	TUCP	3	145826805	145834229	-	2	5174	245
TUCP_003068	XLOC_131581	TUCP	TUCP	3	145813651	145834229	-	2	3514	474
TUCP_003289	XLOC_140919	TUCP	TUCP	4	10234514	10252430	-	4	5599	179
TUCP_001403	XLOC_053911	TUCP	TUCP	14	61211633	61216559	+	2	4663	209
TUCP_004555	XLOC_200131	TUCP	TUCP	9	9855783	9862944	-	2	3803	118
TUCP_003288	XLOC_140919	TUCP	TUCP	4	10234514	10243889	-	2	9196	179
TUCP_003516	XLOC_152769	TUCP	TUCP	5	140941407	140942773	+	2	1321	273
TUCP_000108	XLOC_002765	TUCP	TUCP	1	64719985	64732434	+	4	5853	151
TUCP_004646	XLOC_204385	TUCP	TUCP	KL568139.1	9651856	9659253	+	3	6767	1083
TUCP_001401	XLOC_053795	TUCP	TUCP	14	54163670	54180206	+	2	390	110
TUCP_004647	XLOC_204403	TUCP	TUCP	KL568139.1	804103	807166	-	2	246	81
TUCP_003737	XLOC_163999	TUCP	TUCP	6	60484492	60504128	+	5	19191	132
TUCP_001400	XLOC_053780	TUCP	TUCP	14	52739308	52752023	+	2	294	92
TUCP_004644	XLOC_204293	TUCP	TUCP	KL568125.1	11812	12631	-	2	475	83
TUCP_001407	XLOC_055062	TUCP	TUCP	14	85302152	85302890	+	2	390	67
TUCP_004102	XLOC_179396	TUCP	TUCP	7	13994578	14037551	-	4	1719	160
TUCP_001406	XLOC_054950	TUCP	TUCP	14	82794701	82812040	+	2	17299	171
TUCP_004552	XLOC_200045	TUCP	TUCP	9	5658667	5701049	-	2	416	135
TUCP_003283	XLOC_140919	TUCP	TUCP	4	10204182	10252430	-	8	10193	187
TUCP_003515	XLOC_152757	TUCP	TUCP	5	140762004	140776557	+	2	3155	144
TUCP_001405	XLOC_054575	TUCP	TUCP	14	72474853	72492941	+	2	1305	145
TUCP_003282	XLOC_140919	TUCP	TUCP	4	10178631	10250803	-	5	7868	182
TUCP_004471	XLOC_196781	TUCP	TUCP	9	37254344	37256102	+	2	694	75
TUCP_002264	XLOC_094305	TUCP	TUCP	19	50333166	50335648	-	2	1846	151
TUCP_001404	XLOC_054315	TUCP	TUCP	14	64234999	64241299	+	2	221	73
TUCP_004645	XLOC_204318	TUCP	TUCP	KL568139.1	1580148	1614847	+	2	390	84
TUCP_000212	XLOC_006687	TUCP	TUCP	1	175976452	175982522	+	4	3464	132
TUCP_003958	XLOC_173585	TUCP	TUCP	7	22376693	22379881	+	2	1085	112
TUCP_004434	XLOC_195286	TUCP	TUCP	8	119374304	119382852	-	2	6692	254
TUCP_003359	XLOC_145773	TUCP	TUCP	4	131695437	131717664	-	2	22202	194
TUCP_003007	XLOC_128384	TUCP	TUCP	3	63606852	63723850	-	110	36869	4766
TUCP_004553	XLOC_200060	TUCP	TUCP	9	7446564	7454111	-	3	1135	83
TUCP_002816	XLOC_119223	TUCP	TUCP	3	23742689	23743077	+	2	278	92
TUCP_003514	XLOC_152711	TUCP	TUCP	5	139366661	139379111	+	3	12325	188
TUCP_004144	XLOC_180737	TUCP	TUCP	7	52672338	52697046	-	3	23517	243
TUCP_004147	XLOC_180738	TUCP	TUCP	7	52739749	52761287	-	7	20479	154
TUCP_004146	XLOC_180737	TUCP	TUCP	7	52697203	52739682	-	5	42242	204
TUCP_004141	XLOC_180732	TUCP	TUCP	7	52582883	52625403	-	3	42291	184
TUCP_004140	XLOC_180726	TUCP	TUCP	7	52542594	52555237	-	2	6117	203
TUCP_004143	XLOC_180737	TUCP	TUCP	7	52657667	52670766	-	3	13044	149
TUCP_004142	XLOC_180734	TUCP	TUCP	7	52631407	52656097	-	2	24653	184
TUCP_002265	XLOC_094370	TUCP	TUCP	19	52708026	52708616	-	2	476	68
TUCP_004851	XLOC_215911	TUCP	TUCP	Y	2133390	2134511	-	2	516	113
TUCP_004149	XLOC_180738	TUCP	TUCP	7	52961938	52967229	-	3	4554	154
TUCP_004148	XLOC_180738	TUCP	TUCP	7	52739749	52967127	-	8	20506	152
TUCP_004499	XLOC_197865	TUCP	TUCP	9	67540273	67541104	+	2	684	156
TUCP_004498	XLOC_197751	TUCP	TUCP	9	67295261	67337519	+	2	42209	209
TUCP_000394	XLOC_013487	TUCP	TUCP	1	47906468	47913397	-	2	6870	215
TUCP_000395	XLOC_013487	TUCP	TUCP	1	47906468	47913399	-	3	6302	199
TUCP_000396	XLOC_013489	TUCP	TUCP	1	47925953	47926409	-	2	331	109
TUCP_000397	XLOC_013494	TUCP	TUCP	1	47939181	47947836	-	2	3780	151
TUCP_000390	XLOC_013255	TUCP	TUCP	1	42697286	42726808	-	2	747	248
TUCP_000391	XLOC_013430	TUCP	TUCP	1	47255103	47259873	-	2	4578	180
TUCP_000392	XLOC_013470	TUCP	TUCP	1	47832492	47905964	-	3	10213	288
TUCP_000393	XLOC_013470	TUCP	TUCP	1	47871294	47905964	-	3	34021	288
TUCP_003845	XLOC_168480	TUCP	TUCP	6	31110803	31112581	-	2	313	71
TUCP_003844	XLOC_168462	TUCP	TUCP	6	30627995	30630620	-	2	271	90
TUCP_003847	XLOC_168518	TUCP	TUCP	6	33546478	33555104	-	2	8523	245
TUCP_002669	XLOC_113213	TUCP	TUCP	2	248363596	248373295	-	2	3109	186
TUCP_000398	XLOC_013507	TUCP	TUCP	1	48102806	48119869	-	2	17040	332
TUCP_000399	XLOC_013507	TUCP	TUCP	1	48102806	48119905	-	2	17072	332
TUCP_003513	XLOC_152709	TUCP	TUCP	5	139354792	139365859	+	2	10735	186
TUCP_003842	XLOC_168326	TUCP	TUCP	6	27813824	27835904	-	2	22057	182
TUCP_002232	XLOC_093012	TUCP	TUCP	19	26142722	26145981	-	3	732	194
TUCP_004467	XLOC_196692	TUCP	TUCP	9	29585462	29603500	+	2	17984	184
TUCP_004850	XLOC_215910	TUCP	TUCP	Y	2081648	2137598	-	2	343	114
TUCP_002235	XLOC_093095	TUCP	TUCP	19	28866179	28935260	-	2	354	109
TUCP_002234	XLOC_093054	TUCP	TUCP	19	27020742	27084923	-	4	735	181
TUCP_000466	XLOC_015872	TUCP	TUCP	1	102743576	102757998	-	4	1766	165
TUCP_000467	XLOC_015882	TUCP	TUCP	1	102851719	102938536	-	2	8616	122
TUCP_000464	XLOC_015777	TUCP	TUCP	1	101010945	101014246	-	2	3184	138
TUCP_000465	XLOC_015796	TUCP	TUCP	1	101324853	101327423	-	3	2122	707
TUCP_000462	XLOC_015648	TUCP	TUCP	1	97926758	97947870	-	3	21056	209
TUCP_000463	XLOC_015684	TUCP	TUCP	1	98501542	98503465	-	2	1478	183
TUCP_000460	XLOC_015648	TUCP	TUCP	1	97906992	97948273	-	5	40611	473
TUCP_000461	XLOC_015648	TUCP	TUCP	1	97906992	97948302	-	5	39354	467
TUCP_004721	XLOC_208544	TUCP	TUCP	X	74398007	74403671	+	2	832	103
TUCP_004720	XLOC_208539	TUCP	TUCP	X	74379208	74423720	+	2	5189	109
TUCP_004551	XLOC_200022	TUCP	TUCP	9	4539197	4544640	-	2	4730	132
TUCP_002236	XLOC_093323	TUCP	TUCP	19	31115544	31131070	-	7	1330	150
TUCP_003512	XLOC_152619	TUCP	TUCP	5	138319916	138336520	+	8	1383	389
TUCP_004724	XLOC_208940	TUCP	TUCP	X	78358302	78358835	+	2	281	93
TUCP_000468	XLOC_015882	TUCP	TUCP	1	102922014	102938536	-	2	16422	159
TUCP_000469	XLOC_015900	TUCP	TUCP	1	103060624	103114863	-	2	3575	127
TUCP_000260	XLOC_007664	TUCP	TUCP	1	205136084	205141188	+	2	3184	559
TUCP_000261	XLOC_007664	TUCP	TUCP	1	205137551	205141188	+	3	2500	331
TUCP_000262	XLOC_007669	TUCP	TUCP	1	205248848	205281862	+	4	1264	87
TUCP_000263	XLOC_007669	TUCP	TUCP	1	205278404	205281862	+	2	2350	145
TUCP_000264	XLOC_007846	TUCP	TUCP	1	211271591	211282329	+	3	6733	163
TUCP_000265	XLOC_007846	TUCP	TUCP	1	211271591	211282329	+	3	6118	151
TUCP_000266	XLOC_007846	TUCP	TUCP	1	211272120	211282329	+	3	5777	130
TUCP_000267	XLOC_007846	TUCP	TUCP	1	211272129	211282329	+	2	5912	163
TUCP_000268	XLOC_008405	TUCP	TUCP	1	220685079	220690614	+	2	3762	232
TUCP_000269	XLOC_008415	TUCP	TUCP	1	220770776	220782298	+	3	11287	196
TUCP_003281	XLOC_140811	TUCP	TUCP	4	6555230	6560438	-	4	3553	145
TUCP_003280	XLOC_140790	TUCP	TUCP	4	6027404	6032817	-	2	5180	297
TUCP_003287	XLOC_140919	TUCP	TUCP	4	10212054	10252430	-	6	3494	143
TUCP_003286	XLOC_140919	TUCP	TUCP	4	10212054	10252430	-	5	11268	147
TUCP_003285	XLOC_140919	TUCP	TUCP	4	10212054	10252430	-	3	2199	118
TUCP_003284	XLOC_140919	TUCP	TUCP	4	10212054	10250560	-	6	4137	190
TUCP_000488	XLOC_016908	TUCP	TUCP	1	134180418	134261321	-	2	4934	116
TUCP_000489	XLOC_016924	TUCP	TUCP	1	134081272	134094280	-	3	12808	169
TUCP_004106	XLOC_179461	TUCP	TUCP	7	15331011	15347961	-	4	4480	602
TUCP_003596	XLOC_158306	TUCP	TUCP	5	126327171	126337122	-	4	9672	192
TUCP_000480	XLOC_016654	TUCP	TUCP	1	129218785	129219242	-	2	242	79
TUCP_000481	XLOC_016822	TUCP	TUCP	1	132912177	132960085	-	2	244	81
TUCP_000482	XLOC_016905	TUCP	TUCP	1	133993152	134006777	-	2	12117	137
TUCP_000483	XLOC_016908	TUCP	TUCP	1	134055960	134070613	-	2	14604	119
TUCP_000484	XLOC_016908	TUCP	TUCP	1	134109296	134112809	-	2	3205	173
TUCP_000485	XLOC_016908	TUCP	TUCP	1	134109296	134113716	-	2	3354	173
TUCP_000486	XLOC_016908	TUCP	TUCP	1	134109296	134185166	-	4	3352	173
TUCP_000487	XLOC_016908	TUCP	TUCP	1	134180418	134261314	-	5	5412	116
TUCP_004266	XLOC_187710	TUCP	TUCP	8	67376100	67385824	+	2	9631	177
TUCP_004036	XLOC_177714	TUCP	TUCP	7	127531446	127543556	+	3	2352	121
TUCP_004593	XLOC_201768	TUCP	TUCP	9	60829983	60835580	-	2	5529	126
TUCP_001021	XLOC_038889	TUCP	TUCP	11	55210940	55217546	-	5	2674	208
TUCP_001020	XLOC_038708	TUCP	TUCP	11	51027154	51034874	-	2	7521	111
TUCP_001023	XLOC_038913	TUCP	TUCP	11	57543658	57575073	-	3	31231	140
TUCP_001022	XLOC_038910	TUCP	TUCP	11	57518078	57581244	-	2	3224	99
TUCP_001025	XLOC_038913	TUCP	TUCP	11	57585199	57714950	-	2	10502	129
TUCP_001024	XLOC_038913	TUCP	TUCP	11	57543658	57575073	-	3	31234	122
TUCP_001027	XLOC_038913	TUCP	TUCP	11	57616160	57637634	-	2	21430	151
TUCP_001026	XLOC_038913	TUCP	TUCP	11	57610778	57627657	-	3	14328	118
TUCP_001029	XLOC_038913	TUCP	TUCP	11	57649003	57714950	-	2	65812	271
TUCP_001028	XLOC_038913	TUCP	TUCP	11	57616160	57731138	-	2	27759	230
TUCP_003233	XLOC_138535	TUCP	TUCP	4	127603028	127668938	+	2	457	131
TUCP_004470	XLOC_196781	TUCP	TUCP	9	37231427	37256102	+	3	1108	129
TUCP_000004	XLOC_000130	TUCP	TUCP	1	4439269	4471463	+	2	546	181
TUCP_000005	XLOC_000184	TUCP	TUCP	1	5442715	5448172	+	2	1122	111
TUCP_000006	XLOC_000282	TUCP	TUCP	1	7652284	7655807	+	2	1665	157
TUCP_000007	XLOC_000282	TUCP	TUCP	1	7652303	7655807	+	3	1989	150
TUCP_004039	XLOC_177832	TUCP	TUCP	7	130188575	130219460	+	4	1650	116
TUCP_000001	XLOC_000030	TUCP	TUCP	1	1550698	1551196	+	2	290	96
TUCP_000002	XLOC_000034	TUCP	TUCP	1	1675559	1678313	+	2	2643	152
TUCP_000003	XLOC_000034	TUCP	TUCP	1	1675559	1678313	+	2	2641	152
TUCP_004035	XLOC_177708	TUCP	TUCP	7	127388702	127391907	+	2	2445	170
TUCP_004034	XLOC_177707	TUCP	TUCP	7	127443301	127449249	+	2	3945	164
TUCP_004037	XLOC_177802	TUCP	TUCP	7	129845172	129854909	+	2	2403	155
TUCP_003378	XLOC_146336	TUCP	TUCP	4	151095808	151269286	-	7	22893	337
TUCP_000008	XLOC_000282	TUCP	TUCP	1	7653060	7655807	+	2	1668	157
TUCP_000009	XLOC_000293	TUCP	TUCP	1	8127580	8181897	+	5	9007	212
TUCP_004033	XLOC_177707	TUCP	TUCP	7	127341090	127363252	+	2	1352	135
TUCP_004032	XLOC_177707	TUCP	TUCP	7	127329559	127409164	+	4	24540	240
TUCP_000732	XLOC_027261	TUCP	TUCP	10	90262944	90269094	+	2	5849	316
TUCP_000733	XLOC_027275	TUCP	TUCP	10	90656798	90661670	+	2	4760	171
TUCP_000730	XLOC_027261	TUCP	TUCP	10	90262911	90269094	+	2	6122	279
TUCP_000731	XLOC_027261	TUCP	TUCP	10	90262911	90269094	+	2	5869	264
TUCP_000736	XLOC_027394	TUCP	TUCP	10	92601764	92609228	+	2	532	131
TUCP_000737	XLOC_027398	TUCP	TUCP	10	92948428	92962661	+	6	434	144
TUCP_000734	XLOC_027281	TUCP	TUCP	10	90673128	90674965	+	2	1818	88
TUCP_000735	XLOC_027319	TUCP	TUCP	10	91500753	91547599	+	3	521	135
TUCP_000738	XLOC_027630	TUCP	TUCP	10	97722636	97743771	+	2	9695	341
TUCP_000739	XLOC_027869	TUCP	TUCP	10	104430718	104431624	+	3	323	107
TUCP_004426	XLOC_195135	TUCP	TUCP	8	116312794	116323308	-	2	9880	195
TUCP_004030	XLOC_177658	TUCP	TUCP	7	126353110	126364998	+	2	11867	169
TUCP_003599	XLOC_158389	TUCP	TUCP	5	128160598	128173857	-	2	13146	123
TUCP_004674	XLOC_205822	TUCP	TUCP	KL568423.1	25755	26737	-	2	876	139
TUCP_003598	XLOC_158378	TUCP	TUCP	5	127879838	127898430	-	5	18137	136
TUCP_004356	XLOC_192365	TUCP	TUCP	8	54021864	54134845	-	3	29716	210
TUCP_001285	XLOC_048601	TUCP	TUCP	13	6516160	6587768	-	4	804	268
TUCP_001284	XLOC_048476	TUCP	TUCP	13	1641010	1644713	-	2	329	109
TUCP_001287	XLOC_048638	TUCP	TUCP	13	10589126	10613716	-	2	254	55
TUCP_001286	XLOC_048627	TUCP	TUCP	13	8857621	8870259	-	2	314	104
TUCP_001281	XLOC_048323	TUCP	TUCP	13	108891396	108921997	+	2	6134	261
TUCP_001280	XLOC_048275	TUCP	TUCP	13	106393121	106394836	+	2	1646	100
TUCP_001283	XLOC_048377	TUCP	TUCP	13	110108575	110112464	+	2	3870	146
TUCP_001282	XLOC_048360	TUCP	TUCP	13	109944562	109952214	+	3	598	132
TUCP_001289	XLOC_048703	TUCP	TUCP	13	19211611	19215149	-	2	2339	492
TUCP_001288	XLOC_048703	TUCP	TUCP	13	19211611	19215149	-	2	2249	492
TUCP_000138	XLOC_003977	TUCP	TUCP	1	94847401	94868785	+	5	7151	1239
TUCP_000139	XLOC_003977	TUCP	TUCP	1	94847404	94868785	+	5	6980	1183
TUCP_001737	XLOC_071405	TUCP	TUCP	16	73675219	73686694	+	5	587	97
TUCP_001736	XLOC_071358	TUCP	TUCP	16	71690847	71734259	+	2	3648	134
TUCP_001731	XLOC_071046	TUCP	TUCP	16	61078179	61088041	+	2	3547	207
TUCP_001730	XLOC_070993	TUCP	TUCP	16	58971271	59032340	+	4	60489	322
TUCP_000648	XLOC_024251	TUCP	TUCP	10	16843515	16852674	+	3	515	121
TUCP_000649	XLOC_024319	TUCP	TUCP	10	18084025	18088111	+	5	340	113
TUCP_000130	XLOC_003451	TUCP	TUCP	1	82309876	82321197	+	2	11220	192
TUCP_000647	XLOC_024225	TUCP	TUCP	10	16632304	16633125	+	2	629	84
TUCP_000132	XLOC_003503	TUCP	TUCP	1	82581353	82593090	+	2	5345	156
TUCP_000133	XLOC_003513	TUCP	TUCP	1	82687386	82775593	+	2	912	303
TUCP_000134	XLOC_003599	TUCP	TUCP	1	84899326	84902072	+	2	1086	127
TUCP_000135	XLOC_003763	TUCP	TUCP	1	89194628	89202189	+	2	4352	137
TUCP_000640	XLOC_023538	TUCP	TUCP	10	1187302	1203930	+	2	16517	200
TUCP_000641	XLOC_023651	TUCP	TUCP	10	3775348	3786436	+	2	11029	648
TUCP_004193	XLOC_184374	TUCP	TUCP	7	134750853	134788727	-	3	15789	170
TUCP_001519	XLOC_058767	TUCP	TUCP	14	85522425	85528726	-	2	4771	143
TUCP_001518	XLOC_058688	TUCP	TUCP	14	83538393	83549286	-	2	9386	200
TUCP_003469	XLOC_149649	TUCP	TUCP	5	59239779	59247898	+	2	8084	163
TUCP_003468	XLOC_149649	TUCP	TUCP	5	59239779	59247898	+	2	8086	163
TUCP_001515	XLOC_058502	TUCP	TUCP	14	79988415	80015618	-	2	27155	171
TUCP_001514	XLOC_058485	TUCP	TUCP	14	79085557	79127828	-	2	42250	196
TUCP_001517	XLOC_058683	TUCP	TUCP	14	83522133	83561943	-	2	7123	177
TUCP_001516	XLOC_058505	TUCP	TUCP	14	80024876	80032306	-	2	7364	190
[truncated: 2,852 more rows]
