# Supplementary material for: Comparative transcriptome analysis of transcripts of uncertain coding potential in septic myocardial depression
Source: BMC Cardiovasc Disord. 2021 Apr 8;21:166. doi: 10.1186/s12872-021-01973-z (PMC8028820; doi:10.1186/s12872-021-01973-z)
Supplement: Supplementary file 3 — Additional file 3. Table S2: Detailed information regarding the sequence of each TUCP. [file 12872_2021_1973_MOESM3_ESM.xlsx]

## Sheet: TUCP
>TUCP_000001
TGATACTGGAACATTTTCAAGATCTCGTTCCTAAGTTGATGCTGCATGGCACTGTGTTTGCCCGGATGGCACCCGACCAGAAGACACAGCTGGTGGAAGCCTTGCAGAACGTAGACTACTTTGTTGGGATGTGCGGTGATGGTGCAAATGATTGTGGTGCTCTGAAGAGGGCACATGGTGGCATTTCCTTCATTGATCTGGCAATCATTTTGGTAGTAGTATTTACAATGAGTTTAAACCCTGCCTGGAAAGAGCTTGTGGCACAGAGACCACCTTCGGGCCTTATATCC
>TUCP_000002
AAGAAGAAGAAGAAGAAGAAGAAGAAGAAGAAGAAGAAGAAGAAGAAGGGGAGGGGGAGGGAGGGAGGGAGAGAGAGAGAGAGAGAGAGAGAGAGTAACTTTTCTCCTAATTTTGTCAAGCCACTGAAGAAGATGGGGGAGGAGTGTGGTAAGGGCCAGGGTACCCAGACAAGCCCCTGAAGAGAAGCAGAAGCTCAGTGGCTCCCTGTGAGGAGTACTGTGACATTCCACATGCCCCTCCCATCCCCTAATTATATCCATGTAACTTGTTGGCCAAAAGCATAGCATCCACACGGCTCTGCTGGCTGTGGTGTTTGCAGAGATCCTCACAGGTTGCCTTTGAAACACAATCTCATAGAGCATGAACGCTGCCTTATCAGTGGTATATCTTACCCTACA…
>TUCP_000003
AAGAAGAAGAAGAAGAAGAAGAAGAAGAAGAAGAAGAAGAAGAAGAAGGGGAGGGGGAGGGAGGGAGGGAGAGAGAGAGAGAGAGAGAGAGAGTAACTTTTCTCCTAATTTTGTCAAGCCACTGAAGAAGATGGGGGAGGAGTGTGGTAAGGGCCAGGGTACCCAGACAAGCCCCTGAAGAGAAGCAGAAGCTCAGTGGCTCCCTGTGAGGAGTACTGTGACATTCCACATGCCCCTCCCATCCCCTAATTATATCCATGTAACTTGTTGGCCAAAAGCATAGCATCCACACGGCTCTGCTGGCTGTGGTGTTTGCAGAGATCCTCACAGGTTGCCTTTGAAACACAATCTCATAGAGCATGAACGCTGCCTTATCAGTGGTATATCTTACCCTACAAA…
>TUCP_000004
AAACAAACAAACAAACAAAAAACCAGATAAAAACTGCATGGTATTGGTACAGAGACAGACAGATAGACCAATGGAACAGAATTGAAGACCCAGAAATGAACCCACACACCTATGGGCACCTGATTTTTGACAAAGGAGCCAAAACCATTCAATGGAAAAAAGATAGCATTTTCAGCAAATGGTGCTGGTTCAACTGGAGGTCAACATGTAGAAGAATGCAGATCGATCCATGCTTATCACCCTGTACAAAGCTTAAGTCCAAGTGGATCAAGGACCTCCACATCAAACCAGACACACTCAAACTAATAGAAGAAAAACTAGGGCAGCACCTCAAACACATGGGCACTGGAAAAAATTTCCTGAACAAAACACCAATGGCTTATGCTCTAAGATCAAGAA…
>TUCP_000005
GTTTTGTCATGGAATATCTTGGTTTCTCCATCTATGTTAATTGAGAGTTTTGCTGGATATAGTAGCCTGGGCTGGCATTTGTGTTCTCTTAGGGTCTCTGTGTCATCTGCCCAGGATCTTCTGGCTTTCATATTTTCTGGTGAGAAGGTTGATGTAATTCTGATAGGTCTGTCTTTATATGTTACTTGACCTTTTCCCCTTAATGTTTTTAATATTCTTTCTTTGTTTTCTGCATTTGGTGTTTTGACTATTATGTGATGGGAGGAATTTCTTTTCTGGTCCAATCTATTTTGAGCTCTATAGGCTTCTTGTATGTTTATGGGCATCTCTTTAGGTTAGGGAAGTGTTTTGGTTTTCTTTTTTTTTTTTTTTCTTTTTTTTTTTGTGTGTATAATTTTG…
>TUCP_000006
GGCCGTTAAAAGCACACAGCGTGTCATGTGAAAACGCACATCTTCTGTTGTATTTATTGTGGAGCTGCTCACCTCGTAGCCTGGCACCTTCCTTTCTCTGCCAACATAGGAGTTCTGGGAAGTGCTGATACTGGCTGGTGGCTGCCGTCCAGATCACGCACACAAATCCAGAGTGGATCCTCCAGAGCTTCTCTCTAATATCAGCTTCACCTTCAGTAGCTGGTGACATCTCCAAGGATGGTAATGTCATGACTGCTTCCTCTTGGCAGCAACAAAGATTTATCGAGAGCTACCCCTCATCCAGCAACAGTTGTCAACAGGTTACTGCTGCCCGGAGTGACTTATCTGCTGATAGAGGGACAAACGCTCAGGCTTCTTTCATCTGGCACCTCAAGGTGA…
>TUCP_000007
CGTGTCATGTGAAAACGCACATCTTCTGTTGTATTTATTGTGGAGCTGCTCACCTCGTAGCCTGGCACCTTCCTTTCTCTGCCAACATGTACGTATACTTATTGGGTGATATTATTTCAATCTGTACTAAATTTAGACAAATACTGATAGTGAAGAAGTCCCATTAGAATTTTCTCTGGGACAAAACTGTTCAGTATTGAAGATGCCTTGCCAGGTCCTGCACTTCGGTCAGGCATGTTGGACATAGGGATCGTCAACAGTCCCCTGGTGTTATAAGGAGCACCCTGCTCCTGCCTCCTCTGGTCTTGAGGTGCTTAGCCTTGCCTCTAGTTCTTCCCAGATTAGGCCTGAAGTTGCTGTGATGGGGACCTTGCCTGAGTAGGCCCAGGAGCGTGCTGG…
>TUCP_000008
GGAAGCTTTAGTACACTGTGGTTCTATTGTTCGGTGAGCAGAGGCTCTAAACAGAAAGACTAGCTTAGCCAGACATTAGCCCTCAAAAGATAACAGGGAGTCCACCACAGAGGAGTTCTGGGAAGTGCTGATACTGGCTGGTGGCTGCCGTCCAGATCACGCACACAAATCCAGAGTGGATCCTCCAGAGCTTCTCTCTAATATCAGCTTCACCTTCAGTAGCTGGTGACATCTCCAAGGATGGTAATGTCATGACTGCTTCCTCTTGGCAGCAACAAAGATTTATCGAGAGCTACCCCTCATCCAGCAACAGTTGTCAACAGGTTACTGCTGCCCGGAGTGACTTATCTGCTGATAGAGGGACAAACGCTCAGGCTTCTTTCATCTGGCACCTCAAGG…
>TUCP_000009
CAGTGTTTCTGCGTGGCAAGCTGATACCCGCTCTCAGGGGAGATCTCGGCTCCGAGGGAAGGAAGGGCGACCGCGACCTTCCCTACCCGCGCACCCGCAGCGGGGCAGCGGGGCCAGTCCGGGTCGCTGGGCGCACCGCACATCCTTCGCCCGCTGGCCGGCTCCAGACTGGTTTTTCTGGTTCAGCCTCCCTCCCAGGGACGCGCTGGGGGATCCGATGACGTCGCTGGCTGAGTCTCTCCCTCTTCCTCCCTCCCTTCCCTCGCCTCTCCCCCGCCCGCCCTCGCCGCGCACTCCTCCTAGTAACTTCTGTTCGGGGAGGCGCTGCCAGGAATAACCCGGTGCGTCCACAGCCCGGAGGGGAGGCGGCCGCTGCGGCTCCCTCACGCCGACAAACTG…
>TUCP_000010
CAGTGTTTCTGCGTGGCAAGCTGATACCCGCTCTCAGGGGAGATCTCGGCTCCGAGGGAAGGAAGGGCGACCGCGACCTTCCCTACCCGCGCACCCGCAGCGGGGCAGCGGGGCCAGTCCGGGTCGCTGGGCGCACCGCACATCCTTCGCCCGCTGGCCGGCTCCAGACTGGTTTTTCTGGTTCAGCCTCCCTCCCAGGGACGCGCTGGGGGATCCGATGACGTCGCTGGCTGAGTCTCTCCCTCTTCCTCCCTCCCTTCCCTCGCCTCTCCCCCGCCCGCCCTCGCCGCGCACTCCTCCTAGTAACTTCTGTTCGGGGAGGCGCTGCCAGGAATAACCCGGTGCGTCCACAGCCCGGAGGGGAGGCGGCCGCTGCGGCTCCCTCACGCCGACAAACTG…
>TUCP_000011
CAGTGTTTCTGCGTGGCAAGCTGATACCCGCTCTCAGGGGAGATCTCGGCTCCGAGGGAAGGAAGGGCGACCGCGACCTTCCCTACCCGCGCACCCGCAGCGGGGCAGCGGGGCCAGTCCGGGTCGCTGGGCGCACCGCACATCCTTCGCCCGCTGGCCGGCTCCAGACTGGTTTTTCTGGTTCAGCCTCCCTCCCAGGGACGCGCTGGGGGATCCGATGACGTCGCTGGCTGAGTCTCTCCCTCTTCCTCCCTCCCTTCCCTCGCCTCTCCCCCGCCCGCCCTCGCCGCGCACTCCTCCTAGTAACTTCTGTTCGGGGAGGCGCTGCCAGGAATAACCCGGTGCGTCCACAGCCCGGAGGGGAGGCGGCCGCTGCGGCTCCCTCACGCCGACAAACTG…
>TUCP_000012
CTCGGCTCCGAGGGAAGGAAGGGCGACCGCGACCTTCCCTACCCGCGCACCCGCAGCGGGGCAGCGGGGCCAGTCCGGGTCGCTGGGCGCACCGCACATCCTTCGCCCGCTGGCCGGCTCCAGACTGGTTTTTCTGGTTCAGCCTCCCTCCCAGGGACGCGCTGGGGGATCCGATGACGTCGCTGGCTGAGTCTCTCCCTCTTCCTCCCTCCCTTCCCTCGCCTCTCCCCCGCCCGCCCTCGCCGCGCACTCCTCCTAGTAACTTCTGTTCGGGGAGGCGCTGCCAGGAATAACCCGGTGCGTCCACAGCCCGGAGGGGAGGCGGCCGCTGCGGCTCCCTCACGCCGACAAACTGCGGCCCGGGTCCCGGCGGCTCGAGCCCCAGCTTGGCCGCCCTGG…
>TUCP_000013
CCCGCCCGCCCTCGCCGCGCACTCCTCCTAGTAACTTCTGTTCGGGGAGGCGCTGCCAGGAATAACCCGGTGCGTCCACAGCCCGGAGGGGAGGCGGCCGCTGCGGCTCCCTCACGCCGACAAACTGCGGCCCGGGTCCCGGCGGCTCGAGCCCCAGCTTGGCCGCCCTGGCCCCCGCCCTGGCTCCATCTCCTAACAGTGTCCGAAAATAAATAAATATATAAATAAAGGCAAGAGGAGCCTGGGCTGGCGGTGGGGATCGCCTCCCTCCCTCCTCCCTCCCTCCGCGCCCGCCCTCCCTCTGTCCTTAAGGAAATGCTACCAGACACCCCCCACCAGACACGCTCAGCCTGGGCGAGGAGCGGCCGCGGCAGCAAGAACAAGGGCATCGGGGGGCTT…
>TUCP_000014
CGCGCACTCCTCCTAGTAACTTCTGTTCGGGGAGGCGCTGCCAGGAATAACCCGGTGCGTCCACAGCCCGGAGGGGAGGCGGCCGCTGCGGCTCCCTCACGCCGACAAACTGCGGCCCGGGTCCCGGCGGCTCGAGCCCCAGCTTGGCCGCCCTGGCCCCCGCCCTGGCTCCATCTCCTAACAGTGTCCGAAAATAAATAAATATATAAATAAAGGCAAGAGGAGCCTGGGCTGGCGGTGGGGATCGCCTCCCTCCCTCCTCCCTCCCTCCGCGCCCGCCCTCCCTCTGTCCTTAAGGAAATGCTACCAGACACCCCCCACCAGACACGCTCAGCCTGGGCGAGGAGCGGCCGCGGCAGCAAGAACAAGGGCATCGGGGGGCTTTCCTCCCCTCCTCCT…
>TUCP_000015
GGGGGGGAGGGGGCCGCGCGGGAGCGCTGGAGGCAGGAATGTGCCTGGTTACTAATGAGGGACGTGCACCGGCGCGCACCGCCCGGCCACCGCTGCGGCTGCCGCGGCCGGCGGCCCGTTGTCAGATTGGTGAATTCACCTGAGAAATTGAGACTCAAGATTATGAGAAGTTGTGACTAGGACCAGAAGCAGATGTCCAGGTGTGTGTAGGTGCGATGACGCTCGGGCTAAACTACAGAGGTTCCAACTCCAGGCCAACATCCAGTCTGTCAGAGGGGATGTGTACACAAATGCATTCAAAGCCTGTTGCTCAGGGTATGTTTGTAGGAAAGAAAGCTGAGGAGTCTGAGTTCTGATCACGTGTGTGTGTGTGTGTGTGTGTGTGTGTGTGTGTGTGTG…
>TUCP_000016
CATTCTCATTCTACGTGCATGTGTGTCTGTGATAAGACATTTAAGTANNNNCTCGCCTGGTTGAACTTTATGTTGTGCTGGATGGCGCTGGAGGCCCTGGAGATAGAAAATTGGGAACCAGGAGTTGTTTAGGCTGTTCCCAGATCACCAGGGATTGCCAGAATTTAGTGGGAACAGGACTTTGGCTACTCTTAAAATGTCAGTGTAGTAAAAGCCTGCTCTCTCAAACAGATTTTTGGCATCAGAAAGTCTAAATGATACTGATTTTTTAGGGCTTGGTTATTTTTTTTAAACCTCAGGCAAACTCATGCTTTAATTAACCCTTTGTATAGTAACAGACTCTTTAGGAAAACTTTCTTCCTAGTTTTAGGTCACAAGACGTGAATTACTAAAGTTTTA…
>TUCP_000017
GTCTGGTACCCATGGAGACCAAAAGAGTACATCACATCCCCTGGAACTGAGTTACAGGCAGTTGTGATCCACTACGTTGGTGCTAGGAGTTGAATCCAGGTCCTCTGGAAGAGTTCTTAACCTCTGAGTGCTCTCAACCCCTGAGCATCAACTCCATCCTGGTGTTGGTGTTGTGTGCTTTTTTTTTTTATCCTATTATTTCTGATTGTGCAGAGAAGGAATCTCAATGTAGTTTAAAATTTTGATTCGTATTTTCTTGAAGTCTAAAGATGTTTAATAGTCTTAAAAATATTTTTCACTCATTTGTGTGTCTCTCTTTGCCTGTGTGTGTCTTTGTGTGTGTCTTGTATCTCTGTGTGTGTGTGTTTGTGTGTGTGTTAATGTCTGTATATGTCTGTG…
>TUCP_000018
ATATCATCACATCACCCTATTGATTTACAAAAGTAGATAATTCAGGGGGAGGTAGCAAGCAGCCCACTTGACAGCACAACAGTTTTCACTGGTGTTTAGCCGGTAGGCGATACTTAACAGCCTGAGACCCGAAGTGCCTTAAGAGTTTAACCGTGCCTGGTGGTGGTGTTGCACACACACCTTTAATCCCAGCATTCAGGAGGCAGAGGCAGGCAGATCTCTTGAGTTCAAGGCCAGCCTGGTCTACAGAGTCGGAATCAGCCAAGGTTACCCAGAGTAAACAGCGTCTGGAAAGACAAACATAACCAAAAACAAAAAGAGAAAAGAAAAAAGAAAGAAGATTTGAAACATAATATGCATATTTGACTCTATATTTCCACCATGGCTGCTGATGCTGGT…
>TUCP_000019
ATATCATCACATCACCCTATTGATTTACAAAAGTAGATAATTCAGGGGGAGGTAGCAAGCAGCCCACTTGACAGCACAACAGTTTTCACTGGTGTTTAGCCGGTAGGCGATACTTAACAGCCTGAGACCCGAAGTGCCTTAAGAGTTTAACCGTGCCTGGTGGTGGTGTTGCACACACACCTTTAATCCCAGCATTCAGGAGGCAGAGGCAGGCAGATCTCTTGAGTTCAAGGCCAGCCTGGTCTACAGAGTCGGAATCAGCCAAGGTTACCCAGAGTAAACAGCGTCTGGAAAGACAAACATAACCAAAAACAAAAAGAGAAAAGAAAAAAGAAAGAAGATTTGAAACATAATATGCATATTTGACTCTATATTTCCACCATGGCTGCTGATGCTGGT…
>TUCP_000020
CCTACAGTTAAGGGTCATAAAACCGAGGAGTTAGAAAGAGTTAGAAAGTCAAAAGACCTGTCAAGATGGAGCTCATTCTTCGAACAAGAGATATTTTATTTAGTGAATGAGTCTTCTACTTTCCTAGGCCATTGGCAAGGATCCTTTAGTTTTGAGAATTGAGATGCTTTTCACTTCCCATCAGCCATTGCACAGATGAGGTCCAGGAAGCATTGTAGACAGATGGACTCTGTGCCTGAAATGACCCATTTTATTGATAGTGGCTGAAGGGCAGGCTCACTCATAGGGTCTTCTCTGGGTTTAGGAGCTAAAAAGCTCTTACATCATCATATATCTGATGTCAACAGTGAGCATGCAGCATCCTCCTGCAGCCGTGAAAATGGCAACAAGCTAGTCATT…
>TUCP_000021
CCTTCCTTCCTTCCGGCACAAACAGCGTTTATGGGTTCACACCAGGACCTCTGTGAACTTGCAGATTTTCTTCTCCACGTTCTTTCTGCCTGTTTCCGTAGCCCCAAGAACTGCTTCTTCTTCTGATGGTGGATCTTGGCCTTTCCCTTCTGTTTCTTCTCCACAGTGGCTGTCACTACCTGGTATTTCCACCGACCTCATGTACCAGATGCCCTAAGTAAGCAAACTTTCTGGTAGGCTTCAGTTGCACAACCTTGAGGGCGACAGGGGACCACTACCCGCCTTTTCTTGTCATAGGGTGGAAGGATCCCATCTAACACCTTGAGGTATTCCAGGGCAGCCTGGCCTCTCTTTGTCCTGGGGGCAGCATGCCTTGCACAGTGCACCAAAAAATGCGAC…
>TUCP_000022
TAGCGACATCAAAAGAACTGCTTTCATGGTGTAAGTAGGAAACTCTGCCCTTCAGAGAACTCTGAGGTACAATACGGAGGCCGAAATGTACACAGGGAGCTCTTTGGAAAATTCTTACCGTATCTTCTGCAAGGGAATCTTCCATCTGGTTCATCAAAGCCAAAGCAACCTCACACTTCCCTCACCCTGGCACACGTTTCTCCCTACGGGTGCAAGGAGCAAGAAACAAAAATAACAAAGAAAATCTGTGACAGATGAACTGTTCATTGCTGGAATGTTCCATAGTCCGCTGCTTCGCGGGGGACCTGTGCTGTGCATGATGTAGTACCGTCCTCCACCTCAGAAGTTTCCGGGCCGTCTTCTATGGATAATTACTTCTGGGAAGCAGAGTCAGAGAAT…
>TUCP_000023
ATCAAAAGAACTGCTTTCATGGTGTAAGTAGGAAACTCTGCCCTTCAGAGAACTCTGAGGTACAATACGGAGGCCGAAATGTACACAGGGAGCTCTTTGGAAAATTCTTACCGTATCTTCTGCAAGGGAATCTTCCATCTGGTTCATCAAAGCCAAAGCAACCTCACACTTCCCTCACCCTGGCACACGTTTCTCCCTACGGGTGCAAGGAGCAAGAAACAAAAATAACAAAGAAAATCTGTGACAGATGAACTGTTCATTGCTGGAATGTTCCATAGTCCGCTGCTTCGCGGGGGACCTGTGCTGTGCATGATGTAGTACCGTCCTCCACCTCAGAAGGGAAAAGCTGGACGAAGATGAGGAGGAGGGCGACCCTGTAAGAGGACCGACCAGCAGTCT…
>TUCP_000024
GCTTTCATGGTGTAAGTAGGAAACTCTGCCCTTCAGAGAACTCTGAGGTACAATACGGAGGCCGAAATGTACACAGGGAGCTCTTTGGAAAATTCTTACCGTATCTTCTGCAAGGGAATCTTCCATCTGGTTCATCAAAGCCAAAGCAACCTCACACTTCCCTCACCCTGGCACACGTTTCTCCCTACGGGTGCAAGGAGCAAGAAACAAAAATAACAAAGAAAATCTGTGACAGATGAACTGTTCATTGCTGGAATGTTCCATAGTCCGCTGCTTCGCGGGGGACCTGTGCTGTGCATGATGTAGTACCGTCCTCCACCTCAGAAGGTAGAGTAATGTCAATCTATAAGGAAGGAAGAGATAAGGCTTTTTTATTTTTATTTTCTTGTTACTGGTGTT…
>TUCP_000025
CTTTCATGGTGTAAGTAGGAAACTCTGCCCTTCAGAGAACTCTGAGGTACAATACGGAGGCCGAAATGTACACAGGGAGCTCTTTGGAAAATTCTTACCGTATCTTCTGCAAGGGAATCTTCCATCTGGTTCATCAAAGCCAAAGCAACCTCACACTTCCCTCACCCTGGCACACGTTTCTCCCTACGGGTGCAAGGAGCAAGAAACAAAAATAACAAAGAAAATCTGTGACAGATGAACTGTTCATTGCTGGAATGTTCCATAGTCCGCTGCTTCGCGGGGGACCTGTGCTGTGCATGATGTAGTACCGTCCTCCACCTCAGAAGAAAAGTCACATAACACAAATAACATCTGAAGGAGCCAACAGAATCCAAGGTGGAGAGAGGAAGGCATGGTTCT…
>TUCP_000026
CTTTCATGGTGTAAGTAGGAAACTCTGCCCTTCAGAGAACTCTGAGGTACAATACGGAGGCCGAAATGTACACAGGGAGCTCTTTGGAAAATTCTTACCGTATCTTCTGCAAGGGAATCTTCCATCTGGTTCATCAAAGCCAAAGCAACCTCACACTTCCCTCACCCTGGCACACGTTTCTCCCTACGGGTGCAAGGAGCAAGAAACAAAAATAACAAAGAAAATCTGTGACAGATGAACTGTTCATTGCTGGAATGTTCCATAGTCCGCTGCTTCGCGGGGGACCTGTGCTGTGCATGATGTAGTACCGTCCTCCACCTCAGAAGATATATTCCAGTACTGTGCATACCAGGCCAAGATAGAAGGCATCCTTAGAACTGAAAGTGGCCTTGCTTCCCT…
>TUCP_000027
GAGGTCGCGGTCCAGAGGAGGAGAAGGAGGAGAGGTGGGCGCGCGCGGGCGACGGAAGGAGAGGAGAGCGAGAGCGAGAACGACGGGACGACGGGGCGAGGGCGCCGGGGGAGCCCAGGCCGGAGCCCGCGACCTCTCCTTCGCCGGCCGGCTCCCACATCCCGGGGGCAAGTCGCGTCGGCGCACGGACGCCGCGGCGTCCCGCGGGCCGGCGCCGGAGCGGTCGGCCCCCGGTAGAGGGAGCGGGGGAGGAGAGGGACGCGAGACCGGCCCCCGCGGGCGCGGTACGGCCCCCCCGAACGACCCTCGCGGGTCTCTCTCTCTCTCTCTCTCTCCCCGCACGCACCGGGCGGGCGCGCGGCGGCGGCGGACGCGCCGGCCCCGCGGGCGGGCAGGCGG…
>TUCP_000028
GGTCGCGGTCCAGAGGAGGAGAAGGAGGAGAGGTGGGCGCGCGCGGGCGACGGAAGGAGAGGAGAGCGAGAGCGAGAACGACGGGACGACGGGGCGAGGGCGCCGGGGGAGCCCAGGCCGGAGCCCGCGACCTCTCCTTCGCCGGCCGGCTCCCACATCCCGGGGGCAAGTCGCGTCGGCGCACGGACGCCGCGGCGTCCCGCGGGCCGGCGCCGGAGCGGTCGGCCCCCGGTAGAGGGAGCGGGGGAGGAGAGGGACGCGAGACCGGCCCCCGCGGGCGCGGTACGGCCCCCCCGAACGACCCTCGCGGGTCTCTCTCTCTCTCTCTCTCTCCCCGCACGCACCGGGCGGGCGCGCGGCGGCGGCGGACGCGCCGGCCCCGCGGGCGGGCAGGCNGGG…
>TUCP_000029
CAGGGGCGGGCCTGGGGGCGGGTGTCAGCCCGCAAGGTCCCCCGTCAGAATCCTCACCTCTCTGGTCACCGTATCGGAAGCGCTCCAGAGCAATGTTGACAGCGATCTTCACCTCCTCGTCGATACGAATGTCTTTGAGGCCTTTGGCCCGGCCACCGCTTCCAGGACCACACGAAGCCGGGCCGCCGCCACCGCCTCCGGTGCCGCCTCCGCTAGGAGCTGGCGGACGCGGCGAGACGCTGCTCGGCCTGGACATGGCCCTGAGGAGAAGCTCGCTCCGCGTGGGAGCGGCCAGGCCTGCTGCCAGCGAGCAGTGACAGAGACAGAGAGCCCGTGGGAGCGCGGCGGACCTACCGCTAGAAAGTCAACGCCGGGAGAGACTAGCGGGAAAGCGTCACT…
>TUCP_000030
ACACAGACCCATACATACACATGCACAGACACACACAAACACACACACACACACCCTGAACCTCTGGAAGTCAGCTTTACAGGGCAGAATGATTACACCAACCTGGGTCCTGACTCACTACAAACCATTTATGTCTTTTTCTTGTATCTCCAGTCAGTAATCTTCAGTTCACCATTTGGTACAGACCGGCAGCAACATTTCATGCCTTGTATTTTCCTGGAGTCTGCATATCTGGGATCTATGCACAAGTGCCCTGTTATGAACAAGGCTGGGTGGGAAATAGAGTTTCCTTGAGGAAATAGGAAAGAGGAAGGCATCCTATTTTAACTCTGGTTGTTTTCTATATATAATACCTGGCTGTGCTCAGCATGGCCTTCTGGTTTTCTCTTCTGTTGAAAG…
>TUCP_000031
ACACAGACCCATACATACACATGCACAGACACACACAAACACACACACACACACCCTGAACCTCTGGAAGTCAGCTTTACAGGGCAGAATGATTACACCAACCTGGGTCCTGACTCACTACAAACCATTTATGTCTTTTTCTTGTATCTCCAGTCAGTAATCTTCAGTTCACCATTTGGTACAGACCGGCAGCAACATTTCATGCCTTGTATTTTCCTGGAGTCTGCATATCTGGGATCTATGCACAAGTGCCCTGTTATGAACAAGGCTGGGTGGGAAATAGAGTTTCCTTGAGGAAATAGGAAAGAGGAAGGCATCCTATTTTAACTCTGGTTGTTTTCTATATATAATACCTGGCTGTGCTCAGCATGGCCTTCTGGTTTTCTCTTCTGTTGAAAG…
>TUCP_000032
CCTCTTCGTACCTGTGCCCCTTTTTCTTTTGCCATACTTTAAAGTAGACTTTTCATATTTTTCCATCTTTATTAAATTGATACCCAATTTAATTAAATTAAATGTAAATTCTTATTTACATTTCAAATGTTATTCACTTTCCCGGTTTCCAGGCCAACACCCCCCTAGACGCTCCCCCTCTACTTCTATATGGGTGTTCCCCTCCCCATTTTCCCCCTATTACCACCTTCCCTTCAAGAATCCCATTCACTGGGGGTACAGCCTTGGCAGGACCAAGGGCTTCCCCTTCCACTGGTGCCCTACTAGACTATTGATTTCTACCTATGCAGTTGGAGCCAGGTTAGTTCTTGTATAGTCTTTGGGTAGTGGCTTAGTCCCTGGAAGCTCTGGTTGGTGGGC…
>TUCP_000033
CCACATGTGGGGCAGGCTCTGAATGGGTGTTCCTTCTGCCTCTGTTCTAAACTTTGCCTCCCTATTCCCTGCCAAGGGTATTCTTGTTCCCCTTTTAAAGAAGGAGTGAAGCATCTGCATTTTGGTCATCCTTCTTGAGTTTCATGTGTTCTGTGCATCTAGGGTAATTCGAGCATTTGGGCTAATATCCACTTATCAATGAGTGCATACCATGTGTGTTTTTCTGTGAATTGGGTTATCTCACTCAGGATGATATTTTCCAGTTCCATCCATTTGCCTATGAATTACATAAAGTCATTGTTTTTGATAGCTGAGTAGTATTCCATTGTGTAGATGTACCATATTGTCTGTATCCATTCCTCTGTTGAAGGGCATCTGGGTTCTTTCCAACTTCTGGAT…
>TUCP_000034
CCACATGTGGGGCAGGCTCTGAATGGGTGTTCCTTCTGCCTCTGTTCTAAACTTTGCCTCCCTATTCCCTGCCAAGGGTATTCTTGTTCCCCTTTTAAAGAAGGAGTGAAGCATCTGCATTTTGGTCATCCTTCTTGAGTTTCATGTGTTCTGTGCATCTAGGGTAATTCGAGCATTTGGGCTAATATCCACTTATCAATGAGTGCATACCATGTGTGTTTTTCTGTGAATTGGGTTATCTCACTCAGGATGATATTTTCCAGTTCCATCCATTTGCCTATGAATTACATAAAGTCATTGTTTTTGATAGCTGAGTAGTATTCCATTGTGTAGATGTACCATATTGTCTGTATCCATTCCTCTGTTGAAGGGCATCTGGGTTCTTTCCAACTTCTGGAT…
>TUCP_000035
GAAAGCCACATTCAGTTCCTGGCATCCATACAGCAGCTCACATCTGTCTATAATTCCGGTTCCAGAGATTCTGACACCCTCTTCTGGGCCCCATGAATACAGGTCATGTTCTACCAACATAGAAGACCAGATTAAAGACATCTGGAAAAGATCCTGGCCTATAACTCCAGCAGAAGCCCACTGCTCTGCCAGAGGCCATGAAGGTACCCAAAACTGCAAGTAAGACCTTGCCTCAGAACCCGCCCAGCTTTCCCAACCCTCATCTCCATACCCAAGCCCACAACCCTAGCAGAAGCCCATTGCTCTACCACAGGCCACTCTGAACCCCAGACTCCATCCATAGCCCACCAACACTGCGTAGAGCCTGTCCAGTTTCCCCCAAATCACCTATCCCTTCAC…
>TUCP_000036
AAACTGTGCACAGAGCACAATTCAGGCAGGGCACCTCCTTTTCTTATGGAGTCCTGTATCTTTGTGAACTCCTGGGTTCCCAGTCTGAGCTTTCCAGGTATTGATGCTTCACAGGCACTGCTACATACTGCTGAGGGAAACATGTCCTGCGTGACTTTACTGGGAAAATTCCTAGCAAAAATTTTGTGCCTGATTTCCTCTGGACGTGTGCTGAATAGACTTCCACAAGAGTTGTGCACACACATTCCTGAAATCCTTCTCTGCTTCCTGCCCTTGGAATCTAACTGCCTCAGCCTAGAGGAATTCTAATCATTCCCTGCTCACCCAAGGACCGCTGGCCCTGTTTATCTTGTCATTACCTAGAAATTCCTTCTTATCAGAAGGCGCATCTCTTTCATT…
>TUCP_000037
AAACTGTGCACAGAGCACAATTCAGGCAGGGCACCTCCTTTTCTTATGGAGTCCTGTATCTTTGTGAACTCCTGGGTTCCCAGTCTGAGCTTTCCAGGTATTGATGCTTCACAGGCACTGCTACATACTGCTGAGGGAAACATGTCCTGCGTGACTTTACTGGGAAAATTCCTAGCAAAAATTTTGTGCCTGATTTCCTCTGGACGTGTGCTGAATAGACTTCCACAAGAGTTGTGCACACACATTCCTGAAATCCTTCTCTGCTTCCTGCCCTTGGAATCTAACTGCCTCAGCCTAGAGGAATTCTAATCATTCCCTGCTCACCCAAGGACCGCTGGCCCTGTTTATCTTGTCATTACCTAGAAATTCCTTCTTATCAGAAGGCGCATCTCTTTCATT…
>TUCP_000038
GTTTATCTATCTTTTTGATTTTCTCAAAGAACCAACTTTTGGTTCTGTTGATTCTTTCTATGGTCCTTTTTGTTTCTACTTGGTTGATTTCAGCTCTGAGTTTGATTATTTGTTCTAGAGCTTTTAGGTGTGCTGTCAAGCTGCTGACATATGCTCTCTCCTGTTTCTTTCTGCAGGCACTCAGAGGTATGAGTTTTCCTCTTAGCACAGCTTTCATTGTGTCCCATAAGTTTGGGTATGTTGTACCTTCATTTTCATTAAATTCTAAGAAGTCTTTAA
>TUCP_000039
GAGAGCGCGCCGCCCTGCGCGCCCTGGGGCGCGGCTTCTGCCGTGGGGCGTGCTCACCCGCCCCGTTCCGCCTCCCAGGCCACCCGCAACCCCACGCCCCTCGCGGTCGGTCCTCCCCTCACACCCGGTACAACCCTGGTAGTCCCGGCCGTTTGGTTGCATCCGTGGGTCTCCGTGCACCACTCCACGTCGCGAATGGAGAGGGGTGTGATCCCACGGGTTGCGGTTTCTTTTACGTCTTCCTATCTTGTGGCCCGTGGCCCAAAGTTTTGCAACACATCCTTTCCCACTGTGTTGGGGAGGTTAACAAAATCAAGGAAAGAAAACCCTCCGTTTTCTTTATCCCTTTATTATTTTTTAAATTGTAAATAGAAGGCTCTAAACACCGCCTTGTTTCAT…
>TUCP_000040
CCTGGCCATCTGGTCCTCTTTTCTATGTCTCTGGCAGTTTCTCAGAAAATTGGAGATAGTTCTGCCTGAAGACCCAGCTTTACACTCCTGGGCATATACCCAAAAGATGCTCCTCCGTACCACAAGGACATTTGCTTAACTATGTTCATAGCAGCCTTATTTGTAATAGCCAGAAACTGGAAATAACCCAGAAGCATTTCAATCAAAGAATGGATGCAGAAAATGTGGTTCATTTACACAATGGAGTACTACTAAAACAAGGACACTATGAAACAAGGACATCATGAATTTTGCAGGCAAATGGATGGAACTAGAAAATATCATCCTGAGTGAGGTGACCCAGACCCGGAAGGACATGCATGGTATGAACTCACTGGACAGACTATACGTGCAAGCAGA…
>TUCP_000041
TTCTCGGGAAGGGGCAGTCAGGGCTGGGCAGGCGCACGTCCATGCTGCACAGGGGCACACAGCCCACGGCCCCATCCAGGCAAGTGCACTGGTATTTGCAACTGCTTTGGAAGGACTCGCCGCTGCGGTACACGGACCCACCGAAGACACAGGGTGCACCATCTTTGGCAGTGCACACGCCAATCTTGCGGTTGGCGGGGGAGCCGAAGTCGCAGAAGAGACCCTTGTGTGGGTCGCAGGGATCACGCTCCGTGCACAGTTCTCCCAGCTGCTTGGCGCAGACGCGGCAGCAGCCGCAGCCGTCCAGCACCAGGCTCACGCCGGCGGGGCAGCGCGGCGCCGCTTCAGCTGCGCACTGACACTGCGCGCTGCAGTCCTGGCCGGTGGCAGGCTGCGGAG…
>TUCP_000042
GCCAGGGAGAGGCGTAAGATATTTGTATCACCAGCCATGACGGCCAGCATGCTCCTTTCCACTGACTGAAATATCCCAGCATGCACCGATACAGCTTATTAGTGTTGAAAGCTATGCAAGAGTCTGTGAACAGTCACACTTCCCACTGTGGTTTGAAGTTCAGTCCCGGCGGGTGGCCATCTTGGCTCATCAACTGAGGGCCTGCAGTGACCACAGGGGATGGAAATGAACG
>TUCP_000043
TGTAGTTGTAGTTGTAGCTGTAGCTGTAGCTGTAATTGTAGTTGTAGTTGTAGCTATAGTTGTAGTTGTAATTGTACCTGTAGTTGTAGCTGTAGCTGTAGCTGTAGTTGTAGTTGTAGCTATAGTTGTAGTTGTAATTGTAGCTGTAGCTGTAGTTGTAGCTGTAGCTGTAATTGTAGCTATAGCTATAGTTGTAGCTGTAGCTGTAGTTGTAGCTGTAGCTGTAGTTGTATCTGTAGTTGTATCTGTAGTTGTAACTGTAGCTGTAGTTGTAGCTGTAGCTGTAGTTGTAGCTGTGGCTGTTGTTGTAGCTGTAGCTGTAGCTGTAGTTGTAGCTGTAGCTGTAGCTGTTGTTGTAGTTGTAGTTGTAGTTGTAGTTGTAGTTGTAGTTGTAGTTGT…
>TUCP_000044
CACTTACTTCACACACTCATGCACACACACACACTCACGCACACACACACACACACAGTCAGGTCAGCCCTTTTCTGGGCCTTCTCTCTATGTACAGGTTTATAGGGCCACAAGATTAACAGATTAAAACTGACCTCCTCAGCTCGCCTGTCTCTCCATTTTCCTCCTTCTCTACTCTAATGTAGTGTCTCTGGCTTCTACAAATGCCCCCATTAGCAGCTCCTCAGCAGCTGAAGTAAAACCCAGAAGCAGCAGCAGCAACGACCAGTTCACCCTCTTCCCCTGCCCCATCCTGACAACCGATTCCTAATTCCTGATGGTTCTTCCTTGGTGCCTTTCTCTCTGCTTCTCTTTCTGAACTTCAAGCTTGTATTTTAACTTGTGATAACCTTGTCCTGC…
>TUCP_000045
ATGCTGGCTGCTGATTGACTCAGAAGCTCCAGGAACATAACAGGCAGAGCAGGACTGGAGTGTTAAGAACCTAGTGTTTACAACAGCGCATAGCAGCAGTCTACAAAGAGCAATTTCTTGTTTCCCGACTTTTGAAAATATTTGTTAGGAAATTAATAATGAGCTGCAGATAACCTTTTTTCCTGCCTGATTGGTACTAACTACAACGTAACACCATCTATCAAAAGCTATAAGATGGAGTTGTACACCTGCAAGACAGCTCTCTTCTGCACCATTCATGTCCTCCAATACCAGAGCTGCATTCTGAGTTGACGTCTTCAAGCTCCTCCCACCAGTGCTTCGGCTTCTTAAGTATTAACACTCTTAAATTTTCTGCAAGGCATAAATGGGTATATAATA…
>TUCP_000046
TAGGGACTGAACGCAGGGTCTTATACATGCCGAAAAAGCTTTCTACCAGATAAGCTGCAAGCCGATCTCTTATGGTTTCTGAGCCACTCAAGCCTCGAGTTGAAGGGAATTCAGTGAGCCTGGTCTCCCGAGAGCTTCCTGCCAGTGAAAACTGCCCCAATCAAGACGGAATCAGAAGAAACAGCCACACCGTTGAGCTGCACACCAGATGGGAGGCATTATTTCAAACAGATTGCAGGTAGGCACGCTGCACAGGGTAAGAAAAGTTGGTACCCCGTAGCTGTGCAGCGTGTTGTTCCAGAACAATCACTAGAGTTATTGTAGTGCACAGGCTGTGGGCCGTGTGCCAGGTTTCTACAAGGCTAAGTCCAGAACCAACAGACCTCAAGCTGTGCCAAA…
ACTTGGTATAAAGGCCAAAGGCTTCACCTGTCAGTAAGACCCCAAGTAAGGTGTCTCTTTGCCTTTCTCTGCCTGTGGAGCCCTCTCCCTCTTGTGAGCTCCATCTCAATTCACACAAGCTCTTCTTTAGTTCCTCAAACCAGACCAGCTCCTTGCTGCCACAGCGCCTTTGCCCTGCTGTCACTCCTTTCCAAATCGCTACAGCCTGGTGCCAGCCCTTCTGCCGAAGTTGGCTGCACTTGTCTTGTCTCTGTTGAGAGGCGAATTATTTAGTTTGAACTGAATGCCTAAAGGCCAGTAGACTCCTCCAGTTGGCCTTGGGCTGTCAAAGGTCTTACAGTCTTGCAGCCTAGACAAACACCCTTGTGTCATCCCCCCTTGATCCAGGAATTTGGAATT…
>TUCP_000047
TAGGGACTGAACGCAGGGTCTTATACATGCCGAAAAAGCTTTCTACCAGATAAGCTGCAAGCCGATCTCTTATGGTTTCTGAGCCACTCAAGCCTCGAGTTGAAGGGAATTCAGTGAGCCTGGTCTCCCGAGAGCTTCCTGCCAGTGAAAACTGCCCCAATCAAGACGGAATCAGAAGAAACAGCCACACCGTTGAGCTGCACACCAGATGGGAGGCATTATTTCAAACAGATTGCAGGTAGGCACGCTGCACAGGGTAAGAAAAGTTGGTACCCCGTAGCTGTGCAGCGTGTTGTTCCAGAACAATCACTAGAGTTATTGTAGTGCACAGGCTGTGGGCCGTGTGCCAGGTTTCTACAAGGCTAAGTCCAGAACCAACAGACCTCAAGCTGTGCCAAA…
ACTTGGTATAAAGGCCAAAGGCTTCACCTGTCAGTAAGACCCCAAGTAAGGTGTCTCTTTGCCTTTCTCTGCCTGTGGAGCCCTCTCCCTCTTGTGAGCTCCATCTCAATTCACACAAGCTCTTCTTTAGTTCCTCAAACCAGACCAGCTCCTTGCTGCCACAGCGCCTTTGCCCTGCTGTCACTCCTTTCCAAATCGCTACAGCCTGGTGCCAGCCCTTCTGCCGAAGTTGGCTGCACTTGTCTTGTCTCTGTTGAGAGGCGAATTATTTAGTTTGAACTGAATGCCTAAAGGCCAGTAGACTCCTCCAGTTGGCCTTGGGCTGTCAAAGGTCTTACAGTCTTGCAGCCTAGACAAACACCCTTGTGTCATCCCCCCTTGATCCAGGAATTTGGAATT…
>TUCP_000048
TAGGGACTGAACGCAGGGTCTTATACATGCCGAAAAAGCTTTCTACCAGATAAGCTGCAAGCCGATCTCTTATGGTTTCTGAGCCACTCAAGCCTCGAGTTGAAGGGAATTCAGTGAGCCTGGTCTCCCGAGAGCTTCCTGCCAGTGAAAACTGCCCCAATCAAGACGGAATCAGAAGAAACAGCCACACCGTTGAGCTGCACACCAGATGGGAGGCATTATTTCAAACAGATTGCAGGTAGGCACGCTGCACAGGGTAAGAAAAGTTGGTACCCCGTAGCTGTGCAGCGTGTTGTTCCAGAACAATCACTAGAGTTATTGTAGTGCACAGGCTGTGGGCCGTGTGCCAGGTTTCTACAAGGCTAAGTCCAGAACCAACAGACCTCAAGCTGTGCCAAA…
TAGACGTGCAGGGCCATGTCTAGCAGTTTGAATGCTTTCTAACATCAAAGAATTGCCGTATCTTTCTGGATAAGATTAGAGATTTAGTTGCTTCAAAGATATGACAATCGTTGCAACACATTCCAGACTGCAAACTGTGGTTGCTAGGGACTACATAGATAAGGGTAAAAAGTGGGCTGGTGACAATTGTCATTTTCTTTTCTATTTTTGTCATTTAGAGAGAAAAATCAGTTTGGCAGATGTTTGGGCCTAGGTCTGAAGTATAAAAGCAACATTCTAAAAAGGAATTAGTTAGAGGATGATACCAACTTTGTTTGATTGACTTCTGGATGGATTTGTTATCCCAAAACTATACTTTGCCATTGTTCAGGGAAGCATGGATACAGATTCTTTTTTTTT…
>TUCP_000049
CACTGTGTTAGAACATTCTATTTTGAGTTGATTTTTTCATTCTTTTTCAGCTCTGGCTCTTGTCAGCAGATATTTGGAGCTGGTGACATTCATGTGGCAGTGTGGCAGGGACATTACCTTCAGTGTCCTTCTGAGCAGTTTTATGAAGTAGAGTTCTTGGGTATACCCAGGTTGTTGTAAATCAGAATGCTATGAAAATCATGTGTGGTTTCATGAAGTTTCCTGGAGGATACTTTTTCAGATATCTGAGCATGCCTTGGTATGACTGGGGCCAAGAGAGATGGTCAAATCCTGCCTAACTATAACTATAACTTGGACTCTATGGACAATGTTCTGGCAAGGTCTCTCCATGAACTGGAAGTTAGTCAAGCTAACCTCCTTCTCCTGGGCAAATGTCCC…
>TUCP_000050
GGCTCTTGTCAGCAGATATTTGGAGCTGGTGACATTCATGTGGCAGTGTGGCAGGGACATTACCTTCAGTGTCCTTCTGAGCAGTTTTATGAAGTAGAGTTCTTGGGTATACCCAGGTTGTTGTAAATCAGAATGCTATGAAAATCATGTGTGGTTTCATGAAGTTTCCTGGAGGATACTTTTTCAGATATCTGAGCATGCCTTGGTATGACTGGGGCCAAGAGAGATGGTCAAATCCTGCCTAACTATAACTATAACTTGGACTCTATGGACAATGTTCTGGTAAGTCTAATGATTTCAAATGACAAGTGCCTATGTTTAATAGCTGAAATAGCTGGATTTTTGGCTTCAGTCAGTAATATGAATTTTTATTTTTAGAAACTGTTTTTATCTTTAATT…
AGGTGTTGTCATTCTTCTAAAAATCGCCTTGTGTTTCTGCTAGAGTATGAGAGATAATATACAGCTATCCGAACAAGTACTGCGGCTCCCAATTCAGGTCAGTTCTCACTTGTCTGAGGTCAAGTTACAAGACAACATACAGAGCTCTATGAGAACTGAATGCAATGACCCATGACATACCATTAGCCCTTTTAGAGGAATTAAATTCTCGCCAGAGTCCTCTCAGTACCATCACTACTCAAGATCCTCATGATTATTAATGGGACAGCTTCCAGGCCTTTCTCTCAGAGGCAGTTCTGCCTCACACAGCGAAGTTCTTAGTTGTTTCTTTTTTTCTTTTTCTTTTTCTTTTCATTCTAAACGACAGTGTGAGAAATATTTTGCATGCCTGTATATTCA…
>TUCP_000051
CTTGTCAGCAGATATTTGGAGCTGGTGACATTCATGTGGCAGTGTGGCAGGGACATTACCTTCAGTGTCCTTCTGAGCAGTTTTATGAAGTAGAGTTCTTGGGTATACCCAGGTTGTTGTAAATCAGAATGCTATGAAAATCATGTGTGGTTTCATGAAGTTTCCTGGAGGATACTTTTTCAGATATCTGAGCATGCCTTGGTATGACTGGGGCCAAGAGAGATGGTCAAATCCTGCCTAACTATAACTATAACTTGGACTCTATGGACAATGTTCTGGTAAGTCTAATGATTTCAAATGACAAGTGCCTATGTTTAATAGCTGAAATAGCTGGATTTTTGGCTTCAGTCAGTAATATGAATTTTTATTTTTAGAAACTGTTTTTATCTTTAATTCATA…
CTAAAAATCGCCTTGTGTTTCTGCTAGAGTATGAGAGATAATATACAGCTATCCGAACAAGTACTGCGGCTCCCAATTCAGGTCAGTTCTCACTTGTCTGAGGTCAAGTTACAAGACAACATACAGAGCTCTATGAGAACTGAATGCAATGACCCATGACATACCATTAGCCCTTTTAGAGGAATTAAATTCTCGCCAGAGTCCTCTCAGTACCATCACTACTCAAGATCCTCATGATTATTAATGGGACAGCTTCCAGGCCTTTCTCTCAGAGGCAGTTCTGCCTCACACAGCGAAGTTCTTAGTTGTTTCTTTTTTTCTTTTTCTTTTTCTTTTCATTCTAAACGACAGTGTGAGAAATATTTTGCATGCCTGTATATTCATATGTGTTCATATAAA…
>TUCP_000052
CTTGTCAGCAGATATTTGGAGCTGGTGACATTCATGTGGCAGTGTGGCAGGGACATTACCTTCAGTGTCCTTCTGAGCAGTTTTATGAAGTAGAGTTCTTGGGTATACCCAGGTTGTTGTAAATCAGAATGCTATGAAAATCATGTGTGGTTTCATGAAGTTTCCTGGAGGATACTTTTTCAGATATCTGAGCATGCCTTGGTATGACTGGGGCCAAGAGAGATGGTCAAATCCTGCCTAACTATAACTATAACTTGGACTCTATGGACAATGTTCTGGTAAGTCTAATGATTTCAAATGACAAGTGCCTATGTTTAATAGCTGAAATAGCTGGATTTTTGGCTTCAGTCAGTAATATGAATTTTTATTTTTAGAAACTGTTTTTATCTTTAATTCATA…
AACAAGTTTAGAAATCTCATCAAGATACAACATGATCTTCTATTAGATCTCATTGCTGCCGTACTGGATACTCATAACATAACAGCAAATACTATTACATGCGCTCTTATGCATGGTGTCAGTTTATTCCTTTGCAGGTTCTGTACCACATTCCTTTCCTTAACATGTTAGCATTGGGAAAAGAAAGTTACCAGAAAACTACACACTTTCTTTAGCAACTACATTGGTAAGATTTAGAAGCACATATCCGATTTTCATTATAACAAACAAAAAAGACTATTCATTTGCTATAAACTGTACCACTTAGAAAACTAACTGAAGGAAAAGCGAGGTGTTGTCATTCTTCTAAAAATCGCCTTGTGTTTCTGCTAGAGTATGAGAGATAATATACAGCTATCC…
>TUCP_000053
CTTGTCAGCAGATATTTGGAGCTGGTGACATTCATGTGGCAGTGTGGCAGGGACATTACCTTCAGTGTCCTTCTGAGCAGTTTTATGAAGTAGAGTTCTTGGGTATACCCAGGTTGTTGTAAATCAGAATGCTATGAAAATCATGTGTGGTTTCATGAAGTTTCCTGGAGGATACTTTTTCAGATATCTGAGCATGCCTTGGTATGACTGGGGCCAAGAGAGATGGTCAAATCCTGCCTAACTATAACTATAACTTGGACTCTATGGACAATGTTCTGGTAAGTCTAATGATTTCAAATGACAAGTGCCTATGTTTAATAGCTGAAATAGCTGGATTTTTGGCTTCAGTCAGTAATATGAATTTTTATTTTTAGAAACTGTTTTTATCTTTAATTCATA…
>TUCP_000054
TGGTGACATTCATGTGGCAGTGTGGCAGGGACATTACCTTCAGTGTCCTTCTGAGCAGTTTTATGAAGTAGAGTTCTTGGGTATACCCAGGTTGTTGTAAATCAGAATGCTATGAAAATCATGTGTGGTTTCATGAAGTTTCCTGGAGGATACTTTTTCAGATATCTGAGCATGCCTTGGTATGACTGGGGCCAAGAGAGATGGTCAAATCCTGCCTAACTATAACTATAACTTGGACTCTATGGACAATGTTCTGGTAAGTCTAATGATTTCAAATGACAAGTGCCTATGTTTAATAGCTGAAATAGCTGGATTTTTGGCTTCAGTCAGTAATATGAATTTTTATTTTTAGAAACTGTTTTTATCTTTAATTCATAGAATTATTTATTCTATATTTGA…
>TUCP_000055
GTGACATTCATGTGGCAGTGTGGCAGGGACATTACCTTCAGTGTCCTTCTGAGCAGTTTTATGAAGTAGAGTTCTTGGGTATACCCAGGTTGTTGTAAATCAGAATGCTATGAAAATCATGTGTGGTTTCATGAAGTTTCCTGGAGGATACTTTTTCAGATATCTGAGCATGCCTTGGTATGACTGGGGCCAAGAGAGATGGTCAAATCCTGCCTAACTATAACTATAACTTGGACTCTATGGACAATGTTCTGGTAAGTCTAATGATTTCAAATGACAAGTGCCTATGTTTAATAGCTGAAATAGCTGGATTTTTGGCTTCAGTCAGTAATATGAATTTTTATTTTTAGAAACTGTTTTTATCTTTAATTCATAGAATTATTTATTCTATATTTGAAA…
>TUCP_000056
GTGACATTCATGTGGCAGTGTGGCAGGGACATTACCTTCAGTGTCCTTCTGAGCAGTTTTATGAAGTAGAGTTCTTGGGTATACCCAGGTTGTTGTAAATCAGAATGCTATGAAAATCATGTGTGGTTTCATGAAGTTTCCTGGAGGATACTTTTTCAGATATCTGAGCATGCCTTGGTATGACTGGGGCCAAGAGAGATGGTCAAATCCTGCCTAACTATAACTATAACTTGGACTCTATGGACAATGTTCTGGTAAGTCTAATGATTTCAAATGACAAGTGCCTATGTTTAATAGCTGAAATAGCTGGATTTTTGGCTTCAGTCAGTAATATGAATTTTTATTTTTAGAAACTGTTTTTATCTTTAATTCATAGAATTATTTATTCTATATTTGAAA…
AAGTACTGCGGCTCCCAATTCAGGTCAGTTCTCACTTGTCTGAGGTCAAGTTACAAGACAACATACAGAGCTCTATGAGAACTGAATGCAATGACCCATGACATACCATTAGCCCTTTTAGAGGAATTAAATTCTCGCCAGAGTCCTCTCAGTACCATCACTACTCAAGATCCTCATGATTATTAATGGGACAGCTTCCAGGCCTTTCTCTCAGAGGCAGTTCTGCCTCACACAGCGAAGTTCTTAGTTGTTTCTTTTTTTCTTTTTCTTTTTCTTTTCATTCTAAACGACAGTGTGAGAAATATTTTGCATGCCTGTATATTCATATGTGTTCATATAAAAACATAGAGGCCTAAAATGACATTGGGTGTCTTACATGAAATCTTTTGACTCTATTTA…
>TUCP_000057
GTGACATTCATGTGGCAGTGTGGCAGGGACATTACCTTCAGTGTCCTTCTGAGCAGTTTTATGAAGTAGAGTTCTTGGGTATACCCAGGTTGTTGTAAATCAGAATGCTATGAAAATCATGTGTGGTTTCATGAAGTTTCCTGGAGGATACTTTTTCAGATATCTGAGCATGCCTTGGTATGACTGGGGCCAAGAGAGATGGTCAAATCCTGCCTAACTATAACTATAACTTGGACTCTATGGACAATGTTCTGGTAAGTCTAATGATTTCAAATGACAAGTGCCTATGTTTAATAGCTGAAATAGCTGGATTTTTGGCTTCAGTCAGTAATATGAATTTTTATTTTTAGAAACTGTTTTTATCTTTAATTCATAGAATTATTTATTCTATATTTGAAA…
>TUCP_000058
GTGACATTCATGTGGCAGTGTGGCAGGGACATTACCTTCAGTGTCCTTCTGAGCAGTTTTATGAAGTAGAGTTCTTGGGTATACCCAGGTTGTTGTAAATCAGAATGCTATGAAAATCATGTGTGGTTTCATGAAGTTTCCTGGAGGATACTTTTTCAGATATCTGAGCATGCCTTGGTATGACTGGGGCCAAGAGAGATGGTCAAATCCTGCCTAACTATAACTATAACTTGGACTCTATGGACAATGTTCTGGTAAGTCTAATGATTTCAAATGACAAGTGCCTATGTTTAATAGCTGAAATAGCTGGATTTTTGGCTTCAGTCAGTAATATGAATTTTTATTTTTAGAAACTGTTTTTATCTTTAATTCATAGAATTATTTATTCTATATTTGAAA…
CTGCTAGAGTATGAGAGATAATATACAGCTATCCGAACAAGTACTGCGGCTCCCAATTCAGGTCAGTTCTCACTTGTCTGAGGTCAAGTTACAAGACAACATACAGAGCTCTATGAGAACTGAATGCAATGACCCATGACATACCATTAGCCCTTTTAGAGGAATTAAATTCTCGCCAGAGTCCTCTCAGTACCATCACTACTCAAGATCCTCATGATTATTAATGGGACAGCTTCCAGGCCTTTCTCTCAGAGGCAGTTCTGCCTCACACAGCGAAGTTCTTAGTTGTTTCTTTTTTTCTTTTTCTTTTTCTTTTCATTCTAAACGACAGTGTGAGAAATATTTTGCATGCCTGTATATTCATATGTGTTCATATAAAAACATAGAGGCCTAAAATGA…
>TUCP_000059
CAGGGACATTACCTTCAGTGTCCTTCTGAGCAGTTTTATGAAGTAGAGTTCTTGGGTATACCCAGGTTGTTGTAAATCAGAATGCTATGAAAATCATGTGTGGTTTCATGAAGTTTCCTGGAGGATACTTTTTCAGATATCTGAGCATGCCTTGGTATGACTGGGGCCAAGAGAGATGGTCAAATCCTGCCTAACTATAACTATAACTTGGACTCTATGGACAATGTTCTGGCCTACAGCTGGTTCTCAGTACCATGGCGGTACAGGTGCCATCAAGTGGAGGTTCCACCGAGATCGGAAAAGTGAAGAGACCCTGATGGGCTCATTCCAGGAAGCCAGCAGGCAAAGTGAAAGGAACTATTGGGTGAGCGGCAGCGCAGCAATGAACGGAAAGGCAGT…
>TUCP_000060
GAGCAGTTTTATGAAGTAGAGTTCTTGGGTATACCCAGGTTGTTGTAAATCAGAATGCTATGAAAATCATGTGTGGTTTCATGAAGTTTCCTGGAGGATACTTTTTCAGATATCTGAGCATGCCTTGGTATGACTGGGGCCAAGAGAGATGGTCAAATCCTGCCTAACTATAACTATAACTTGGACTCTATGGACAATGTTCTGGTAAGTCTAATGATTTCAAATGACAAGTGCCTATGTTTAATAGCTGAAATAGCTGGATTTTTGGCTTCAGTCAGTAATATGAATTTTTATTTTTAGAAACTGTTTTTATCTTTAATTCATAGAATTATTTATTCTATATTTGAAATGCCTTTCTCTTTGCCATTTGTCATTTTCAGGGACTGATGTTTTCTAAGT…
>TUCP_000061
TCTTGGGTATACCCAGGTTGTTGTAAATCAGAATGCTATGAAAATCATGTGTGGTTTCATGAAGTTTCCTGGAGGATACTTTTTCAGATATCTGAGCATGCCTTGGTATGACTGGGGCCAAGAGAGATGGTCAAATCCTGCCTAACTATAACTATAACTTGGACTCTATGGACAATGTTCTGGTAAGTCTAATGATTTCAAATGACAAGTGCCTATGTTTAATAGCTGAAATAGCTGGATTTTTGGCTTCAGTCAGTAATATGAATTTTTATTTTTAGAAACTGTTTTTATCTTTAATTCATAGAATTATTTATTCTATATTTGAAATGCCTTTCTCTTTGCCATTTGTCATTTTCAGGGACTGATGTTTTCTAAGTTCTTCATTTGCCAGAACTATTG…
>TUCP_000062
GGAGCAATAGAAGGTAAGGGTCAATTTAAGCTGGATTTGCTGTCTTGCTGAACTATTGATCCCCAGCAGTATGTCTGAGGAAATTATATATTCGAATGCTCTGGTTTGTCTTCTCCCTAGCTCCAGTGACTGACCCAGTATCACTAGATACATAATGTTGCTGGAATTTCCAACCCCAATAATCCCATATTAAAAAAAAAAACCAAATTCAGTAAACCCTAGCTATATGCCTAGATTGGGCAGACACTACACTAACATTCCCCAGCTCTGAGACCCATGCACTTTCTCCTGGCCATGTGACTCACATCCATCCCTGCTTCCTCTTCCTCTTCCATCCTCTCTCCTTCTCTCTCATCCCCTTCTTCCGTCCACCTCACCCCACTCTCAGCCCTCCAGTCC…
>TUCP_000063
GGAGCAATAGAAGGTAAGGGTCAATTTAAGCTGGATTTGCTGTCTTGCTGAACTATTGATCCCCAGCAGTATGTCTGAGGAAATTATATATTCGAATGCTCTGGTTTGTCTTCTCCCTAGCTCCAGTGACTGACCCAGTATCACTAGATACATAATGTTGCTGGAATTTCCAACCCCAATAATCCCATATTAAAAAAAAAAACCAAATTCAGTAAACCCTAGCTATATGCCTAGATTGGGCAGACACTACACTAACATTCCCCAGCTCTGAGACCCATGCACTTTCTCCTGGCCATGTGACTCACATCCATCCCTGCTTCCTCTTCCTCTTCCATCCTCTCTCCTTCTCTCTCATCCCCTTCTTCCGTCCACCTCACCCCACTCTCAGCCCTCCAGTCC…
>TUCP_000064
CATTAAATTCTCACTATATTGAAAATGTGACTTTTTTATTGGATATTTCCTTATTTACATTTCAAATGTTATTCCCTTTCCCGGTTTCCTATCCATAAGCTCCCTATCCCCTCCTCATTCCCTTCTTCTATTTTTCCAGTTCCCATGAGTTTGAGACTCTTCCCCACATTTTCTTCTCTTAGTTTGAGTGTATCTGACTGTTGTGGAGGTCCTTGATCCACTTGGACTTAAGCTTTGTACAGGGTGATAAGCATGGATCGATCTGCATTCTTCTACATGTTGCCCTCCACTTGAACCAGCACCATTTGCTGAAAATGCTATCTTTTTTCCATTGGATGGTTTTAGCTCCTTTGTCAAAGATCAAGTGGGTATAGGTGTGTGGGTTCATTTCTGGGTCTT…
>TUCP_000065
AAAGAATTATTATTAAGTATTAAATAAATTTTAAAAAAATGTTTTTGTGGGGGGTTGGGGATTTAGCTCAGTGGTAGAGCGCTTGCCTAGGAAGCGCAAGGCCCTGGGTTTGGTCCCCAGCTCCGGAAAAAAAAAGAAAAAGAAAAAAAAATACTGTAAATTGACCACCTCTCTTCACAAGGTAATTTAAATTACTTTTTTCAGACTTTATGTGTATTCATGCCTATGTGTGTGTGTGTGTGTGTGTGTGTGTGTGTGTGTGTGTGTGTGTGTGTGTGTGTAGAGGAGTGTGAATGCATGTGGAGGCAAGAGTACAACCTCAGGTGTAGTCCACCTGTGTTTTTCCTTTGAACGGGGTCTCCCAGTGAGTGCACATACCATAAGGCTAGGCTGGCCTTA…
>TUCP_000066
GGGGGGACAACCCTCTCAGAGGCAAAGGGTGGGAGCACTTGGAAGGGGGCAACATTTGGAATATAAATAAATAGAATAGTTTAATAAAAAATTAAGGAGAAGTGCCTTAAGTGCAAAACAACAAATGGAAATTTGTGCAAAACCATGAAAGCAGTGCTATAAAGTGCATTTAAACTTTCAATGCTCTCATTAGGAAGGGACAGAATTATCAAATTAGTCTCATTGTCCAACTGAAGGAACTGGGAAAAATTACAAAAATAGGCACAAAACGAAGGATAAAATAATGTAGGTCAGAGAGGTATAAGTGAAAATAAAAACAGAAACTGTATAAAGACAAATGTGTATTTATTGAAAAGATAAGTAAAATTGACAAACTTGTAATAAAAATGTTAACTTTAG…
GTGTGTGTGTGTGTAACCCCCCTTGTATCTATCATCTATCTATCTGTATATATACAAACAAAGAAGATATTGATGGAAATGAATCAGGTTACACAGCAGGAACCATTTGAGTGTAAGGCTCCACAGACTTTCAGAATGGCCGTCATAAAGAGTGACCCATACCTCCTCACGCCGCTGTTTACACAAAAGCACTATATAGAAGCTTCTGGATGCTACTGCATTCATAGAGGTGTGCTTGGAGCATGAAGTATCCTTCCTTTGCTTCTATCTGAAATCTTTCAAGTGTCATGAGAACACTGGGCACCTTGCCATCAACTATATACAAAACCATCTCACTTACTCCAAACCCGATTACAGACTCCAAACTGCTTATCTCACTACACCTTCCCCGCTTGTAAA…
>TUCP_000067
CAAGCAAGGGCCCTGGAAAAGCTGCTTTAGCATTCCTCGTGTGCACCTAGGTCGCAAGGATATTCCCTAGAGTTTTGTCCTGTTAACGTACGGTTCGCTGTTCTACAAATTTGGGTTTGGATTATTTGACCTTGAAGGTAGCTGCCAGCCGGGAGAGAGGAGCCCTACAAGCCGGAGGCACTCTGCAGGTATGAAATATCAAGCCTCATAATTTTTCCCTTCTTATGTAGAAAATATGACCTTGAGCATTTTTTCTGGAATTAAGCTGAATACCATCTCACTTAAAACTATTAGTAAAATAAAGAAGCAGAGCTACCTCAAAGACTAAGTGAAATCTAACACCAACCTTGAGCCTATGAAAAGAAGTCTGGGAAAGTCAACCTGATCTACATGATTGAG…
>TUCP_000068
ATTCCCTAGAGTTTTGTCCTGTTAACGTACGGTTCGCTGTTCTACAAATTTGGGTTTGGATTATTTGACCTTGAAGGTAGCTGCCAGCCGGGAGAGAGGAGCCCTACAAGCCGGAGGCACTCTGCAGGTATGAAATATCAAGCCTCATAATTTTTCCCTTCTTATGTAGAAAATATGACCTTGAGCATTTTTTCTGGAATTAAGCTGAATACCATCTCACTTAAAACTATTAGTAAAATAAAGAAGCAGAGCTACCTCAAAGACTAAGTGAAATCTAACACCAACCTTGAGCCTATGAAAAGAAGTCTGGGAAAGTCAACCTGATCTACATGATTGAGTCAAATATGGAAAGAAAACCAGAGAAGGGAGAAGAAATGGCTGGTTCTAAGCTTGATGCAC…
>TUCP_000069
GAGGGACGTGCAGGCTTTTGTCGCGCAGCCGCCTCTCTCCGCTCCCGCCCCGGCCCGCAGCCGGCAGCGTTGAAGCCCGGCCTGGCCAAACTGGGCGTAGCGCTCACCCCCTCCCACTGGCACGTCCTCTCAGCCACGTCCTCGCACCCGGCCGCCGGCTCCCGCCTCGGCCCAGCCACCTCCCGGGGCCCTATCCGGGCACTGCCGGCGCTCTTGCTGGACTAGCTCTGGTCGAGCAAAGGCCTCCTGCAGTCGGGCCAGGTCCGATCCACCTGGGGGAACGTACGGATCGGACACCCTGCCACCCAGAAGATAGCGGCCCAGGTCGCATCCCGTGTCCAGTGCAGACGCCGCAGGGAGCTGGAGGGCAGTGTGGAGACACCTGCAGAGTTGCCGGGC…
>TUCP_000070
AAAAAAAAAAAAAAAAAAAAACCCTTAAAGAAAAACAAAAAAAGAAGAGCCTGAAGAAATGTACCACACCTTGATTACATAACCTTCTGGATACCCTGAGAGATTACTGGGGTCAGGCTAGTTGGACAATAAATCTTAACAGTGAACAGCACTGATCAATCAATAGGCCTTGACTGTATATAAAGAGAAAGGGGGTGGAGCATAAGTATTCATTGCTGTCTGAGTTCTCAGAGAGGATAATATGTAGACAGCTGCTCAACCTGCCATGGTGGACTGTGGCCTCCAATTGTTGGCCAACATACACCACTTCATTGAGTTGATTCTCAGGCATGTGATTTAGTAATGGGGAAGGAACTCATGTGGTAGGACATCTACAAATCCGTGTGAACAGGCAGGCAT…
>TUCP_000071
ACAGGAAGCCATGGTACTAGAGAGATAGCTGAGACTTCTACATTCCAATCAGCAGGCAGCAGGAAGGGAGCAAAGACATTGGGCCTAGCTTGACCATTGTTAGATTATCTTTTTGATCACCAAGAAACAAATAGATTTAGGTCTGTGGAGATTTCCAGGCAAATGTGGTGGTTAGGCCCTGTAATTCTAACAACCTGGAGACAGAGAATAAGTCAAGGTGAAGACCAATTTCAGCCCAGAGTGAGACCCTGTTTCAAAAAAAAATCCACAAAGAAAAACAAAAAAAGAAGAGCCTGAAGAAATGTACCACACCTTGATTACATAACCTTCTGGATACCCTGAGAGATTACTGGGGTCAGGCTAGTTGGACAATAAATCTTAACAGTGAACAGCACTGAT…
>TUCP_000072
GAAGAAAGGGAGCCAGCTAGAGGGGGAGGTGTAGAGAGCGGCGCGGCGAAACAAAGATGGCGCCGACATCCAGCCTTGTCTGGATATAAACGACTTACTGCGCATGTGCAGGCTTGTCTCCTTGCTAGGGCTCCCTCTAGTGGTGAACAGCGGTACTGCACATGTGCGGTTTATTCACCAGGTGTTAGTTGACCGTTAATATGCTAATGAGGTGATTCATTCTCCGCCAATCCCTGGAGGACAAGTAGTGGGGTGATCCAAGCCCCACCAATCCCTGAGAGATAATTAGCATACTGTTGTCTATATAAGCCGAGCGATTTTGCTGCTCGGAGTCCCTGTTCAAGAGAGCTGTAACACTAAGAGAGCTGTAACACTAAGAAGAGCTGTAACACAGTAAAG…
>TUCP_000073
CAAGAGAGCTGTAACACTAAGAGAGCTGTAACACTAAGAAGAGCTGTAACACAGTAAAGGCTTGCTCGCAGAAGAATCCTGTTGCCGCGCGTCGTTCTTGCTGGCGGGACATTGGGCGCGCGACAAGTGGTGCCGAGACCCGGGAACCAACATCGCCGGTGCCAGGGGACCCTTCAGTGTGCTGAAGAGGATTCAGAACTGCGAGAAGGTAAATTAAAAGGTAAGCTTCGAGAGGCATGCCCCTTTTTGGAAGAGAGCATGTCAGAAACGGAGCAGAGTGAGAAATTAGGAGCTCAAATTAGGAGCTCGCAAAAAAGAAAAAGGTTACTAAAACAAAAGTGAAAGAGATACAAAAGGCAGAAGAAACGCTGCCAGAGGAAAAAATAGGTATACCCCGGA…
>TUCP_000074
GCAAGCCATGTGCAGCCTAGGCGAGGAAACTTCGCAGCGGTCGGGCCGGGAGGCTGGCGGCCCGGCCCCCTTGTTTACAGAGTGTTTAGGTAGGACCAGTCCTGCAGCAGCAGATGGTCTTTTCGGGGTGCAGAGGGAGATGCATGCCCGTCCTCCTGTCAAGAGATGCCTGACACCTCTTGGCTCACTGCTTTTGTCCCCGGACTGCTCCGTGTTAGCTTTTCGTCTTAAGATGTGGAGTTGAGCTATAGTCGATCACTGGCGTTGCAACCGGTGCTGGCTCGAAGTCATTCAGAAGTAGCTGTCGCTGCGTGTCCTGTGTTGCGAGGTCGAGGTGCTTGCTGTGTTCCATAGACGACTTCTAGGATAAGATGTTTCTTTTGAGTGGGATGCTTCCTA…
>TUCP_000075
GCAAGCCATGTGCAGCCTAGGCGAGGAAACTTCGCAGCGGTCGGGCCGGGAGGCTGGCGGCCCGGCCCCCTTGTTTACAGAGTGTTTAGGTAGGACCAGTCCTGCAGCAGCAGATGGTCTTTTCGGGGTGCAGAGGGAGATGCATGCCCGTCCTCCTGTCAAGAGATGCCTGACACCTCTTGGCTCACTGCTTTTGTCCCCGGACTGCTCCGTGTTAGCTTTTCGTCTTAAGATGTGGAGTTGAGCTATAGTCGATCACTGGCGTTGCAACCGGTGCTGGCTCGAAGTCATTCAGAAGTAGCTGTCGCTGCGTGTCCTGTGTTGCGAGGTCGAGGTGCTTGCTGTGTTCCATAGACGACTTCTAGGATAAGATGTTTCTTTTGAGTGGGATGCTTCCTA…
>TUCP_000076
CCGGGAAGTCCCACACCGGCGGATCCCGGACCGCAGCAGCTCTCTGCTCCCAAACCCCGTGGGAGAGAGACCTCACTGCCTGATCAGGTGGGCACTCCTGAGGCTGCAGAGCGGAGGAGACCACCAACACTGCCCACCCCTGCCCACATCCCTGGCCCAAGAGGCAACTGTATAAGGCCTCTGGGTTCCCATAGGGGAGGGCCCGGGAGCGGCAGGACCCCTGCGTCTGAGACACTGCCGGAACCTGAAGGAAACAGACCGGATAAACAGTTCTCTGCAC
>TUCP_000077
CATAGCATACATGTGTACACACATGCAGGCAAAGCACTCAAATACTTAAAAATAAAATATTCTTTCAAAAAGGAAATTGGTGATGAACTGAAAGATTAAAATAGCCAGGATAAAGCACCCAAAAACATTATTCTGAAAAGAAATACCCAACTTTAATATTTCAGATTAAAGGTTTTTTTCTCTCCTGTCATAAAATTTAGAGTTTTGAATGGAGTAGATGTTCTTTTTGATAAAATATAGCAGCCTTCATATTGAAAACTTAAAATTGTTTACTCAGGTTACAGAGAAGACAAATTCAATATGAATTTGTGTGTGTGTGTGTGTGTGTATGTATGTATATATATATATATATGTGTGTGTATATTCATATACTACCATATGTATACCCCAACACATAAG…
>TUCP_000078
CCCAGGCCGCGCCCGCCCGGGGAGGGCTCTCGGGGTAGCGGGCCCCAGGGCCGGGCCTGGCTCCGCCGGCGCCCACGGTGTGCCCCGAGTGGGCGCGGGGAGAGAGGAACTTTCTCCGGGCCCCGGTCGGTTTCCCATTCCCCTTGCGAGGCAGGGGCGGGGGGGAAAACGAGGTTAGCTTTGTGACAGCCGTGGCTGGTGGAGTTTGGATGTTTACCAGCAGGAATAAGACCCAGATTTACAACGAGGAGGCGGCGAAAAATTGTAAAATAACATCGATTCGTTTCCTAAGAATAGCCAGGGAGAGATCCATTATGGGGCTAAGGGCTCCTTGGAAGGAGTCACCTTCAACCGGGAGGCGATGTTGAAGGAATAGATTCCGGATCGATGGAACTTATT…
>TUCP_000079
TGCGTGTGTGTGTGCATGCATGTGTGTGTGTGTGTAGGTGGCTTTCTCGGAGCTATAGATCTCAGCAATTCCGTTCAGAAGCAACTACAGAGCACTGCAAGAATCCAGCCCCACCCCAACCACTCACAGACACTTGCTCCTCATCATCCATACCCTCCAGCCCCCAACAAAAGCAGATAGGAATCATGTTTGGCTACTGTTTTTTTATTTTTTAAGCCTAAATAATAGTGACTTAGAAAATTAGCTATCGTCTCGGTCCTGCAATACAAGTACAGAGCCAGGCAAATAACAGTCAGTGTACCTTGGTCTGTGGAGGTACGGAGTTCCTTCTGTCTTCCTCTGCTTTTCTTAAAATGGCCTTTATTCCTATAGTCAGTTCATGGTCACAAGACAGGCCCT…
>TUCP_000080
CACTGAGCATGCTGGACATGTAGCCTGCCTTCGTTCCTTTGGTAGAGATTGAGAAGCTGGACTACCATCATTACCTGCCTCTGTTTTTTGATGGGCTTTGTGAGATGACGTTTCCCTATGAGTTTTTTGCTCGGCAAGGAATCCACGACATGCTGGAACATGGAGGGAACAAGATTCTACCTGTCATTCCGCAGCTCATTATCCCGATAAAAAATGCCTTGAACCTCCGAAACAGACAGGTCATCTGTGTCACGCTCAAAGTTCTCCAGCATCTGGTTGTGTCCGCTGAGATGGTGGGTGAAGCTTTGGTGCCCTACTACCGCCAGATCCTGCCAATCCTGAACATCTTTAAGAACATGAACGTGAACTCCGGGGATGGCATCGACTACAGCCAGCAGA…
>TUCP_000081
GGGCCACCATCATGGCAGTCCAGCTCGCTGAGATCATTGGAGTCACAGCTCAATCTTCCATATAGTTTTAAAATCTTATTGAAGATAACAGGGCAGTCAGACAAGGCAGTAAACAGACCAAGAAGAGCAGAGCAAACACACATGGTGTGGAATCTGTCCTGCCTTAGTGATCTACACCTGTGGCCCAAGCACAGTCCTCTCAAAGAACCTGCAAACAAACCATACAAGAAGTGGAGAGAGCTCTGTGCCAATGTTTTGCCTATGCTACAATGGACAATGCCCTTCAAGAACGTTAACACAATGCCCAGGACACAGGAGTCTTCAATTATTCTTCAACATGAAGATAGAGACAACCCATTGAAAATAGGAGAGATCTCCAGGAGGGGCAGAGCATGGACT…
>TUCP_000082
GATCTTTGGGTTCGGGGGTGTGGGTCTACTGATTCCTTTGCCACTCAAGAACATTGAAGTCTGTCATTTTGTATCTTGGGTTGATAAACAACAAGGTTGGTAATTTGCTGGGTGTGACAAAGTCAGAGACTCTGGGCTGGTAGTCTATGGTTAGGTGTGGTCTGGTGTCCTTTACTGGGGAAGTTGGCTGCTTTTGCTACTGCTATAGTTGGCATCATTTTCATCCATCCATCCATCCATCCATCCATCCATCCATCCATCCATCCATCCATCCATTTTTGAAAAATAGTGAAACAATGAAGTAGGGCCAATTGGACGTTATTAAAGTCTTTAATAAGCCCCACAAATAATGTTCTACTTGTTGAAAACATTGTCAGTTTAGGATTTTCATTAGATTAC…
>TUCP_000083
CCCCAGAGTCTGTGATCCACTGTCAGTCTGTGATCTGACTTTGTTCACATGTGCCGATTACACACTTCCAGAAGGGCTTTTTGAAAGGACAAAGGACTCCTCATGGGAAAGGTTCAGCTCCTCTTTGGGTAAGTGCTACCGTGGGGCCTCTCCATGGATAAATTTGACTCCCACTTAAACTAGTTCTGATTCCAAAGGATAGCCCGTAGAGTAGCAGGGGGGAAGGGCAAACTAATGGGATGAAACAGGGGGATGAACTGTTGTGTGCGGACAGAATGAGTTCATGAATGGTAGCAGGAGGTGAAAGGGTAACGATGAAGTCACTGTGGTGGTGACATCAGACTTAGAGTAGATGTGGTGACAAAGAGGTTTCTTGAGGTCAAGAAGAGCAGAGGAATT…
>TUCP_000084
CCCCAGAGTCTGTGATCCACTGTCAGTCTGTGATCTGACTTTGTTCACATGTGCCGATTACACACTTCCAGAAGGGCTTTTTGAAAGGACAAAGGACTCCTCATGGGAAAGGTTCAGCTCCTCTTTGGGTAAGTGCTACCGTGGGGCCTCTCCATGGATAAATTTGACTCCCACTTAAACTAGTTCTGATTCCAAAGGATAGCCCGTAGAGTAGCAGGGGGGAAGGGCAAACTAATGGGATGAAACAGGGGGATGAACTGTTGTGTGCGGACAGAATGAGTTCATGAATGGTAGCAGGAGGTGAAAGGGTAACGATGAAGTCACTGTGGTGGTGACATCAGACTTAGAGTAGATGTGGTGACAAAGAGGTTTCTTGAGGTCAAGAAGAGCAGAGGAATT…
>TUCP_000085
CCCCAGAGTCTGTGATCCACTGTCAGTCTGTGATCTGACTTTGTTCACATGTGCCGATTACACACTTCCAGAAGGGCTTTTTGAAAGGACAAAGGACTCCTCATGGGAAAGGTTCAGCTCCTCTTTGGGTAAGTGCTACCGTGGGGCCTCTCCATGGATAAATTTGACTCCCACTTAAACTAGTTCTGATTCCAAAGGATAGCCCGTAGAGTAGCAGGGGGGAAGGGCAAACTAATGGGATGAAACAGGGGGATGAACTGTTGTGTGCGGACAGAATGAGTTCATGAATGGTAGCAGGAGGTGAAAGGGTAACGATGAAGTCACTGTGGTGGTGACATCAGACTTAGAGTAGATGTGGTGACAAAGAGGTTTCTTGAGGTCAAGAAGAGCAGAGGAATT…
>TUCP_000086
CCCCAGAGTCTGTGATCCACTGTCAGTCTGTGATCTGACTTTGTTCACATGTGCCGATTACACACTTCCAGAAGGGCTTTTTGAAAGGACAAAGGACTCCTCATGGGAAAGGTTCAGCTCCTCTTTGGGTAAGTGCTACCGTGGGGCCTCTCCATGGATAAATTTGACTCCCACTTAAACTAGTTCTGATTCCAAAGGATAGCCCGTAGAGTAGCAGGGGGGAAGGGCAAACTAATGGGATGAAACAGGGGGATGAACTGTTGTGTGCGGACAGAATGAGTTCATGAATGGTAGCAGGAGGTGAAAGGGTAACGATGAAGTCACTGTGGTGGTGACATCAGACTTAGAGTAGATGTGGTGACAAAGAGGTTTCTTGAGGTCAAGAAGAGCAGAGGAATT…
>TUCP_000087
CTTTCTCTCTTTCTCTGGTAATTATCCCCCCCTTTCTAATTGGGATTGAAGCATTTTTACTTGGGCCTTCCTTCTTGTTAAACTTCTTATGCTGGGACAAAAATGGAGCAAAGATTGAAATAAAGGCTATCCAGTAACTGGCCCAACCTGGGATCCATCCCATGGGCACTGACACATTCAAACCCTAACACTATTACTGATACTATGTTGTGCTTGCAGACAGGAGCCTAGCATGGCTGTCCCCTGAGAGGCTCTACCAGCAGCTGACAGAGACAGATGTAGATACTTATAGCCAACCATTGGACTGAGGTTGGAGACCTCTAAAGAAGAGATAGGGGAAGGACTGAAGGAGCTGAAGGGGATGGCAACCCCATAGGAAGACCAATAGTGTCAACTGAC…
ACATGATTCGGGGTAGGTATTCGGGGAGCGGGGTGGGAATTCACAAGGTCATCAAACCATATCCTCTCACTGGTGACAACCCTGCAAGAACCCCACTGCTTTCTGACTGTCGCTAACGCTCCTCAGATCTGCTCATCCGCTAGAATAAACAGAGCCCAGGAAGCATCATGACTGAGATGTTTGGCTTCTTCCTTTGACAGCCTGAACGTGAGAGATGTGACCGGTATAACTCCGGCCAGTTGAGAGCAAAACAGACCAAGGAAAACAATTACTGAGGGTGGGCATCAAGCCCTGGAACCTCCTGGAAGGCCAAGATTGACTACAAGGGCAGTGCATATAGGGTAGGGGGGAGGTCCTCAAAATCGAGTACTCAATTGGAGAAATTGGGACCACTAAGAC…
>TUCP_000088
AGAAGAAGAAGAAGGAGAAGAAGAAGGAGAAGGAGGAGGAGGAGAAGAAGAAGAAGAAGAAGAAGAAGAAGAAGAAGAAGAAGAAGAAGAAGAAGAAGAAGAAGAAGAAGAAGAAGAAGAAGAAAGGGAGACAGAAAAGAGAAGGGGAGAAAGAAAATTAAATGGTCCTGAGATTTTCAGGTCTTCATCCGTAAGGGTTAACACTAGCCCATCTGGAAAAATAAATCATGGCTTGATGTAGTTTCATTGTACCCTTGAGCATGGCTTATGGAACCTAAGAATTTGGTCAATGGGTTGAGAGTCTCCATTTTTCTCACGTATCTGAGATGAGTTGTATATGTGTTTCTTAGGGCTGCCAGAGTAAATTGCTCAAGACCAAAATAAGATTCCCCACAATCT…
>TUCP_000089
CCCATCCTGAAATGTAGACAGAGCAGAAGCACTCGGCATAGCATCCGACAAGCAACAGAAAAGCAACTAGGTCTCCCACCTATCCACAGTTTGTTGGCAAAGGAGCCTGAGATATGATATGTCCAGGGAAGACAGCATTCAAACGGTTCTGAAGGAAAGACACTTGACCTTTCTCCGAAGAAGAAATATTCAGATTAAATCTGAGATGGCATAACCTTTTCTATTGAAGTCTGTTGATGACCAAAACCTTGTCTCATGAAATTGTTATAGTGACATGGAGAGTTAGATAGGCACTAACCGATTTGGGGGAGTTTTTATCTTAACGACTTTTATGAAGAATAAGTGGGCAAAATTCTGGGGGGGGGTGGGAAGAGAGTGAGAGGGGGAGAGAGAGAGAGA…
>TUCP_000090
TAACTTTTTTTATTATTGTGACCAAGAAACAACTTAAGGGAGGGTTTTATTTTGTCTCAGAATTCAAGGAGGCATAGTCCATCATGGTGGGAATGTAGGGTCCAAAATTTGAAGAGACTTTCCACCTGCAGTCAGGAAGCAGAAAGAGAGACAGAGAGGGAGAAGGGGAGGGAGAGTAGGAGAGAGAGAGAGAGAGAGAGAGAGAGAGAGAGAGAGAGAGAGAGAGAGAGAGAGAGGCTGGTCACATCCTCCCTGTAGCCAGGAAGCCGAGAGAAATGATTACTAATAATGTTTGCTTTCTCCTTTTGAGTAAGTCCAGGATTTCACTCCGCAGAATAGTGCCGACCACAGTTAAGACAGAAACTTCCACCTCACTTAACCTAATGTAGATACTCCCTC…
>TUCP_000091
CCATTTATTGCCATTAAGTTCAGATCTGAATTACATATGGAAAACACCGCTACTTGTTATCACTGGAAATTATGTGTAGACATGTGACCAACTGAGGGTTATACTATAGTCATTAAAGAAAAAGTCAAGAATTTTGAGGACTTAAGTGCTTGTAGTTATAAAGTTTTGTTCCCTTAGATTTTTTATTACACAAATCCCAATAGATAATATACATATTACTACAGATTGCTATAGATAACATCATTCAAAATTATTAAATTAGCTGCATATTTTGAACTACTCCTGATGAAGACAAATAAAGTTTAGCATTGATAAGGCAGCCGAGAGTTGGTTTGGGGATTCTTGGCTATTCAATAATGTTGGCATGGTCATTAAAGATAGTCTTCCGTGTTTTCCCCT…
>TUCP_000092
TGGGTGGTGGGCCTGGAGGAGGTGGAGGAGGGCTCCTGGAGGACAGTAGCACCCGGAGACCCCCAGCTAAGCCGCGGAGACACCCCAGCACCAAGCTCAGTATGGCAGGGCCAGGGGCCGAGACACCGCCTAGTAGGAAAGCAGGCTCCCAGAAGCCAACCCCTGAGTGCCGTGAGTCCAGCCGGAAGGTTCCTCCACAGAAACCCAGGCGAAGCCCCAATACCCAGCTGTCTGTGTCC
>TUCP_000093
CCAGCGCGCAGGCGCATACTTATTCTCTGCGCGGCGTCCGTTTCTCCAGACTTTCCACTTTTGGCAAGCTATGTTCCCTGGCTTGTGTCCAGTCTACAAAAGGTCTTAAAACCACGGAGCAGGGCTTTAAGCGTTTAGGCTTTTGACAAGAAGGCTCAGATCTCCACTAACCAGTGGCCACATTTTACCATCATGATCATTGAGTAGCTCACAACCAAACCGTTTGCTTTATCACAGCAAGAAGAGTGAGGAGAGCCAAAAATGTCACAGAAGGGAGAAGCTGGAGGAAACTGAGGAGGAGGGCAACCCTGTAGGAGGACCAGCAGTCTCAACCTGGACCCTGAGATCTCTCAGACACTGGACCACCAACCAGGCAGCATGCACCAGCTGATATGAGGC…
>TUCP_000094
CAGGGTCAGTTGACATTCTGGGATGTGGCTGTGGACTTCTCCCAGGAGGAAGTGGGAATGCCTGGACTCTGCCCAGAGGGCTTTGTACATGGATGTGATGTTGGAGAATTATACCAACCTCATCTCTAGAACTGCATAAATGATAGTCTCCAGGAAAACCTAAAGGCTAAAAAAGAGTCTTGTCAGTGTAATGAGCTTGGCAAAGTGCTTCATGAACCCTCCCACTGTGCATGTTATAAAACAAGTAAAACCACAGAAAACTCTAATAACTACAGATACAGTAATGACAGAGATGCCTCTGTTGATTCATCAAACCCAGATAGACTTAAAAGCATGCACAATGGAGGAGTGTCTTGCAAATCTGAAGACTGTAAGAAATCTTTAAATATGTGGCCCATC…
>TUCP_000095
CAGGGTCAGTTGACATTCTGGGATGTGGCTGTGGACTTCTCCCAGGAGGAAGTGGGAATGCCTGGACTCTGCCCAGAGGGCTTTGTACATGGATGTGATGTTGGAGAATTATACCAACCTCATCTCTGTGGAGAACTGCATAAATGATAGTCTCCAGGAAAACCTAAAGGCTAAAAAAGAGTCTTGTCAGTGTAATGAGCTTGGCAAAGTGCTTCATGAACCCTCCCACTGTGCATGTTATAAAACAAGTAAAACCACAGAAAACTCTAATAACTACAGATACAGTAATGACAGAGATGCCTCTGTTGATTCATCAAACCCAGATAGACTTAAAAGCATGCACAATGGAGGAGTGTCTTGCAAATCTGAAGACTGTAAGAAATCTTTAAATATGTGGCC…
>TUCP_000096
AGAAACTGGGAAAGGGAATGACAATCGAAATGAAAATAAGAAATACTCAAGTTAATAAAGATATTAAAAAAAAAAAGAGTGAGAGATGCCCTTTGTTGGAGGAGGTATGGCCTTGTTGGAGATGTGTCACTGTGAAGGTAGGTTTTGAGACCCTCTTCTTAACTGCCTGAGAACAATTGTCTCCTTTCTGCCTTTAGATCAAGATGTAGAACTTTCAGATCCTCCTGTGCTGTGCCTGCGTAGATGTTGGCATGCTCCCTCCTTGATGACAATGGACTGAATCTCTGAATCTGTAAACCAGCCCCAATTAAATGTTGTCCTTTATAAGAGTTACTTAGGTCATCTCTTCTTAGCAATGAAACCCTAATTAAAATACCCCCTTTCTCTTCTATTAGATTT…
>TUCP_000097
CGAGCACGGTGCTGGGATGCAAAGTGTGTGAGCTTAAGAAATTGAGACTATAGAGTCAGAGCCAGAAGTGTCATTTTCCGACCTAGGGCCTGCACCGTGCGGAGAGCACAGGGCCCGTGTCTCGCGGGACCCGTGAACTCCCCTAAGTCACTGGTACCAGGAGGGGTATCCTGGGAGAATCAGCAACTCATCGACAGGAACCCCAGCCCAGCGGCCCTGGAACCCCCAGGGCTCACTGACCACCTAGACCTGCTCTCCTGTGGTACAGAACAAAGAGACCTGGACGATGGAGAGGGAAGAGACAGTAGCTAAGGATCCAGGGCCACAAGCCGGCTATTCATTGTTCTTCAAAGAGAAAATCAAAGAAGAAACACGGAAAGAAATGGCTGATTCTCCATT…
>TUCP_000098
CCAAGGACCACTTGAAGGAGGTGCCAGAAAATCCTCCATTCTCTGAGGGACGTTGGGGCAAGATTTTTGGGCAGGTTGGGTGGCCTATACTTGCCAGAGTCTCCCGTGGATGTGATAACTTACTGCAGCCACCGGAGCCTTCTGGGGTGGTCTGGGAGAGTCACCAGTCGGCACCACTGAGGCGGGAAACGGAGCCCGGCGGTCCTGGAACCTCCCAGGTCAGAGAAGCTGTAAGGAAACAGGGTTGTTGACATGCAGTGATGTGACTGTGAACTTCTTCTGTCAGGAAGAGGGGCAGTCAACAAGGGTGCAGAGGGTACCTGGAAGAGAATGGGGGACAAGAGATGTGAAGAAGGACGCCAAGACAAGAGTCTGATCAAGGCAACAATTTTATTTTTT…
>TUCP_000099
ATTATGGGTGTGCTTTGAATAGGAATGGTCCCTATAGGCGCATGTGTTTGTTTGGCTTATAGGGATTGGCATTATTAGGAGGTGTGGCTTTCTTGGAGGAAGTGTGTCATTGTAGGGTTGACTTTGAGGACTTCTATGCTAAAGCTATACCCAATATGTCTTACAGTCTCCTTGATCCTGTGGATCAAAGTATAGAACTCTCAGCTCCTTCCTCAGCACCATGGCAGCCTTCACACTGCTATGCTTCTCTCTCTGATGATAATGGACTAAACCTGTGAAACTTGAAGCTAGTCCCAAATAAAGATTTATCTTTATAAAGAGTGTCTATGGTCACAGTATCTCCTCATAGCCATAGAGAACCTAACTAAAAAAATGAAAGAAAAAAACTATTTTCAGTAA…
>TUCP_000100
AGGAGATCAAGGGGATACAGATCGGAAAAGAAGAGGTCAAAATATCACTATTTGCAGATGACATGATAGTATATTTAAGTGATCCCAAAAGTTCCACCAGAGAACTACTAAAGCTGATAAACAACTTCAGCAAAATGGCTGGGTATAAAATTAACTCAAATAAATCAGTTGCCTTCCTCTATACAAAAGAGAAACAAGCCGAGAAAGAAATTAGGGAAACGACACCCTTCATAATAGACCCAAATAATATAAAGTACCTCGGTGTGACTTTAACCAAGCAAGT
>TUCP_000101
GAGCTGTAGATACACGCTTCACCAACAGAATACAAGAGATGGAAGAGAGAATCTCAGGAGCAGAAGATTCCATAGAAATCATTGACTCAACTGTCAAAGATAATGTAAAGGAGAAAAAGCTACTGGTCCAAAACATACAGGAAATCCAGGACTCAATGAGAAGATCAAACCTAAGGATAATAGGTATAGAAGAGAGTGAAGACTCCCAGCTCAAAG
>TUCP_000102
GAGGAACTTCCCAGGCCTTCCATCAGTGCCTGGCCCAGCTCTGTGGTCAAGTGCAGGAGTAACGTCACTCTCCGATGCGGGACTCATTTCCAGAATGTTACAGTCACTCTGGGGAGGTTGCACAACTCTCAGTACCAGCAACAGAAGAAGTCACCGGGAAAGGAAGCTGAGTTCCACCTCACTAACCTGCAGCCTGAAGACGCCGGGGGCTATTTCTGTACTTACAGAACAGCAGCCTCCCACACGTGGTCAGGACAGAGTCAGCACTTACAGTTGGTGGTCACAGGGTCATCTCTTGACGCAGCCACCATTGCTGTCTCCACCATGCAGATGGACTGGGAGGAGGTGGATGCCCCAGACCATCAGACAGCAAACTCATCTTCCTGACCACCTTCAGCT
>TUCP_000103
GAAGTCTGTAGAGTGGGCGTGGTTAAAGGTCTGACGAGCGAACAAACTGGTACTCCGAGTGAGAATAGGCAAATTGGACTGAAAGTCTGAAGTACTGATGGCCTATTCCCGGAAGGAGCTGTAAGTCTGCACCGTGTGAAATCCTGTGGTGCAAACCTGGATATAGAAGACAGAAGTTAGGGTCTAGCGGGACCTGAAAACTAACCTCATCAGATTCTGCGCGAGGCATCCTGAGAGAGTCAGCAGACAGCCGCTTAGCGGGAGAATCGCATTTGCTGGCCCTGGAACCTCCCAGGTCAGAGGAGCTGGGGGACTGGAAAACAAGGGTCATGATTGAAGGCGATACTTGTCGGACCCGTAGAATGACAGAGAAAAACTGAGTCGAGTCTACATAAGCTG…
>TUCP_000104
GAAGTCTGTAGAGTGGGCGTGGTTAAAGGTCTGACGAGCGAACAAACTGGTACTCCGAGTGAGAATAGGCAAATTGGACTGAAAGTCTGAAGTACTGATGGCCTATTCCCGGAAGGAGCTGTAAGTCTGCACCGTGTGAAATCCTGTGGTGCAAACCTGGATATAGAAGACAGAAGTTAGGGTCTAGCGGGACCTGAAAACTAACCTCATCAGATTCTGCGCGAGGCATCCTGAGAGAGTCAGCAGACAGCCGCTTAGCGGGAGAATCGCATTTGCTGGCCCTGGAACCTCCCAGGTCAGAGGAGCTGGGGGACTGGAAAACAAGGGTCATGATTGAAGGCGATACTTGTCGGACCCGTAGAATGACAGAGAAAAACTGAGTCGAGTCTACATAAGCTG…
>TUCP_000105
GAAGTCTGTAGAGTGGGCGTGGTTAAAGGTCTGACGAGCGAACAAACTGGTACTCCGAGTGAGAATAGGCAAATTGGACTGAAAGTCTGAAGTACTGATGGCCTATTCCCGGAAGGAGCTGTAAGTCTGCACCGTGTGAAATCCTGTGGTGCAAACCTGGATATAGAAGACAGAAGTTAGGGTCTAGCGGGACCTGAAAACTAACCTCATCAGATTCTGCGCGAGGCATCCTGAGAGAGTCAGCAGACAGCCGCTTAGCGGGAGAATCGCATTTGCTGGCCCTGGAACCTCCCAGGTCAGAGGAGCTGGGGGACTGGAAAACAAGGGTCATGATTGAAGGCGATACTTGTCGGACCCGTAGAATGACAGAGAAAAACTGAGTCGAGTCTACATAAGCTG…
>TUCP_000106
GAAGTCTGTAGAGTGGGCGTGGTTAAAGGTCTGACGAGCGAACAAACTGGTACTCCGAGTGAGAATAGGCAAATTGGACTGAAAGTCTGAAGTACTGATGGCCTATTCCCGGAAGGAGCTGTAAGTCTGCACCGTGTGAAATCCTGTGGTGCAAACCTGGATATAGAAGACAGAAGTTAGGGTCTAGCGGGACCTGAAAACTAACCTCATCAGATTCTGCGCGAGGCATCCTGAGAGAGTCAGCAGACAGCCGCTTAGCGGGAGAATCGCATTTGCTGGCCCTGGAACCTCCCAGGTCAGAGGAGCTGGGGGACTGGAAAACAAGGGTCATGATTGAAGGCGATACTTGTCGGACCCGTAGAATGACAGAGAAAAACTGAGTCGAGTCTACATAAGCTG…
>TUCP_000107
GAAGTCTGTAGAGTGGGCGTGGTTAAAGGTCTGACGAGCGAACAAACTGGTACTCCGAGTGAGAATAGGCAAATTGGACTGAAAGTCTGAAGTACTGATGGCCTATTCCCGGAAGGAGCTGTAAGTCTGCACCGTGTGAAATCCTGTGGTGCAAACCTGGATATAGAAGACAGAAGTTAGGGTCTAGCGGGACCTGAAAACTAACCTCATCAGATTCTGCGCGAGGCATCCTGAGAGAGTCAGCAGACAGCCGCTTAGCGGGAGAATCGCATTTGCTGGCCCTGGAACCTCCCAGGTCAGAGGAGCTGGGGGACTGGAAAACAAGGGTCATGATTGAAGGCGATACTTGTCGGACCCGTAGAATGACAGAGAAAAACTGAGTCGAGTCTACATAAGCTG…
>TUCP_000108
AGTCTGTAGAGTGGGCGTGGTTAAAGGTCTGACGAGCGAACAAACTGGTACTCCGAGTGAGAATAGGCAAATTGGACTGAAAGTCTGAAGTACTGATGGCCTATTCCCGGAAGGAGCTGTAAGTCTGCACCGTGTGAAATCCTGTGGTGCAAACCTGGATATAGAAGACAGAAGTTAGGGTCTAGCGGGACCTGAAAACTAACCTCATCAGATTCTGCGCGAGGCATCCTGAGAGAGTCAGCAGACAGCCGCTTAGCGGGAGAATCGCATTTGCTGGCCCTGGAACCTCCCAGGTCAGAGGAGCTGGGGGACTGGAAAACAAGGGTCATGATTGAAGGCGATACTTGTCGGACCCGTAGAATGACAGAGAAAAACTGAGTCGAGTCTACATAAGCTGGA…
>TUCP_000109
AGTCTGTAGAGTGGGCGTGGTTAAAGGTCTGACGAGCGAACAAACTGGTACTCCGAGTGAGAATAGGCAAATTGGACTGAAAGTCTGAAGTACTGATGGCCTATTCCCGGAAGGAGCTGTAAGTCTGCACCGTGTGAAATCCTGTGGTGCAAACCTGGATATAGAAGACAGAAGTTAGGGTCTAGCGGGACCTGAAAACTAACCTCATCAGATTCTGCGCGAGGCATCCTGAGAGAGTCAGCAGACAGCCGCTTAGCGGGAGAATCGCATTTGCTGGCCCTGGAACCTCCCAGGTCAGAGGAGCTGGGGGACTGGAAAACAAGGGTCATGATTGAAGGCGATACTTGTCGGACCCGTAGAATGACAGAGAAAAACTGAGTCGAGTCTACATAAGCTGGA…
>TUCP_000110
GTCTGTAGAGTGGGCGTGGTTAAAGGTCTGACGAGCGAACAAACTGGTACTCCGAGTGAGAATAGGCAAATTGGACTGAAAGTCTGAAGTACTGATGGCCTATTCCCGGAAGGAGCTGTAAGTCTGCACCGTGTGAAATCCTGTGGTGCAAACCTGGATATAGAAGACAGAAGTTAGGGTCTAGCGGGACCTGAAAACTAACCTCATCAGATTCTGCGCGAGGCATCCTGAGAGAGTCAGCAGACAGCCGCTTAGCGGGAGAATCGCATTTGCTGGCCCTGGAACCTCCCAGGTCAGAGGAGCTGGGGGACTGGAAAACAAGGGTCATGATTGAAGGCGATACTTGTCGGACCCGTAGAATGACAGAGAAAAACTGAGTCGAGTCTACATAAGCTGGAA…
>TUCP_000111
GTCTGTAGAGTGGGCGTGGTTAAAGGTCTGACGAGCGAACAAACTGGTACTCCGAGTGAGAATAGGCAAATTGGACTGAAAGTCTGAAGTACTGATGGCCTATTCCCGGAAGGAGCTGTAAGTCTGCACCGTGTGAAATCCTGTGGTGCAAACCTGGATATAGAAGACAGAAGTTAGGGTCTAGCGGGACCTGAAAACTAACCTCATCAGATTCTGCGCGAGGCATCCTGAGAGAGTCAGCAGACAGCCGCTTAGCGGGAGAATCGCATTTGCTGGCCCTGGAACCTCCCAGGTCAGAGGAGCTGGGGGACTGGAAAACAAGGGTCATGATTGAAGGCGATACTTGTCGGACCCGTAGAATGACAGAGAAAAACTGAGTCGAGTCTACATAAGCTGGAA…
>TUCP_000112
GTCTGTAGAGTGGGCGTGGTTAAAGGTCTGACGAGCGAACAAACTGGTACTCCGAGTGAGAATAGGCAAATTGGACTGAAAGTCTGAAGTACTGATGGCCTATTCCCGGAAGGAGCTGTAAGTCTGCACCGTGTGAAATCCTGTGGTGCAAACCTGGATATAGAAGACAGAAGTTAGGGTCTAGCGGGACCTGAAAACTAACCTCATCAGATTCTGCGCGAGGCATCCTGAGAGAGTCAGCAGACAGCCGCTTAGCGGGAGAATCGCATTTGCTGGCCCTGGAACCTCCCAGGTCAGAGGAGCTGGGGGACTGGAAAACAAGGGTCATGATTGAAGGCGATACTTGTCGGACCCGTAGAATGACAGAGAAAAACTGAGTCGAGTCTACATAAGCTGGAA…
>TUCP_000113
GTCTGTAGAGTGGGCGTGGTTAAAGGTCTGACGAGCGAACAAACTGGTACTCCGAGTGAGAATAGGCAAATTGGACTGAAAGTCTGAAGTACTGATGGCCTATTCCCGGAAGGAGCTGTAAGTCTGCACCGTGTGAAATCCTGTGGTGCAAACCTGGATATAGAAGACAGAAGTTAGGGTCTAGCGGGACCTGAAAACTAACCTCATCAGATTCTGCGCGAGGCATCCTGAGAGAGTCAGCAGACAGCCGCTTAGCGGGAGAATCGCATTTGCTGGCCCTGGAACCTCCCAGGTCAGAGGAGCTGGGGGACTGGAAAACAAGGGTCATGATTGAAGGCGATACTTGTCGGACCCGTAGAATGACAGAGAAAAACTGAGTCGAGTCTACATAAGCTGGAA…
>TUCP_000114
GTGGGCGTGGTTAAAGGTCTGACGAGCGAACAAACTGGTACTCCGAGTGAGAATAGGCAAATTGGACTGAAAGTCTGAAGTACTGATGGCCTATTCCCGGAAGGAGCTGTAAGTCTGCACCGTGTGAAATCCTGTGGTGCAAACCTGGATATAGAAGACAGAAGTTAGGGTCTAGCGGGACCTGAAAACTAACCTCATCAGATTCTGCGCGAGGCATCCTGAGAGAGTCAGCAGACAGCCGCTTAGCGGGAGAATCGCATTTGCTGGCCCTGGAACCTCCCAGTGTGAACTTGTTCCAGAAGAAGGGGCAATGCCTGGACCCTGCTCAGAAGGTTTTGTACAGAGACTGCATGTCACAGAATTAAAGCGGTCAGATTTCAAATGAAGTGAAATCCTCGG…
>TUCP_000115
GTGGGCGTGGTTAAAGGTCTGACGAGCGAACAAACTGGTACTCCGAGTGAGAATAGGCAAATTGGACTGAAAGTCTGAAGTACTGATGGCCTATTCCCGGAAGGAGCTGTAAGTCTGCACCGTGTGAAATCCTGTGGTGCAAACCTGGATATAGAAGACAGAAGTTAGGGTCTAGCGGGACCTGAAAACTAACCTCATCAGATTCTGCGCGAGGCATCCTGAGAGAGTCAGCAGACAGCCGCTTAGCGGGAGAATCGCATTTGCTGGCCCTGGAACCTCCCAGGTCAGAGGAGCTGGGGGACTGGAAAACAAGGGTCATGATTGAAGGCGATACTTGTCGGACCCGTAGAATGACAGAGAAAAACTGAGTCGAGTCTACATAAGCTGGAAAGATGTGAA…
>TUCP_000116
CGTGGTTAAAGGTCTGACGAGCGAACAAACTGGTACTCCGAGTGAGAATAGGCAAATTGGACTGAAAGTCTGAAGTACTGATGGCCTATTCCCGGAAGGAGCTGTAAGTCTGCACCGTGTGAAATCCTGTGGTGCAAACCTGGATATAGAAGACAGAAGTTAGGGTCTAGCGGGACCTGAAAACTAACCTCATCAGATTCTGCGCGAGGCATCCTGAGAGAGTCAGCAGACAGCCGCTTAGCGGGAGAATCGCATTTGCTGGCCCTGGAACCTCCCAGGTCAGAGGAGCTGGGGGACTGGAAAACAAGGGTCATGATTGAAGGCGATACTTGTCGGACCCGTAGAATGACAGAGAAAAACTGAGTCGAGTCTACATAAGCTGGAAAGAGTGAGTCAGAT…
>TUCP_000117
CAGAAAAGCAAGATCTAGTTTCAAAATCATATTTGATCATGATGCTGGAGGACTTCAAGAAAGACATAAAGAACTCCCTTAGAGAACAAGTAGAAGCCTACAGAGAGGAATCGCAAAAATCCCTGAAAGAATTCCAGGAAAACACAATCAAACAGTTGAAGGAATTAAAAATGGAAATAGAAGCAATCAAGAAAGAACACATGGAAACAACCCTGGACATAGAAAATCGAAAGAAGACAAGGAGCTGTAGATACAAGCTTCACCAACAGAATACAAGAG
>TUCP_000118
GGACGTTGTCTCGGCTCCCCAAACCTTTTGACAAGCAGGAATTTCAAAGCTCACAGCTCACAATCCACTCACCTGTGTGTGGTCCTTCCCGGCCACCATAGTCGAACTTTTTGGAGGCGGGGTGAAGTGAATGGAGTGCCTTGCAGATCTGAGCTCAACCGTCCGGCCTTGGCTAGATGACACAGAAACTGGCTGGACTCGAGACCGCGGGATCTTCCGTGGAGATGGCAAACCACTGCCCTTGGCTGCTGCAGGCTGAAGGACGAGGGCTTAGAGGTCGCGGCCCGCCGGAGGAATACTCCACACAGTTCCAAGCAAATCTTGCTCCCCAGGGTTATCTTGGCTTGAGAAGAACAGAAAATGAATGATTTTCAGAAAAAAAATGGATTTCACGATGTT…
>TUCP_000119
GAACTCTTCTAGGATATATGTAAGGCCATTAAGCAGTGTTGAGAAATAATCTATGTCCCTCTTTTCTTCTTTAGATGTGCTAAGGACCTTGCACTCCGATGCTTTTTTCAACAGTTCCTCAAAAATCTCATTATGCATGTAAAAGAAAATGTATCCAGTGTGAAGCCTATTCTCCTGACTGGAGGGATCTGGATTCTCGAACACTTGGACATCACTGTAAAGGAGCCAGGCTTGCCTTTGGAAGTCATACACATCACTTACGTAATGGCCTGAATTTGGGGAGCTCCCAAAATGGCTGACAACACTGACGAGCCTGTAATTATGAAGATTGTCTCCCATCTCCTCATCCTTTGATTCATCAGAACCCAATGCAAAGGAATGCGGATCATCTTCCTCAAA…
>TUCP_000120
GTCTGTTTCTGTTTTAGCCCTGGGAACTGAATTTTGGTTTGGAGTAGCATTGGAAGTTTAGGAATCTTGAGCAGATCCTGAGATGCAGTTTATATTGGCAGCCACCTTTATACCTCCTTCATATTTAGTCCTTACTAGTGTAGCCATCTTTGGGGTATGGATCCTTCACCATGGGCTACAAAGACCTCCATGCTATCCAGTCTAGAAGGATATGGAGGAGGGGGCACCCAGACCCTTGTTTATTCCTTAGGATTCAGGCATTTAATTTTGAATTTAATTTGCTTTCTTTTTCTTCTCATCTCTTCTCATGTGTGCTGTGTCTGGCTCTCTTACTGAGGCCTGCTCCTAGGAAGACATATCATCAATGGGACAGAGTTGAAGTAAATGCTTTCTAATAAG…
>TUCP_000121
GTCTGTTTCTGTTTTAGCCCTGGGAACTGAATTTTGGTTTGGAGTAGCATTGGAAGTTTAGGAATCTTGAGCAGATCCTGAGATGCAGTTTATATTGGCAGCCACCTTTATACCTCCTTCATATTTAGTCCTTACTAGTGTAGCCATCTTTGGGGTATGGATCCTTCACCATGGGCTACAAAGACCTCCATGCTATCCAGTCTAGAAGGATATGGAGGAGGGGGCACCCAGACCCTTGTTTATTCCTTAGGATTCAGGCATTTAATTTTGAATTTAATTTGCTTTCTTTTTCTTCTCATCTCTTCTCATGTGTGCTGTGTCTGGCTCTCTTACTGAGGCCTGCTCCTAGGAAGACATATCATCAATGGGACAGAGTTGAAGTAAATGCTTTCTAATAAG…
>TUCP_000122
ATTTGTAGAAAGATATTGTGTAAATTTGGTTTTGTCATGGAATATCTTGGTTTCTCCATCTATGTTAATTGAGAGTTTTGCAGGATACAGTAACCTGGGCTGGCATTTGTGTTCTCTTAGGGTCTGTATGACATCTGTCCAGGATCTTCTGGCCTTCATAGTTTCTAGCGAAAAGTTGGTGTGATTCTGATAGGTCTGCCTTTATATGTTACTTGACCTTTTTCCCTTACTGCTTTTAATATTCTTTCTTTATTTTGTCCGTTTGGTGTTTTAACTATTATGTGACGGGAG
>TUCP_000123
CCTGAAGGAAACAGACCGGATAAACAGTTCTCTGCACCCAAATCCCGTGGGAGGGAGAGCTAAACCTTCAGAGAGGCGGACACGCCTGGGAAACCAGAAGAGACTGCACTCTATGCACATCCAGACGCCAGAGGAAAACACCAAACGCCATCTGGAACCCTGGTGCACGGAGGCTCCCGGAAAGAGCGGCGCAGATCTTCCCGGTTGCTGCCACCGCGGAGAGGACTTAGGCAGTACCCCACGAGCAAACTTGAGCCTTGGAACCACAGGTAGGACCAACTTTTCCCCTGCAAGAAACCTGCCTGGTGAACTCAAGACACAGGCCCACAGGAACAGCTGAAGACCTGTAGAGAGGAAAAACTACACGCCCGAAAGCAGAACACTCTGTCCCCATAACTG…
>TUCP_000124
AGACTTCCCCAGGAGAGTTGACCCGGCAGCCTCTAACCCCACCTCCAGGGATGTTCAGCTGCTCAGAACCACAAAGCAAAACAAAGGGGCGAGGAGAGGAAGGAGCCACTATGCCTTCCAATCACCGCGGGCTTCTGAGCCCGCGCCCTCCCGCGGCTCGTCGCCGGGTCCTCAGGCTGGCGGAGGCCCAAGGCCTGGCTGGGTAGCTCCCTCCCTGGTCCCTTGTCTCCCCGCGGCTGCCGGTGACAGGAGCGGAGGAAGCAGCCGTGGGGCAGCCAAGGCGATGGGAAAACCAGATGGTCCTAAACCTCCTCCTCCCTCCTTCTCCACCCACCCACCCACCCAACCATCCACCCGACCATCCATCCATCCATCCTAACCCACCCCTCTCCCTCCAAC…
>TUCP_000125
CGATCCATGCTTATCACCCTGTACAAAGCTTAAGTCCAAGTGGATCAAGGACCTCCACATCAAACCAGATACTCTCAAACTAATAGAAGAAAAACTAGGGAAGCATCTGGAACACATGGGCACTGGAAAAAATTTCCTGAACAAAACACCAATGGCTTATGCTCTAAGATCAAGAATCGACAAATGGGATCTCATAAAACTGCAAAGCTTCTGTAAGGCAAAGGACACTGTGGTTAGGACAAAACGGCAACCAACAGATTGGGAAAAGATCTTTACCAATCCTACAACAGATAGAGGCCTTATATCCAAAATATACAAAGAACTCAAGAAGTTAGACCGCAGGGA
>TUCP_000126
TACCTTAACCTGGCCACCCTCCTGCCTCAGCCCCCTAAATGCTGTTGGTATTCTTCAGCAACAAACCCAGAGGACTCTATTCCTTTATTTCTTGGGGTCCCCCACCTGCCCCTCCCTTCTGCCTCTGGATCCCTTCTACCTCATGCCTGGCCTCCAGTCCCCAGTTTATGTGAGACCCCCTCCTTCTCTTTGTATGTCCCCAACTCATATCCACCTCATCTTGCCTCCCCACACCTGCTCCTCCTCTGGTTCTCTGACTCTTTGGCCCTCGCCCACTCCCACGTTGTTGTGGCGCCTTTAGCGCCCCCACCCTACCCCATCACTCTCCCTAAGTCCTGAGACACCCTGGAACTTTTTCCTCCGGGTTGTGGGCTGCTTAGGGTTGGGGTAGGGGACAGT…
>TUCP_000127
AAGCCAAGAACAACCCCCGCTCGACCCCTCTACACATGTTCCCTCAGCTACCTTGTGAGGACGAGGTGAGGGTAGCAGGGCCTGATGGGGACCTCAAGTGAGGAGGGATGAGAATGGCATTGAGAGACGGTTGGATGGAAAGTTCTAGAGACAAAATTGACATCCCCAGTTAAGGAGAGGCAAGGCTATGGAAAGCCAGTTAAGGTTAGGATGAGGAACCAAACAAGGACCCAGATACTGGCAAGGCCAGGTGGAGGAATCTTTAGCCACAGGACTCTTAGGTGGAAAAGTAGAAAAGGCCTGGTATGCAGCCACAATGTGGAGACACCTAGCTGAGCCCAGGACCACCTTGTACCCTCTTAGCTCCCCAGTCTTGTTCAACACCAAGCCTCTCCACAT…
>TUCP_000128
AAGCCAAGAACAACCCCCGCTCGACCCCTCTACACATGTTCCCTCAGCTACCTTGTGAGGACGAGGTGAGGGTAGCAGGGCCTGATGGGGACCTCAAGTGAGGAGGGATGAGAATGGCATTGAGAGACGGTTGGATGGAAAGTTCTAGAGACAAAATTGACATCCCCAGTTAAGGAGAGGCAAGGCTATGGAAAGCCAGTTAAGGTTAGGATGAGGAACCAAACAAGGACCCAGATACTGGCAAGGCCAGGTGGAGGAATCTTTAGCCACAGGACTCTTAGGTGGAAAAGTAGAAAAGGCCTGGTATGCAGCCACAATGTGGAGACACCTAGCTGAGCCCAGGACCACCTTGTACCCTCTTAGCTCCCCAGTCTTGTTCAACACCAAGCCTCTCCACAT…
>TUCP_000129
ACTCAATGGACGGTGAGAGGGGCTCACTTGCATCGCTAGCTTTGCAACACTTCGTGATCTCTGCTTTGCCAAGAGAGGCCCAGCCGAGAACTTCTCCTGGTGTCCATGAGGGTCCTGATTCCTCCTGCTGACTCGTGCATGCGGAGACTGAGGCCTGGCTGTCCCTGTTATGTGGTGCCACAGCTGCTGATTGTGTCTGCTGTCCCTGATCTACCGAACTGGAATGCTGGTGTATTCATGAAGGATTTGCTAGTGGATCAAACTGCCCCTGCTGGCCTGCGAACTGAACTGCTGATTTCCTGACAACGCAGATGGGATTTGCTCCAAAGAACCATTCCTAAACAGGAAACAGAAAGCTGTGGATCTCATCAAAACAGACAAACTCAGAGTTGAGCAGGG…
>TUCP_000130
TTTCCCCAAGGCTGTGGTTGAAGGCTGGAGAGTCGTTTGCTGGGAAGTGGCGGGCTCTCTAGGATAATCTGAAACCATTTCCCAGTGCCGTTAAAATGACTTGAATTCCCACTGACAGAGGGGAAGAGGAAGGGTTTGAACTGGGCAATGAAGTGGCTATTGTTTTAGTAAGGGTAAGTGTAATGAGTGTGTGTGTGTGCGTGTGTGTGTGTGTGTGTGTGTATGTGTGTGTATTTGTGTGTGTGCATGTGTGTATGTGTATATGTGTATGTGTGTGTATGTGTGTGCATGTGCGTGTGCATGTGTGTGTATCTGTATATGTGTGTATGTGTGCATGTATGCATATGTGTGTGCATTTTATGTGTGTGCATGTGTGTGTTTATGTGTATGTGTGTGTGC…
>TUCP_000131
GCCTACTAGGGCCCCAGCCTCGGGGCCACTGGGACTTGGAGGGGTTAACTAGAAGTGAAGAGTACGGATCTGCAGTCTTAAAGGAGCCCAGGCGCCTTGGAGAGAGGCTGGGAAGGAGGAAGGAGACCTTGGTGGCTCATGGTGGCAGAGGCCGATCCTGGGCTGGTGAGTTAGGAGGATGGGTGCTGTTCCCCTAGACTCTCTCAGGGTCTGGTAAACATTCCTGTAGCATTTCCACTCCTCTCAGCCCAAGATGCCCCCCTCCAAACCCCCTTTCTGGGCCTCCACCCTCAGCCCAGCCTCCCAAGCCTCCTCCAATTCCCCTCACACTCACGGAAGCTTGAACAAGGACACATTCTCTCTCTCTCTCTCTCTCTCTCTCTCTCTCTCTCTCTCTCT…
>TUCP_000132
GCCTACTAGGGCCCCAGCCTCGGGGCCACTGGGACTTGGAGGGGTTAACTAGAAGTGAAGAGTACGGATCTGCAGTCTTAAAGGAGCCCAGGCGCCTTGGAGAGAGGCTGGGAAGGAGGAAGGAGACCTTGGTGGCTCATGGTGGCAGAGGCCGATCCTGGGCTGGTGAGTTAGGAGGATGGGTGCTGTTCCCCTAGACTCTCTCAGGGTCTGGTAAACATTCCTGTAGCATTTCCACTCCTCTCAGCCCAAGATGCCCCCCTCCAAACCCCCTTTCTGGGCCTCCACCCTCAGCCCAGCCTCCCAAGCCTCCTCCAATTCCCCTCACACTCACGGAAGCTTGAACAAGGACACATTCTCTCTCTCTCTCTCTCTCTCTCTCTCTCTCTCTCTCTCTCT…
>TUCP_000133
TGAAGAATTGGATTGGAATTTTGATGGGGATTGCATTGAATCTGTAGATTGCTTTTGGTAAAATGGCCATTTTTACTATATTAATCCTGCCAATCCATGAGCATGGGAGATCTTTCCATCTTCTGAGGTCTTCTTCAATTTCTTTCCTCAGTGTCTTGAAGTTCTTATTGTACAGATCTTTTACTTGCTTGGTTAAAGTCACACCGAGGTACTTTATATTATTTGGGTCTATTATGAAGGGTGTCGTTTCCCTAATTTCTTTCTCGGCTTGTTTCTCTTTTGTATAGAGGAAGACAACTGATTTATTTGAGTTAATTTTATACCCAGCCACTTTGCTGAAGTTGTTTATCAGCTTTAGTAGTTCTCTGGTGGAACTTTTGGGATCACTTAAATATACTA…
>TUCP_000134
GGCGGAACTCCGGAAAGTACCATACTCTGAGGTTCAGGGAGATCCGGTTATACTACTTGGACCAACCCACCTGGTTGCTGCGCCGGATAGTTTCAGGGATTTTTCCAAAAACGCACAGCCTTAAAAGCTCCTGGCGGTGCTCAGAAGGTACTTCCGGTTCTGCACGCCACTGATTTTTTTTTTTTCTCTCCCGTGGCGCGGACCGACAAGCAGAACAGGAAGTAAGATCAGATCGTGATGTAACTGACTTGATTATGCTTTGCCTGAGTCCCACTGAACGGGATTCCACTTCACTGTGCTTTGGACAAATGGCTGAGGAAGCAATGGAAGGGAAGAAATGTTTGTCGCTGCTCTTGGGTTTAGTGTTCAGCCCGTCACTGCAAGAAGAGGTCATGGGGG…
>TUCP_000135
TGGGCCCCTCCCTGATGTTACTGAGGAGTGAAGCTCCCAATGTCCCAGAGGCTCCTGAGCTTCTGATGATGTCACATTGCCCAGTGACATCACAGAGCTAGCGGTGTGCAGGGTGGCGACCTCAGCCCACTCTCCAGTGTCCTTAGAGTCCCACACTGAGGATTTCAAGGCCACCTTCTGGTATCTAGAGTGGAACCCACTAGGTTCATGCAGAATCTCATGGCTGCCATGTCTCTTCCTCCCTCCCCTGGTCCACCTGCTTCATGCTCTTTCTGGATCTCTGAGGAGTTGCCCTCGCTCTCCCCTGTGTGTGAAAATGCCTAGCAATCCTCTTGCAGGCCTCCCCTTGGCTGCCTATGAATTAATATTGGCTCTTCTCACCAAGATGGAGGAGAGGAA…
>TUCP_000136
CCCGCCGGCCGGCTCGCCGCCCCGCCGCCCCGCCGCACGCGGCCTGGGGCCTGCTTCCCTGAGTGCTCGCCGCCGCCGCCGCCGCGACTTGAGCTTTCTTTTTTTTTTTTTTTTTTTTTTTTTTTTAACTCGGCCCTGCCCGGATGGCGGCCGCCCTGTTTCCCAGATCCTCGGCTCTCGCGTCCGCCGCCCGGCCTGGCCCGGTTCGGCGGCGGATCGTGGCTGCAGCTGCCGCCGCTTTCTATCACCCCCCCCTTCTCTTTTTTTTTCTTTTTTTTTTCCTCCTTTACTGGAGCTGCGCGCGCGCGGTGGCGGCGACGGCGCGATCCCGGGGCGGGCGCGCGCGCGGGGGAGGGGAAGGGGAGGCCCCGGGGAACGCGCGCGCTGTCTGTCTTTGGT…
>TUCP_000137
AGTGAACATCCAGGAGTGGTTGCAGCTGACTATGTATTCCTGAGTGGAAGTCACAGACCTGCCGCCTCACTGCTCACTGTGGAGCCTTGAACCTGATCCTGTCTGCAGCCACGTTTTTACGGTCATGTCCTGCTACCCAGAGGCCTTCCTTTTCCCTATGCTGGTACCCAGCTTCCCAGTCGGCAGCCAGAGCTCAACGTGCCCCAGCTTGCTGCACCCTGAGTTCCCCTGGCTCTGAGACAAGCTAGCTTGCTCTGCCGAAGTGTCACCCCACCCCAGCACACCCAGTCCGCACCCTCTGTGACCTCCATCCTGTCTGTGTGCCAAGCCTAGCACTCCTATTGCTTCCATGTCCCAAGGGCCCTGTCTCAGTTCTGGGAGGATCACGCCTGTCCCTAC…
>TUCP_000138
CAAGCCAACGGCTCCCTGTTTTCTCTGAGACATAACAGTCCCTGTCACTCAGGCCTCGCTAGCCATTCAGAGCACCCAGATTAGCTGCCCAATAAAGGGCGCTGCGGATCGGCGAGAGGCGGGTTCTTCGCCGCCATGCTCCGGGCTCCCGTTTAAGGCTGACCGAGGTGCGTGAGCTCCGCTGCCTGGGTCAGTGGGAAGAGTGCAGTCGAGATCGGAAGCCGCGCCATGGACTCAGTGACCTTTGAGGATGTGGCTGTGAGCTTCACCCAGGAAGAGTGGACTTTGTTGGATCCTCCTCAGAAGAAGCTGTACGTTAGTGTGATGCTGGAAACCTGCAGTAACCTTGCTTCTGTGGGAATCAAATCAGAATACCAGACCATTGAAGACCTGTATAAA…
>TUCP_000139
GCCAACGGCTCCCTGTTTTCTCTGAGACATAACAGTCCCTGTCACTCAGGCCTCGCTAGCCATTCAGAGCACCCAGATTAGCTGCCCAATAAAGGGCGCTGCGGATCGGCGAGAGGCGGGTTCTTCGCCGCCATGCTCCGGGCTCCCGTTTAAGGCTGACCGAGGTGCGTGAGCTCCGCTGCCTGGGTCAGTGGGAAGAGTGCAGTCGAGATCGGAAGCCGCGCCATGGACTCAGTGACCTTTGAGGATGTGGCTGTGAGCTTCACCCAGGAAGAGTGGACTTTGTTGGATCCTCCTCAGAAGAAGCTGTACGTTAGTGTGATGCTGGAAACCTGCAGTAACCTTGCTTCTGTGGGAATCAAATCAGAATACCAGACCATTGAAGACCTGTATAAACAA…
>TUCP_000140
TCCCGTTTAAGGCTGACCGAGGTGCGTGAGCTCCGCTGCCTGGGTCAGTGGGAAGAGTGCAGTCGAGATCGGAAGCCGCGCCATGGACTCAGTGACCTTTGAGGATGTGGCTGTGAGCTTCACCCAGGAAGAGTGGACTTTGTTGGATCCTCCTCAGAAGAAGCTGTACGTTAGTGTGATGCTGGAAACCTGCAGTAACCTTGCTTCTGTGGGAATCAAATCAGAATACCAGACCATTGAAGACCTGTATAAACAACCTGGGAAAAATATAAGGAACATCATAACGTGCTCCGAATATACACCATACGATCTTGAGGACCATGGGAAGAAGCAATATCCCTCCAGCTCTCTCACAACTATTCACATATACATGCGAACCCCCCCTGTGAGCAGAACCGA…
>TUCP_000141
GGTTGAGGCAGGTTAACGAGGATTCAACGAGATGTACAGGAAAGTGGTGTGCACTCGCGCTGGACTCAGATTGCGGTCTCCCCGCCCACTTCTCGAGCCTCCTAGTGGCTGGGGGAGCGGTGATTCCGCGAGAGAATTGAAACCCTCCCGGGACTCGGTTGGAGAGCCAGTGATAAGGCGTAGGCTCCGGAAGGTCCTCCTACTCTTAAATCTTCCTACCGCGCCTCGGCTCCGCCTTGCGCCCGACTGCGTTGTCGGTAGTTGCGTTCTCAGGCAGGCGGTGAAGGCGCTGGCGAGTGGAGGAGCCCTCGTGATTCGGAGTTTTTGGCCTTTGAAGATGTGGCTGTGGAGTTCAGCCAGGAAGAATGGGTTTTGCTGGATCCTTCTCAGAGGAAACTA…
>TUCP_000142
GGTTGAGGCAGGTTAACGAGGATTCAACGAGATGTACAGGAAAGTGGTGTGCACTCGCGCTGGACTCAGATTGCGGTCTCCCCGCCCACTTCTCGAGCCTCCTAGTGGCTGGGGGAGCGGTGATTCCGCGAGAGAATTGAAACCCTCCCGGGACTCGGTTGGAGAGCCAGTGATAAGGCGTAGGCTCCGGAAGGTCCTCCTACTCTTAAATCTTCCTACCGCGCCTCGGCTCCGCCTTGCGCCCGACTGCGTTGTCGGTAGTTGCGTTCTCAGGCAGGCGGTGAAGGCGCTGGCGAGTGGAGGAGCCCTCGTGATTCGGATCTCGTGTTTCCCAGGCTGGCCTCAAACTTTCTCTTAGCCGAGGAAGACCTTGAACTTCTGATCCCGCTACCTAAACCC…
>TUCP_000143
CCCGCCCACTTCTCGAGCCTCCTAGTGGCTGGGGGAGCGGTGATTCCGCGAGAGAATTGAAACCCTCCCGGGACTCGGTTGGAGAGCCAGTGATAAGGCGTAGGCTCCGGAAGGTCCTCCTACTCTTAAATCTTCCTACCGCGCCTCGGCTCCGCCTTGCGCCCGACTGCGTTGTCGGTAGTTGCGTTCTCAGGCAGGCGGTGAAGGCGCTGGCGAGTGGAGGAGCCCTCGTGATTCGGAGTTTTTGGCCTTTGAAGATGTGGCTGTGGAGTTCAGCCAGGAAGAATGGGTTTTGCTGGATCCTTCTCAGAGGAAACTATACAGAGATGTGATGCTGGAAACCTGCAATAACCTTGCTTCGATAGAAGTTACATGATAGATGCAATTTGCGAGCATAAA…
>TUCP_000144
CCTCCCGGGACTCGGTTGGAGAGCCAGTGATAAGGCGTAGGCTCCGGAAGGTCCTCCTACTCTTAAATCTTCCTACCGCGCCTCGGCTCCGCCTTGCGCCCGACTGCGTTGTCGGTAGTTGCGTTCTCAGGCAGGCGGTGAAGGCGCTGGCGAGTGGAGGAGCCCTCGTGATTCGGTGAGGAGCTGGGAGTCTGGGTACTGGCCCCGTGAGCTGCCAGGTCCTTGCTGGGGTCCTTGTCTGCGGCTGCGCGTAGTGTAGCCGCCGGAGCGATCGGGGCGACTGTGTCTTCAGCGCGGGGACACTGCCATCCCGACACTCGCCCGCAGCTCCCTCTGCTGTCCACTCGGACTCCTTTCCTCTCCGGTCTCCTTTCTCTTTGGGTCCCCTGGCGTCGTTTC…
>TUCP_000145
CCTCCCGGGACTCGGTTGGAGAGCCAGTGATAAGGCGTAGGCTCCGGAAGGTCCTCCTACTCTTAAATCTTCCTACCGCGCCTCGGCTCCGCCTTGCGCCCGACTGCGTTGTCGGTAGTTGCGTTCTCAGGCAGGCGGTGAAGGCGCTGGCGAGTGGAGGAGCCCTCGTGATTCGGTGAGGAGCTGGGAGTCTGGGTACTGGCCCCGTGAGCTGCCAGGTCCTTGCTGGGGTCCTTGTCTGCGGCTGCGCGTAGTGTAGCCGCCGGAGCGATCGGGGCGACTGTGTCTTCAGCGCGGGGACACTGCCATCCCGACACTCGCCCGCAGCTCCCTCTGCTGTCCACTCGGACTCCTTTCCTCTCCGGTCTCCTTTCTCTTTGGGTCCCCTGGCGTCGTTTC…
>TUCP_000146
CCTCCCGGGACTCGGTTGGAGAGCCAGTGATAAGGCGTAGGCTCCGGAAGGTCCTCCTACTCTTAAATCTTCCTACCGCGCCTCGGCTCCGCCTTGCGCCCGACTGCGTTGTCGGTAGTTGCGTTCTCAGGCAGGCGGTGAAGGCGCTGGCGAGTGGAGGAGCCCTCGTGATTCGGTGAGGAGCTGGGAGTCTGGGTACTGGCCCCGTGAGCTGCCAGGTCCTTGCTGGGGTCCTTGTCTGCGGCTGCGCGTAGTGTAGCCGCCGGAGCGATCGGGGCGACTGTGTCTTCAGCGCGGGGACACTGCCATCCCGACACTCGCCCGCAGCTCCCTCTGCTGTCCACTCGGACTCCTTTCCTCTCCGGTCTCCTTTCTCTTTGGGTCCCCTGGCGTCGTTTC…
>TUCP_000147
CAGTGATAAGGCGTAGGCTCCGGAAGGTCCTCCTACTCTTAAATCTTCCTACCGCGCCTCGGCTCCGCCTTGCGCCCGACTGCGTTGTCGGTAGTTGCGTTCTCAGGCAGGCGGTGAAGGCGCTGGCGAGTGGAGGAGCCCTCGTGATTCGGGTCTCACCACTTAGTTCTTGCCTAGAACTTGCTATGTTGACCAGGTTGGCCTCAGATTCAGAGATGGGCCTGATTCTTTCTACTGAATACCAGGATTAAAGGCATGCACCATCACATCCAGCATGAGGAATATTTTCTGAAGGAGTTTTTGGCCTTTGAAGATGTGGCTGTGGAGTTCAGCCAGGAAGAATGGGTTTTGCTGGATCCTTCTCAGAGGAAACTATACAGAGATGTGATGCTGGAAACC…
>TUCP_000148
CTGCTTTCCAGAATTCTGGGATTTCAGTTTTGTGCTGCTAAGTCTAGCTTTGCTTTGGTTCTGTTTTAAATTTTTTTTTATGTGTATTTATTTCATCTGTGGGCCATGTGCATACCTGATGCCAGGGAGGTGAAAGAGTGTGTAGGATCCCATAACTGGAGTTATGGATGCTTATGAATAGAAATGTGGCAGCCACTCTAAATCCCAGAGCCATTGTCAGTCTCCAAGCCTTCTAATTTTTAAAACGTCTTAATTTTGAAACATGATCTCATAAATTTGTCCAGGGTGGCCTTGAAACCCAGTCTTGCTCAAGTTGCCCAGTTGTGCCTTGAACTTTAAAAAAAAATTATTATTGTTACTTTTATGTGTATGAGTGCCTTGGCTGTTTATATCTGTGTA…
>TUCP_000149
TCTCCAGGATAGAAGTGTCAGGGTGACTACTCCAGGATTTATAATAACACTTTAAATGGTTTTGTTATTTATTTTTGCTTTAAGTGCATTGGTGGTTTGCCTATGTATATTCCTGTGAGGGTGTCAGATCCCCCTGGAGGTGGAGTTACAAACAGTTGTAAGCTGCCATGTGGGCGTTAGGAATTGATCCTAGGTCCTGGGGAAGAGCAGCTAGTGCTCCTAACCGCTTAGCTGTCTTTCTAGTTTCAGGATTTTTAATCAGTTTATACTGATACCTCAAAATAGATCCTGTTTCTGGGCTGCAAGAACCTTTATTGGCTCAGTCAGGAAGACATAGAAAGGGTTGATCACTTAGTATCTTGAGCATCCTCACATTATCATAAATGTCCAGGACAAACC…
>TUCP_000150
TCTCCAGGATAGAAGTGTCAGGGTGACTACTCCAGGATTTATAATAACACTTTAAATGGTTTTGTTATTTATTTTTGCTTTAAGTGCATTGGTGGTTTGCCTATGTATATTCCTGTGAGGGTGTCAGATCCCCCTGGAGGTGGAGTTACAAACAGTTGTAAGCTGCCATGTGGGCGTTAGGAATTGATCCTAGGTCCTGGGGAAGAGCAGCTAGTGCTCCTAACCGCTTAGCTGTCTTTCTAGTTTCAGGATTTTTAATCAGTTTATACTGATACCTCAAAATAGATCCTGTTTCTGGGCTGCAAGAACCTTTATTGGCTCAGTCAGGAAGACATAGAAAGGGTTGATCACTTAGTATCTTGAGCATCCTCACATTATCATAAATGTCCAGGACAAACC…
>TUCP_000151
TCTCCAGGATAGAAGTGTCAGGGTGACTACTCCAGGATTTATAATAACACTTTAAATGGTTTTGTTATTTATTTTTGCTTTAAGTGCATTGGTGGTTTGCCTATGTATATTCCTGTGAGGGTGTCAGATCCCCCTGGAGGTGGAGTTACAAACAGTTGTAAGCTGCCATGTGGGCGTTAGGAATTGATCCTAGGTCCTGGGGAAGAGCAGCTAGTGCTCCTAACCGCTTAGCTGTCTTTCTAGTTTCAGGATTTTTAATCAGTTTATACTGATACCTCAAAATAGATCCTGTTTCTGGGCTGCAAGAACCTTTATTGGCTCAGTCAGGAAGACATAGAAAGGGTTGATCACTTAGTATCTTGAGCATCCTCACATTATCATAAATGTCCAGGACAAACC…
>TUCP_000152
TCTCCAGGATAGAAGTGTCAGGGTGACTACTCCAGGATTTATAATAACACTTTAAATGGTTTTGTTATTTATTTTTGCTTTAAGTGCATTGGTGGTTTGCCTATGTATATTCCTGTGAGGGTGTCAGATCCCCCTGGAGGTGGAGTTACAAACAGTTGTAAGCTGCCATGTGGGCGTTAGGAATTGATCCTAGGTCCTGGGGAAGAGCAGCTAGTGCTCCTAACCGCTTAGCTGTCTTTCTAGTTTCAGGATTTTTAATCAGTTTATACTGATACCTCAAAATAGATCCTGTTTCTGGGCTGCAAGAACCTTTATTGGCTCAGTCAGGAAGACATAGAAAGGGTTGATCACTTAGTATCTTGAGCATCCTCACATTATCATAAATGTCCAGGACAAACC…
>TUCP_000153
CCTAATAAGTGTAGTAAAGGGGGTTCACACAAGCTCCAGATTTCCGGACTTAGTGATCTCAGGGTCACTGTTCACAAAGGGGAGGAGCAGGCGGCTGAGCAGCCGGAGCTGAGGCCGTGAGTTCTCTCCAGTGCTGGATGGGAAGACAGAAGGGCAGGCTGTTGGAAGACAGGCACAAGTGCTACTGAAATGCAAATCTCTGTGTATCTGGGAAAGGTCTGGTACTGTACTGGAAGACTGGGCCTGGGACCACTTTGCTGTGGTCTCAAACAGCAATCTCAAACAGTAAGGGAGGTGCTGTTGTAATTCAAGACTCAATGGCCAATCAGGGCGGAGAGATTGACCCGCCAGTCAGGAGAGGAGGCGGGATCTTCCGGGTGCCTTGTGGCGGCTTCAGCA…
>TUCP_000154
AGCTGAGCTTGCTTGGAAAGTTCTGTTTTTCTCTGAGCGCTGCTGCTGGGTTCTAGGAGACAAGTTCTTGCAAGCTCCCAATTCGAAACATGGGTGTACTGACCTGTGATGATTTACACATAAACTTCACTTGGGAAGAGTGGTCCTTGCTGGATTCATCTCAGAAGAGACTTTACAAAGATGTGATGGTGGAGACCTACAGGAACCTCACTGCTATAGGTAAAACTGAGTTTTCCTTTAAGTTTTAAAATAAGGGGGTCGGGAGACAACTGTTTCTTGGTTACTGATGCTCTTTTGTAATCCTGAGTGAGATTGAGGAAGAATGAGGTGAATAAGGCAGGCCTGGTTCTCAGGTTCACTGAAGATAATGGCTTATTGACTCATTTCCAATAATATATC…
>TUCP_000155
CTTGTGTGTAGAAAGATGCTTAGCAGGATGTCAAACTCAGGCCTGGTTTCTCTTTACTTCTCAAAGTTAACTCTCGTATCTTTTAACATTTAGGTGTAAGATTTCTTTGGAGTTAATTTTGTAGAGGTTGTAGAAGGCAGCTCACGGTGGGTAGTACTCCAATATTAATGTGTAGAAGAGTAGAGTCGATGATGTTTGATGTTAAAGGATTTACCAATGCTTAGGAAATAGTGACACCAAGTAGCCTTTAGCTGAAGGAGGAAGGACTCTGAAACACTCACAGATAATTAGTAAGCTAACCAGAGCCCTTAGAGACTACGGTTCTAGGATACATATATTAGTTTACTAGGATTGTCCAGAAATTCTTCTCCAAAACATAACAAAGGAGGCTAGCCTGCT…
>TUCP_000156
GTTTGTGGCTAAGACAGCGCGTGTGCTTTGATATGGACCATTGGAATTGTGGGTGTCTGCGGGCGGAGTTTGTGCCGGCTTGGTGAGGTGCGGCGTGAGATTCTAAACAGATGTTTCAAGTGGCTGTGCCCTGACCCATGTCTGAGCTTGTCCACACTTCCATCCTGATGTCCTTATGTGGGTGAAGAGGATCCCAACCTGGAGCCTGGATCCAACACTGAAAGGCCCATAACTTCTGGTCCTCACCATCTCTCCAGCAGTGAAGGTCCCCAATGTCATCCTGTGGATCCAGCACACCCAGCTGAAGGAGGCTCCAAGAGATAACAGAAATGGGTCGTCACCAGAGTCTGATAACTTTCAAAGACGTGGCTATAGAGTTTTCCCAGGAGGAGTGGGAAT…
>TUCP_000157
GAGAGTCAGCAGTGAGGTATTTATCTATTGCTGTGACAGTGGCTTAGACACTCCCCACAGCAGCCACAGGACGCTGGCACAGTGGCTGTTATTTTCTCAGGGTGTGCCGGGCCCCCTGTGTAGGGCCATTCGGGCTCAGCCTCGAGGCAGGTGAGGGACAGACTAGGGTGGTTGGAGGGATATTCTCCTGAGGCACCAAGCCTACAAGTGGAGCAAGGAGGGATGTCTCTGTCACCGTCACCCAAGCCAAGGTCGAGAGCCTGCTAGACTTGAGGCCCCAAACTCAGAAGTCACCCAGGGTTCTGCAGCCCTTCTGTCATCACAGTTATTTGGGGACGTGTTGACAGACAGGTCTATATGGGGCAGAATGGAAAAGGGCTGGAGCCAGGAGGGCCCAGA…
>TUCP_000158
GAGAGTCAGCAGTGAGGTATTTATCTATTGCTGTGACAGTGGCTTAGACACTCCCCACAGCAGCCACAGGACGCTGGCACAGTGGCTGTTATTTTCTCAGGGTGTGCCGGGCCCCCTGTGTAGGGCCATTCGGGCTCAGCCTCGAGGCAGGTGAGGGACAGACTAGGGTGGTTGGAGGGATATTCTCCTGAGGCACCAAGCCTACAAGTGGAGCAAGGAGGGATGTCTCTGTCACCGTCACCCAAGCCAAGGTCGAGAGCCTGCTAGACTTGAGGCCCCAAACTCAGAAGTCACCCAGGGTTCTGCAGCCCTTCTGTCATCACAGTTATTTGGGGACGTGTTGACAGACAGGTCTATATGGGGCAGAATGGAAAAGGGCTGGAGCCAGGAGGGCCCAGA…
>TUCP_000159
GAGAGTCAGCAGTGAGGTATTTATCTATTGCTGTGACAGTGGCTTAGACACTCCCCACAGCAGCCACAGGACGCTGGCACAGTGGCTGTTATTTTCTCAGGGTGTGCCGGGCCCCCTGTGTAGGGCCATTCGGGCTCAGCCTCGAGGCAGGTGAGGGACAGACTAGGGTGGTTGGAGGGATATTCTCCTGAGGCACCAAGCCTACAAGTGGAGCAAGGAGGGATGTCTCTGTCACCGTCACCCAAGCCAAGGTCGAGAGCCTGCTAGACTTGAGGCCCCAAACTCAGAAGTCACCCAGGGTTCTGCAGCCCTTCTGTCATCACAGTTATTTGGGGACGTGTTGACAGACAGGTCTATATGGGGCAGAATGGAAAAGGGCTGGAGCCAGGAGGGCCCAGA…
>TUCP_000160
AGAAGAGATCATCAACTCAGAAATGCACAGCAGCCTGGGTTCCTGAGAGTGACACCACATAGATCAGGGAGAGGGGACCGACATGAACCTCTACTGAGGTCTTCAGGGAGGAATGGGGTGGATCCTTTTCTTACCTAAGTAGGGTGCCCTGGGGAAGCTGGCTCCAGCCAGTGTCCCAGGTCACAGAGCCTGGGGGTTGAGCTCTGGATGAGACCAAGGAGCGCAGGTGGTGTTAGGAGGAGTGAGAACAGAGTCAGCCTCGTGGTATTGTGAAGAAGAGGAACCCAGTCAGCCTCGTGGTTACAGGGCTTTATTTTCTAGGGGGACACAGCGCTCATTCTCGTTTCCGCAGGTGGATGTAGATGATGCCACTGACCAGGGCGAGTGGAAAGGCCACCC…
>TUCP_000161
CTCTCTAGAGCCAAGATCCGTGATGATATATGTCACCATCATAGGCCTCTGTATTCTACTGTTTTCAGTGATAGTTTGTGGCCTTTGGAAATGGAAAAGACTTACGACATCCAACACAGGCCTGTGTCTCAGACTTGATGTCAGGTGCTGTTTGCCATCCTTCAGGAACACTTAACTGAAGAAGGGCAGGAAGCCTGTGGCTGGGCCTGGATTGTCAATGAGGGTGCAGAGGGTACCTGGAAGAGAAAGGGGGACAAGAGACTCGAAGAAGGACACCAAGACAAGAGTCTGATCAAGGCGACAATTTTATTTTTTCCCAAGGCTGAATTTATACCATAACAGGGGTAACAGAGAGAGGGGTGGGGGAGTGGGAAACATTTATGCAGGTCAAGGACACAG…
>TUCP_000162
CCACGCCAGACCCTCATCTGGCCGAGGGGCTCGCACCCCAGCACTCTACATACCGTACTTCACTTTCCATGTGCCCACCTAAGTGAGTGGGGGCCTGAGGGACCGCAACTCAGGACAAGGAATCCGGAGAGATGCTAAACTTGGGCTTGGCCTTTGCCACAGCCACACTGCGCTTGCGCAGGGGCCCTCGCGACGAGGCGAGGGTCAGGGCATCCAGCAGGCTGCGGTCCTCATCAAGCTGGCGGGCTGTGCAGAGTGGTGTGGGCACTTTAACGGTGTTCCCGAATTTGGAGTAGTCCACAGAATAGCGGCCATCCTCCTCGGCCACGATGGGGACAAAACGCTGCCCCCACAGAATCTCGTCAGCCAGATAGGAGGTGCGGGCCTGGGTGGTAATGC…
>TUCP_000163
GTCAGACAGGATACCCTCAGCGATCTCACACACGAGGACGAAGAGCAGTATGAAGGTCAGGATCCAGCGCAGGTTGTGCCCCGGGAAATGGAGCCAGGTGCTGTGGTGAATGTGCACCTTGGAGCTCTGGCTGCCCCATCCTGCAGGGAGAGATGCAGAAGAGCTGATTGGCCTGAGAGTTCAAGTTCGTGGGAGAGGAGGGGACCAGAGTGAAGAGTATTGTCTCCAGACTGGGCGCTCAACTTCGTAGACCACTTCCTGGCAAGCGCGCTGGGAGTTGAAGGGGTTTGCTAAATCTGATCTGAGTTGACTGGCAAGCGCGCTGGGAGTTGAAGGGGTTTGCTAAATCTGATCTGAGTTGACTCACACGGTCTTGGAGAAGTTACATGAGGAAGACTC…
>TUCP_000164
CTTCCGCCATCACGCTGAGCACGTGCTCCCGCGGCCCGTGCTCCCACAGCGTATCCAGGAGTTTGCGCGCGGCCGTAGAGTCCGCACCGCCCAGCTCCTGAAGGCGCGCGTACAGCAGCTCCGCGTGCGTGCGCAGCAGCGCGCCCTTAGGCGCGTCCCCGCCGAGGCGGAACAGCAGGTGCAGCGCGCTTCCGCGGCGTGCCAGGAGGACCAAGCGGGACTGCGGCACGTCGTCTACGTTGTCTGCGGCAGGGCCTGGGAAGAGCAAGCCTGGCAACGCGCGGGCGGCGGCGGGCGCGAGCGCGCGGTTACGCAGCAGGCGTAGGGCGAGCCGCACGTCCCCAGACTCCAGCGCCGCAAAGCTACGCAGGCCGAGAGGCCCTCTCCGCACGTGGAGCC…
>TUCP_000165
CTCCATTGTTGGTGGGATTGCAGACTGGTACAACCATTCTGGAAATCAGTCTGGAGGTTCCTCAGAAAATTGGACATTGAACTGCCTGAGGATCCAGCTATACCTCTCTTGGGCATATACCCAAAAGATACCCCAACATATAAAAGAGACACGTGCTCCACTATGTTCATAGCAGCCTTATTTATAAAAGCCAGAAGCTGGAAAGAACCCAGATGTCCTTCAACAGAGGAATGGAT
>TUCP_000166
ACTAGATGACAGTTGTACACTAAATAAGAAATACGGAATGCACAGCTGGCTCAGTATAATTTTATTTTGGTGGTTGGTGAAAAGGAAAAGCTAAACAATTCAGTAAATGTGCGAACAAGAGACAACAAAATTCATGGAGAAATATCAATAACTTCAGTCATTGAAAAATTGAAGAACCTCAAAAAATCACGTACGCTAAATGCCGAGGAAGAATTCTGAAGTCTTCCCCTTGTGCTTCTCTATAACTTTGTTTTGACCTCTGAAAATGCACTTTCCCTGTCACTTAAGATACTAGTTCTTTTAAGAACCCTAGGGCCACTTGTAGGGCTCCAATGAGTTCAACCTTAGAAGCAAAAGTGATTATTTGATATAAACAAAATTTTAATTCACTGTGTTCTG…
>TUCP_000167
CAAAGTGAGTTCCAGGACAGCCAGGGCTACACGGAAAAACCCTGTCCGCCCCCCAAAAAACAAAACAATAAAAAAAAAAAACCCTTGTTGATCTTGCAGCGGGCCCAGGTTCAATTTCTCGTATCCACTTGGCAGCTCAGAGCTGTATACAGCTGCAGTTCCAAGAAATCCAATACCTCTGTGGGCACCAGGCACACATGTGATGCACATGCATAAGTTCAGGCAAAATACACACATAGAATAAAATGAATGTTTAAACAGCAGTTTAAGGGATGGAGGCTTATTCTAGCTCCCAGTTCCAAAGACTAGTCCACTGTGATGGGGGGGCCATGGTGACAGAATCCTGAAGCAGCCGGTCGTGCCGTATCCACAGTCAGGAAAACAATGCTCCCTTACACT…
>TUCP_000168
TTTTGTTATTAGTTGTTACTAGAAGCCTAGTGTCATTTGGAGGCTGGTTCTCTTGAGAGGCAAAGCCATGGAGCTGACACTGACAATGGCCTTTTTGTTCCAAGAAAGGCCTCCTGGTTTAGCTGTGTGACTAAATGCTGTTTGCCCTCTTCGGTAGACTCTATTCTCAAGATTCTCTTGTTTTCTCACCATCCCATTTGATATGCTTGTTAGTAACTGTTACAGGTCTTCTTTACCACTGAGGAAAGATGGAATCCTACTGGAGACCAGAAAAAATGTTCCAGACACGGATAGAAGGCCCTCACTTCTGCCTGCTCTCTTCAGACGCCTGAAGGTAGGGAGTGCCAGGTCTGCCCCCAGGCTCCAAGGGTCGGTCTCCTAGGGGCTGGAAAATGCCCC…
>TUCP_000169
AAACACCAAACGCACAAAATAAAGAAAGAATATTAAAAGCAGTAAGGGAAAAAGGTCAAGTAACATATAAAGGGAGACCTATCAGAATCACACCAGACTTCTCGCCAGAAACTATGAAGGCCAGAAGATCCTGGACTGATGTCATACAGACCCTAAGAGAACACAAATGCCAGCCCAGGTTACTGTATCCAGCAAAACTCTCAATTAACATTGATGGAGAAACCAAGATATTCCATGACAAAACCAAATTTACACAATATCTTTCTACAAATCCAGC
>TUCP_000170
CTTGCTCTCCAGTTTCATCTCTCAAAAAAGACTGAAGATAATAGATGAACTGAGTTGCAGACTTCCAATCTCAGACTTCGCCCTGCAGACCTAGTGCTCTGTAGCTGTGGCTTCAATCCTCTGAGGAACCAACTGCTGAGCCCAGCAGCCCAGGAGCCCGGCTGCCTCTGCCTTTGTGAGTGGTGCAAGTCCCTTTCTGGAATCCTACTGACCGATTTGGAAAAACTCAGTTCTCACTTTCACACACCTCCTCCGAGACCGTTTGACCTTCAGCAGCCATCATCTATACACCAAGGGACCCAGAGGAGATTGAGAAGGAGGAGCAGGCTGCTGCTGAGAAGGCTGTGACCAAGGAAGAATTCCAGGGTGAATGGACTGCACCAACGCCTGAGTTCACTG…
>TUCP_000171
GGCATAATGGATTAAACAGCTCCACGTGGTGTTTTGAAATTCATCCCAACCGTAGGCTGAGTGACCTGGAGGTTGGAGAGACTGCCAAAGTCCAGAAGCTTCAGCATTTCCTTGGTGTCAGGATCTACCTCAATGATCTCCTGATCTAGGGCTGAGACCTCAGGAACATAATTATCTCTCCTCTCCCTCTCTTCTTCCTGCAACTTGATGGAGATGCCTCTCACAGGACCTCTCTGAATCCGCTTCATCAGATGCGTGACATAGCCGGCTATCTTGTTCCGAAGGTTTTTGCTGGGGATGATGGCGATCTCCTCGCACACGCGCTTGTTGGTGTGAAAGTCATTACCCAGGCGCGTGTAGTACTTCTCGATGATGACCCGGGCCGCCTTCTTCACAGTC…
>TUCP_000172
AAACAACACATCACCCAGGCAGCCAAAACCATCTTCGGATAATGAAACACACATGGTCCTCTGGGAGCTGGCTCGATTACCTTGGGCGAGTTACTTTTCTGGGACTCAATCCCATTTGTAAAATTGGGGTAAACAACAGGATATGCCTCCCTAACAGGACTGTTGTGATTAAAAACAACGCCAAAATGCTATTCCCTTCCATTAAAGAAAGCTAATCAGCTCCTACCCTCAGATCATCAGAAAGCAAACTCTTAACACCAGTGGCGGGTTTTAGAACACAATAAATGTCATCGTGTCTGCAGAAACTTGAAGCAGGTCAGCTACCTGCTATGACTAAAATTTTTCCAGATTCTTGACAACAAACCACGAAGAACCTGAAAACACCAGTCCTCTAAGACC…
>TUCP_000173
AACACACACACACACACACACACACACACACACACACACACACAAAGTCTGAGAAGAAATAAGTACAGACATGATGGTTCCCTTAGCTCCTGACTTGAAATCTGTAAAATGTACTGTAGATAGCTTAGCCTCTCTGCTATTGCAGACCCTCCTCTATGATACCAAGGACTTCAGGTTCACCTTCCTCTCAGTGTCTCACCTGCCTAACAGTAAGTTGTTAGGCAAATAAGGTCCTTCAGGGTTCCAAAACACCAAACTGTACTTAACGTATCAAATGTTGAAGATGTAGTTGCCTCAGATGTTCTCAGATCAATGGAGAAGGAGCCAGATGTGTTTCCTCCTCAGATGACAGTCAGTAGCCCTGGAACTTTTGACTAGTTGTAACAATTGTGGTGCAAT…
>TUCP_000174
CACAAATGCCAGCCCAGGTTACTGTATCCTGCAAAACTCTCAATTAACATAGATGGAGAAACCAAGATATTCCATGACAAAACCAAATTTACACAATATCTTTCTACAAATCCAGCACTACAAAGGATAATAAAGGGTAAAGCCCAACATAAGGAGGCAAGCTATACCCTAGAAGAAGCAAGAAACTAATCATCTTGGCAACAAAACAAAGAGAATGAAAGCACACAAACATAACCTCACATCCAAATATGAATATAACAGGAAGCAATAATCACTATTCCTTAATATCTCTCAACATCAATAGCCTCAACTCCCCAATAAAAAGACATAGATTAACAAACTGGATACGCAATGAGGACCCTGCATTCTGCTGCCTACAGGAAACACACCTCAGAGACA…
>TUCP_000175
CCGCTGCGGAGGGGTTGACCTGAGGCGGTTTTCGGTCGGGATCGCAACCCGGCCTTGCTTCCGTTGGACTTGCTTTGCCGTTGGCCGCCCTCGTAAATTGAAATGCATTAGGAAATCCCTCAGGGGTCGCGGGGTCACTGGATCACGGGTCAAGGTGTCACCGGCCGGGGGTATCCTTCAGGGACACGCACATGACGCGTTTCTCCTCTGAGGTCCCGGCCCACTCGTTGTCATCTTCTTCCGGGGCCTCGCCGGGTGGCCTTTCGGGTAGGCCGGCCCACAGGGCTGAACAGCATCCGTCGTACAGTGACATCACAGACCCCAGTATGCCGCCGTCACCGGAAGCTGCCCCTTCTGCTCGATGCGTCTCCGAGGGACCGGAAATAACGTCGGAGTCGG…
>TUCP_000176
CCGCTGCGGAGGGGTTGACCTGAGGCGGTTTTCGGTCGGGATCGCAACCCGGCCTTGCTTCCGTTGGACTTGCTTTGCCGTTGGCCGCCCTCGTGTGAGTAACGGGTGCGGCGGGGGAGGACGTCAGGGAGACGCCGGTTGGCAAACATTAAACGTCCTTTATCCTTGTCCGTGTTTCCCTGGTCATATTTGCGTACGGAGCCCGCTCATTTGCATAGAGAACAGTTGCGTCACTTCGATCCTTGGGAGCCCCAATGTTTGCTGGGTCATTTGCATACGCAATTCCGATATTTGCTTATATTTATGGTTTACTATTAAATCAACCCTGAAATTTGCATATATGTTTCTTACATTTGCATATACCCGTGCACTTGTGCATATAGGTGCTGTGAAATTTGC…
>TUCP_000177
GCCCCAGGGTGTGTGTACGTATATATATATACATCTTAAGGGGAATGAAACCACCAATAAGCACTGTATATACATTTATATATGTATATATATGCGTATTGTATATATACATTATATATATAAATAACACATCGCACACATGTGTATACAAATATATATACATTATACGCGCATACAACGTATACACACGTACATACACATGCGCTGCTTAGGTACCCACTGCGTGCGCATGTATACATCCCCCGAGGTGAACGAAACAGTGAGTGAACACGACATATAGGCAACCACGCGTCCCGCATATGCGCAGTGTATGTGTATGTCGCGTGTGCGAACGTATACATCGCATATGTACGTGAACAAGCGTATGCATACAGATACGAGGACATTACAGACGCACAA…
>TUCP_000178
CTGGAAAACAATTTTCCAAGCAAATGGTCAGAAGAAGCAAGCTGGAGTAGCCATTCTAATATCAAATAAAATCAATTTTCAACTAAAAGTCATCAAAAAAGATAAGGAAGGACACTTCATATTCATCAAAGGAAAAATCCACCAAGATGAAGTCTCAATCCTAAATATCTATGCCCCAAATACAAGGGCACCTACATATGTAAAAGAAACCTTATTAAAGCTCAAAACACACATTGTACCTCACACAATAATAGTAGGAGATTTCAACA
>TUCP_000179
GAGAGAGACCTCACCGCCTGATCAGGTGGGCACTCCTGAGGCTGCAGAGCGGAGGAGACCACCAACACTGCCCACCCCTGCCCACATCCCTGGCCCAAGAGGCAACTGTATAAGGCCTCTGGGTTCCCGTAGGGGATGGCCCAGGGGCGGCAGGACCCCTGCGCCTGAGACACCGCCGGAACCTGAAGGAAACAGACCGGATAAACAGTTCTCTGCACCCAAATCCCGTGGGAGGGAGAGCTAAACCTTCAGAGAGGCGGACACGCCTGGGAAACCAGAAGAGACTGCACTCTGTGTACATCCAGACGCCAGAGGAAAACACCAAACGCCATCTGGAACCCTGGTGCACGGAGGCTCCCGGAAAGAGCGGCGCAGATCCTCCCAGTTGCTGCCGCCGCA…
>TUCP_000180
TTCCTCCCTTCCTCCCTCCAACCTCCCTCCTGCACTCCAGCATGTCCATCAGCATAAGGAATCATCCAGCCTTCAGCAGCAGCAGCTACAATATTTGGGAAGAAATTAACCATCCTGATTCTTGGATGTGGACCACCCAACAGCTGTTTCTTCTCATTGAATAAATAGAAAAACTGAAGTCAAGAAACCAAGTTATGACGTGCTCCACTATGTTCATCGCAGCCTTATTTATAATAGCCAGAAAATGGAAAGAACCGAGATGCCCTTCAACAGAGGAATGGATACAGAAAATGTGGTACATCTACACAATGGAATATTACTCAGCTATCAAAAACAACGAGTCTATGAAATTCGTAGGCAAATGGTTGGAACTGGAAAATATCATCCTGAGTGAGCTAA…
>TUCP_000181
TTTCACCTTTTTAGGTGCTTCGCCCGTGGAAAGCCGCGAGACTCTGGTACCTAGTGGTTTTCGGTGGGTTTTTATTGTGTTTTGTTTTTGTTTTGTTTGCTCAGTCTCACAATAGCCTGACAAGGCTTGTTTCTGGAATCTTCTGTCACGGGTATCGCCCCCAAATGGAGGTTCCAGGACTGCGGTTCGCGGAGCTGACCTGTGTGCCGCGCCTCAGGGGCCTTTTCGTCCTTGGCAAGCCTGGTATACTATTTCAGTGCTGGTTTGAAAGAAAATCTATTTTTGCCCCATGGCTTCGGAAACAGAGAAAAATCCCTAAAGGGGACGGTAGCAGGTGCAGTCCCTGTCATTGTTGAGTGTGTGCTTAATGTCGGGCTCTTGGATGTTCGCTTGGTAGGT…
>TUCP_000182
GTTGAGACACAAAAGAGTGACAGGGTAGGCATAGCCATCCCACCTAGGTGACTCCTCTGGTTTCACTGTCTTTGTGTCATCATGGCAGCTCACAGGCCATCAGAACTGGCGTGGTTCCTCACTGCCTTTCACCAGAGGGAGAACCCTTCTCTCACCAGCGGGGACGCCTCCTTGGTTTTGAAGCTGAAGTCTCTCTGGCCCATTGTAAGCCCCCATTCGTGCACAAAAGGGAAGGCAGAAGCTCGATTCAAAACGCTGCAGCTGCCTCTGGTAGGATGTGGGATGCCAGTCCAGGAAACAGGGCAGCTTCCTTTGAGCCCAGAGTGACTCTGAACTGGGCGGCCATAAAGAGCCAGGCAGACCTACCTGTGAGTTGCTCCAGTCTCCCTCCAGCTGTTG…
>TUCP_000183
CATGTGGGGCAGGCTCTGAATGGGAGTTCCTTCAGTCCCTGTTTTAATCTTTGCCTCTCTCTTCACTGCCAAGGGTATTCTTGTTCCCCTTTTAGAGAAGGAGTGAAGCATTCACATTTTGATCATCCGTCTTGAGTTTCATTTGTTCTAGGCATCTAGGGTGATTCCAGCATTTGGGCTAATAGCCACTTATCAGTGAGTGCATACCATGTATGTCTTTCTGTGTTTGGGTTAGTTCACTCAGGATATTTTCCAGTTCCAACCATTTGCCTACGAATTTCATAAAGCCGTTGTTTTTGATAGCTGAGTAATATTCCATTGTGTAGATGTACCACATTTTCTGTATCCATTCCTCTGTTGAAGGGCATCTGGGTTCTTTCCAGCTTCTGGCTATTATAA…
>TUCP_000184
GGTCATCTGTCTCAGCCTCGCTGTTCTCATCTGTGAAGTGGGGTAGCCCCGCCCGTGGCCGCGGGGGAGGGGCGCGTTTCGGGGTGGGGGGGGATGGACCGAACTATCTGAGGGGCGGGGCTGGAGAAAAAGACGCTCTGTGGGAGGAGCCTTTGGTGGGCAAGGAGAGGGCGGGGCCTCTAGGTGAGAGGGTGGCCTCTTGTCTGATCAGTTCCAGAGCTGAGGAGTGGGTGCTGGGTTAGGTGGAGGAGCGCAAGGCGGACCACAGGAATGACAGAGACCCTTCCCAGCTCTAGTGAACCCTGGGCGTGTGGATGTACACAGCACCATTCCTTCCATATGACTAGAAATAAAGAGCACATCCCTGGAGTTCAGTGCGTCACACACATACTCATTCTA…
>TUCP_000185
CGAAACAGAAATGAAGAGTGCTCTAGAGACCCTGCCCTGTGTTCAATCTACAATGTCCACAACCAGCAAGAAAAAAAAGAGAGCAACTGTGTCAGCCCAAAAGCTTGGATTACCCAAGATACAATCCACAGATCACATGAAGCTCAAGAAGAAGGACGATCAAAGTGTGGATGCTCCAATCCTTCTTAGAAGTAAGAACAAAATATTCACAGGAGATATGGAGACAAAGTTTGGAGCAGAGACTGAAGGAATGGCCATTCAGAGCCTGCCCCACCTGGGAATCCAGCCCATATACATACAGCTACCAGATCCACACAATATTGCTGATGCCAAGAAGTGCATGCTGACAGGAGCCTGATATAGCTGTCTCCTGAGAGGCTCTGCCAGAGCATGACAAAT…
>TUCP_000186
GTGCTCTCTGTGTGCTAGCTCCCCACCTTAGACCTCACCAGGACCTTTGAGGTCACTCCCATGACGGTCTTCATTGACAGGGGTAGGAACCTAAGTCCCGAGCTGGGTAAGTAACCGGTTCAACTATTGTAAGATGTGGAACTGAGGCTTGACTCTGTTGTTTTGAGACGGGATCACCTGTAGTTCAGGGGGCCCTGGGGATCTTCTGATCCTCCGGCTTCTGTCTCTCAAGCCCTGGGAGAAAAATGCATGAACCGCCATGCTAAGTGGTGGGTGTTGGAGATCCAACCTAAGGCTCCAGGCATGGCAGCCGAGCACTCTACCACACCCATAGCCTGAGGCTCGGATCTCTGCGCTCTGAAAGCTCTGAATGCTGGCCCTCGACCCGTTTCCCTCCTG…
>TUCP_000187
TGGGAATGGGGGGGTATTTCAGAGGGGAGAAGCCTAGTGCAAACTGCATGGAATTTATGAGGGTGACACTNNNNNTAACAATGACCCCTAGTAACAGGGACATGGGACCTGGCACGGCCATCCTCTGTAACCAGGCAATACTTCAAAGGGAGGAATCGGGACCCCAAACCAGCCATGAAACCTCCCACTGACAATTTGTCCTGCTTGCAGTATGTGCTGGGACTAGAGCCTAGAAACCATAGAGACTTTATCCAGCATCTGATGGGAGCAGATGCAGTGTTCCACAGCCAGAGAACAGGCAGAGCTTGGAGAGTCCTGTGGAGGAGGAGGAGGAAGAAGAAGAGGAAGAAGAGGAAGAAGAGAAGGAGGAAGAGGAAGAGAAGGAGGAGAAGGAGGAGG…
>TUCP_000188
CGCAGGCGTTCGGGAACTGCCTCGGTAGGGTTCGGCTCGGCTCGGCTTGGCTTGGTTTGTAGCTCGGGTGGGGGTGGGCGGCTAGGGTGACAGCGGCGGTAGTAGAGGCTGCGGCGCGGGGCTGAGCAAGCGGCGAGCGCGGTGCCGGTAATAGGAGGAAGTGGAGCGGCCCCCCGGAGCTCCGGAGTCCGCTGCCGGGCAGGTCCGCCCAGATTTGCAGAGTAAGCCGCGTCGGGACCTGGGCAGACTTCTTCGTCTTGCTCCGGCCGCTGGCGCCCCGCCTGCCCTGCCCTGCCCTGCCCTGCTTGTCCGAGCCCCGCATTCCGCGCCTGTACTTTCTCAGCCCCGTGGTCCGAACCTGCTGGGACGTTCGAGCCCCGGCCTTGATCCGGAGCTCCG…
>TUCP_000189
CATATACAGACACACACAGACACAGACNNNNNNNNNNNNNNACACACACACACACACACACACACACACACACACTGTCCTGCCAGGGACTTGTATTCATCCCCACAGGGCTCTGGAGAGCATAGTGCCACATATACCATGTAACTAAGACCCTTCCTGGGGCTTTTCCTGTGTTGCAGTGTACCGTTAGCTCTTCCCAAACTTGTGAGCTTCTGTGGTATGCTTTGTTTTTGAGACAAAGTCCAGTATAATCAGAGCTAGCCTTGAATTCCAGTCAACCTGTGTCTACCTCCTAAGCATTGTGATTTCAGGTGTGCATTGTCATGCCATGCCTGGAACCTGCTTCAAAATGCTTGGCAAGTTGTCATCGGCCTACCTGGTTGTCACAAGAAGCCACAG…
>TUCP_000190
CTGAGGAAGCACAGCTCGAGGTGGCTTCTGGTGGCGTCTCAGTGCAAGAACTCGTACCAGCTCCCTGTTATACACATGTCAGAGATCAATTGGAGAACCCAGTGTCAAGCTTTCACAGGGAGGGAAGGCTGGTGCAGAACTAAGGGTGCGAGTTTATCCTCTGCCACGGGATCTCTAATCCCCACATTCGTACAGAAAAGGCAAATAGGAATTTTGTTTGTCCACAGCCCATAAACCCAGCGAAATCATCCTACTATGCCAGGTTCAGTGATGCCTGCCTGTAGTCCCTGCACCCTGGAGGCAGAGGCCAGAGAACAGCAAACCTGGGCTACAAGCAAATCCTGTGGCACCAAACCCAAAATAAACGCCAACCCTCCCCTCAACCTGACCTCGTCTTCC…
>TUCP_000191
CTCCAGTCCTGAAAAAAGATTTTTTTAATTTATTTATTTTTTTTGGTTCTTTTTTTTTTCGGAGCTGGGGACTGAACCCAGGGCCTTGCGCTTCCTAGGTAAGCGCTCTACCACTGAGCTAAATCCCCAGCCCCAAAAGATTTTTTTTAAAGACAAAAGGGAAAAGCCTTAAGCTAATGTGGCGATTTGAGTGACAGAATTCTAAGCAATGTGGACAGTCTGGGTTGTTTTCATATCTTAGAAACCACCGAACCTGCTTGATGCCCACAACCCTAGACCTAATCACAGCCTAAACTCAAACCCCAGACAGGGCAAGCACCTTAGCAAGGAAGAGGAACACAGCATTGTTGACCTTAAAGGCGTGGGTGTGGACCCAGAAGCTGGACCTCCTCCAGGTCA…
>TUCP_000192
TCTTTATTATGTCAGCCTAAGATCTCGTGCTTCCCCATCTTCACAGGCTGTGGGGGCTGAGGGGGTAGGAGCGGGCAAGGCCCAGCTAGCCCTCTCCATCCCTGTTCCTGCTCAGGTCCCCCGGAATTAGGTCAGCAGTGCCTGGCGCAGCATCTGCTTCTTCTGGGGTGTGAGACGGGTGGGGAACTGGATGTCGAAGAAGATGAAGAGGTCTCCCTTCTTGGTGGGGTCCTCAGGCAGCGGCATCCCCTCACCTGGCACCATCTTGAAGTACTTGGGGCTGAGACAGAAAGAGAAGAAAGGAAGGAGCATAGAAGACTCACAACACTCCTGGAAATCCTTGCTCAAAGCAGACAGACTCACTGGACAATGTCGTTGATGGGGATGTTGAGCAGCCGG…
>TUCP_000193
TGCTCCACTATGTTCATAGCAGCCTTATTTATAATAGCCAGAAACTGGAAAGAACCCAGATGCCCTTCAACAGAGGAATGGATACAGAAAATGTGGTACATCTACACAATGGAATATTACTCAGCTATCAAAAACAGTGACTTTATGAAATTCGTAGGCAAATGGTTAGAACTGGAAAATATCATCCTGAGTGAGGTAACCCAATCACAGAATAACACACATGGTATGCACTCATTGATAAGTGGCTATTAGCCCAAATGCTTGAATTACCCTAGATCCCTAGAACACATGAAACTCAAGATGGATGATCAAAATGTAAATGCTTCACTCCTTCTTTAAAAGGGGAACAAGAATACCCTTGGCAGGGAATAGAGAGGCAAAGATTAAAACAGACACAGA…
>TUCP_000194
CTCGAACTCACAGAGAACTTGCCTCTTTCTCCTGAGAGCCGGGTTTAGAGTTGTGTGCAACCACTGCCCCGCTTGGAAATGAAATCTTGGCCAGAATCACAGCCTGAGAGTAAAACTACCCTGCTCTGCTCGAAATAGATCACAGCTGTTTGCTGTTCCTACTGGAGGCTGAAGGCAACTCCACAGACCTTGGCACTCTATGAAGATTTCTGTGAGACACGGGGCTTATTCCTGAAATACCAGCACTCAGGAGGCTGAAGCAACAGGATTGCTACAAGATCAAGGACAGCCTGGGCCACAGAGTTAGAACTCTTGGGGAAAAAAGTATTTAGAAATTACTAATCTACTCTATTCCCATGATATCCCATGAATACTAAGGGGCCCAGAAAGGACAGGAAA…
>TUCP_000195
AAAGGGTCAGGGGCTGGGAGAGGTGGCTCAGTGGCCAAAAGCTCTTACTGATCTTCTAGAGGATGAGGGGTGAGCTCCAGGCACCCATATTACAGCTCACAACCATCTATAACTCATTTCCAGGGGAGTCTGATAGCGTCTGTGAGCATTACATGTACATGCATGTACATACAGCCACATACATCCATATATACACCCTTGGACCTAAAATGAAAATAAAAGTAAAGACAAAGTGAAAAATTATATGGAAATTTTGCGCGCACACACACACACACACGCACTATTTTTGTGCTTGGTGTCCAAAGAGGTGAGAAGATCGCGTCAGATCCTCTGGAACTGTCGTTAGAATTGTGAGCCACAGTGTAGGTGTAGGTGTTGGGCATCAAGCCTGGGCCCTCT…
>TUCP_000196
TCTAGAGGATGAGGGGTGAGCTCCAGGCACCCATATTACAGCTCACAACCATCTATAACTCATTTCCAGGGGAGTCTGATAGCGTCTGTGAGCATTACATGTACATGCATGTACATACAGCCACATACATCCATATATACACCCTTGGACCTAAAATGAAAATAAAAGTAAAGACAAAGTGAAAAATTATATGGAAATTTTGCGCACACACACACACACACGCACTATTTTTGTGCTTGGTGTCCAAAGAGGTGAGAAGATCGCGTCAGATCCTCTGGAACTGTCGTTAGAATTGTGAGCCACAGTGTAGGTGTAGGTGTTGGGCATCAAGCCTGGGCCCTCTGAAGGGAGTACTCTTAACTGCCGAGCCATCTCTTTAGACCCTGTCTGACATTTCTG…
>TUCP_000197
AGCCCCTGGGTCTTCTCCCCTGAAACACCAATTGCAGGGCATGCTGGGGCTGGGAGAAGTCGATCCTTAACTATTGTTTAAAGAAGGTGGAGCAGGGTTGGGGATTTAGCTCAGTGGTAGAGCGCTTGCCTAGCAAGTGCAAGGCCCTGGGTTCGGTCCCCAGCTCCAAAAAAAAAAAAAAAAAAAAAAAAAAAAAAAGAAAAAAGAAAAAAGAAAAGAAGAAAGAAAGAAAAAAAAAGAAGGTGGAGCAACTTCCATCAAAACAGATAGTGTGGATTTTGTGACTTCGAGGCTTGGGAAGACTTTCTTTTCTGTTGTTATTAACTCTGAGCCCTTTTAGAAAGGAGTTCTTTGAATGGTGCAGTAGGATTCATTTAGAGAAAAGGCCCTGTGGACCCA…
>TUCP_000198
AGCCCCTGGGTCTTCTCCCCTGAAACACCAATTGCAGGGCATGCTGGGGCTGGGAGAAGTCGATCCTTAACTATTGTTTAAAGAAGGTGGAGCAGGGTTGGGGATTTAGCTCAGTGGTAGAGCGCTTGCCTAGCAAGTGCAAGGCCCTGGGTTCGGTCCCCAGCTCCAAAAAAAAAAAAAAAAAAAAAAAAAAAAAAAGAAAAAAGAAAAAAGAAAAGAAGAAAGAAAGAAAAAAAAAGAAGGTGGAGCAACTTCCATCAAAACAGATAGTGTGGATTTTGTGACTTCGAGGCTTGGGAAGACTTTCTTTTCTGTTGTTATTAACTCTGAGCCCTTTTAGAAAGGAGTTCTTTGAATGGTGCAGTAGGATTCATTTAGAGAAAAGGCCCTGTGGACCCA…
>TUCP_000199
AGACCACCAACACTGCTCACCCCTGCCCACATCCCTGGCCCAAGAGGAAACTGTATAAGGCCTCTGGGCTCCCGTGGGGGAGGGCCCAGGAGCGGCAGGACACCTGCCTGAGACACCGCCGGAACCTGAAAGAAACAGACTGGATAAACAGTTCTCTGCACCCAAATCCCGTGGGAGGGAGAGCTAAACCTTCAGAGAGGCAGACAAGCCTGGGAAACCAGAAGAGACTGCTCCCTGCACACACATCTCGGACGCCAGAGGAAAAAGCCAAAGACCATCTGGAACCCTGGTGCACTGAAGCTCCCGGAAGAGGCGGCACAGGTATTCCTGGTTGCTGCCGCCGCAGAGAGCCC
>TUCP_000200
CCACCCACTGTGTGAATGACTGGGGAAACATGTGACTGACACTGTCTGTTTCCTCCTGTGTAACTTAGAGAACAAAAACTCCACAGAACCTCTGGCTCATTAGGAAGGTCATATGAAATGAAGTTGGGGTGAGCTTACCCCCCTGAAGTAGCGGAGCAGCAGGATGTTATTCTCTGGGCAGCAGGGGGCGCTAGTGGTCCCTGTATCATATGGGTTGAATGATGGGATTTGAAGCACAGCTTGTGGAAATGGTGAATGAAACGTAACCATGGCAACTTTGGCACAGGGCCAAGATGGAGGATGCTAAACCATAAATATCCCCCCCATGTCTCTATCTGTTGTACAAAATGCAGGGGGTAAGAAACGGGTTCCTGGAGCCCACCTACTGTGGATTTATTG…
>TUCP_000201
CCCAGGTCCCCATAATCTTATAGCTATATCATAATGTAAAGAGACATTAATTTCAATTTCAAAAGTCCCCAGAGTTTATCATGTTTAAAAATCCAAAGTTCAAAGTCTCTTCTGAGACTCAAGGCAATCTCTTCTCTGTAATCCCTATAAATACAAAATCAAAAGCAGATCACATACTTCCAACATACAGTGGCACAAAATATACATTACCATTCCAAAAGGGAGGAAAGGGGCATAATGAGAAAATACTAGACCAAAGCAAAACCAAAAACTAGTAGGACAAACTCCAAATGCTGTATCTCTATGTCTGATGGCAAAACACTCTTCAGATCTCCAAGTCTTTTCAGCTTTGTTGACTATAACATAATTCCCTCTTTTCAGCTACTTCCAAAACCCAGT…
>TUCP_000202
AATGTGGAGCCAGCAGGCAGGGCCAGGGCCAGGGAAACCCTAGTGTGAGAACCAAAAGGCTGGGTGAGACAGAGTCAGGACACTGGAAGCTATCTACGAGCTACCTAGAGGCTGGCTGATTTATGAAGTCCTCACCGCAGACCAACAGGGAAACTGTTGTGCAGAAACAGATTGACTCAGAAACACGTGATAAGACTGTGGTCTAAAAAGGGAAATTTAAGAGTCACCAAAGGGCCAGAAGCAGCTGTGACAAGGGATTAAGAGCCCAGGACGTGAGAGCAGAAACAGGAAATCCAGGACTCTGGCCATGTCTCCAAAGGAGGCCCCTGCAACACACGGGTGGGCTGGCTGCCAGGGCTGGCAGAAGGAGATGTGTGCTGGAAATAAACGAGGAGCTGT…
>TUCP_000203
AATGTGGAGCCAGCAGGCAGGGCCAGGGCCAGGGAAACCCTAGTGTGAGAACCAAAAGGCTGGGTGAGACAGAGTCAGGACACTGGAAGCTATCTACGAGCTACCTAGAGGCTGGCTGATTTATGAAGTCCTCACCGCAGACCAACAGGGAAACTGTTGTGCAGAAACAGATTGACTCAGAAACACGTGATAAGACTGTGGTCTAAAAAGGGAAATTTAAGAGTCACCAAAGGGCCAGAAGCAGCTGTGACAAGGGATTAAGAGCCCAGGACGTGAGAGCAGAAACAGGAAATCCAGGCAATTTTGCTGGCTGTTCCCGGAACGGACAGGACAAAGGGACTATATTAAGGCTTCCCTGGGACTCTGGCCATGTCTCCAAAGGAGGCCCCTGCAACACAC…
>TUCP_000204
AATGTGGAGCCAGCAGGCAGGGCCAGGGCCAGGGAAACCCTAGTGTGAGAACCAAAAGGCTGGGTGAGACAGAGTCAGGACACTGGAAGCTATCTACGAGCTACCTAGAGGCTGGCTGATTTATGAAGTCCTCACCGCAGACCAACAGGGAAACTGTTGTGCAGAAACAGATTGACTCAGAAACACGTGATAAGACTGTGGTCTAAAAAGGGAAATTTAAGAGTCACCAAAGGGCCAGAAGCAGCTGTGACAAGGGATTAAGAGCCCAGGACGTGAGAGCAGAAACAGGAAATCCAGGCAATTTTGCTGGCTGTTCCCGGAACGGACAGGACAAAGGGACTATATTAAGGCTTCCCTGGGACTCTGGCCATGTCTCCAAAGGAGGCCCCTGCAACACAC…
>TUCP_000205
AATGTGGAGCCAGCAGGCAGGGCCAGGGCCAGGGAAACCCTAGTGTGAGAACCAAAAGGCTGGGTGAGACAGAGTCAGGACACTGGAAGCTATCTACGAGCTACCTAGAGGCTGGCTGATTTATGAAGTCCTCACCGCAGACCAACAGGGAAACTGTTGTGCAGAAACAGATTGACTCAGAAACACGTGATAAGACTGTGGTCTAAAAAGGGAAATTTAAGAGTCACCAAAGGGCCAGAAGCAGCTGTGACAAGGGATTAAGAGCCCAGGACGTGAGAGCAGAAACAGGAAATCCAGGCAATTTTGCTGGCTGTTCCCGGAACGGACAGGACAAAGGGACTATATTAAGGCTTCCCTGGGTTAGACAAGATTGGAACACGTCAGATGGCCAACTGCTAG…
>TUCP_000206
AATGTGGAGCCAGCAGGCAGGGCCAGGGCCAGGGAAACCCTAGTGTGAGAACCAAAAGGCTGGGTGAGACAGAGTCAGGACACTGGAAGCTATCTACGAGCTACCTAGAGGCTGGCTGATTTATGAAGTCCTCACCGCAGACCAACAGGGAAACTGTTGTGCAGAAACAGATTGACTCAGAAACACGTGATAAGACTGTGGTCTAAAAAGGGAAATTTAAGAGTCACCAAAGGGCCAGAAGCAGCTGTGACAAGGGATTAAGAGCCCAGGACGTGAGAGCAGAAACAGGAAATCCAGGCAATTTTGCTGGCTGTTCCCGGAACGGACAGGACAAAGGGACTATATTAAGGCTTCCCTGGGACTCTGGCCATGTCTCCAAAGGAGGCCCCTGCAACACAC…
>TUCP_000207
AATGTGGAGCCAGCAGGCAGGGCCAGGGCCAGGGAAACCCTAGTGTGAGAACCAAAAGGCTGGGTGAGACAGAGTCAGGACACTGGAAGCTATCTACGAGCTACCTAGAGGCTGGCTGATTTATGAAGTCCTCACCGCAGACCAACAGGGAAACTGTTGTGCAGAAACAGATTGACTCAGAAACACGTGATAAGACTGTGGTCTAAAAAGGGAAATTTAAGAGTCACCAAAGGGCCAGAAGCAGCTGTGACAAGGGATTAAGAGCCCAGGACGTGAGAGCAGAAACAGGAAATCCAGGCAATTTTGCTGGCTGTTCCCGGAACGGACAGGACAAAGGGACTATATTAAGGCTTCCCTGGGACTCTGGCCATGTCTCCAAAGGAGGCCCCTGCAACACAC…
>TUCP_000208
AATGTGGAGCCAGCAGGCAGGGCCAGGGCCAGGGAAACCCTAGTGTGAGAACCAAAAGGCTGGGTGAGACAGAGTCAGGACACTGGAAGCTATCTACGAGCTACCTAGAGGCTGGCTGATTTATGAAGTCCTCACCGCAGACCAACAGGGAAACTGTTGTGCAGAAACAGATTGACTCAGAAACACGTGATAAGACTGTGGTCTAAAAAGGGAAATTTAAGAGTCACCAAAGGGCCAGAAGCAGCTGTGACAAGGGATTAAGAGCCCAGGACGTGAGAGCAGAAACAGGAAATCCAGGACTCTGGCCATGTCTCCAAAGGAGGCCCCTGCAACACACGGGTGGGCTGGCTGCCAGGGCTGGCAGAAGGAGATGTGTGCTGGAAATAAACGAGGAGCTGT…
>TUCP_000209
AATGTGGAGCCAGCAGGCAGGGCCAGGGCCAGGGAAACCCTAGTGTGAGAACCAAAAGGCTGGGTGAGACAGAGTCAGGACACTGGAAGCTATCTACGAGCTACCTAGAGGCTGGCTGATTTATGAAGTCCTCACCGCAGACCAACAGGGAAACTGTTGTGCAGAAACAGATTGACTCAGAAACACGTGATAAGACTGTGGTCTAAAAAGGGAAATTTAAGAGTCACCAAAGGGCCAGAAGCAGCTGTGACAAGGGATTAAGAGCCCAGGACGTGAGAGCAGAAACAGGAAATCCAGGACTCTGGCCATGTCTCCAAAGGAGGCCCCTGCAACACACGGGTGGGCTGGCTGCCAGGGCTGGCAGAAGGAGATGTGTGCTGGAAATAAACGAGGAGCTGT…
>TUCP_000210
AATGTGGAGCCAGCAGGCAGGGCCAGGGCCAGGGAAACCCTAGTGTGAGAACCAAAAGGCTGGGTGAGACAGAGTCAGGACACTGGAAGCTATCTACGAGCTACCTAGAGGCTGGCTGATTTATGAAGTCCTCACCGCAGACCAACAGGGAAACTGTTGTGCAGAAACAGATTGACTCAGAAACACGTGATAAGACTGTGGTCTAAAAAGGGAAATTTAAGAGTCACCAAAGGGCCAGAAGCAGCTGTGACAAGGGATTAAGAGCCCAGGACGTGAGAGCAGAAACAGGAAATCCAGGACTCTGGCCATGTCTCCAAAGGAGGCCCCTGCAACACACGGGTGGGCTGGCTGCCAGGGCTGGCAGAAGGAGATGTGTGCTGGAAATAAACGAGGAGCTGT…
>TUCP_000211
GCCAGGGCCAGGGAAACCCTAGTGTGAGAACCAAAAGGCTGGGTGAGACAGAGTCAGGACACTGGAAGCTATCTACGAGCTACCTAGAGGCTGGCTGATTTATGAAGTCCTCACCGCAGACCAACAGGGAAACTGTTGTGCAGAAACAGATTGACTCAGAAACACGTGATAAGACTGTGGTCTAAAAAGGGAAATTTAAGAGTCACCAAAGGGCCAGAAGCAGCTGTGACAAGGGATTAAGAGCCCAGGACGTGAGAGCAGAAACAGGAAATCCAGGCAATTTTGCTGGCTGTTCCCGGAACGGACAGGACAAAGGGACTATATTAAGGCTTCCCTGGGTTAGACAAGATTGGAACACGTCAGATGGCCAACTGCTAGCACATTGTGGTGTCTAGTATC…
>TUCP_000212
GCCAGGGCCAGGGAAACCCTAGTGTGAGAACCAAAAGGCTGGGTGAGACAGAGTCAGGACACTGGAAGCTATCTACGAGCTACCTAGAGGCTGGCTGATTTATGAAGTCCTCACCGCAGACCAACAGGGAAACTGTTGTGCAGAAACAGATTGACTCAGAAACACGTGATAAGACTGTGGTCTAAAAAGGGAAATTTAAGAGTCACCAAAGGGCCAGAAGCAGCTGTGACAAGGGATTAAGAGCCCAGGACGTGAGAGCAGAAACAGGAAATCCAGGCAATTTTGCTGGCTGTTCCCGGAACGGACAGGACAAAGGGACTATATTAAGGCTTCCCTGGGTTAGACAAGATTGGAACACGTCAGATGGCCAACTGCTAGCACATTGACTCTGGCCATGTC…
>TUCP_000213
GCCAGGGAAACCCTAGTGTGAGAACCAAAAGGCTGGGTGAGACAGAGTCAGGACACTGGAAGCTATCTACGAGCTACCTAGAGGCTGGCTGATTTATGAAGTCCTCACCGCAGACCAACAGGGAAACTGTTGTGCAGAAACAGATTGACTCAGAAACACGTGATAAGACTGTGGTCTAAAAAGGGAAATTTAAGAGTCACCAAAGGGCCAGAAGCAGCTGTGACAAGGGATTAAGAGCCCAGGACGTGAGAGCAGAAACAGGAAATCCAGGCAATTTTGCTGGCTGTTCCCGGAACGGACAGGACAAAGGGACTATATTAAGGCTTCCCTGGGTTAGACAAGATTGGAACACGTCAGATGGCCAACTGCTAGCACATTGTGGACTCTGGCCATGTCTCC…
>TUCP_000214
CTAGTGTGAGAACCAAAAGGCTGGGTGAGACAGAGTCAGGACACTGGAAGCTATCTACGAGCTACCTAGAGGCTGGCTGATTTATGAAGTCCTCACCGCAGACCAACAGGGAAACTGTTGTGCAGAAACAGATTGACTCAGAAACACGTGATAAGACTGTGGTCTAAAAAGGGAAATTTAAGAGTCACCAAAGGGCCAGAAGCAGCTGTGACAAGGGATTAAGAGCCCAGGACGTGAGAGCAGAAACAGGAAATCCAGGCAATTTTGCTGGCTGTTCCCGGAACGGACAGGACAAAGGGACTATATTAAGGCTTCCCTGGGTTAGACAAGATTGGAACACGTCAGATGGCCAACTGCTAGCACATTGTGGACTCTGGCCATGTCTCCAAAGGAGGCCCC…
>TUCP_000215
TGCCAAACCTCAAAATCTTTGCTTGACCCTTCTATCCTGGGTCTTCAACTGCCCATTTCTTTACTAATGACCTCTCCTGGCCCCTCAAAGTGCCAAGCCTCAGCTGCTCTCCATGACCCTCCCATGCTTTCAAAACCAGTACCATCTGAGTGACTCTTACACTACCAAGCTTGGCTGTCAGGACAAGATACAACCTTGGCTAGTTCTGGAACATAGCTTCTGTGTGCTGACCCTGAGGAAACATTTCCTAGAAGACTCCACCTCAGTAATGCTGGTATCTCTTTAATCACCACTGATTTCTTGGCTCTACCTATCCAGCGTCAAGTTTCCCAGTAACACAGAAGTTTCACTTTGGAAGCAAACCAGTAAGCAGCACCCCTCTGTGGTCTCTGTGTTATA…
>TUCP_000216
TGCCAAACCTCAAAATCTTTGCTTGACCCTTCTATCCTGGGTCTTCAACTGCCCATTTCTTTACTAATGACCTCTCCTGGCCCCTCAAAGTGCCAAGCCTCAGCTGCTCTCCATGACCCTCCCATGCTTTCAAAACCAGTACCATCTGAGTGACTCTTACACTACCAAGCTTGGCTGTCAGGACAAGATACAACCTTGGCTAGTTCTGGAACATAGCTTCTGTGTGCTGACCCTGAGGAAACATTTCCTAGAAGACTCCACCTCAGTAATGCTGGTATCTCTTTAATCACCACTGATTTCTTGGCTCTACCTATCCAGCGTCAAGTTTCCCAGTAACACAGAAGTTTCACTTTGGAAGCAAACCAGTAAGCAGCACCCCTCTGTGGTCTCTGTGTTATA…
>TUCP_000217
GGCCGCAGTAGTAATAAGTGGACTGTTCGGGATATAGAAAAATTTTCACGAATGGAATCAAANTTTCTAGGCGAATTCAGTGAGTTCCCAATGGGACATGCTTGTATGAGTTTGCTTTTCAAAATAGAGCAACATTTTGTGGAACGGAATCTAAGTATCATGGTGAATTCAGTAGGTTCCCAATAGGATTCGCATGTAATAAGCTTGTTATTCAAGATAGAGCAAAGTTTTAACGAACTGAAACACTGTTTCTTTGTTCATTCAGTTAGTTCCCAGTAGCCTGCTCTTGTACTATGTGTACTTTTGAAGATTTATCAAAATTTGGTGAGCCGAATCTGAGTAACATGGTGAAGTCGGTTAGTTCCCAGTAGGCCACAGTAGTAATAAGTGGACTGTTCG…
>TUCP_000218
GTTTGCTTTTCAATATAGAGCAACATTTTAAGGAACGGAATCTAAGTATCATGGTGAATTCAGTAGGTTCCCAATAGGATTCGCATGTAATAAGCTTGTTATTCAAGATAGAGCAACGTTTTAATGAACTGAAACACTGTTTCTTTGTGAATTCAGTTAGTTCCCAGTAGCCTGCTCTTGTACTATGTGTACTTTTAAAGATTTATCAAAATTTGGTGAACCGAATGTGAGTAACATGGTGAATTCGGTTAGTTCCCAATGGGCCGCAGTAGTAATAAGTGGACTGTTCGGGATATAGAAAAAATTTCAGGAATTGAATCAAAATTTCTAGGCGAATTCAGTGATTTTCCAATGGGACATGCTTGTATGAGTTTGCTTTTCAATATAGAGAAACATTTT…
>TUCP_000219
CGCAGTAGTAATAAGTGGACTGTTCGGGATACAGAAAATTTTTCACGAATGGAATCAAACTTCCTAGGCGAATTCAGTGAGTTCCCAATGGGACATGCTTGTATGAGTTTGCTTTTCAATATAGAGCAACATTTTAAGGAACGGAATCTAAGTATCATGGTGAATTCAGTAGGTTCCCAATAGGATTCGCATGTAATAAGCTTGTTATTCAAGAAACAGCAACGTTTTAACGAACTGAAACACTGTTTCTTTGTGAACTCAGTTAGTTCCCAGTAGCCTGCTCTTGTACTATGTGTACTTTTGAAGATTTATCAAAATTTGGTGAGCCGAATCTGAGTAACATGGTGAAGTCGGTTAGTTCCCAGTAGGCCACAGTAGTAATAAGTGGACTGTTCGGGA…
>TUCP_000220
CCTAGGCGAATTCAGTGAGTTCCCAATGGGACATGCTTGTATGAGTTTGCTTTTCAATATAGAGCAACATTTTAAGGAACGGAATCTAAGTATCATGGTGAATTCAGTAGGTTCCCAATAGGATTCGCATGTAATAAGCTTGTTATTCAAGATAGAGCAACGTTTTAATGAACTGAAACACTGTTTCTTTGTGAATTCAGTTAGTTCCCAGTAGCCTGCTCTTGTACTATGTGTACTTTTAAAGATTTATCAAAATTTGGTGAACCGAATGTGAGTAACATGGTGAATTCGGTTAGTTCCCAATGGGCCGCAGTAGTAATAAGTGGACTGTTCGGGATATAGAAAAAATTTCAGGAATTGAATCAAAATTTCTAGGCGAATTCAGTGATTTTCCAATGG…
>TUCP_000221
GGAACGGAATCTAAGTATCATGGTGATTTCAGGAGGTTCCCAATAGGATTCGCATGTAATAAGCTTGTTATTCAAGATAGAGCAACGTTTTAATGAACTGAAACACTGTTTCTTTGTGAATTCAGTTAGTTCCCAGTAGCCTGCTCTTGTACTATGTGTACTTTTAAAGATTTATCAAAATTTGGTGAACCGAATGTGAGTAACATGGTGAATTCGGTTAGTTCCCAATGGGCCGCAGTAGTAATAAGTGGACTGTTCGGGATATAGAAAAAATTTCAGGAATTGAATCAAAATTTCTAGGCGAATTCAGTGATTTTCCAATGGGACATGCTTGTATGAGTTTGCTTTTCAATATAGAGAAACATTTTAAGGAACGGAATCTAAGTATCATGGTGAATT…
>TUCP_000222
GGAACGGAATCTAAGTATCATGGTGAATTCAGTAGGTTCCCAATAGGATTCGCATGTAATAAGCTTGTTATTCAAGATAGAGCAACGTTTTAATGAACTGAAACACTGTTTCTTTGTGAATTCAGTTAGTTCCCAGTAGCCTGCTCTTGTACTATGTGTACTTTTGAAGATTTATCAAAATTTGGTGAGCCGAATCTGAGTAACATGGTGAAGTCGGTTAGTTCCCAGTAGGCCACAGTAGTAATAAGTGGACTGTTCGGGATATAGAAAAATCCCGAACAAACAAATCAAACTTTCTAGGCGAATTCAGTGATTTCCCAATGGGACATGCTTGTATGAGTTTGCTTTTCAAAATAGAGCAACATTTTGTNNNNN
>TUCP_000223
CACTCGGCTCCAGGCGGCCAGCGCTTGGGGGCCCAGGCCGCCCGGCTCGAACCGAGCACCGCGGCGGCGCAGCGGCGGGAGCCTAGGAGAAACAGCCGCAATCAGGAGACATTCCCGCGGTCCCCGCTGCCCGCCCCAGGCTCGGTGTATGGGGCCGCGGCCCGCCAACCTTCGCTGAGACCGTCCCCGGGGTGCGGTGGCCTCGGGCTCCAGAGCCCGCCCCGCCACCCGAGGGCTGTGCGCGGCCCCGGGCCTGCTCGCCGCGTGACTCCGCGCGTCCCGGGCCAGGAAGTGGCGGCGCCGAGAGCCATGGCCCACTCCCCGGTGCAGTCGCGCCTGCTGGGCATGCAGACCCTGAAAGCAGACCCAGAAGAGCTTTTTACCAAGCTGGAGAAAATT…
>TUCP_000224
ATTTTTCTTATTTGTTCCTGGTGCTAAATATTAATAGTTTTAATTTTAATAAGTATCAAGTTGGCATAGTTCATATTTTTGTTGTGTTTATGAATGCATGCCTGAACTTGTATTCAGGTGTGTGTGTGTCTTTGTGTGTGTTGGCCAGAGGTCAACCTTAGTGTCTTTTCTCAGATGCTATCGACCTTAAGTTTTGAGAATCTCTCACTAGTGTGGAGCTTGCTCAGTTGGCTGGGATGGCTGGCCAGAGAACTCCAGGGATCTGCCTGCCTCTGTCTTCCCAGTTAGGTTTAGTGATTACACACCACCATGCTAAACTTCTTATGTATGTGAGTTCTGGAAATTGAGCTCAGATATTCATGCTTGCTCTATGGCAAGAACTTTATCAACTGAGCGATC…
>TUCP_000225
ACAATGCAAACTATTCTTTTTTTTCTCCATCTTTATTAACTTGGGTATTTCTTATTTACATTTCGATTGTTATTCCCTTTCCTGGTTTCCAGGCCAACATCCCCCTAGCCCCTTCCCCTCCCCTTCTATATGAGTGTTCCCCTCTCCATCCTCCCCCCATTACCGCCCTCCCCCCAACAATCCCGTTCACTTGGGGTTCAGTCTTAGCAGGACCAAGGGCTTCCCCTTCCCCTGGTGCTCTTACTAGGCTATTCATTGCTACCTATGAGGTCAGAGTCCAGGGTCAGTCCATGTATAGTCTTTGGGTAGTGGCTTAGTCCCTGGAAGCTCTGGTTGGTTGGCATTGTTGTTCATAAGGGGTCTCGAGCCCCTTCAAGTTCTTCCAGTCCTTTCTCTGAT…
>TUCP_000226
CAGGACAGAGTGAGGTAGAGAGAAGAGTAATATTCATTGATTATTGGCTGTATGCCTGACATTATTTTGGTATTTTGCATCCATGAAGCTTATTCCACCAAATTCCTACCCAGTATGAATATGCGTGTATATGAATGTGTGTGTATGTTTGTATGTGTGTGTGTGTGTGTGTGTGTGTGTGTGTGTGTGTCTGTATGGGACTGCCTGCTTGCCTATCTGTCTATCTGTCTGTGTCTCTGAATCACTCTATTCCTCTGTCTACACCTCCACTCTAGGAAGCAGGACGTTCTGTTACGCGTTTCATGCAAAGTTGAAACTGAGGAGGGTACCCAACTAGGAGTCGTTGGTCTTATGCTTACTAGTTGTAGTACAGGTCACACTTAAAAACAGAGTTCCACA…
>TUCP_000227
TTGTGATGTGGCCTCTGAAATGCCTTACCGGGTTCACCATCTCTTTCTGAGGGCACCGTTGTTCTTTAGCTCACTTCCTTTGACCCAGAGATGAGGCCAGCATCCCACCCAGACCTGACAGGGACAGCTTACTAGTCGTGTGGACTCCCTGAGAGGGCTCATGCTGCCCTCCACATGTAGAAGCCCTATGGCTGCTCTGTGGTATGGCACAAAGCTAAGGCCATCCCATTGGTTCCCACTGAGGGTGTGATCGCCTTGTCTGGACACCCAGCACTTGGGCTCTGCCAAATCCAAAGCCCTGACCTGATCCCTGTGATCAGAACTGTTTGGTGAGAAGCCAGGAAGCAAAATGGACAGAGGAGTTTTCGTGAGGCCACCTAATACTGTGCTGTCCCACCA…
>TUCP_000228
ATTTAAAAAAAGAATCCCAGGATTTTCCCTCCTGTATGTTTTCGTCTTGCCTCTTCATGGTCCATGATGCCAGCCGAGGTCGTCAGCACAATGAAACCAAACTGCCGTGATGGGAGCAGATTGTTCTGCCACTTCTCTAGGTCTTTGAGTTGAACATCAAATCTAGGGCTTATAACTCCACACTTGTTCAACCTTCCTGTGAGGTTCACAACAATCTTCCCAGCTCTGTGATCATCAATGATCTCGAATTCACCAATGTAGCCATGCTTCATCATCACAGTTAGGAACCGAACGATGACTTTGGAACACGGCCTGATGAGGACCTGGCGTTTGCCCCTCTTCTCCGCGTTGTTGATGCTCTTGAGAGCATCTGCCAGAACATTCATTCGCACCATGGTG…
>TUCP_000229
GTTTATGGGTCAGGATGTAGTCTCAGCTACGGCTCCAACATCTGCCTCCTANNNNATGCCACCATGCTTCCTGCCATGATAACAATGGGCTAAGTCTCTGAAACTGCAGACAAGCCAAACTGTAAAGAAGACAAGACCAGACCAGCTGCCTGGAAAAAGCAGAAACCAGTGGAGGTGTCCGGAAGAGAGCAACTCAGTCATGTGGAAGGGACTTCCTCTGACCTGCTGTACTGCCTGCAGGCTGTGTGATGAGCTTCTGGTTCCCAGTTTTTGTGAGCTGTCACCTGTGCTGGGGTAGGCTTTGTGATGCAGCTGTCTTTGAGTCGCTTCTGTTCCTGTTGCCTTCCTTATGGCGATCAGGTCACCTCCAGCGAGGCCGGAGACACTCGGTCACACTCA…
>TUCP_000230
AGTAAATATCTTCAACAAAATCATAGAAGAAAGCTTCCCTAACCTAAAGAAAGAGATACCCATAAGCATACAAGAAGCCTACAGAACTCCAAATAGATTGGACCAGAAAAGAAACTCCTCCCGACACATAATAGTCAAAACACCAAATGCACAAAATAAAGAAAGAATATTAAAAGCAGTAAGGGAAAAAGGTCAAGTAACATATAAAGGCAGACCTATCAGAATCACACCAGACTTTTCGCCAGAGACTATGAAAGCCAGAAGATCCTGGACAGGTGTCATACAGACCCTAAGAGAACACAAATGCCAGTCCAGGTTACTGTATCCTGCAAAACTCTCAATTAACATAGATGGAG
>TUCP_000231
CATGAATCTTGGGATCTTCCCCAGATGCACAGCAACTAAATCAGAACCTGCTTTTTACCAAGATTGTCAGGTCATGAGAATGCCTATTTGAAGATGGTCAGTTCAAAGGTAAACCTTAGTGATGGTGCCTGGGACGAGGAAACATTTACATCAAAGGTTAAGGGTGTTGGCAGCAGAATCATTGGGCACATAATGGAACTCCCCAAAGTGCCCATCAATGCCAGCATGTTAACACAGCATATTGACTAACCCACGTGCTTCGTGGGGAAGCTGGAAAAGATTCATCCCACTGGAAAAATAGTTTATTCTTTCTGATGCAGAAGGAAAAAATGGAACCACTGAATTGATGAACCCACTGAATGAAGAAATTTCTGGAATCATAGAAGTAGTTAGAAAAAT…
>TUCP_000232
TGTTGTTATTATGAGTTCCTCTACCTTCCTCTGAGGCTTTCTGGGGTGGGCCCTGTTCCCAGGTTTGGAAGGTTCGCAGGGAGCAGAGTACCCGTGACCTTTGTTGTTGTGCAGAATGGCTCCAGGGGTCACTGGCTTCATATTGTAAATGTTTAGCTTCCCATGGAGTAGTGCCCATAAAGACAGCATCTCTTTGTGGCTTCCATTGAAGCCATGAGGAATGAGAGCCCCTGTTACCCCTGGGTGCTGGAGCTTCCACAGCTGGAGATATTAAAAAGAAATGAAAAAAGGAAGAAAGAGAGAGAGAAAGAGAGAGAGAGAGAGAGAGAGAGAGAGAGAGAGAGAGAGAGAGAGAGAGAGATTGAGATTCCTTCCACCCTCCAAAGTTTGTTTTTAAGC…
>TUCP_000233
GGGGAGCGGGGCGGGGCGATGATAAACTGACCATCATCTCAGGATGTCTCTTTCTGGCCGCCGATATCTTCGCCATCGCCAGCATCGCCAACCCGGACTGGATCAACACCGGGGAGTCGGCGGGTGAGCGGCGTGCGCGGGCCGGGAGGGCTGCCGCCCCCCGGGTCGGCGGTCCCGAGGGTTAAAGGTCGGCGCCGGGGTGGGGGCCGGCGGAGGCTGTTTCACTGTGGCTCCCCCTTTCCCCTTTGAAGTGTATGTGGTTAGTCTTTGCTTTATTTTAGGCCCGGGGGGGCTGTAATAATACTAATAATAAACTTCATTTTATGGAGCATCTTTCATTCCAGCGCATCTCACGCACACACGCGCGCGCTGGAGATATCTTAATAGTAGTTAGAAAAT…
>TUCP_000234
GAGAGAGAGAGAGAGAGAGAGAGAGAGAGAGAGTGGGAGACAGAGACAGAGATATACAGAGAGGGAGAACGATGGGGGCAGGGAACCTCCTGAGGAGGGCTCTTTAAACACTTTGTACTTAGTAACCCTGCTGCACCAGGACCCCACCTATGTACATGTATTGGTTACTGTTCCTCATCACTTTGACAAATATCTGACAAAAGCAAGCTTAAGAAAGGAAAGGTTTGTGTTGACTTACAGTTTGAGGGTTTGGTCCATCATGGTAGGGAAGGCATGACACCAGCAGCATGAAGCATCTGTTCACATTGGACCTGCAGGCAGGGAGCAGAGAGGTGAGCTCTGGTTCTCAGCTCACCTTTTATTCAGTCAGGGACCTTTGCCCATGGTATGGTGTGACCC…
>TUCP_000235
GGGAGACAGAGACAGAGATATACAGAGAGGGAGAACGATGGGGGCAGGGAACCTCCTGAGGAGGGCTCTTTAAACACTTTGTACTTAGTAACCCTGCTGCACCAGGACCCCACCTATGTACATGTATTGGTTACTGTTCCTCATCACTTTGACAAATATCTGACAAAAGCAAGCTTAAGAAAGGAAAGGTTTGTGTTGACTTACAGTTTGAGGGTTTGGTCCATCATGGTAGGGAAGGCATGACACCAGCAGCATGAAGCATCTGTTCACATTGGACCTGCAGGCAGGGAGCAGAGAGGTGAGCTCTGGTTCTCAGCTCACCTTTTATTCAGTCAGGGACCTTTGCCCATGGTATGGTGTGACCCACATTTAAGATGGGTCTTCTGATGTCAACCCAAT…
>TUCP_000236
CCTTTCCAGCTTCTGGCTATTATAAATATGGCCACTGTGAATATAGTGGAGCACGTGTCCTTGTTATATGTTGGAGCATCTTTTGGGTATATGCCCAGGAGTAGCACAGCTGGATCCTCAGGTAGTACTATGTCCAGTTTTCTGAGGAACTCTCAGACTGATTTCCAGAGTGGTTGTATCATCTTGCAATCCCACCAACAATGGAGGAGTGTTCCTCTTTCTCCACATCCTGGCCAGCATCTGCTGTCACCTGAGTTTTTGATCTTAGCCATTCTGACTGGTGTGAGGTGGAATCTCAGGGTTGTTTTGATTTACAGTTCCCTGATGACTAAGGATGTTGAACATTTCTTTAGGTGCCATTTGGTATTCCTCAGTTAAGAATTCTTTGGTTCTGCACCC…
>TUCP_000237
GAGTGGATGGCCCCACTGTTTGAGAAGCTGGGGTACAGCCAGCCCTGGATCCAGGTACCGACCTCCTGTGTGTATCTGACAGGTGCTCAGCATGACCGTGACGCACACCTTCCAGATTGCCAAGGCCCGCGCTCAGCTTGGCTACGCGCCGGACAAGTTCAGCTTCGCAGACGCAGTGGAGCGATATGTGCAGGCCACGACCCCGCAGCCCTGCTGTTGCACCGTGCTGACGCTCCTGCGGCTGCTGCTCCTGCTGCTGCTCCTGCTCGGCTTGCTCGGCCTAGCCCTGTACTTTCTAGGGCTGCAGCCTTTGCAGGCGGTGGTGGAGAGGCTCTGATCCGGACCCCAAAGCCGGATCAAGCCCACGTAGGCTCTCTGCGCTTCTTCCTGGCTTTGACC…
>TUCP_000238
GATTTTTATTAAAATTCTTATTACATTATTATATTGTTGATATGTTGTACACATATCACAGGTGTGCACACTCAGGCCATGACGTGTGTGGAAATCAGAGGACTGCTTTTGGAAGTCGGTTCTCTTCTACCATATGAGTTTCAGAATGGAAAGGTTTGGCAACAGGATAAGCCACCAAGCCATCTTGTCAGCCTATGGATATTTTTTTTTTTAAGATAGGGTTTCTCTGTGTAGCCCTGGCTGTCCTGAAACTCACTCTGTAGATCAGGCCGGCCTTGAACTCAAGAGATTCCCCACCTGCCTCTGCCTCTGCCTCTGCCTCTGCCTCCTGAATGCTGGGATTAAAGGTGTACACTGCTGCTACCACCACCACCTGGCACACCGATATATTCTTTTTTT…
>TUCP_000239
CAAGGCTGAGCCCCAGAGCTGAGGAGAGAGAGCAGGGAGCAGAGCAGCTTCCTCTGGCTGACCCGCACCTGACTTCAAGGGTCAGAACTTTTCCTGGGGACACTGGAGACACTGTGCCAGCTCACCTGCCCTTGCCTACCCTCCAGCTTCAGGTGTCAGCTGGCTCTCCTGCAGGCCACTGCACTACTTACTACAGCAGAGAACAAACTTTGTCACCCACCAACGTGCCTGCGGGTCAACTAGGAGGAATAGACTGCTGGACAGACAGACAGAAGGCCAAGTCAGCCGTGGGTCTGTGCTCACAGTCCTGCCCCTGGCAGACATCAGCAGAGTAGACAGCTAAGGAGCTAAGGACTTCTCCAGAGGCGGTGATAGGACCTCAGTCCACTACCGGCCACC…
>TUCP_000240
CATTCTCAGATGCGCCCCAGCTCTCCCCTCGCCTACACGAGCCTCCGCAGCCCCCCAAACACGCCCTCCCTGTGCCCCCAGCTCACTGTTTGCCATAGTTCCCGGAGACTGGTTTGGTGACGAGCTCCTCCCCGGACAGGGACGACTCCGACTCACTGTCCGAGCCGGTGGTGAAAAACCGGGACATGGCGACGGTGCTGAAGGGTTGAGGCGCTCGTGGCCCGAAGCAGCTGAGCTCCCGAGTCTCGAGAACGGGCGAGACAGGAGCGACGGCCGAGACGGGCCCGAAAGCCGAGCCGGCGGCCCGAAAGGCGAGATCCGCCCGAAAGCCGAGCAGATCCGCCCGAAAACCGAGCAGATCGGCCCGAAAGCCGAGCGAGATCCCCCCGAAAGCCGAGA…
>TUCP_000241
CAGGGGTGCGCGAGAGGGACTGTCCTGGTGTGCGTCCGCGGCGGGTGGGCGTCCCTGAAATGCTCTGTGTGCGCGCGTCTGCCCTCTCCAGGCTGTTTGATTCTAAGCTGCCCAACTTAACTTGTTCATTCATTCATTCATTCATTCATTCATTCATTCATTCATTCATTGAACAGTTCCATTAACAGCGCCTAGTACAAGCCAGACTCTGCGAGTGGAGAGCCGGCCTCCTCAATCAGAATGGCGGGAGTGAAAAAGACCATGTAGATGAAGTAGCAGAGGAGCAACTTGCCATTCCTTGAATCAGGGTGTGTAATTGGTAGAGATAGTTTGGAAAACTGGCAGTCTTCCATTGAAAAACTTATGCCAACCCCGTCTTCCAACAGTTTCCACTCCCAA…
>TUCP_000242
AAGCCAGTGCAGCGTCCTGGTCCTGGTAGAAAGGCAGGTCATCCTGGGAGGTGGCAGGCTCCTTGTGGAAAAAGAAAAAGAAGAAAACATTGACTAAGCTCCAGATTAACAGTGTTAATTTTTAATTCAAGAGCCTGGAGCTAAGGTCCTTCTCTGGATTACTCTGTACGGCATCCGATCCCCCGCCAGCGTAAACGGCAGTTTCTCTGGAGTGGCCCATAGAGGTTGCCAAGTAAAAGCAATCGGCTGTCGTCCTTGGTTCTCCATTCCCGGGCAGGAATACTGAAGAGCAGGTTGAAATGTAAGCTTTCAGCTGTTGCTCCAGCACCATACTGCCTGTCTGCTGCTGTGCTCCCTACCATGGTGATAATGGACTCACATCTGTAGAACCTAAGCCCA…
>TUCP_000243
GCCCAGCTATCTTGCTTGCCTCACCTCTTCCAAGCTGTTATTGACCGAGGCTATCTCCGGAGACTAGGCTACTCCTCCTGGGACATCCACTTAAATGATAAGATGTGTCGCCCCCAAGTCACTGGGCGTTACCTCATCTTCAATATTCCGTATGGCCACTGTGGCACCGTCATGCAGAAGCACCAGGGCTCTCTCAGCTACTCCAACTCCATCCGAGGCAGAACACAAGGCCACCCTGGCCGAGTCATTGTGAGGCACAAGGTACCCCAGGTGAAGTTCACCTGCAAAGTGGATGGCCAGTCTGCAGTTGAAATCGTGCATGGGAGTGACACTAAAGACGAAGCCAGCTATGATGTATCAATTTCATTTCTCCAGTCACCTGTATCTCAGAATACAGGG…
>TUCP_000244
CCTCCTTCCACCCAGGAACTTATAAATGTCAGGGAATTTCTACTCAAATCGAGAGGAACCAGCACAATGGGGATCTCCATCGTTATCTTTGAAATATGTCTTTTGTGGGGTCAAATTCTTTCTACAGATGTGGTCTACGTAACTGAAGAAACCACAGAAGCTCTTCAATCAAGCAGTCCCACACCTGGTTGGTGGAACCCCGGGGGCACACCTAACGGAACAGATTCTGTTTTGGCTGTGAGGCTGGTGAATGGAGGAGACAGGTGTCGGGGTCGCGTGGAGATCCTTTACCAGGGTTCCTGGGGCACCGTGTGTGATGACAGCTGGGACATCAATGACGCCAATGTGGTGTGCAGGCAGCTGGGCTGTGGCGGGGCCTTGTCTGCCCCAGGAAGTGAC…
>TUCP_000245
CCTCCTTCCACCCAGGAACTTATAAATGTCAGGGAATTTCTACTCAAATCGAGAGGAACCAGCACAATGGGGATCTCCATCGTTATCTTTGAAATATGTCTTTTGTGGGGTCAAATTCTTTCTACAGATGTGGTCTACGTAACTGAAGAAACCACAGAAGCTCTTCAATCAAGCAGTCCCACACCTGGTTGGTGGAACCCCGGGGGCACACCTAACGTGACGTCGTCTACCCAAGTTCCTAATTCCACATCAATAGGAACAGATTCTGTTTTGGCTGTGAGGCTGGTGAATGGAGGAGACAGGTGTCGGGGTCGCGTGGAGATCCTTTACCAGGGTTCCTGGGGCACCGTGTGTGATGACAGCTGGGACATCAATGACGCCAATGTGGTGTGCAGGCAG…
>TUCP_000246
AACTTATAAATGTCAGGGAATTTCTACTCAAATCGAGAGGAACCAGCACAATGGGGATCTCCATCGTTATCTTTGAAATATGTCTTTTGTGGGGTCAAATTCTTTCTACAGATGTGGTCTACGTAACTGAAGAAACCACAGAAGCTCTTCAATCAAGCAGTCCCACACCTGGTTGGTGGAACCCCGGGGGCACACCTAACGGAACAGATTCTGTTTTGGCTGTGAGGCTGGTGAATGGAGGAGACAGGTGTCGGGGTCGCGTGGAGATCCTTTACCAGGGTTCCTGGGGCACCGTGTGTGATGACAGCTGGGACATCAATGACGCCAATGTGGTGTGCAGGCAGCTGGGCTGTGGCGGGGCCTTGTCTGCCCCAGGAAGTGACCAGTTTGGACAGGGCT…
>TUCP_000247
CAGGGAATTTCTACTCAAATCGAGAGGAACCAGCACAATGGGGATCTCCATCGTTATCTTTGAAATATGTCTTTTGTGGGGTCAAATTCTTTCTACAGATGTGGTCTACGTAACTGAAGAAACCACAGAAGCTCTTCAATCAAGCAGTCCCACACCTGGTTGGTGGAACCCCGGGGGCACACCTAACGGAACAGATTCTGTTTTGGCTGTGAGGCTGGTGAATGGAGGAGACAGGTGTCGGGGTCGCGTGGAGATCCTTTACCAGGGTTCCTGGGGCACCGTGTGTGATGACAGCTGGGACATCAATGACGCCAATGTGGTGTGCAGGCAGCTGGGCTGTGGCGGGGCCTTGTCTGCCCCAGGAAGTGACCAGTTTGGACAGGGCTCTGGGTCCATTGT…
>TUCP_000248
CAGGGAATTTCTACTCAAATCGAGAGGAACCAGCACAATGGGGATCTCCATCGTTATCTTTGAAATATGTCTTTTGTGGGGTCAAATTCTTTCTACAGATGTGGTCTACGTAACTGAAGAAACCACAGAAGCTCTTCAATCAAGCAGTCCCACACCTGGTTGGTGGAACCCCGGGGGCACACCTAACGTGACGTCGTCTACCCAAGTTCCTAATTCCACATCAATAGGAACAGATTCTGTTTTGGCTGTGAGGCTGGTGAATGGAGGAGACAGGTGTCGGGGTCGCGTGGAGATCCTTTACCAGGGTTCCTGGGGCACCGTGTGTGATGACAGCTGGGACATCAATGACGCCAATGTGGTGTGCAGGCAGCTGGGCTGTGGCGGGGCCTTGTCTGCCCC…
>TUCP_000249
CAGGGAATTTCTACTCAAATCGAGAGGAACCAGCACAATGGGGATCTCCATCGTTATCTTTGAAATATGTCTTTTGTGGGGTCAAATTCTTTCTACAGATGTGGTCTACGTAACTGAAGAAACCACAGAAGCTCTTCAATCAAGCAGTCCCACACCTGGTTGGTGGAACCCCGGGGGCACACCTAACGGAACAGATTCTGTTTTGGCTGTGAGGCTGGTGAATGGAGGAGACAGGTGTCGGGGTCGCGTGGAGATCCTTTACCAGGGTTCCTGGGGCACCGTGTGTGATGACAGCTGGGACATCAATGACGCCAATGTGGTGTGCAGGCAGCTGGGCTGTGGCGGGGCCTTGTCTGCCCCAGGAAGTGACCAGTTTGGACAGGGCTCTGGGTCCATTGT…
>TUCP_000250
CAGGGAATTTCTACTCAAATCGAGAGGAACCAGCACAATGGGGATCTCCATCGTTATCTTTGAAATATGTCTTTTGTGGGGTCAAATTCTTTCTACAGATGTGGTCTACGTAACTGAAGAAACCACAGAAGCTCTTCAATCAAGCAGTCCCACACCTGGTTGGTGGAACCCCGGGGGCACACCTAACGTGACGTCGTCTACCCAAGTTCCTAATTCCACATCAATAGGAACAGATTCTGTTTTGGCTGTGAGGCTGGTGAATGGAGGAGACAGGTGTCGGGGTCGCGTGGAGATCCTTTACCAGGGTTCCTGGGGCACCGTGTGTGATGACAGCTGGGACATCAATGACGCCAATGTGGTGTGCAGGCAGCTGGGCTGTGGCGGGGCCTTGTCTGCCCC…
>TUCP_000251
CTCAAATCGAGAGGAACCAGCACAATGGGGATCTCCATCGTTATCTTTGAAATATGTCTTTTGTGGGGTCAAATTCTTTCTACAGGTCAGTGGAACCCCAGGGGCACAAATAATGATGTGGTCTACGTAACTGAAGAAACCACAGAAGCTCTTCAATCAAGCAGTCCCACACCTGGTTGGTGGAACCCCGGGGGCACACCTAACGGAACAGATTCTGTTTTGGCTGTGAGGCTGGTGAATGGAGGAGACAGGTGTCGGGGTCGCGTGGAGATCCTTTACCAGGGTTCCTGGGGCACCGTGTGTGATGACAGCTGGGACATCAATGACGCCAATGTGGTGTGCAGGCAGCTGGGCTGTGGCGGGGCCTTGTCTGCCCCAGGAAGTGACCAGTTTGGACAG…
>TUCP_000252
AGGAACCAGCACAATGGGGATCTCCATCGTTATCTTTGAAATATGTCTTTTGTGGGGTCAAATTCTTTCTACAGATGTGGTCTACGTAACTGAAGAAACCACAGAAGCTCTTCAATCAAGCAGTCCCACACCTGGTTGGTGGAACCCCGGGGGCACACCTAACGGAACAGATTCTGTTTTGGCTGTGAGGCTGGTGAATGGAGGAGACAGGTGTCGGGGTCGCGTGGAGATCCTTTACCAGGGTTCCTGGGGCACCGTGTGTGATGACAGCTGGGACATCAATGACGCCAATGTGGTGTGCAGGCAGCTGGGCTGTGGCGGGGCCTTGTCTGCCCCAGGAAGTGACCAGTTTGGACAGGGCTCTGGGTCCATTGTTCTGGATGAGGTGGCCTGTACAGG…
>TUCP_000253
AACCAGCACAATGGGGATCTCCATCGTTATCTTTGAAATATGTCTTTTGTGGGGTCAAATTCTTTCTACAGGTCAGTGGAACCCCAGGGGCACAAATAATGATGTGGTCTACGTAACTGAAGAAACCACAGAAGCTCTTCAATCAAGCAGTCCCACACCTGGTTGGTGGAACCCCGGGGGCACACCTAACGGAACAGATTCTGTTTTGGCTGTGAGGCTGGTGAATGGAGGAGACAGGTGTCGGGGTCGCGTGGAGATCCTTTACCAGGGTTCCTGGGGCACCGTGTGTGATGACAGCTGGGACATCAATGACGCCAATGTGGTGTGCAGGCAGCTGGGCTGTGGCGGGGCCTTGTCTGCCCCAGGAAGTGACCAGTTTGGACAGGGCTCTGGGTCCAT…
>TUCP_000254
AGCCAAACTGTTAACAAAGTTCCTCACTTCCGTCATATTGATTTATAGCAGCAATAGATGCATACCACCCAAGAGGGCACACCTCCTTCCACCCAGAAACTTATAAATGTCAGGGAATTTCTACTCAAATCGAGAGGAACCAGCACAATGGGGATCTCCATCGTTATCTTTGAAATATGTCTTTTGTGGGGTCAAATTCTTTCTACAGGTCAGTGGAACCCCAGGGGCACAAATAATGATGTGGTCTACGTAACTGAAGAAACCACAGAAGCTTCTCAAACAAGCAGTCCCACACCGGGTTTGTGGAACCCCCGGGGCACACATAATGATGTGGTCTACGTAACTGAAGAAACCACAGAAGGTTGGTGGAACCCCGGGGGCACA
>TUCP_000255
CAAGAGGGCACACCTCCTTCCACCCAGAAACTTATAAATGTCAGGGAATTTCTACTCAAATCGAGAGGAACCAGCACAATGGGGATCTCCATCGTTATCTTTGAAATATGTCTTTTGTGGGGTCAAATTCTTTCTACAGATGTGGTCTACGTAACTGAAGAAACCACAGAAGCTCTTCAATCAAGCAGTCCCACACCTGGTTGGTGGAACCCCGGGGGCACACCTAACGGAACAGATTCTGTTTTGGCTGTGAGGCTGGTGAATGGAGGAGACAGGTGTCGGGGTCGCGTGGAGATCCTTTACCAGGGTTCCTGGGGCACCGTGTGTGATGACAGCTGGGACATCAATGACGCCAATGTGGTGTGCAGGCAGCTGGGCTGTGGCGGGGCCTTGTCTGCC…
>TUCP_000256
CAAGAGGGCACACCTCCTTCCACCCAGAAACTTATAAATGTCAGGGAATTTCTACTCAAATCGAGAGGAACCAGCACAATGGGGATCTCCATCGTTATCTTTGAAATATGTCTTTTGTGGGGTCAAATTCTTTCTACAGATGTGGTCTACGTAACTGAAGAAACCACAGAAGCTCTTCAATCAAGCAGTCCCACACCTGGTTGGTGGAACCCCGGGGGCACACCTAACGGAACAGATTCTGTTTTGGCTGTGAGGCTGGTGAATGGAGGAGACAGGTGTCGGGGTCGCGTGGAGATCCTTTACCAGGGTTCCTGGGGCACCGTGTGTGATGACAGCTGGGACATCAATGACGCCAATGTGGTGTGCAGGCAGCTGGGCTGTGGCGGGGCCTTGTCTGCC…
>TUCP_000257
CAGCACAATGGGGATCTCCATCGTTATCTTTGAAATATGTCTTTTGTGGGGTCAAATTCTTTCTACAGATGTGGTCTACGTAACTGAAGAAACCACAGAAGCTCTTCAATCAAGCAGTCCCACACCTGGTTGGTGGAACCCCGGGGGCACACCTAACGGAACAGATTCTGTTTTGGCTGTGAGGCTGGTGAATGGAGGAGACAGGTGTCGGGGTCGCGTGGAGATCCTTTACCAGGGTTCCTGGGGCACCGTGTGTGATGACAGCTGGGACATCAATGACGCCAATGTGGTGTGCAGGCAGCTGGGCTGTGGCGGGGCCTTGTCTGCCCCAGGAAGTGACCAGTTTGGACAGGGCTCTGGGTCCATTGTTCTGGATGAGGTGGCCTGTACAGGAAATGA…
>TUCP_000258
AGATGTGTCCTATAGAACTGAACTGCCCACAGACGATGTATCCTATAGAAATGAACAGATGACTGAAGGGGAGAGTGTTGCTTCTGTCTCTATTCCGCAGAAAGGAGTGACACCATGATGTTCTTCTCAAAGCAGTTTATTCAGGAAACTTTCTTTCTTCATGCAAGCAGCAATCTCTCTTTTCTTCCCTTCATTCTACCCCCAGCCCCCGAACACACTCCCTTATATCCTCCCTCAACTTTGCCTCCTCCGTCCAGACTGCGTAATCTCAGTTCATAGGTCCATGTCACATGGCCTGATCTTGCGTCATGGTGCACCTGGGCAGCTCTCACAATGGACGTGGCTAGTTTCAGGTGTGTGAGGAAGTCCAGTCCTAGTCATGAGATTTAGCTGCAGTCC…
>TUCP_000259
GCTGCTGTCTGTTTCCTGTCACAACCAGCACAGATTTCAGAGTGAGAGACTAATGGGCACCACATCATGCAGAAGCATGCTATCGACTGACTGCCCAGACATGTGCATTCTTACATAGGGAGAGCAGGCTGGGTGCCTAGAGAAATGACTTCTGTTAGATGGACTTTACTTTACCCTTTACCATGATAAAGGGGGAGTGGAATCTGGACCACCCTTTGGGTGTGTGCATGTGTGTGTGTGTGTGTGTGTGTGTGTGTGTGTGTGTGTGTGTGTTTATGTGTGGNANTGTCAGAAGGTTCTTACCTTGTATCTCTGGCTGGAATTCTGTCCATAGACTAATAAACACCTTGAGTTGCAAAACCTACCAGATTCTTCCCAGGAGTACAGGTATTAAAGGTG…
>TUCP_000260
TGGCGGCGGCAGCGGCAGATGTGGCCCCCGGCTGCCCCAAGGAGCCAACAATGGCCGGGCCGGCGAAACAAAAGGGATTCGCTTCGCGTCTTTCCCGGCCTCTCACTTACACTCTCGGGGAACCGCGCGGGATCCCGGACCAACAGGGGCCGCGCCCCCAGGGGCCCCGAGCCACGCGCGCCCCGACTTGTCCCCGCCGACCCCGGTCTCTACTCCCCCCTGCCCGCTCGCCTTCCAGGCGCAAGGCCTGCCGCACCCCGTCATGCTCGGACTCTTGGTCCCCAGGGATCCGGCCGTATTGTCCCCGCGGCGCGCAGCGCGCTCGTCTGAGATCGCCAGCGGCCCCCGCGCGCGCACCCACCGGGCTCCAGGAGCAAGCCCGGGGCGCCTAGGAAACCG…
>TUCP_000261
AAGGACGGAAGCGGCGCGGGCCGCTGCTCCGGTGCCCTCCGGCTGCGCAGGAGCGAGGCGGGAGGCGAGATACTTCTCACTACAAATCGGCTCTCTCCGGGGATTAGCAGCTACACGAAAGTGCATACTGGCGCTGCGGGCAGCCGAGGGGGCCGGGCAAGGCAGACACTCCCCGGCCCAGCCCCGCGCCTCCACTGAGACTCTGGGGACGCGCAGGGGTCCCGCAGCCGGTGGGGTGACTTCGCCCTCCTTCTTCCTCCTCCCCTTCCACGTGGGGCCCGCCACGTGGGGAGACGCGAGCTCTGGCGGGCCTCGGCACCGTCCCCCGGGTGGCCCCGGCTCGATAAGGCCCCCACCACGCCCGCTCAGCCGACCTGCACTCTACTCGGCCCCGAGGCT…
>TUCP_000262
CTTGACAGGCAGGGATCGGACAGTTGCGTCTGTTTACAGCCAGGAGACGGTGGCATCCCTAGGTGACGGTGTCTCTCCTTCCCAAGGAGGGTATCACTGTGTAGCCTTGGTCAGCCTGGCATGGAGCTCACTGTGTAGACCGTGTCTGCTTCTGCCTCCTGGTCTGCAGCTGCTGTGGAAGGTGCTGCCTCAGGCGCCTGCTGCTGGGGACAGGCACTGCCCCTTGCTTTATGAGTGCAAGAGTGCTTTCCCTCCCTGAACTACAAGCTAACCCCAAACCTCCTCCTGCTCAGTTGCTTCTGGCAGAGTTGCTTTCGTGAGCACGAATGAAGGATTAGCTACAGGAGTGTGAGCACCTTACCGGAGGCTACACCACTGAAGGAAGAAGAGAACCTTTTA…
>TUCP_000263
GAGAATTTGTATTTGAGTCCCACTCTTCCAGCTCTGCACACAGGTTGTGTGACCTTGCACAGTGCTGTAGATTGAATATGAAGTGTCACCTGCAGTGCTTGGTCCCCAGCTGATTGTGTCATTTTGGGAAGCAATGGGAATGTTAGAAGGTGGGGTCCAGCTGAAGGAAGTAAGTCACTGGGGAGGGGTGTCCTTGGGGGATGTCCCTGGTCCCTTCCTGTCCACCAGAAAGTGAAGGACAATGCTCATCTGTCCACTGCTACTTTTCTACTCAGGTGTGTGAGGCTCAAACAACCAGATGGAAACCCTCTGGAACTGTGAGCCCCAGCAAGTCCTCTGTAGCCACTTCTGCCACTCGTGCCATTTCTGCTGCTTCTGCCACTTCCTATCACTTCTGCT…
>TUCP_000264
GAATAATATTAATAATATTGAGGGTTTGTATGGCCACACATATAATTACTATAGTGAGAGCCCAAAGCAAAAAGAAGATATGGCTCGTGAGCCAAAGGGGGCAGAAGGGACAGATGTGACTTTCACCCAGCTGGGAGAAGTCACAGGGCACTGGGGGAAAGGGATTATAAAGAGAAGGTGCTTCTCCATCCTAAAAAGTCAGAGGTGGGAAACGGAAATGAATGCAGCCCCAGCTGGCTGTTAGTAGGAGGTGTGCCTCTGACGTGGAGGGAGGAAGGGCCGTTCAGCTCTGCTTCTGCCTTCTTGGCAGAAACCTCCCGCACCGGGCTGTACTGACCACTCTGTTCTGCCTCCTTCTCTCCTCCAGGAAAACACCCACTTTTCCAGGAATTCACAGTG…
>TUCP_000265
GAATAATATTAATAATATTGAGGGTTTGTATGGCCACACATATAATTACTATAGTGAGAGCCCAAAGCAAAAAGAAGATATGGCTCGTGAGCCAAAGGGGGCAGAAGGGACAGATGTGACTTTCACCCAGCTGGGAGAAGTCACAGGGCACTGGGGGAAAGGGATTATAAAGAGAAGGTGCTTCTCCATCCTAAAAAGTCAGAGGTGGGAAACGGAAATGAATGCAGCCCCAGCTGGCTGTTAGTAGGAGGTGTGCCTCTGACGTGGAGGGAGGAAGGGCCGTTCAGCTCTGCTTCTGCCTTCTTGGCAGAAACCTCCCGCACCGGGCTGTACTGACCACTCTGTTCTGCCTCCTTCTCTCCTCCAGGAAAACACCCACTTTTCCAGGAATTCACAGTG…
>TUCP_000266
CGGGGAAAGAAAGGGTGTTCTTCGATAAAAGTCTGGACTGTACCTGCCAGAGAATGTTCAAAACAGGAAGCAGCGCCGGCTCTGAGAGTCAGGCACAGCCGCCGAGCTGAAGCAGGACAGTATCCCCAAGGACCCATCAGGGCGTGCTGGGCTGTGGCCGCTGCTGTTTATTTGTCCTTGGTCGGTGAGGCAATAACTCCAGGCCTGCTTCACGGAGATTGCAGAAGTGGAGTAACAGGTCAGGTGGCCTGAGACCAACATGCCAACAACTGTCTCAGGACGAAACGTGCCCAACAGCAGATCTGTCATGAAACCTCTCAAGGCACACGCCCATAGCCGGATCGCCACATAGTGGTCTTGATGTGGAGAAATCCGGAGGAGACTATCTTAAGAGAGAAA…
>TUCP_000267
AAAGGGTGTTCTTCGATAAAAGTCTGGACTGTACCTGCCAGAGAATGTTCAAAACAGGAAGCAGCGCCGGCTCTGAGAGTCAGGCACAGCCGCCGAGCTGAAGCAGGACAGTATCCCCAAGGACCCATCAGGGCGTGCTGGGCTGTGGCCGCTGCTGTTTATTTGTCCTTGGTCGGTGAGGCAATAACTCCAGGCCTGCTTCACGGAGATTGCAGAAGTGGAGTAACAGGTCAGGTGGCCTGAGACCAACATGCCAACAACTGTCTCAGGACGAAACGTGCCCAACAGCAGATCTGTCATGAAACCTCTCAAGGCACACGCCCATAGCCGGATCGCCACATAGTGGTCTTGATGTGGAGAAATCCGGAGGAGACTATCTTAAGAGAGAAAGGGCTTTCA…
>TUCP_000268
AGGAGAGTCTTCAATATTCTTGACAATGCCCATGTCTGGTTTGTAACTGGATCTTGGGGCACAGAAATCAGCATCTGAACACACAGAGCACAAGACCTTGGCTTTCACTCCAGACCTGTCCCCTACAGCCTCTCTTTGCTCTCCTAAAAGAACATTCACAAACCTATTTGGGTACCAGCCAGAACTGTCTGATATCACCCCACCAATCAAGAAGATGGCCCGTCTCTTGCTGACCGGTCAAGGACTGAGGAGGTGAAGGAAACACCACCCATGTCTGCACGACATGATCTCCTAGAAGGATCATGACCTCATGGTTGCTGCCCAAGCCATGCCCCCCACCTACTCTATCTCCCTTGTTCTTATGGTTGTCTTTGTTAATCTCCATTCTGACTCCACTAC…
>TUCP_000269
CCCCTCCCTCACCGGCCTCATAGCCTTCATCGCGTTTCTCCCGCTTCACGCGCCGCTCCGAGGGTTCCGCTTGGCTTCGTTCACGACCATGCGCGCCGCTGCGGGCCTCGGCTTCGGCCCCGCGCCTCCCGCTCCCGCGCTCGGCCCCACGCTCGCGGCTCCGCTTCCGTCGTTCGCCGCCGCTGCTGCCGCCGCCGCTGCTCCGATGCTTGTGTTTCTTGTGCTCTCGATGCCGTGGCGGCTGCTCGGTAGTGCCCCCGGTACCGGCCGCAGCCGTAGTCCCGGCTGCCTCCTTCTCTCCACGGTGCTTCTTTGACGACCCCATGATTAGTGCGTCCGCCTGGAGCCGGGCCGCCACCCGAACCCAGACGACGCAAAATGGGAACACTTCCGGGTCGC…
>TUCP_000270
CCCCTCCCTCACCGGCCTCATAGCCTTCATCGCGTTTCTCCCGCTTCACGCGCCGCTCCGAGGGTTCCGCTTGGCTTCGTTCACGACCATGCGCGCCGCTGCGGGCCTCGGCTTCGGCCCCGCGCCTCCCGCTCCCGCGCTCGGCCCCACGCTCGCGGCTCCGCTTCCGTCGTTCGCCGCCGCTGCTGCCGCCGCCGCTGCTCCGATGCTTGTGTTTCTTGTGCTCTCGATGCCGTGGCGGCTGCTCGGTAGTGCCCCCGGTACCGGCCGCAGCCGTAGTCCCGGCTGCCTCCTTCTCTCCACGGTGCTTCTTTGACGACCCCATGATTAGTGCGTCCGCCTGGAGCCGGGCCGCCACCCGAACCCAGACGACGCAAAATGGGAACACTTCCGGGTCGC…
>TUCP_000271
CTTGGCGCCACCAGGCGGTGGGCGGGGCGGGGAGTCCGGAGGGGGGAGAGGGTTGGGAGGGAGGTTTGGGTTGGGAGGAATGGGGAACCAGAGTGGGTCAGGGGGTTTAAGGGTGAGGGCAGGCTGCAATGTCTGTGGAGAAAGAGCTTCCGTTACTGTTTTCACACCCGGGCTGGAAAGAATGGAGGAAACAGCTTACAGAGCCGCGGGGACGCAGTAAGGCCGGGATACCGGGCGCCCATAGGAAGCCCCGCCCGGACCTAAGGCGATCGTCACCGGAGTCACACTCCAAGAAGGCGCAAGTGCGAGAGAAAGAGAAGGTGTGGGTACCCTGGAATGGACTCATCGTGATTGGGAAGAGAGTGGAACTCTTGGACAGAAACGTGCTAAAGTCTAACC…
>TUCP_000272
CTTGGCGCCACCAGGCGGTGGGCGGGGCGGGGAGTCCGGAGGGGGGAGAGGGTTGGGAGGGAGGTTTGGGTTGGGAGGAATGGGGAACCAGAGTGGGTCAGGGGGTTTAAGGGTGAGGGCAGGCTGCAATGTCTGTGGAGAAAGAGCTTCCGTTACTGTTTTCACACCCGGGCTGGAAAGAATGGAGGAAACAGCTTACAGAGCCGCGGGGACGCAGTAAGGCCGGGATACCGGGCGCCCATAGGAAGCCCCGCCCGGACCTAAGGCGATCGTCACCGGAGTCACACTCCAAGAAGGCGCAAGTGCGAGAGAAAGAGAAGGTGTGGGTACCCTGGAATGGACTCATCGTGATTGGGAAGAGAGTGGAACTCTTGGACAGAAACGTGCTAAAGTCTAACC…
>TUCP_000273
CCACCAGGCGGTGGGCGGGGCGGGGAGTCCGGAGGGGGGAGAGGGTTGGGAGGGAGGTTTGGGTTGGGAGGAATGGGGAACCAGAGTGGGTCAGGGGGTTTAAGGGTGAGGGCAGGCTGCAATGTCTGTGGAGAAAGAGCTTCCGTTACTGTTTTCACACCCGGGCTGGAAAGAATGGAGGAAACAGCTTACAGAGCCGCGGGGACGCAGTAAGGCCGGGATACCGGGCGCCCATAGGAAGCCCCGCCCGGACCTAAGGCGATCGTCACCGGAGTCACACTCCAAGAAGGCGCAAGTGCGAGAGAAAGAGAAGGTGTGGGTACCCTGGAATGGACTCATCGTGATTGGGAAGAGAGTGGAACTCTTGGACAGAAACGTGCTAAAGTCTAACCCAAAGTT…
>TUCP_000274
CCACCAGGCGGTGGGCGGGGCGGGGAGTCCGGAGGGGGGAGAGGGTTGGGAGGGAGGTTTGGGTTGGGAGGAATGGGGAACCAGAGTGGGTCAGGGGGTTTAAGGGTGAGGGCAGGCTGCAATGTCTGTGGAGAAAGAGCTTCCGTTACTGTTTTCACACCCGGGCTGGAAAGAATGGAGGAAACAGCTTACAGAGCCGCGGGGACGCAGTAAGGCCGGGATACCGGGCGCCCATAGGAAGCCCCGCCCGGACCTAAGGCGATCGTCACCGGAGTCACACTCCAAGAAGGCGCAAGTGCGAGAGAAAGAGAAGGTGTGGGTACCCTGGAATGGACTCATCGTGATTGGGAAGAGAGTGGAACTCTTGGACAGAAACGTGCTAAAGTCTAACCCAAAGTT…
>TUCP_000275
GAATGGGGAACCAGAGTGGGTCAGGGGGTTTAAGGGTGAGGGCAGGCTGCAATGTCTGTGGAGAAAGAGCTTCCGTTACTGTTTTCACACCCGGGCTGGAAAGAATGGAGGAAACAGCTTACAGAGCCGCGGGGACGCAGTAAGGCCGGGATACCGGGCGCCCATAGGAAGCCCCGCCCGGACCTAAGGCGATCGTCACCGGAGTCACACTCCAAGAAGGCGCAAGTGCGAGAGAAAGAGAAGGTGTGGGTACCCTGGAATGGACTCATCGTGATTGGGAAGAGAGTGGAACTCTTGGACAGAAACGTGCTAAAGTCTAACCCAAAGTTGGAATCTGAATACTGGAAGCTGGAGGGCACAGGGAAGAGGCTCTCAAAAGAGAAATCGACGCTGCAGCAG…
>TUCP_000276
GAATGGGGAACCAGAGTGGGTCAGGGGGTTTAAGGGTGAGGGCAGGCTGCAATGTCTGTGGAGAAAGAGCTTCCGTTACTGTTTTCACACCCGGGCTGGAAAGAATGGAGGAAACAGCTTACAGAGCCGCGGGGACGCAGTAAGGCCGGGATACCGGGCGCCCATAGGAAGCCCCGCCCGGACCTAAGGCGATCGTCACCGGAGTCACACTCCAAGAAGGCGCAAGTGCGAGAGAAAGAGAAGGTGTGGGTACCCTGGAATGGACTCATCGTGATTGGGAAGAGAGTGGAACTCTTGGACAGAAACGTGCTAAAGTCTAACCCAAAGTTGGAATCTGAATACTGGAAGCTGGAGGGCACAGGGAAGAGGCTCTCAAAAGAGAAATCGACGCTGCAGCAG…
>TUCP_000277
GGGAACCAGAGTGGGTCAGGGGGTTTAAGGGTGAGGGCAGGCTGCAATGTCTGTGGAGAAAGAGCTTCCGTTACTGTTTTCACACCCGGGCTGGAAAGAATGGAGGAAACAGCTTACAGAGCCGCGGGGACGCAGTAAGGCCGGGATACCGGGCGCCCATAGGAAGCCCCGCCCGGACCTAAGGCGATCGTCACCGGAGTCACACTCCAAGAAGGCGCAAGTGCGAGAGAAAGAGAAGGTGTGGGTACCCTGGAATGGACTCATCGTGATTGGGAAGAGAGTGGAACTCTTGGACAGAAACGTGCTAAAGTCTAACCCAAAGTTGGAATCTGAATACTGGAAGCTGGAGGGCACAGGGAAGAGGCTCTCAAAAGAGAAATCGACGCTGCAGCAGGAGAC…
>TUCP_000278
CCAGAGTGGGTCAGGGGGTTTAAGGGTGAGGGCAGGCTGCAATGTCTGTGGAGAAAGAGCTTCCGTTACTGTTTTCACACCCGGGCTGGAAAGAATGGAGGAAACAGCTTACAGAGCCGCGGGGACGCAGTAAGGCCGGGATACCGGGCGCCCATAGGAAGCCCCGCCCGGACCTAAGGCGATCGTCACCGGAGTCACACTCCAAGAAGGCGCAAGTGCGAGAGAAAGAGAAGGTGTGGGTACCCTGGAATGGACTCATCGTGATTGGGAAGAGAGTGGAACTCTTGGACAGAAACGTGCTAAAGTCTAACCCAAAGTTGGAATCTGAATACTGGAAGCTGGAGGGCACAGGGAAGAGGCTCTCAAAAGAGAAATCGACGCTGCAGCAGGAGACAGTGG…
>TUCP_000279
GGGGGTTTAAGGGTGAGGGCAGGCTGCAATGTCTGTGGAGAAAGAGCTTCCGTTACTGTTTTCACACCCGGGCTGGAAAGAATGGAGGAAACAGCTTACAGAGCCGCGGGGACGCAGTAAGGCCGGGATACCGGGCGCCCATAGGAAGCCCCGCCCGGACCTAAGGCGATCGTCACCGGAGTCACACTCCAAGAAGGCGCAAGTGCGAGAGAAAGAGAAGGTGTGGGTACCCTGGAATGGACTCATCGTGATTGGGAAGAGAGTGGAACTCTTGGACAGAAACGTGCTAAAGTCTAACCCAAAGTTGGAATCTGAATACTGGAAGCTGGAGGGCACAGGGAAGAGGCTCTCAAAAGAGAAATCGACGCTGCAGCAGGAGACAGTGGAGGTGAAGCTCCT…
>TUCP_000280
TTTAAGGGTGAGGGCAGGCTGCAATGTCTGTGGAGAAAGAGCTTCCGTTACTGTTTTCACACCCGGGCTGGAAAGAATGGAGGAAACAGCTTACAGAGCCGCGGGGACGCAGTAAGGCCGGGATACCGGGCGCCCATAGGAAGCCCCGCCCGGACCTAAGGCGATCGTCACCGGAGTCACACTCCAAGAAGGCGCAAGTGCGAGAGAAAGAGAAGGTGTGGGTACCCTGGAATGGACTCATCGTGATTGGGAAGAGAGTGGAACTCTTGGACAGAAACGTGCTAAAGTCTAACCCAAAGTTGGAATCTGAATACTGGAAGCTGGAGGGCACAGGGAAGAGGCTCTCAAAAGAGAAATCGACGCTGCAGCAGGAGACAGTGGAGGTGAAGCTCCTGAACA…
>TUCP_000281
TAGAGATAATCTGATGGCAAGAGGCAAACGCAGGAATCCAAGCAACAGAAACCAAGACTACATGGCATCATCGGAGCACAATTCTCCCACCAAAACAAACATGGAATATCCAAACACACCAGAAAAGCAAGATCTAGTTTCAAAATCATATTTGATCATGATGCTGGAGGACTTCAAGAAAGACGTGAAGAACTCCCTTAAAGAAACACAGGAAAACATAAATAAACAAGTAGAAGCCTACAGAGAAGAATCACAAAAATCCCTGAAAGAATTCCAGGAAAACACAATCAAACAGTTGAAGGAATTAAAAATGGAAATAGAAGCAATCAAGAAAGAACACATGGAAACAACCCTGGATATAGAAAACCAAAAGAAGAGACAAGGAGCCATAGATACATG…
>TUCP_000282
AAAAACCCCAAAGATGTAACCACTGTACCGGCTCTGCGTGGGCTCTGTGGATTCATATTTAGGTCCTCACATTTGGATGCAAGCCGCTTACCATCTTCCTAGCCCCTGTTGGTGGATTTTGCCTAATGAATCCTTAAGCAGAGTGGGTGCCTCTAGAATTTACATAGCATGTGGGTTTTGAGCCAAAAGGGTTCAAATATGAATATACACCCACCATGAACTGATCAGGGCTTATGAGGCTCACTAAACTGTAAAGCTTAGTTTTGTCTTTAAAAAAAAAATGTGGCCACACCCCACACCTTACCAGGACAGTGACCAATTCAGCTACTACCCAGGCCTAGATCCGGGGCTTTGAGTTGGCCCACCTCAACAGCTACCTCATCTATGAGCTGCTGGAGC…
TTAGTCCATTATTGTCATGGATAGAAGCATGGTGGCTCGCACACAGACACGGTGCTGGAGAAGTAACGGAGTTCGCATGCAGATCAGCAGGCAGCAGGAAGAGAACTGATGAGCTCCAGAGACCTCACAGCCTACCTCACTCTTCCTCCAACAAGGCCACGGTCCTGAAAGTGACACTCCCTATGCACCAGGAATTCAAACACGTGAATCTATGGAAGCTGTTTCTATTCAAACCATTTCAGTCACGTATCTATTCCTTTGACCCTAAAACGCGGAAAGGAGATCTCTAAATTGTCATGCATATTTACCTAGGTGACAGAATTCAAGTAGTCAGCCATAGCTCTGTACAGCTAGGACACAGTGGTGTGGAGATGCAGTGCAGTTTAAAGTTAATGTTGG…
>TUCP_000283
CAGGATCTCACTCCACCTAGGTCTGCTGAGTACTGGGTGTCATAGGCATGACCTGTCAGACCTGTCTTGCTTTTTGGTTTATGTTAAGAGCACACAGGCTTGGGCAGACAGTGTTTGCGGCTCAGACCATCTTTTCTACATTATGAACTAAAACAATTGTCACCTTCCTTTACCTTAGAGCCTTCAAGTACACACACACACACACACACACACACACACACACACACACACACACACGACTCAACTGTAGCACTTACTGAAGCACAGTTACATGAATATAATTAATCCTGATATAATTAACACAACTAATATAATTGTCTCCCATGCTTCTAAGGGAGAGGAACCATGTCTTTGAGACTCATCCATAAGCCCTGTCTTGGAGACCTCTCAATGAGCCTG…
>TUCP_000284
GTTGTCTGAAGACAGTGACAGTGTACTTATATGTAATACATAAATCTTTTTTAAAAAAGTAAAGTAAAAGGGGTTGGGGATTTAGCTCAGTGGTAGAGCGCTTGCCTAGGAAGCGCAAGGCCCTGGGTTCGGTCCCCAGCTCCGAAAAAAAGAACCAAAAAAAAAAAAAAAAGTAAAGTAAAATTACATACAAGTGTGTGTGTTTGTGTCTGTGTGTGTGTGTACGTGTATGTGTGTGTATGTATTTGTGTGTATGTGTGTGTGTACGTGTATGTGTGTGTATGCATTTGTGTGTCTGTGTGTGTGTATGTGTGTGTGTGTGTGTGTGTGCGTGCGCACGCGTGCACGTGTGCCAGGGCACATGCATGGAGGCCAGATAGCTTGTGGGATTCTGAATTT…
>TUCP_000285
AAAAAAAAAAAAAAAAAAAAAAAGGCCAGGGTAACCCATGTTTCCTAGGGTGGGCACTCCCATTTTTTGGGATGATAACTGCATTGCAGAGGAAATGTTACTGTGTACCTAGTGTCACTTACAGAATGTCCTAGGGATGCTTCCTCCTGGGGAATGCTTATCAGAAAGGTCAAGATAAGCACCTTTGGTACCCACAACCAATACAGGGAATTCAGGTCACAGAGTTTTTTCTTCTCAATACTTTACCATGAGAACTTACAAAGCCTGAACCTAATTCCTAGGCTCTGACCCCGCCTGGCTCTGCAGCCTGGTCAGATCCCAGTTGTATGCAAACTGTACTACTGAGCAGCCATATTTTGGCAGGATTTTTGCTAAGGAGCAAAAAGAGTGCTTCACGAG…
>TUCP_000286
CTCTCCCTCCCTCGGGATTTGGGTGCAGAGATCTGTTGACTGGGTCCCTTCAGGTCTGGGTGGTGTTTGGAATGTAGGGGACCTGCCGCTCGATTGCCCCTATCTTCTGTTTCCCAGAGGCCCTATACATTTTCCTTTCGGGCCAGGCATGTGGGCAGGGGTGGGCAGTATTGGTCGTCTCTCCTGCTCTGCAGTCTCAGGAGTGTCCACCTCTCCGGGCATTGAGCTCTCTCTCCCAAGGGGTTTGGGGGCAGTGAGCTGTGGGCCAGGATCAGCGAGGTTGGGCTTCACTCTTTTCTATACCTATCATCCTTAGGTTTGATCTTTTCATTATGTCCTGATTTTCCTGTAGGTTTTGGGCTAGGAACTTTTTGTGTTTTATATTATCTTTGAGAGTTG…
>TUCP_000287
GTGGAACAAGTGGCTGACCTTGTAAGGTGGCTCCCACCCTGGGAAAGCTTTGTCTTGGAAATATGACATTGGACACGCGGTATGAGTCACATCCTGCTTCAGCAAGCCTTGGCGAGACCTTGCAGAAAACAGCTTTACAATGTGAGGGCCTGTGTACAACTTGCTGTCAGTCATTGCTGGAGATCAGGGGCATGAGGCCCCCAGAAGCACCTCCTACCTTCCACACAGACAGAAAAAGAAAGACTGATGAACAGGTTCCAGTGATTCAAAATTCATTTTTTTAAGAATCCTAGATAAATTGGGTAGAGATAAGTGTTACTGCATGGGACTCGGGTACGGATTTTTATGGTACAACGGCAGAATTGACTTCTACCGGTGTCTGTGTAGCCATCAAATCCC…
>TUCP_000288
CTTCTGGTCACAGTCCATCAACAAGAGAAGTCAGAGCAGGAACTCCAATCAAAACTTGAAGGTCTTCTTTACCACCGAGGAAAGACAGAACCCTGCTAGAGGCCAGAAAAAGTGTTCCAGAGATGGATGGAAGGCCCTCACTTCTGCCTGCTCTCTTCAGACGCCTGAAGGCTAAAAGACCTACAGGTGATACAGAAAGAAATCTGCTCACAGCTGACAGCAGCCTATGCCCCGGAGACCCCTGAGACATCCCATCAGTTCCAGGTCGGAAGCAGCTACACTGAGTCCAGACATTCGAGCCTCGCTGGAAAGGACCATACCTAGTGCTGCTGACCACCCTGACAGCTGTCAATTCTCAGCCCTCACCAGCCGTGTACTAGCTGTTAGGGCTGAGAGCTG…
>TUCP_000289
CAGTCCATCAACAAGAGAAGTCAGAGCAGGAACTCCAATCAAAACTTGAAGTAACTGTTACAGGTCTTCTTTACCACCGAGGAAAGACAGAACCCTGCTAGAGGCCAGAAAAAGTGTTCCAGAGATGGATGGAAGGCCCTCACTTCTGCCTGCTCTCTTCAGACGCCTGAAGGCTAAAAGACCTACAGGTGATACAGAAAGAAATCTGCTCACAGCTGACAGCAGCCTATGCCCCGGAGACCCCTGAGACATCCCATCAGTTCCAGGTCGGAAGCAGCTACACTGAGTCCAGACATTCGAGCCTCGCTGGAAAGGACCATACCTAGTGCTGCTGACCACCCTGACAGCTGTCAATTCTCAGCCCTCACCAGCCGTGTACTAGCTGTTAGGGCTGAGAGC…
>TUCP_000290
CACCATCGGAGCCCAATTCTCCCATCAAAACAAACATGGAATATCCAAACACACCAGAAAAGCAAGATCTAGTTCCAAAATCATTTTTGATCATGATGCTGGAGGACTTCAAGAAAGACGTGAAGAACTCCCTTAGAGAACAAGTAGAAACCTACAGAGAGGAATCACAAAAATCCCTGAAAGAATTACAGGAAAACACAATCAAACAGGTGAAGGAATTGAAAATGGAAATAGAAACAATAAAGAAAGCACAAAGGGAGACAACCCTGGATACAGAAAAC
>TUCP_000291
AAAAAGCCCAAACAAAATAAACAAACACAGAAAAGAAAAGAAAAAAAGAAAAAATTATGTAGAAGAAAAATCAATGTGTAGAGTTGAAGGATATAAAAAGTAGGAAAAAATATTCAAAGTATACCCTAAATAGAGGAAACTTCGAAGTCTTTTTGTGGTGGTTTGAATGAGAATGGACCAATAGGCTTATGTATTTGAATACTTGATCCCCAGTTGGTGGAACTGCTTGAGAAGGATTAAGAGGTGTGGCCTTGTTACTGAGTGATTTCAAGGTTTTGAATTCTACGCTATTCCTAGTTAGTTCTCTTTCTGCCTTATGCTTGTAGATCAAGATGTATACTCTGAGCTCCAGCTCCAGCATCATGCCTGTCTGCCGGCTGCCAGACTCCTTGGCATGAT…
>TUCP_000292
AAACTAAACAAACACAGAAAAGAAAAGAAAAAAAGAAAAAATTATGTAGAAGAAAAATCAATGTGTAGAGTTGAAGGATATAAAAAGTAGGAAAAAATATTCAAAGTATACCCTAAATAGAGGAAACTTCGAAGTCTTTTTGTGGTGGTTTGAATGAGAATGGACCAATAGGCTTATGTATTTGAATACTTGATCCCCAGTTGGTGGAACTGCTTGAGAAGGATTAAGAGGTGTGGCCTTGTTACTGAGTGATTTCAAGGTTTTGAATTCTACGCTATTCCTAGTTAGTTCTCTTTCTGCCTTATGCTTGTAGATCAAGATGTATACTCTGAGCTCCAGCTCCAGCATCATGCCTGTCTGCCGGCTGCCAGACTCCTTGGCATGATGGTCATGAACTCT…
>TUCP_000293
AAACTAAACAAACACAGAAAAGAAAAGAAAAAAAGAAAAAATTATGTAGAAGAAAAATCAATGTGTAGAGTTGAAGGATATAAAAAGTAGGAAAAAATATTCAAAGTATACCCTAAATAGAGGAAACTTCGAAGTCTTTTTGTGGTGGTTTGAATGAGAATGGACCAATAGGCTTATGTATTTGAATACTTGATCCCCAGTTGGTGGAACTGCTTGAGAAGGATTAAGAGGTGTGGCCTTGTTACTGAGTGATTTCAAGGTTTTGAATTCTACGCTATTCCTAGTTAGTTCTCTTTCTGCCTTATGCTTGTAGATCAAGATGTATACTCTGAGCTCCAGCTCCAGCATCATGCCTGTCTGCCGGCTGCCAGACTCCTTGGCATGATGGTCATGAACTCT…
>TUCP_000294
CAAATATATAACACATAGGGTTTTATGTAGCACAAAGTGGCCTTCCCAACAGTCCTGCCTCAGCCTCCCAGGTGGGAGGAGAATAGATGAGTAGCACCACACCTGGGGTGAGAGGACAGGATCACTAGTCTGGCCTAGAACTTGCTAGGCTGGAGAATGACCTTCAATGTCCTTAGTCACCCATCTCTGCTTCTGAAGCACTGGAGTCACGGGTATATGTTACTGCACAGCTACTGACGTGCTAGGGATGGACCCAGGACTTTGAGTGCCAGGCAGACACTCTACCAACTGAGTAACGTCCCCAGTCTTGTTCCTGAGACAGGTTCTTGTTAGCCCTAGCTGGCCTGGAGTTCAGTAACCAGGCAGGCCTTAAACTCATGCTAATCCCTCTGAGGGATG…
>TUCP_000295
CAAATATATAACACATAGGGTTTTATGTAGCACAAAGTGGCCTTCCCAACAGTCCTGCCTCAGCCTCCCAGGTGGGAGGAGAATAGATGAGTAGCACCACACCTGGGGTGAGAGGACAGGATCACTAGTCTGGCCTAGAACTTGCTAGGCTGGAGAATGACCTTCAATGTCCTTAGTCACCCATCTCTGCTTCTGAAGCACTGGAGTCACGGGTATATGTTACTGCACAGCTACTGACGTGCTAGGGATGGACCCAGGACTTTGAGTGCCAGGCAGACACTCTACCAACTGAGTAACGTCCCCAGTCTTGTTCCTGAGACAGGTTCTTGTTAGCCCTAGCTGGCCTGGAGTTCAGTAACCAGGCAGGCCTTAAACTCATGCTAATCCCTCTGAGGGATG…
>TUCP_000296
GGCCTTGCGCTTTCTAGGCAAGCGCTCTACCACTGAGCTAAATCCCCAACCCCATTTCTCTTGCTTCATACCCACTTACACACTATCTTATCACACTTGGTGGTACCAGAAGGCACATAATCCTAGTTATTTATAAGGAGAAGGCAGGAAGACTGAAGATTTCAGGCTTGTTTTGGCTTTAGAGTGAGCTCAAGGCCAGTTTGGACAACCTTGTGAAATCAATTAAAATAAATAAATAAGTAAGTAAGAAAGAAAGAGCCGGGATGAGTAGCTCAATAGCAGAACCATGTTAGGCCCAAGGTTTAATTCATAGTATTACATGACAGACACGGACAGACAGACTGAATCTTGCCTCTGAATTATTACACCTGGTCATGCAAAATGTAATTAAGTCATGAC…
>TUCP_000297
AAAAGCAGTGTAACTTTTGGGGAGGCAGGGTTGAAACAGAGTTCAGTTCTTTTTTTTTTTTTTTTTCGGAGCTGGGGACCGAACCCAGGGCCTTGCGCTTCCTAGGCAAGCGCTCTACCACTGAGCTAAATCCCCAACCCCCAGAGTTCAGTTCTGTTTGTAGGTATTGAATTTGGGATCATCCTGCCTCCACCCACAACGGCCACCATGCCCAGCACACAAAAACTAGAACTTATACACATCACACCAGTATCTTATTAAACAAAACATATTTTAGATTCATTCTACAATTATCTTTAGAAACAAACCTCTCAATTAGTTTTATGAATTTCTGTTGAATTCTTACTCTGTACCCAAACAGAGTACCCTGTGGTTTTCTGTGTCAGGTAGTATAAAACA…
GCATACACTTGTTTCTACGTATGCTTTTCTGATATTCTGTCTGACCATGAAAACAATTTGATGAGATAGATACATTGTTTTATTATATGGAAAAAAAAAAGACCAAGCCAACTATTAAATGATGGCATGAGCCTTTACAATACAGATATGTATTAATTTGGAGCCAATGGACTCCGTAACATTACAAGGTCTCTCTCTCTTTGAAATGTTAGGGAAAAAAATAATCAGAGTGTTATAAAAGTTTCTGCTGAAAAAGGAGAGGAACAGAATACAGTAAATATAATTAACTATTTATTCCTGTCACATGATTTAGAAGACTAATAATTTTAAGATATACACTTAGAGACTGATATAATGTATCTCTTCGGAAGCCCTAGGCAGAATTTTTTTGGGACTGCC…
>TUCP_000298
GACGACAGGCAACAAAGAAAGAGGACAGAAATCAGAGCATGCACGTGCCCAACAGAGAGAGATTAGAGGGAAAAGAAAACTCTTCAAGTTTAAAAGCAAGGTTTGTTTTTAATACTGCCGTTCCAACTCAGGGCCTCAACCATGCTAAATAAGTATTTTATCATTGGGCTCCACTTCCACTGCCTAAAAATAGTTTTTAAAAAATGTTGCTCAAAGTGGCTGGAAAGAAACTGCAGGCATTGCTACATCAAAAAAAAAAAAAAAATCCTGGGACTACTGGGGAGCTCATGAGATATTCCCTTCAAGGGAGAATGAGAGAGGAAGGAAAGAGAGAGGGGGTTGGGGAGGGTTTAGACGAGGAGAAAGCCAAGGTTTGGGAAGACAATTCCTTTTAGTGGC…
>TUCP_000299
AGTTTGGCCAATTCCTGCCATTCTGTCACCCAGACCTTTGTCTAAGCAGAGACCATCTATTTAGGGAGGAGCCTAGGGTCAGCTTTTTAGTTTCATGAGAATCTGGAGTTGTGACTTCCAAAGCGGTTGGGTGCCCAGGATGCTAAACCCTGGGTGCTTCCTGAACAGCTGACCTGGCCAAACTCAATGAAAACTTGTTTTCTGTGCACTAGCCATCATTTGTGGAATTCTGAAGGACCCTGCTCATTGGCTCTTGGAGTGTTGAGTAGGGCGCTTGCCTTCTCTCTACTTCTTGATTTAGCACAGCGTGGCCTCAGCTTACGTTATAATTAATTAGAAAAAGTCATAGGAAGCCTTCACATGATGCTGTCACTCTATCTCCCAGAAAGCCCCCCTTTT…
>TUCP_000300
ATGCATGCATAGGAGCCGAGTCCTGAACTAATTCGGGGTGCAGCTTTACCTGTGGTTGGCTACAAGGGGAAAGGAAGCCAGAGAGACTGTTTGAAAGTTTTGTGTCTTCTGGAGAAACTGTGAGAGGAGTCACGAGAGGAGTAGTGGGGGTGGGTTCAGGTCCGCCTGGGCCAGCTGAACCTACAGCAGACCTGGAGCTTCTGGGACAGAAGTCTGTCCTCATCTGTGAACTGTAAAAATGACATTACAGGGACTGGGACTCCCAGACTGCTCTCCCCCCTCCCCAGACAGGTCTGCAAGCTCTGGGATTCAGGCTAAACTTTGGCTTCAGTAAGTTATGAAGCCAAAGTCCAATGGATCAGAAATGGGTACAATAAATTAATGGGGAGCAGGAGGGAA…
>TUCP_000301
GAACCCAGGGCCTTGTACTTCCTAGGCAAGCGCTCTACCACTGAGCTAAATCCCCAACCCCACCAGTTGCTCTCTTAATTGTGCTCTGAGTTTGTTTGTTTCAACATGTCTGACGTTTTGAATTGCACATCCATGGAAGACAACTAGATAAACACACGGTCAGCCTTAGTTTCTGACTCATTAGGCAGAGCCATTAGGACTAAATCATAATTTTCAGAGAAGTCTTAGGAAAAGAGCTTCGAAATACAGAGGCGAGGGGAGGAGTGGAGGAGGCCCTGCTTCATCCCGCCAAGTGCCTTCCTCAGGGAGTAACAGAGGCTTTTTGGATGGTTTCTGGAACTTTCATTTGCAGGAAGGAGTATACGTGGGGCCAGATCTTGTTGGTTTCTGTTCCGGAGA…
>TUCP_000302
AATAGTGTGTGGTAACGGGCAAGAGTCTGGGGTTAAATGGCTGCGAGCTGAGGAATACCAAAGAGCAGTGGCAACACCAGAAGCCTAGAGAAAGACAAGGCACTGTTCTCTCTCAGAGGCCTTAGAGACCCCCGAACCCTGGTAATGCCTTGCTTTTGGCTCAAAGTTTCCCAAACTATAAGAGAAAGCACCCTTTCCCTTTAAGCTCTACATTCCTGGCTGTTTGTTACAGCAAGACCTGGGAAATGAATTCCATTCCAGAAACCTGAGTGTGTGCAGCCTGTCTCGGCATGAGCTAGGTGAGTTAGAATAAAGGCTAGATGGGTCAGTGTCTGGGGAGCCCCGGCTAGCGTTGGAGTTGGAAAAAGACAAAAGAACCAGGAAGAGGAGGGTGTGTCT…
>TUCP_000303
GATTAATTTAATTAATAAATTTAATTAATTAAAATATATGTGAGAGTATAAGAAGAGGAAAATGCCAGCTCTTAGGTGTTGGAACCCACCAGGGTTCTGTATGGGTGACAAATCCAATTCAATCATAGTTTGCTTTCATAACGTGTGGCAGTTCCATAATGTCATTGTGGGCCCTGCATTAACAAATACCTTGCCCCTAGAGAAGAAGCAATGTTGAGTTCTTATGAGTCCCTGGTCAACTTTTTGTTAGATGACTGTCTTAGTTAGGGTTTTACTGCTGTGAACAGACACCATGACCAAGGCAACTCTTATAAGGACAACATTTAGTTGAGGCTGGCTTACAGGTTCAGAGGTTCAGTCCATTATCATGGCAGCACCCAGGCAGGCCTGGTGCAGGAG…
>TUCP_000304
CTTCTACTTGTTTATTAATGTTTTCCTGTGTTTCCCTAAGTGTGTTCATGTCTTTCTTGAAGTCCTCCAGCATCATGATCAAATATGATTTTCAAACTAGATCTTGCTTTTCTGGTGTGTTTGGATATTCCATGTTTGTTTTGGTGGGAGAATTGGGCTCTGATGATGCCATGTAGTCTTGGTTTCTGTTGCTTGGGTTCCTGCGCTTGCCTCTCGCCATCAGATTATCTCTAGTGTTACTTTGTTCTGCTATTTCTGACAGTGGCTAGACTGTCGTATAAGCCTGTGTGTCAGGAGTGCTGTAGACCTGTTTTCCTCTCTTTCAGTCAGTTATGGGGACAGAGTGTTCTGCTTTCGGGCGTGTAGTTTTTCCTCTCTACAGGTCTTCAGCTGTTCCTG…
>TUCP_000305
GCCCAATGGCCCCACCGGGTGCGGGTCGCCAGCAGATTTCCTCCAGCTCGCGCAGTGGAACCCGATATCGGGACGGTGATCGAGCGGCAGGGACAGCAGTCTTCCGCGGCCCCGGCCTTTTGGACCGACCCGCTCGTGCCGCCGTAGCATGGGTCTCCCTGGACGCGCTACCCGCAGGGTCTGGTCTGGGGGCGCGCGGGGGCGGGGAGTAGGGACCAGGAACGGCCGTGCCTGCGTGACACGTGACTGTCGGCCGAGCTCCGGGGCAGCCATCTTCAGTTTTCCCGGGCCGCAGGCGAAGAACCGTCCGGGATCTGGATAGACTCTATTCAGTCGCCTCCCCACCAGGCCCGGGGACCAGCCCTCACCTGCAATCCGCTAGTCTACAGCGGGGGTACA…
>TUCP_000306
CCTCTTAGCACAGCTTTCATTGTGTCCCATAAGTTTGGGTATGTTGTATCTTCATTTTCATTAAATTCTAAAAAGTTTTTAATTTCTTTCTTTATTTCTTCCTTGACCAGGTTATCATTGAGTAGAGCATTGTTCAATTTCCACGTATATGTGGGCATTCTTCCCTTATTGTTATTGAAAACCAGTTTTAGGCCGTGGTGGTCCGATAGCACGCATGGGATTATTTCTATCTTTCTGTACCTGTTGAGGCCCGTTTTTTGACCAATTATATGGTCAATTTTGGAGAAAGTACCATGAGGAGCTGAGAAGAAGGTATATCCTTTTGCTTTAGGATAGAATGTTCTATAAATATCCGTTAAGTCCATTTGGCTTATGA
>TUCP_000307
CTTGGACTTAAGCTTTGTACAGGGTGATAAGCATGGATCGATCTGCATTCTTCTACATGTTGCCCTCCAGTTGAACCAGCACCATTTGCTGAAAATGCTATCTTTTTTCCATTGGATGGTTTTGGCTCCTCTGTCAAAAATCAAGTGACCATAGGTGTGTGGGTTCATTTCTGGGTCTTCAATTCTATTCCATTGGTCTATCTGTCTGTCTCTGTACCAATACCATGC
>TUCP_000308
CACGGAAGGAGCCTGCCCCAGCCTTCTAAACTGAATTCACCCAAGAAAGAGAAGAGTCAGTTTTGCAGGCACAGCCTCTCCGGGTGCCAGGGGCGGATCATTCAGTGAGGAGGAAGCCTGAAGCCCCTGGGGGATCTCTGCTCTCTGGAGACAAGGATCTTAGGTTTCACAAAGGAATTTACTGAGCCAAGCACCCATCTCAGCCGCCGGCAGGCTGGGGTTGTTTACCAGGGATGAAAAAATGTCGGCTCACTGAAAAGGAATGCTTGGCGAGGAAATGACCCCTGGAAACACTACCAGATGGCTCCCCGGGGAGCCAGTTTGGTTTGGCAACAGATCAGAATCACCAACCTGGGCTAGTCACACTGGACGGGGCAGGATCCACGGAGCTTTGGGGCA…
>TUCP_000309
GCCATTCTCACTGGTGTGAGGTGAAATCTCAGGGTTGTTTTGATTTGCATTTCCCTTATGACTAAAGATGTTGAACATTTCTTTAGGTGTTTCTCAGCCATTCGGCATTCCTCAGCTGTGAATTCTTTGTTTAGCTCTGACCCCATTTTTTAATAGGGTTATTTGTTTCCCTGCGGTCTAACTTCTTGAGTTCTTTGTATATTTTGGATATA
>TUCP_000310
GAAGGGCCGAGACGCTCCGGGAGGCAGGATGAGGGCAGCGCAGAGCCAGGGAAGGAGGAATGTAGGGTTGGGGCCGGGCGGCGGGAGGACCACAGCCTGGAGAGAGCACAAGAGCAGGAGCGTCAGGCGTGCGGCGGCATCCCGGAAACCCAGACGGCCATGGCGGCGGCAGCCGAGGACGGGGCAGCGGCTGTGGAGCCGGCCACCCGTCCGGCCGCGGGGCCCGCGCTCTGGAGACTGCCGGAGGAGCTGCTGCTGCTCATCTGCTCCTACCTCGACATGCGGGCCCTCGGCCGCCTGGCCCAGGTGTGCCGCTGGCTGCGGCGTTTCACCAGCTGCGACCTGCTCTGGCGCCCGATAGCCCGGGCCTCGCTCAACTCCGGCTTCACGCGGCTCGGC…
>TUCP_000311
CCAGAACATGAAAACCATGAAAGCCACAAAGCCGAAGAGATGTCTACACATGACATCCCAGGAAACCGGTGTAGGAGATGTGTCCACACGATTCCTGATGTACATGTCTAGGTCCCAGTGTATCGGTTCACCCCAGTTCAGCCTGAGGTCTGGGTGGTCCCATTCATACCACGGATCCCTCTCATGCTGTGAGCGGTTAGGGAGCATCGGGTAGTCACCATACCCCATGCCATCATCTGGGTACGGCTCGTAGTCTTCCACACGCATATTATACTTCTTGGCGGCCGCGGCCCGTTCTTCTGGGGTCCTAGGATATGACCCCGGCATCATGTCCTTGGTCATGTGGAAGGCTCTCCGTGCCTCAAGTGGCACCACGCAGCGGGATGTCCTTTGCAGCCA…
>TUCP_000312
CCCCCGGAGCTGGGGACCGAACCCAGGGCCTTGCGCTTCCTAGGTAAGCGCTCTACCACAGAGCTAAATCCCCAGCCCCACTCTGGGGGGTTTCTTGTGTCTGTTACCCCTCTGCCTCCTACAATCCTTCACCTCTTCCACAGGATTCCCTGAATTCTGCCTCATGTTTGGCTGTGGGCTTCTGTATCTGTTACCATCAGTTGATGGGTGAAGCCTCTTTGGGTTGCCCTGGTGCAGCCTGCATATGAGGGTTTTTGCGTTGTCTTACTGTATTTGTTTTGTCTTGTTTGACTGTTGACTCTTAGAGGTCTGCTTTTTTTCTGAAGAGGAGACAGAGGAAGTAGATCTGGGGTAGATGGGAGATTTGGGTAGCTGGGAGGAGTTGGTCAGGATTTTTTG…
>TUCP_000313
CACAGATCTGCCTTCCCTTGCCTCCCAAGTGCTGGGATTAAAGGCATTAGCCACCACCTCCAGGGTCCAAACATTATTAATAACACTAACTTGGGGATACTCTTCTGCTCAAAGGCTTAAATGGCTTCCCAATCAAATCTCTCCTTGTGTGTGTGGGGGGGAGGGGGTATAGGCTCTGAGACAGGATACCTATATAACTTAGAATACCTATAAAACCCAGCATACCTACATAAGCAGAATATCTACGTCACCCAGGGTACCTATCTAACCAAGAATAACCTTGAACTACCTCTTCCTGCCTCTACCTCCCAAATGTTTACAGACATGCTCCACTCTCTCAGCCCTCCATCTGTGTGCTGTCAGTCCTCCAGGATGACGTCCACTTAGCTCTCAGGGCAA…
>TUCP_000314
CTCTGACATGCTGGTATTGATCCTGGAGGCTTAACTTGAATGCTAGCCAAGGGTGACTACCGAGCTGCGTCCCCAGCCTAGTTTCTGTTTTCTTCCTTTTCCCTTTTGCATTTTCCTAGAACACAGGTGGCATAAGGACTGGGTATCTTAGATGCCATTGCCACCATTGTCCATAACTACAGCCATATTTTGTTGGTAGATGGAAGCTTACCACAGCAACCCCTGTAGAAAGAGCTTGCAGAGCGTCGTGCGTGGACATCTCTCCACTCTACCCAACTCCTTTCTCTGCCTAGCCTCCCAAGCAGATGAGCGAGTGTGGCTATCTCCCTGGTTTCCAACTGAGGGATGCCAAGAGCTTGTCTAAGAACAGAATAGCTACTGTTTGGGGAATGGATACAA…
>TUCP_000315
CTCTGACATGCTGGTATTGATCCTGGAGGCTTAACTTGAATGCTAGCCAAGGGTGACTACCGAGCTGCGTCCCCAGCCTAGTTTCTGTTTTCTTCCTTTTCCCTTTTGCATTTTCCTAGAACACAGGTGGCATAAGGACTGGGTATCTTAGATGCCATTGCCACCATTGTCCATAACTACAGCCATATTTTGTTGGTAGATGGAAGCTTACCACAGCAACCCCTGTAGAAAGAGCTTGCAGAGCGTCGTGCGTGGACATCTCTCCACTCTACCCAACTCCTTTCTCTGCCTAGCCTCCCAAGCAGATGAGCGAGTGTGGCTATCTCCCTGGTTTCCAACTGAGGGATGCCAAGAGCTTGTCTAAGAACAGAATAGCTACTGTTTGGGGAATGGATACAA…
>TUCP_000316
GCTAAACCTTCAGAGAGGCAGACAAGCCTGGGAAACCAGAAGAGACTGCTCCCTGCACACACATCTCGGACGCCAGAGGAAAAAGCCAAAGACCATCTGGAACCCTGGTGCACTGAAGCTCCCGGAAGGGGCGGCACAGGTCTCCCTGGTTGCTGCCGCTGCAGAGAGCCCGTGGGCAGCACCCCACGAGCGAACTTGAGCCTCGGGACCACAGGTAAGACCA
>TUCP_000317
CCCAGGAGGAGTAGAAGGCAGGAAATAATCAAACTCAGAGCTGAAATCAACCAAGTAGAAACAAAAAGGACCATAGAAAGAATCAACAGAACCAAAAGTTGGTTCTTTGAGAAAATCAACAAGATAGATAAACCCTTAGCCAGACTAACGAGAGGACACAGAGAGTGTGTCCAAATTAACAAAATCAGAAATGAAAAGGGAGACATAACTACAGATTCAGAGGAAATTCAAAAAATCATCAGATCTTACTATAAAAACCTATATTCAACAAAATTTGAAAATCTTCAGGAAATGGACAATTTCCTAGACAGATACCAGGTATCGAAGTTAAATCAGGAACAGATAAACCAGTTAAACAACTCCATAACTCCTAAGGAAATAGAAGCAGTCATTAAAGGT…
>TUCP_000318
CCAAAAATCATGCTAGTAAAAAAAAAAAAAAAAAGGAGAAAAAGAAAACTGCTTTTCCTTTAACTATTATGGGAAGGCAGTGTATGGCCGGACAATAAAGCCTGCAACACACTTCTTAAAAGTTGAGAAAGTCAAAATCAGGAAAACTAACACAGACAAAACGTCTTCAGTTAAGCACACAAACTCCTCTCTCTACAATCCCACTAAAGGTGTTCGTAGTTCCTCAGGAGGCAAACTCTTCACACAGAGGTCATCTTAGCAACCTGCCTTTTGCCAAACACAGCTCGGCGTCCTCGGGAACCGACAAGTCCCGTAAAGTGTACGCAGACTAAACATACGGGTCCTCCGAGGACCACCTCCGGAACATTCCGGCCCACCGGAAGCCTGGAATCCCGGCCG…
>TUCP_000319
CCAAAAATCATGCTAGTAAAAAAAAAAAAAAAAAGGAGAAAAAGAAAACTGCTTTTCCTTTAACTATTATGGGAAGGCAGTGTATGGCCGGACAATAAAGCCTGCAACACACTTCTTAAAAGTTGAGAAAGTCAAAATCAGGAAAACTAACACAGACAAAACGTCTTCAGTTAAGCACACAAACTCCTCTCTCTACAATCCCACTAAAGGTGTTCGTAGTTCCTCAGGAGGCAAACTCTTCACACAGAGGTCATCTTAGCAACCTGCCTTTTGCCAAACACAGCTCGGCGTCCTCGGGAACCGACAAGTCCCGTAAAGTGTACGCAGACTAAACATACGGGTCCTCCGAGGACCACCTCCGGAACATTCCGGCCCACCGGAAGCCTGGAATCCCGGCCG…
>TUCP_000320
GTTTCGATGGCCACCACTGAAGTCATGAAAATCTCTCCGAGGAAAACTTTAAAACACCCCCTCAAAGGATATAAAATAAACCAGACTGAGCAAATGACACCCCTTGCTTTTGATGGGACAACTCGACACCATCAAAGTTTATTTCCCCTAAGACGGTACTAGATTTATTGTGTATTTTATTTAATGGGGTCCTAAGGAAAGTGTCCTTTTTTTTTTCCCAGAGAAGTTGGTTCTGGATCTGCAGTGAGACCATAGATATATACACATACATACCTACACATACATACACATATATACACATACATACATACACATATATATACATACATACATACACATATATACACATACATACATACACACATACATACATACATACATACATACATACACTCCCCC…
>TUCP_000321
CAGTGTGTGTGTATGTGTGTGCACTGTGTATATGTGTGCAGCATGTGTGTGTGTGCAGTGTGTATGTTTGTGTATGTGCAGTGTGTGTGCATGTGTGTGCAGTGGTTGTGTGAGTATGTGCAGCATGTGTGTATGTGTGTGCAGTGTGTGTGTATGTGTGTGCAGTGTGTGTGTATGTGTGTACAGTGGGTATGTATGTGTATGTGCATTGTGTGTGTGCAGTGTATGTATGTGCAGTGTATGTGTGTGCAGTGTGTGTGCAATGTGTATATGTGCAGTGTGTATGTGTGTGCAGCATGTATATGTGTGTGCAGTATGTATGTATGTGTATGTGCAGTGTATGTGTGTGCAGTGTGTATGTATGTGTATGTGCAGTGTGTGTGTGCAGTGTATGTATTG…
>TUCP_000322
AACCGGGAAAGGGAATAACACTTGAAATGTAACCAATCCTACAACAGATAGAGGCCTTATATCCAAAATATACAAAGAACTCAAGAAGTTAGACCGCAGGGAAACAAATAACCCTATTAAAAAATGGGGTTCAGAGCTAAACAAAGAATTCACAGCTGAGGAATGCCGAATGGCTGAGAAACACCTAAAGAAATGTTCAACATCTTTAGTCATAAGGGAAATGCAAATCAAAACA
>TUCP_000323
TGGATGGATGGATAGATGGATAATGGATGGATGGATGATGGATGGATGGATAGATGGATAATGGATGGATGGATGATGGATGGATGGATGGATGGATGGATGGATGATGGATGGATGATGGATGGATGATGGATGGATGATGGATGGATGGATGGATGGATAGATGGATGGATAATGGATGGATGGATGGTGGGTGGATGATAGAATAGATTAGCCAAACCTGACAACCTGAGTTCAAACTCCAGAACCTACCTACAGGTTGGATGGAGAAACCAACTCCTATTGTTGCACCCTAACTTCCACACATGTATCATGTTACAAGACATGCCAGTAAACACACACACACACACACACACACACACACACACACACACACACACACTTTTAAATGTTTAAAGA…
>TUCP_000324
TGCTTAGAAGTGTAGCAAGGGTGGCTGGGGATTTAGCTCAGTGGTAGAGCGCTTACCTAGGAAGCGCAAGGCCCTGGGTTTGGTCCCCAGCTCCGAAAAAAAAAAAACCAAAAAAAAAAAAAAAAAAAGAAGTGTAGGAAGGGGATCAGCCTCCACTGCTAGTCTCCATGGAGGTGCAGAAGCAGTCTCCACCTATGTTGACCAATGTTTTTGTACAAGGGTCTCATGTTCACGTGAATTTGAATGGGGATCCTTTAAGATGCCAAGTCTCTTTACAGAAGTGCCAGGTCTCCTTTTATTTCTGTGGAGTCCTTCTGAAACACATGTCAGCTTAACCCAGTAGCCCTCAGCTCCAGCTGTTGGCAAAAATCATCAGAGGAGCTTTCAAGAAATATAGAT…
CCATTCTGTGCTGAGATGAGCTGTACCTCAAGAGGAAAGAAGGAAGGAAGAAGGAAGGAAGGAAGGAAAGAGAGAGAGAGAAAAGGTCAAAAATAGTCTTGAGGAGAAAATAGACGCTTGAACAAGTTCAGTCTACCTTGTTCTGTTCTAAACTTTTAAAAGACAATGTTGAGACTCAACTCACAGGGTTATATTTGTGGTACAACGATTTGCCCCATTGTGTGTGTGTGTGTGTGTGTGTGTGTGTGATGTTAGAACATGGCCAGAAATGACATTTTATTTTAAGAAAAACAAAAATAGTACAGTCATGTGTTGCTCCGTGATATTGTTTGCCTTTATGTATAAATACAAAAGTAACCCTGTTCTCTTTCAGTGATAACTGACACAGTTGCACATGTG…
>TUCP_000325
AGTGCTGCTGTGGATCTGCCCTCAGGGCTGTGCTGCTGTGGATCTGCAGTCAGGGCAGTGCTGCTGTGGATCTGCCCCTAGGGCAGTGCTGCTGTGGATCTGCCCTAGGGCAGTGCTGCTGTGGATCTGCCCTAGGGCAGTCTGCTGTGGATCTGCAGTCAGGGCTGTGCTGCTGTGGATCTGCCCTCAGGGCTGTGCTGCTGCATTCCTGCCAATTCACTAATGCAAAAGGCATGGTGCTCCAGGTGGAGCCAAGCCAGTGCAGAGGGGAGAGAGTGGTGAAGCTTATGGGCAGAGCAATGGCAGCCCATGAATCTGACGCCAAGGACAGAGATGTGCTGTATGGCACATGGCCAGCCCTGGATGTCTTTCCTTCCTGGTAGAACACGTAATGCTCAG…
>TUCP_000326
AGTGCTGCTGTGGATCTGCCCTCAGGGCTGTGCTGCTGTGGATCTGCAGTCAGGGCAGTGCTGCTGTGGATCTGCCCCTAGGGCAGTGCTGCTGTGGATCTGCCCTAGGGCAGTGCTGCTGTGGATCTGCCCTAGGGCAGTCTGCTGTGGATCTGCAGTCAGGGCTGTGCTGCTGTGGATCTGCCCTCAGGGCTGTGCTGCTGCATTCCTGCCAATTCACTAATGCAAAAGGCATGGTGCTCCAGGTGGAGCCAAGCCAGTGCAGAGGGGAGAGAGTGGTGAAGCTTATGGGCAGAGCAATGGCAGCCCATGAATCTGACGCCAAGGACAGAGATGTGCTGTATGGCACATGGCCAGCCCTGGATGTCTTTCCTTCCTGGTAGAACACGTAATGCTCAG…
>TUCP_000327
TCTCTCTCTCCCTCTCTCTCTCTCTCCCTCCCTCTCTCTCTCTCTTCTGAGAGGTCATACTTATATTGATTCAGTCATGGATTCATTCATTGGTGCTGAAGTGGCATTGTGATTATGTGCTGTGAGGGAAAACGCCTCCCTGACACTGAGAAAAAGGACATCAGTGGGCACAAAATAATAACCCCAGAGGACTGTGCCGGGTGTTGCCTCGTCCATTTAAGATGCCCCATCATGGGGTTGGGAATTTGGCTCAGTGGTAGAGCGCTTGAGGCCCTGGGTTCGGCCCCCAGCTCCTAAAAGAAAGAAAAGAAAAAAAAATGTCCCATCATTCTTCTGATGAAGACCCTGCTTCCACGATGGTGGGAGTCAGGGTGTGGAACAAGGCCACTTGTCCCAGGT…
>TUCP_000328
CTCTCTCTCTCTCCCTCCCTCTCTCTCTCTCTCTCTGTCTCTCTCTCTCTCTCTTCTGAGAGGTCATACTTATATTGATTCAGTCATGGATTCATTCATTGGTGCTGAAGTGGCATTGTGATTATGTGCTGTGAGGGAAAACGCCTCCCTGACACTGAGAAAAAGGACATCAGTGGGCACAAAATAATAACCCCAGAGGACTGTGCCGGGTGTTGCCTCGTCCATTTAAGATGCCCCATCATGGGGTTGGGAATTTGGCTCAGTGGTAGAGCGCTTGAGGCCCTGGGTTCGGCCCCCAGCTCCTAAAAGAAAGAAAAGAAAAAAAAATGTCCCATCATTCTTCTGATGAAGACCCTGCTTCCACGATGGTGGGAGTCAGGGTGTGGAACAAGGCCACTT…
>TUCP_000329
CTCTCTCTCTCTCCCTCCCTCTCTCTCTCTCTCTCTGTCTCTCTCTCTCTCTCTTCTGAGAGGTCATACTTATATTGATTCAGTCATGGATTCATTCATTGGTGCTGAAGTGGCATTGTGATTATGTGCTGTGAGGGAAAACGCCTCCCTGACACTGAGAAAAAGGACATCAGTGGGCACAAAATAATAACCCCAGAGGACTGTGCCGGGTGTTGCCTCGTCCATTTAAGATGCCCCATCATGGGGTTGGGAATTTGGCTCAGTGGTAGAGCGCTTGAGGCCCTGGGTTCGGCCCCCAGCTCCTAAAAGAAAGAAAAGAAAAAAAAATGTCCCATCATTCTTCTGATGAAGACCCTGCTTCCACGATGGTGGGAGTCAGGGTGTGGAACAAGGCCACTT…
>TUCP_000330
CTCTCTCTCTCTCCCTCCCTCTCTCTCTCTCTCTCTGTCTCTCTCTCTCTCTCTTCTGAGAGGTCATACTTATATTGATTCAGTCATGGATTCATTCATTGGTGCTGAAGTGGCATTGTGATTATGTGCTGTGAGGGAAAACGCCTCCCTGACACTGAGAAAAAGGACATCAGTGGGCACAAAATAATAACCCCAGAGGACTGTGCCGGGTGTTGCCTCGTCCATTTAAGATGCCCCATCATGGGGTTGGGAATTTGGCTCAGTGGTAGAGCGCTTGAGGCCCTGGGTTCGGCCCCCAGCTCCTAAAAGAAAGAAAAGAAAAAAAAATGTCCCATCATTCTTCTGATGAAGACCCTGCTTCCACGATGGTGGGAGTCAGGGTGTGGAACAAGGCCACTT…
>TUCP_000331
CTCTCTCTCTCTCCCTCCCTCTCTCTCTCTCTCTCTGTCTCTCTCTCTCTCTCTTCTGAGAGGTCATACTTATATTGATTCAGTCATGGATTCATTCATTGGTGCTGAAGTGGCATTGTGATTATGTGCTGTGAGGGAAAACGCCTCCCTGACACTGAGAAAAAGGACATCAGTGGGCACAAAATAATAACCCCAGAGGACTGTGCCGGGTGTTGCCTCGTCCATTTAAGATGCCCCATCATGGGGTTGGGAATTTGGCTCAGTGGTAGAGCGCTTGAGGCCCTGGGTTCGGCCCCCAGCTCCTAAAAGAAAGAAAAGAAAAAAAAATGTCCCATCATTCTTCTGATGAAGACCCTGCTTCCACGATGGTGGGAGTCAGGGTGTGGAACAAGGCCACTT…
>TUCP_000332
CTCTCTCTCTCTCCCTCCCTCTCTCTCTCTCTCTCTGTCTCTCTCTCTCTCTCTTCTGAGAGGTCATACTTATATTGATTCAGTCATGGATTCATTCATTGGTGCTGAAGTGGCATTGTGATTATGTGCTGTGAGGGAAAACGCCTCCCTGACACTGAGAAAAAGGACATCAGTGGGCACAAAATAATAACCCCAGAGGACTGTGCCGGGTGTTGCCTCGTCCATTTAAGATGCCCCATCATGGGGTTGGGAATTTGGCTCAGTGGTAGAGCGCTTGAGGCCCTGGGTTCGGCCCCCAGCTCCTAAAAGAAAGAAAAGAAAAAAAAATGTCCCATCATTCTTCTGATGAAGACCCTGCTTCCACGATGGTGGGAGTCAGGGTGTGGAACAAGGCCACTT…
>TUCP_000333
CTCTCTCTCTCTCCCTCCCTCTCTCTCTCTCTCTCTGTCTCTCTCTCTCTCTCTTCTGAGAGGTCATACTTATATTGATTCAGTCATGGATTCATTCATTGGTGCTGAAGTGGCATTGTGATTATGTGCTGTGAGGGAAAACGCCTCCCTGACACTGAGAAAAAGGACATCAGTGGGCACAAAATAATAACCCCAGAGGACTGTGCCGGGTGTTGCCTCGTCCATTTAAGATGCCCCATCATGGGGTTGGGAATTTGGCTCAGTGGTAGAGCGCTTGAGGCCCTGGGTTCGGCCCCCAGCTCCTAAAAGAAAGAAAAGAAAAAAAAATGTCCCATCATTCTTCTGATGAAGACCCTGCTTCCACGATGGTGGGAGTCAGGGTGTGGAACAAGGCCACTT…
>TUCP_000334
CTCTCTCTCTCTCCCTCCCTCTCTCTCTCTCTCTCTGTCTCTCTCTCTCTCTCTTCTGAGAGGTCATACTTATATTGATTCAGTCATGGATTCATTCATTGGTGCTGAAGTGGCATTGTGATTATGTGCTGTGAGGGAAAACGCCTCCCTGACACTGAGAAAAAGGACATCAGTGGGCACAAAATAATAACCCCAGAGGACTGTGCCGGGTGTTGCCTCGTCCATTTAAGATGCCCCATCATGGGGTTGGGAATTTGGCTCAGTGGTAGAGCGCTTGAGGCCCTGGGTTCGGCCCCCAGCTCCTAAAAGAAAGAAAAGAAAAAAAAATGTCCCATCATTCTTCTGATGAAGACCCTGCTTCCACGATGGTGGGAGTCAGGGTGTGGAACAAGGCCACTT…
>TUCP_000335
GGAATTGCCCAGGGAAGCTTAGCATGGAGTTCCAAACCGTAAGGAGAATGGCAGGGGGGCAGGACACACTTTTTCTGTATGGACGCCAACTCAGAAATGTCTCAACTGTTCTGCTCGTGTCTTTTTGGCCAGACCTTAGTCACACTGACGCACTAAGCTGTAAGAGAAAATTGAAATGCAGTTTCTATTCTGGGCACTGAGCTAAAACGCATGTGAAGAGAGGATAGATGTCAGGGGCCAACTCTTTTTCTATTGAAATAACATTTAAGTAGAAGAAAGAGTAGCGATAAAGTCCTCGATGAAGTTTTAGACAAAACCATTTAAATGAGGGAAATCATTTGGGCTTACTGGTAGTTGCAGCACTTGGGGGAGACTGGAACGCAAGGTCAACGTCAACAA…
>TUCP_000336
CAGATGTTCACGGACCCCCAACCCACCCGCAAGGCACACTGTCAGAGATTAGAGCACAAATACAAACACCCAGGCAAGATCACATGATCACACAGCGAGAGATTCCTGCAAAGACAAGAGGGAGGCAGGCCCAGAAGAAGCCAACCTCTCCCCACCCTTTTGTCCACAAGTCTTGGTTTTCAGTACGGGAAGAAAACTCTATTTTAAGCCACCTGATCCTCGGTATTTTATCATGGCTGCCATGCGGACTACTACGGATTCCCAGGTTCTGAAACTTCCCCAAGGTCTCACGCTTAGCGAGAGCCAGAGTGAACATCAGTTCTCAAGTCTTACACCTTGTAAATCCCTTATGGAATAAAATATTTTACATATGGAAACCAGTTCTGCCGCGTAGCTGGC…
>TUCP_000337
GTTCACTCTCTAGAGTATCTCTCAAGTGCACAGCCACCCATTTTGTCACCGATGGATTCTGAGGGCTCATTCCTGACAAGACAAAGTTCGTTCTTCTTAACAGGTTGTATTATTTTCCCAGGCTCCCACCCTAATACTTCAATGACACCAAATATACCAAATATACCAGTACAAACATACCAAGGTCTTAGCACAGTTGGTAACCAGCAAGTGTCCCGCGATCAGTACTTAGCATTAATGAGCATGTGGATCCCAGCAGAGCTGGGCATGTGGTGCACACGGAGAGACAGGCCTAACAGAAAGCTATCCTTTTGTGCTCCCTGCCTCCTAGCAGGCACTGGTTAGTCTTGATCATTTCAAATGAGCCTTGTTACTTTAGCTCTGTCTGAACTCTCTGGG…
>TUCP_000338
CTTTTGGGATCACTTAAATATACTATCATATCATCTGCAAACAGTGATATTTTGACTGCTTTCCAATCTGTATCCCTTTGATCTCCTTTTCTTGTCTGATTGCTCTGACTAGAACTTCAAGAACTATATTGAATAAGTAGGGAGAGAGTGGGCAGCCTTGTCTACTCCCTGATTTTAGTAGGATTGCTTCAAGTTTCTCTCCATTTAGTTTGATGTCAGCTACTGGTTTGCTGTATATGGCTTTTACTATGTTTAGGTATGGGCCTTGAATTCCTATTCTTTCCAGGACTTTTATCATGAAG
>TUCP_000339
CTCCCAGATGGCGGCAGGGAGCGCGGGGCTTCCCAAGCAGTCCACGGTCTGAAAGGCCAGCAGGAGGCCGATCGTGGCTAAGAATCGCAAGATCAGAGAGATCTGACCCGCGGGCCGTGGCCCTCCGACGCAAGCCTTGGGCCGCAGCCAGTGGACACACACGGGAGCGACGGTTCCTGATCCGCGCTTTCCGCCGCGGCCCGCTTGAGTAGGGAGGCCGTGTGAGACATGGCCGGGTGGCGGCGGCCGTGACCACTGGCCTCCACAGCCCGGGTGCGGGCAGCAGGAGGGGGCCCTCGAACTCCCAGGCCTCGGGCCAGCCCTGCGCGGCGCGACCCGCTGCCTTACTCACCGTTGGCGCGCTTGAGGGCATTTTCCGGCCTCTGGAAATAGGCCGGC…
>TUCP_000340
GTGGTACCTGTAGCGGTCCGACAGCTTAAGGCGGAGCAGGGCTCACCGGAAAGGAGGAAAAGGGCGGGGGGGGGGGGGTGGCGAGAGAAACCTACCTTTCGTGGGACGTGTATTTCACAGTCTCCCTAGTCTGCCAGGCTAAGGAGGTCACGCACAGAGACAGAGAAACAGAGAGACAAAAAGCACAAAATGTCTGGACTATATGGGAAGAGCTTTCGGGTGGGGGGGACCAGCCTCTGGGCTGAAAATTTCAGGGTACAAGGCAGGGTATGGCAACCATATCCTGTAACAGGTGGGGACTGCTTTGCTGTGTTAAATATGCATATCAGCCGCTTGTCCCAGGTCTGAATCCCAACAGCCACAAAACAAAAATCGTGTTCCCCCAAATCTCTCTTAATA…
>TUCP_000341
AGTGATATCTGTATCATGGTTTCTGTTGTTAATGTATGGGATATTTCAGGATGCATTGACCTATGATGATGTACATGTGAACTTCACTCGAGAAGAATGGGCTTTGCTGGATCCTTCACAGAAGAGTCTCTACAAAGATGTGATGCAGGAGACCTACAGGAACCTCACTGCTATAGGCATGAAAGATGTCATACTGGAGAGAAACCCTCTGAAAATACTCAGTGTGGTAAAGCCTTTGCACAACATAGTCATCTCCAAAGACATAAAAGCACACATACTGGAGAGAAACTCTATGAATGGCAGAAGAGTCTTCTGGCTGCCTTCTGATCAAGATGTAGAACTCTCTCCTCCAGCACCATGTCTGCTCGGACACTGACATTCCTTCCACCTTGATAATAG…
>TUCP_000342
TGAATGTGGTAAAGCTTTCCCATGTGCCATTATCTATCTTTGCAGGCATGAAAGATGTCATACTGGAGAGAAACCCTCTGAAAATACTCAGTGTGGTAAAGCCTTTGCACAACATAGTCATCTCCAAAGACATAAAAGCACACATACTGGAGAGAAACTCTATGAATGTAAGCCACATGATAAAGCCTTTACATACGATTCTCAGCTTCAAACTCTTGAAAGAATTCATACTGGAGAAAAACCCTACAAATGCAGTCAATGTGGTAAAGCCTTTGAACGTCATTGTAATCTTGGAAGGCATAAACTAATACATACTGGAAGAAAATCCAACAAATACAATCAGTGTGGTAAAGCCTTTGCCCTACAGAGTCATCTCAAAACGCATGGAATAACACATAC…
>TUCP_000343
CTTATTACTCAGTTTTCTTCTAAGATGATTTGGTAATTACATTAGAACATCTGGGTCAAGAAATAAGTGAGGGAAATATCAGAAACATACATTTACAGTGATATCTGTATCATGGTTTCTGTTGTTAATGTATGGGATATTTCAGGATGCATTGACCTATGATGATGTACATGTAAACTTCACTCGAGAAGAATGGGCTTTGCTGGATCCTTCACAGAAGAGTCTCTACAAAGATGTGATGCAGGAGACCTACAGGAACCTCACTGCTATAGGCATGAAAGATGTCATACTGGAGAGAAACCCTCTGAAAATACTCAGTGTGGTAAAGCCTTTGCACAACATAGTCATCTCCAAAGACATAAAAGCACACATACTGGAGAGAAACTCTATGAATGTAAG…
>TUCP_000344
NNNGATACTGGAGAGAAACCTCACAAATGTAGTCAATGTTGTAAAGCCTTTTCACGATCAAGCCACCTCCAACTACATAAAAGAACACATACATACTAAAGAGTAACCCTATGAATGTAACCAATGTAGTAAAGCCTTTACTGTGATCTTCAAAGGTATGGTGGTTTAAATATACTTGGCCCATGGCAAGTGGCAGTGTTAGGAGGTATGGCCTTTTTGGAGTAGATGTGGCCTTTGAGGATGTATGTCACTGTGGGGGAGGGTGGGCTTTGAGTCCCCATGCTTAAACTCTACCCAGGGCAGAAGAGTCTTCTGGCTGCCTTCTGATCAAGATGTAGAACTCTCTCCTCCAGCACCATGTCTGCTTGGACACTGACATTCCTTCCACCTTGATAATAG…
>TUCP_000345
CATTTCTTTTGCAAGGCTATATCCTACTCAATGAGCAAAGAAATGACAGAGGTAAACCTTATTACTCAGTTTTCTTCTAAGATGATTTGGTAATTACATTAGAACATCTGGGTCAAGAAATAAGTGAGGGAAATATCAGAAACATACATTTACAGTGATATCTGTATCATGGTTTCTGTTGTTAATGTATGGGATATTTCAGGATGCATTGACCTATGATGATGTACATGTAAACTTCACTCGAGAAGAATGGGCTTTGCTGGATCCTTCACAGAAGAGTCTCTACAAAGATGTGATGCAGGAGACCTACAGGAACCTCACTGCTATAGGTTACAATTGGGAAGACCATACTATTGAAGAACATTGTCAA
>TUCP_000346
GTTCGTTTTTATATTATTGGCTGATGGGTTGGACTGTGGGTTTTGGCACATGACAAGCATATGCTGCTGTGTTGATCTTCATCTACGTTATGAATTTTGAAATTTGACAGAGAGCATATTCTGTTTCTCAGGATGGCATGTATTCATGACATTCATACTGCCTGGCTATATTGCCTGAGCTTTCTGAGTCATTGGATTGCAGGATGCATTGACCTATGATGATGTACATGTGAACTTCACCCGAGAAGAATGGGCTTTGCTGGATCCTTCACAGAAGAGTCTCTACAAAGATGTGATGCAGGAGACCTACAGGAACCTCACTGCTATAGGTTACAATTGGGAAGACCATACTATTGAAGAACATTGTCAAAGTTTCAGAA
>TUCP_000347
CTTCAAAGGTAGACCCCGACTCGAGGCCCGCTGCGAAGCAAAAGAAGTGCGGCCGGTTTGGTGCAATCTTGCGTGAAAAACCACGTCTCTCTTCTCTCCCCTCTAAACCTGGGAGGGTGACTGTAGTCCCGAGCCCTCACCCACTCTTCCCAGCCTAGCTCGCACCTCCGAGGCCTCACTCAGTAGCCCCGGGCTCTCCCTGTGGCGCCGGGTGCGGCCAACCTTCACTTCCCCAGGGCAGGGCTCAGCTCAGGTCAGCGCAATCAGCCCACTCAGGCCCCGACCCGGCCCGCAGAGCCCGCCGGTCCACAGCGGCCCCTGGACCCCCGCCAGCGGGGATGGGCGTGGGCCCCGCCGGCCACCGCCCCGCCGACAAGGACTCCGGAGGAGCGTGAGCCC…
>TUCP_000348
CGGGAGGGGAGGGAGTCATGTGGAGTTGGAAGAGCTCATTCTGGAGAGAGGGGTCCAGGACTTGTTAGCTCGGGTCCACAGGCGTCACTGTCCCCTGCCGGACCCTGAGCAGACTCTCCAATAGAGGCAAGTCGTGTGCCACTCGGAGCCAGTTCCCGGAGCAGGACGCAGCGCCCGTGAGTTGGGGCTCCTGGATCCCTTGTCCTGAGAGCTCCCCGCCGCTGCCAGTGGTGCGGACTCGGCTCCAGCTACCCTGTTGCTGCGCCTGGCCGGGCTAGGAAAAGTTTCTGGAGTTGTCAATCGCGTTCGCCGCCTATCTAGGTGCCTAGTCCTGGCAGTGGTGCTCGTACCCGGCGGAGCCTAGGGCATGCGACGCGGGGGCGCGGCCCAGTGACGCCG…
>TUCP_000349
ACTTGCCATGTTAAATGGATTTCTAGATGTTTCTCTGTGGAAGTTTTGGACCAGCCCTCCCCTTCCCGTTCACGAGCCAAGAAAAGACAACCAGAACAATTCAATTTCAGTTTTTGGAAAAACTAAACACAAATGAGCCAAGCGGTATAAAGAGTCCTGGGGGCCCAGGAGGGAGGAGCGTTTCCATCCCTGATGTTCGCTCCCGAGGCATCTGAAGGTCTGGTTAAGCACTCTGAAATGTATACGCAAGCTTGTTTCCAAGGTATGTTTGCAGCCTTCGCTCCGCAGGCGGAGAACCTCATAAGCCAGCCTTGCTTTCCTGTCGCAGTGTCATACGTTAAGTGTTTGGAAGGAGCCCCAGCTAAGGCCTCAGGAAGCAGATGCTGCCTCTGGACTTAT…
>TUCP_000350
CGGCCGGGACAGGAAGAAGCCACATGTATTTATTTATAATTTATTTTTATTTCGCATGCATTGGTATTTTGCCTGCTTGAAGTCTGCGGGAGGGTGTCCGATCCTCCGGAATTGGAGTTAACAGACAGTTGTGTGAGCCGCCATGTGGGTGCTGGGAATCGAACCCAGGTTCTCTGAGAGAGCAACCAGTGCTCTTAACCGCTAAGCCATTTCTTCCGCCCTGACATTTATTTTTTAATAATTGAAAAAAAAAAAACCAAACAAAACCCAACTTTGTGTACAGTATTCAAATCAGGTCAAACCTGTCCGTATCCTCACATTATCTTTTTATGGTGAAAAATGTCCCGAGTTCTTTCGTCTAGCTTTGGGAAACGCACACACAGCACATTGTTGTTTGTG…
>TUCP_000351
CAGGAACAAGGGCCTCCCCTCGCAATGCAATGATGCCAGATAAGGCCATCCTCTGTACATATGTAGCTGTGCACTCTTTGCAAACCCCTTCAGCTCCTACAGTCCTTGCCCTAACTTCCCTACTGGGGTCCCATGCTCAATCCAATGTTTGTCTGTGTACCTCCACATCTATATTGGTCCATCTCTGGCAGAGCCTCTCAGGGGACAGCTATACCAGGCTCCCATCAGTAAGCAATAGTGACTGGGTTTGTTGTCTGAAGATGGGATGGATCCCTAGGTGGGCAGTCTCTGGATGACCTTTCCTTCAGTTTCTGTTCCACTCTTTGTCCCTGCATTTCCTTTTGACAGGAGGAATACTGGATTAATATTTTTGAGGTGGATGGGCCTCAACTCGGGGCT…
>TUCP_000352
CGAAGCTCAAGGCCTCTGATCATCTGATGGTGTAACGTGGTGACGATCCCACGTTATATTTATTCCTCATGCTGCCTCCAGAGTGTAGCAGAGTGTCCGCACAGCGCGCACGGCCTGAGGACCGAGGCTCCTGGGGTACTTCTCTGGGTACTACGCTCGATGCCCTAAAGGTACTCTTGAGAAACACGCTCAGGCAAAGGTCTTTGGAGTTCCCACCACTGGGTGGTAGACAGGAGCTGTGTGGGTTGCTGTAGTAGTGGCCCTCCTTGGACAGTCCGGTCAGACTTAACCAGGACTCAAGAGAACCAAAAGCTAGGTGTTCCCAGGGGCCGCGGGAGCTGTGAGAGCAGTTGGATCATTACAGGGAAACCGAGAAAAAGTTCCAAGGAGGCCTGAAAG…
>TUCP_000353
CACAGCGCGCACGGCCTGAGGACCGAGGCTCCTGGGGTACTTCTCTGGGTACTACGCTCGATGCCCTAAAGGTACTCTTGAGAAACACGCTCAGGCAAAGGTCTTTGGAGTTCCCACCACTGGGTGGTAGACAGGAGCTGTGTGGGTTGCTGTAGTAGTGGCCCTCCTTGGACAGTCCGGTCAGACTTAACCAGGACTCAAGAGAACCAAAAGCTAGGTGTTCCCAGGGGCCGCGGGAGCTGTGAGAGCAGTTGGATCATTACAGGGAAACCGAGAAAAAGTTCCAAGGAGGCCTGAAAGAGTGAGGCGAGTGAGTGAAAGCTCCTGCTGACCTAGGTTCACAGTCAAAGACTGAAGCCACTGGACCTGTATAAACCAAACTTCGTGTGGGGACGCGGG…
>TUCP_000354
GACTGGGGATGGCCCTGGGTGGCCCTGGGGGGCTAGCCCCGGACAGGTGAGGGTCGCAGTGTGGTGATCTTCCCTGGACGTTGGTGGGCAGCCGTGGGGGCGGGGGGACGAGAGCAAGGGCAAAAGCTGTCGTCCTCACATCGCCGCCTCCTGCTGGGCTGCAGAGGCTTGGTGTCCCTCGGCTGAGCGGCAGGCGACCGGTGGGTGCGCCGGAGTGGGTGCGCCTCTCTTCTGCGCGGGTGCAGCGCGGCGCGATTTCCGCGGGTTCCCCTGGACTCCTGCTAGGTTGTGCGGCGCCAGGCGGCACCAGTGTTGGCTTTGGTTCTCGGGCTAATTTGGTTCTCGGGCTAATGGGTCTTGAACATGACTGTGGTCCCTCTGAAGGGTGTGGTCCCCTTA…
>TUCP_000355
CCCCCTCCTCCCCACCCTTGTTCCCCTCCCACCCCCTCTCCCACTCAATTCCCTCCATCCATCCACCTCTGCTGTCTATTTTATTTCCGCTTCTGAGTGTGAGATTCGAGCACTTCCTTGAGCCCTCCTTGTTATTTAAGCTCTTTGGGTCCATGGATTGTAGCATGGTTATCCTGTGCATTATGGCTAATACCCTCTTATAGGTGAGTTATACCATGTGTATATTTCTGCATCTGGGCTCTCTCACTCAGGATGATATTTTCTACTTCCATCCATATGCCTGCAAATTTCATTTTGACTTTGTTTTTAATAACTGAGTAATATATTGTATAGGTTTACCACATTTTCTTTATCTATTCTTCAGTTGGGGGACATCTAGGTTATTTGTAGTTTCTGGCT…
>TUCP_000356
CTCCAGTTGAACCAGCACCATTTGCTGAAAATGCTATCTTTTTTCCATTGGATGGTTTTGGCTCCTTTGTCAAAAATCAAGTACCCATAGGTGTGTGGGTTCATTTCTGGGTCTTCAATTCTATTCCATTGGTCTATCTGTCTGTCTCTGTACCAATACCATGCAGTTTTTATCACTATTGCTCTGTAATACTGCTTGAGTTCAGGGATAGTGATTCCCCCTGAAGTCCTTTTATTGTTGAGGATA
>TUCP_000357
CCGCGAAGCAGCGGACTATGGAACATTCCAGCAATGAACAGTTCATCTGTCACAGATTTTCTTTGTTATTTTTGTTTCTTGCTCCTTGCACCCGTAGGGAGAAACGTGTGCCAGGGTGAGGGAAGTGTGAGGTTGCTTTGGCTTTGATGAACCAGATGGAAGATTCCCTTGCAGAAGATACGGTCTGAGAAGTGGCTGACAACCCACTCTGGCACATCAAGTCACTGCAAGACGTGGTACATCCAATCATACCGAGGCCAAACAAGATTGCCCAGTCGTGGGAGGAGGATACACAGACAGAAAACAGAGTCAGGCCTATGCCTGGTTCTCGTTGCCATGTTGACAACTGGAGGTTCCACCAAAACCGGGAAAGAGAAGATTTCTTGACAGGATCGTCCC…
>TUCP_000358
CTCGTCTGTCTCTCCTGTCTCTCTCTGTCTCTCTCTGTCTCTCTAATCTCTGTCTGTCTGTCTGTGTCTCTCTGTCTCTCTGTCTCTCTGTCTCTCTGTCTCTCTGTCTCTCTGTCTCTCTCTCTCGTCTGTCTCTCCTGTCTCTCTCTGTCTCTCTCTCTGTCTCTCTAATCTCTCTCTCTCTGTCTCTCTGTCTCTCTGTCTCTCTGTCTCTCTGTCTCTCTGTCTCTCTCTCTCTCTCTCTCTCTCTCTCTCTCTCTCTCGCTGTGTTGCCTGAAAACCTTAATTCCCAGCAGATGTGTGTGTGTGTGTGTGTGTGTGTGTGTGTTCCTGATTGCCACAGGTGGAGAGGCCAGAGATTGAGAGGGTGTGTGTGTGTGTGTGTGTGTTTGGGGGGGT…
>TUCP_000359
CTCTCTCTCTCTCTCTCTCGTCTGTCTCTCCTGTCTCTCTCTGTCTCTCTCTGTCTCTCTAATCTCTGTCTGTCTGTCTGTGTCTCTCTGTCTCTCTGTCTCTCTGTCTCTCTGTCTCTCTGTCTCTCTGTCTCTCTCTCTCGTCTGTCTCTCCTGTCTCTCTCTGTCTCTCTCTCTGTCTCTCTAATCTCTCTCTCTCTGTCTCTCTGTCTCTCTGTCTCTCTGTCTCTCTGTCTCTCTGTCTCTCTCTCTCTCTCTCTCTCTCTCTCTCTCTCTCTCGCTGTGTTGCCTGAAAACCTTAATTCCCAGCAGATGTGTGTGTGTGTGTGTGTGTGTGTGTGTGTGTGTGTGTGTGTGTGTGTGTGTAGTCCTGATTGCCACAGGTGGAGAGGCCAGAGA…
>TUCP_000360
CTCTCTCTCTCTCTCTCTCGTCTGTCTCTCCTGTCTCTCTCTGTCTCTCTCTGTCTCTCTAATCTCTGTCTGTCTGTCTGTGTCTCTCTGTCTCTCTGTCTCTCTGTCTCTCTGTCTCTCTGTCTCTCTGTCTCTCTCTCTCGTCTGTCTCTCCTGTCTCTCTCTGTCTCTCTCTCTGTCTCTCTAATCTCTCTCTCTCTGTCTCTCTGTCTCTCTGTCTCTCTGTCTCTCTGTCTCTCTGTCTCTCTCTCTCTCTCTCTCTCTCTCTCTCTCTCTCTCGCTGTGTTGCCTGAAAACCTTAATTCCCAGCAGATGTGTGTGTGTGTGTGTGTGTGTGTGTGTGTGTGTTCCTGATTGCCACAGGTGGAGAGGCCAGAGATTGAGAGGGTGTGTGTGTGT…
TTAAAAAATGGGGTTCAGAGCTGAACAAAGAATTCACAGCTGAGGAATGCCGAATGGCTGAGAAACACCTAAAGAAATGTTCAACATCTTTAGTCATAAGGGAAATGCAAATCAAAACAACCCTGAGATTTCACCTCACACCAGTGAGAATGGCTAAGATCAAAAACT
>TUCP_000361
TCTCTCTCTCTCTCTCTCTCTCTCTCTCTCTCTCTCTCTCTCTCTCTCTCTCTCGTCTGTCTCTCCTGTCTCTCTCTGTCTCTCTCTGTCTCTCTAATCTCTGTCTGTCTGTCTGTGTCTCTCTGTCTCTCTGTCTCTCTGTCTCTCTGTCTCTCTGTCTCTCTGTCTCTCTCTCTCGTCTGTCTCTCCTGTCTCTCTCTGTCTCTCTCTCTGTCTCTCTAATCTCTCTCTCTCTGTCTCTCTGTCTCTCTGTCTCTCTGTCTCTCTGTCTCTCTGTCTCTCTCTCTCTCTCTCTCTCTCTCTCTCTCTCTCTCGCTGTGTTGCCTGAAAACCTTAATTCCCAGCAGATGTGTGTGTGTGTGTGTGTGTGTGTGTGTGTGTTCCTGATTGCCACAGGTG…
CAAGAAGTTAGACCGCAGGGAAACAAATAACCCTATTAAAAAATGGGGTTCAGAGCTGAACAAAGAATTCACAGCTGAGGAATGCCGAATGGCTGAGAAACACCTAAAGAAATGTTCAACATCTTTAGTCATAAGGGAAATGCAAATCAAAACAACCCTGAGATTTCACCTCACACCAGTGAGAATGGCTAAGATCAAAAACT
>TUCP_000362
CGTGGCCCGTGGCGTGGAGCGGGCGTGATTCATCAGCGGCGGCCGAGAGTGATGGGGACGAGTGCCGAGGCCTCCTAGGCGCGTCCCCTGCGCGATCTCGGGGTCGGTGGCCTGGCTCTGGGAAAGCCAATATGGAAGAGATCCTGAGGAAGCTGCAGAGAGATGCGTCCGGGAGCAAATACAAAGCCATCAAAGAGAGCTGTACCTGGGCCCTGGAAACCCTCGGGGGCCTGGACACTGTGGCAAAGATCCCTCCCCACTTGTTGAGGGAGAAATGCTTGCTGCCTCTCCAGTTGGCTTTGGAATCAAAGAATGTGAAGCTGGCCCAACATGCTCTGGCAGGAATGCAGAAGCTCCTGTCGGAAGAGAGATTTGTATCCATGGAGACAGACTCCGATG…
>TUCP_000363
GATAGAGCTTCCTCCTCTTGGCGGGCGGACCAGTCGGCGGCCAACCTGCGCAGCCCGGCGGCTCAAGGGCGCCGCGCTGGGGGAGCCGCAAGCTGTCGCTTGCCGAGCGCCGGCCGGGCGAGGGCGCCCTCTGGGTGCTGCGCTACCTGGAGAACACCTTACGCGCGGTGGGCGGGCTGCCCCGGGGCCGCGTCCCGGAACCGCGGTGGCCGCTCCCGAAAGGACCCGCCTCTCAGCTCCGCCGCAGCTCCCTTGCACCGACTCGGTCTCCTCCTTCCTTCCCTTCCTCTTTCACCGGCTCGCCGCGCCCTCCGAGTCCCAGCGACTGTCTCGCAGCCGCCCGTCCTCTCGGCTACCCGCCTCTGGCCGCCCACTCGTTGCTGCACGGAGAGCCAGGGC…
>TUCP_000364
GACCAGTCGGCGGCCAACCTGCGCAGCCCGGCGGCTCAAGGGCGCCGCGCTGGGGGAGCCGCAAGCTGTCGCTTGCCGAGCGCCGGCCGGGCGAGGGCGCCCTCTGGGTGCTGCGCTACCTGGAGAACACCTTACGCGCGGTGGGCGGGCTGCCCCGGGGCCGCGTCCCGGAACCGCGGTGGCCGCTCCCGAAAGGACCCGCCTCTCAGCTCCGCCGCAGCTCCCTTGCACCGACTCGGTCTCCTCCTTCCTTCCCTTCCTCTTTCACCGGCTCGCCGCGCCCTCCGAGTCCCAGCGACTGTCTCGCAGCCGCCCGTCCTCTCGGCTACCCGCCTCTGGCCGCCCACTCGTTGCTGCACGGAGAGCCAGGGCCCGCCCCTGGGGAGGGAGCTGCTGGGA…
>TUCP_000365
AGAGAGGTTCGCGCATGCACAAGCGCACGCGAAGGCCTCACGGTCTCCGGAACCCGAGCCAGATTCGCAGCCAGGCCCGCTCTTCGCGCCAGCTCCCCATCCCCCACCCCTGCGGCCCGCGGCGCCTTCCAAACCCGAGGAGGTGACGATGAAAACGCACAAGTAACGGCTCCGCCCAGGCGCGGCTCTAGAACCGCTGTTGAGCTGTAGCCCAAGGCTTTCTGGGAAGTCGCGTGGCTGGTCTCGCGAGAAGATGTAGCCGGCAGGGGTAGGGGCCAGGGCCCGGCCGGGAGCCGAAGGGCCTCGAAGGGCCGCTCTTAGGTGCTGACTTCTCGGCCTTGTCCTAAAGAGACTTCTTGTCCCAAGGAATTTAAAGTGTCGCCCTTCTTGTGAACTGCA…
>TUCP_000366
GGGAAGGGTTGGAGAGAGGTTCGCGCATGCACAAGCGCACGCGAAGGCCTCACGGTCTCCGGAACCCGAGCCAGATTCGCAGCCAGGCCCGCTCTTCGCGCCAGCTCCCCATCCCCCACCCCTGCGGCCCGCGGCGCCTTCCAAACCCGAGGAGGTGACGATGAAAACGCACAAGTAACGGCTCCCGCCCAGGCGCGGCTCTAGAACCGCTGTTGAGCTGTAGCCCAAGGCTTTCTGGGAAGTCGCGTGGCTGGTCTCGCGAGAAGATGTAGCCGGCAGGGGTAGGGGCCAGGGCCCGGCCGGGAGCCGAAGGGCCTCGAAGGGCCGCTCTTAGGTGCTGACTTCTCGGCCTTGTCCTAAAGAGACTTCTTGTCCCAAGGAATTTAAAGTGTCGCCCTT…
>TUCP_000367
GAGGCGAGGAAGGCAGCATAACTCCCACGCACTACGTGGTTGATCCTCTCGCCTAACACTGCCGCAGGTCCAAGCCCCAAAGGTTAGGCCAGGAAGGAAGACACCTCCCCCAAGGCCAACGACAAGCCGGCTCCGAAGCCAACACACGCGGCGGCGTTGCCATGGGCAGGGAAAGAAAGGAAAAAAGCACGCGTGCGCAGAGCCCAACAGCGGGCGCGCGCCGGAGTCCCGTCTGAAGCGGTGGGGGGAAGGGTTGGAGAGAGGTTCGCGCATGCACAAGCGCACGCGAAGGCCTCACGGTCTCCGGAACCCGAGCCAGATTCGCAGCCAGGCCCGCTCTTCGCGCCAGCTCCCCACCCTCCCGCCCAGGCGCGGCTCTAGAACCGCTGTTGAGCTGTA…
>TUCP_000368
ATTGAATGAGGGATGCAGTGTGAACTGGTGGNACTCTTCAGGGGAGACTACAAGGAAAAGTAAAGTGACCTTAGATTTACAAGCACAGAGGACAAAAATGAGTCTGGAACCCAACACCCTTGAAGAAGTTAGAACTACAGAGAGTTGTTTTCCAAAGTTAAAATGTCTGTGGTAGGATAAGAACCTCATTCTCCTGAAAATGACTTCTTAGAATGGAT
>TUCP_000369
CTAACCTCTGGATATGGTTGCTACAGGGTCTACCTCCCCTTTGTTGGTGTTTCAGCTGATGTCATCCCTGTTGGGTCCTGGGAGCCTCTTGCTTTCTTGGTATCAGGGACTTTCTGGTTGCTACCCCAAGTTCCTCATTCCCCACTGCTACACACCTCTGTTCAATCCCCTGACCCTCTGTACATCTACCTGTCTCTTCCCACACTGATCCTGACCCCCTTTCCCCCTCTCCCCATTCCTCTTCCTCCCAGCTGTTATGAGTCTTAATGTAAATATTTGATATTTGACCCCTGTGACCCTCAGTTCCCGGTGCGGTCACCACCCACAGGTTGAGAACCAAATGCACGTTCATTTGGAGCAGAGTTGAGTTTATCTAATAACCATGAAGGCAAATGGTAA…
>TUCP_000370
CTAACCTCTGGATATGGTTGCTACAGGGTCTACCTCCCCTTTGTTGGTGTTTCAGCTGATGTCATCCCTGTTGGGTCCTGGGAGCCTCTTGCTTTCTTGGTATCAGGGACTTTCTGGTTGCTACCCCAAGTTCCTCATTCCCCACTGCTACACACCTCTGTTCAATCCCCTGACCCTCTGTACATCTACCTGTCTCTTCCCACACTGATCCTGACCCCCTTTCCCCCTCTCCCCATTCCTCTTCCTCCCAGCTGTTATGAGTCTTAATGTAAATATTTGATATTTGACCCCTGTGACCCTCAGTTCCCGGTGCGGTCACCACCCACAGGTTGAGAACCAAATGCACGTTCATTTGGAGCAGAGTTGAGTTTATCTAATAACCATGAAGGCAAATGGTAA…
>TUCP_000371
TTTGGATCACAGCTCTATAATTGCCAAAGACTTTTCTGAAGAAATCTGTAGTGGGAAAGATGAGTGAAGGAGGATGGGAACTCCCGCATCACTTTGTACAGCAGAACAGAGCAGCTTGGGAACTGCAGTTTTCTTTCCTTTCAGGGCGCTCTCTACCACAAGCTACTGCAGATTGTCAGCCATCGGTCGCAGCAACCCAGGAAACCGCCCCTCTCAGCCTTTCTAGCACTCAAATTGGGCGATTCATACCTAGCTGGAACCCATCTTAAAGAAAGCACTGGCTCTACTGGAGCCAGGTGTCCACAGTTGTCTTCCTAGGTACATGACAGGCACTCAGCACTCGTGCTGTAAAAAGTAAAAAGTAAACTAGACAGACACACAGAGAGCACGCACAGCACC…
>TUCP_000372
TTTGGATCACAGCTCTATAATTGCCAAAGACTTTTCTGAAGAAATCTGTAGTGGGAAAGATGAGTGAAGGAGGATGGGAACTCCCGCATCACTTTGTACAGCAGAACAGAGCAGCTTGGGAACTGCAGTTTTCTTTCCTTTCAGGGCGCTCTCTACCACAAGCTACTGCAGATTGTCAGCCATCGGTCGCAGCAACCCAGGAAACCGCCCCTCTCAGCCTTTCTAGCACTCAAATTGGGCGATTCATACCTAGCTGGAACCCATCTTAAAGAAAGCACTGGCTCTACTGGAGCCAGGTGTCCACAGTTGTCTTCCTAGGTACATGACAGGCACTCAGCACTCGTGCTGTAAAAAGTAAAAAGTAAACTAGACAGACACACAGAGAGCACGCACAGCACC…
>TUCP_000373
CACACACACACACACACACACACCCTCACCCCACCCGTGTGTGTGTTTTCTCTTTCCACGTGGGCTCCAGGGACCGGCCGCAGTTTGTCAGGCTCAGCAGCAGGTAGGTACCTGTCCCCACTGACCTACAGATGCCATTTGAAATACTAATTCAGTCTCCTTTGGATTGTAGAAGTTTACAGGGAAACTCCAGACGTTGTATACATTGCCATGTTTCAAAGTAGATGGACAAACAAACTTTGCTAGAAGAAATAAGCTGTTGAGTTTCCCCAGTTATAAATTCTGTGAAAACACTTTAATATAAAGTGAGAATTAGCCTGGTACAACTTTTATACCTTATTCTCCCCCCCCCCCCACCCCCATTCCTTTTCTGGTTTAGAATTATCACCGAGATCATCA…
>TUCP_000374
GGATGCACCTGGTAAAAGGGCAATACGCAAGCGCCTGGTAAATTCCTCACTCAGGGGGACAGTATGCTGTGGTACGTCATCTGGCACGTTTGGCAGCGACCAGCCAGAGAGTGACACGTCCTAGGCAAGGATAGTTTCCTTTATAAGGGATGGTCTTTCCCTCACTCGGGGTCTCCATATTGTAAGCTTATGCTCTTGCTCTCAAGATGCCTTAAAGCTTTCTGTGCAGAAGGATCCTTTGTGTCCCGCGTCATTCTTGCTGGCGAGAAGTAGCGTGCGCGATAGTAGTTGTAGTTCAGATATTAATGGCATGGAGAAATTCCAGAATGTCTCCCACATCTATGAGGATAACCCTCAGGGTCCTTGGGCTGGACAAGGGTTGGAATGTGTTAAACTCTG…
>TUCP_000375
GTCAGTGTTAAGAGGGCAGATGGGTATTCCTGCCCTGTGGTAAGAGGGCAGATGGGTATTCCTGCCTTGTGCTGAGAGGGTGGATGTGTATTCCTGCCCTGTGGTAAGAGGGTGGATGTGTATTCCTGCCCTGTAGGAGAGTGGATGTGTATCCCCACTCAGTGCAGCTGCCTTTGTGGTCCGTGAGGACCCCCTGGCTGCGGAAGGGGGGACGCCCCGGGCCCGCAAGGCTGCAGCCCCTGGAAGACGTTCCACGGGCGGAGAACAGTCGGGAGAGCCCGGCTATGGACAGTCAGGAGGACCTGACTCTGGTTTTCTGGAACAAAGGAGATGGAATGCTCCTTTTACCTAGGCGGGAGTGGACGAGGAATCCCACTCCGTCAGAGGTCGAGTTCGGCT…
>TUCP_000376
CAGACAAGCCTGGGAAACCAGAAGAGACTGCTCTCTGCACACATATCTCGGACGCCAGAGGAAAAAGCCAAAGACCATCTGGAACCCTGGTGCACTGAAGCTCCCGGAAGGGGCGGCACAGGTCTTTCTGGTTGCTGCCGCTGCAGAGAGCCCGTGGGCAGCACCCCACGAGCGAACTTGAGCCTCGGGACCACAGGTAAGACCAACCTTTCTGCTGCAAGAAAGCTGCCTGGTGAACTCAAGACA
>TUCP_000377
GGGACCGAACCCAGGGCCTTGCGCTTCCTAGGTAAGCGCTCTACCACTGAGCTAAATCCCCAGCCCCCCTTTCTGTCATTTTTGTTGTTATTGAAGACCAGCCTTAGTTCGTGGTGATCTGATAGAATGCATTTGATTATTTCGGTCTTCTTGTATCTGTTGAAGCTTGTTTTGTGACCGATTATATGGTCAGTTTTGGAGAAGGTACAATGAGGTGCTGAGAAGAAGGCATATTCTTTTGTTTTAGGATGAAATGTTCTATAAATATCTGTTAAGTCCATTTGATTTGTATGTCTCTGTTTAATTTTTTCCATGTTATGTCCATTGATGAGAGTGGGGTGTTGAAATGTCCTACTATTATTGTGTGAGGTGCAGTGTGTGCTTTGAGCTTTAGTGAGG…
>TUCP_000378
GTTCAATTCCCAGCAACCACATGATAGTTCACAACCATCCGTAATGGGATCTGATGCCCTCTTCTGGTGTGTCTGAAGACAGCAACAGTGTACTCACATATTTAAAATAAATAACCTTTTAAAAAAATTAGAAAGAGACTCAGGTCAGGGTTTTGTGTGAGGAATCTTTCCACTTACTAGAATCTTGACCAGACAAAAAAATAACTCCTTGTTCTGGTCCTTGGAGGACCAGAAGTACTATGTTGCGTTTTGGTGTTAGCAGATTGATCACTCCAGTACCCATTGTCCCTGATTTAATTGACTTTAAAATCCGAACCCACAATTGTATCATACCAGAGGCAGGCTAGTGACCTAAAATTTCAAAAGTTTTCATTCTGTCTATTCAAACAATTTAAATAG…
>TUCP_000379
CCTTTATGTACATAGATCTTTTCTAAAAGAATGATTTTTTTCAGAGCTACAGTCTGAGGTGAGCTTCTGAAAGGACCAGCAGAAGGTGAAGAGTGTAGCAGAGACTCACTCTTGGGTGGCATTGCTCATTTCTATCTTTTAAAATTCCAAACACTTTTGCTTAAAATGTTGAAAGTAAAAAAGACTCTAATGCACACCATGTAGGTAGGTCAACATGGGACTTTGCAGCCCTATGAAAAAGAAGTGCTTCACCATGCAATTGATGGGATAGACAGTGTCCTTTCTCACAGTCCCAAGGGACATTGCATAAAACATTCAGGTCACAGCCGAGTTGCATTGGAATCCCACTATATACTCATGTTAGCACCATAGCAAACTCTGGAATGAGGTTATCTGTGC…
>TUCP_000380
TAAAGCTTTTGTTTATCCTTCAAGACTTTCTAAACATAAAATTTGTACAGGAGAGAAGCCCTACAAGTGTGAAGTATGTGGCAAGGCCTTCCATGTTGCATCATTACTTTCTAAACACAGAACAGTTCATACAGGAGAAAAACTGTACAAGTGTGATGTATGTGGCAAGGCCTTCTATTATCCATCAAGACTTTCCAACCATAAGAGAATTCATACAGGAGAGAAACCATACCAGTGTGAAGTATGTGGAAAGGCCTTCTGTTTTCCACCATCACTATCTAAACACAAGAGAATTCACACAGGAGAGAAACCATACAAGTGTAAAGAATGTGGAAAGGCCTTCCGCTTTCCGTCATCACTATCTGCACACAAGAAAATTCATACAGGAGAAAAACCCTA…
>TUCP_000381
NNNNTAGTGGCCGGATCCTGTATGGAGGACACCTCCTGGGCTGTGCTGAGTCTGGCTGCTTGTTACCTGTGCACAGGCTTCCCCCCTACCCACTTCTTCCTGGCCACCTGGGAGCAAGTGGGCGCCTAGGAGGAGGACAGGCCTGGGGACACATGGTCTGGAGAGCTGAACACTTTCCAGGCCATTCTGGCATCTGATGAATGTGATTCCTATGTCCTCTTTCTCTATCCTGCCAATGGTCTTCAGTTTTTGGAACTCGCCCCAGGGAATCCTACAGTGTCCAGTTGCAGCTTCCTGCTAAGGTGGGCTTCTGCCAAGGGGAAGCAGATGACCTGAAGAGAAAAGCCCTGTATTTCAGCCTGACTAACAGTGAGCAGTCGGTGAAGAATCTCTACCAGT…
>TUCP_000382
AAGGTAGAGGTCCTGGATTTCAAGGACCCAGCATTGCTTTTGGATCCAATGGGCACCAGAACCCCAGCTCCTCAACAGGGAGATGCAGCTTTCCTAACTCCAGGCAGGAAAGACCTTGGGAACAGAAACACCCAGTCCTATCCAGTGCCTTCAGAGCCAGATGTTCCTGTCGCTCCTTTGGAAGGAGAAATCCTTCCTAATTACCCCGAGTCTAGTCACATGCCACCCCTGAGTGGAGGGAGGTATGTGGTAGGACTGGAGGACCACGTGAGTTCTAAAGCTCAAGGCAAGTGCATTGAAAAACTGGGCATTTGCGGTTTTGTTTAAAGAAAATATAGCAGAGTTGACAAACTAGACATGGTCATTCACCTAGGCCCATCCCTGTACCGGGCAGGGTGG…
>TUCP_000383
NNNNNAAGGTAGAGGTCCTGGATTTCAAGGACCCAGCATTGCTTTTGGATCCAATGGGCACCAGAACCCCAGCTCCTCAACAGGGAGATGCAGCTTTCCTAACTCCAGGCAGGAAAGACCTTGGGAACAGAAACACCCAGTCCTATCCAGTGCCTTCAGAGCCAGATGTTCCTGTCGCTCCTTTGGAAGGAGAAATCCTTCCTAATTACCCCGAGTCTAGTCACATGCCACCCCTGAGTGGAGGGAGGTATGTGGTAGGACTGGAGGACCACGTGAGTTCTAAAGCTCAAGGCAAGTGCATTGAAAAACTGGGCATTTGCGGTTTTGTTTAAAGAAAATATAGCAGAGTTGACAAACTAGACATGGTCATTCACCTAGGCCCATCCCTGTACCGGGCAG…
>TUCP_000384
NNNNNAAGGTAGAGGTCCTGGATTTCAAGGACCCAGCATTGCTTTTGGATCCAATGGGCACCAGAACCCCAGCTCCTCAACAGGGAGATGCAGCTTTCCTAACTCCAGGCAGGAAAGACCTTGGGAACAGAAACACCCAGTCCTATCCAGTGCCTTCAGAGCCAGATGTTCCTGTCGCTCCTTTGGAAGGAGAAATCCTTCCTAATTACCCCGAGTCTAGTCACATGCCACCCCTGAGTGGAGGGAGGTATGTGGTAGGACTGGAGGACCACGTGAGTTCTAAAGCTCAAGGCAAGTGCATTGAAAAACTGGGCATTTGCGGTTTTGTTTAAAGAAAATATAGCAGAGTTGACAAACTAGACATGGTCATTCACCTAGGCCCATCCCTGTACCGGGCAG…
>TUCP_000385
NNAAGGTAGAGGTCCTGGATTTCAAGGACCCAGCATTGCTTTTGGATCCAATGGGCACCAGAACCCCAGCTCCTCAACAGGGAGATGCAGCTTTCCTAACTCCAGGCAGGAAAGACCTTGGGAACAGAAACACCCAGTCCTATCCAGTGCCTTCAGAGCCAGATGTTCCTGTCGCTCCTTTGGAAGGAGAAATCCTTCCTAATTACCCCGAGTCTAGTCACATGCCACCCCTGAGTGGAGGGAGGTATGTGGTAGGACTGGAGGACCACGTGAGTTCTAAAGCTCAAGGCAAGTGCATTGAAAAACTGGGCATTTGCGGTTTTGTTTAAAGAAAATATAGCAGAGTTGACAAACTAGACATGGTCATTCACCTGGGCCCATCCCTGTACCGGGCAGGCT…
>TUCP_000386
CCCAAGGTTAGTTCCACTCGGTGTTGTTAGAGCTGTACAGACAAGCTCCGGAAACACCGAGGAAAGCACCGAGCTTCTAAGGACCTAATCCTCTTCCTACCCATCAATGGATCCCACAGCTCTCCTGGCACCAGGTAGCTGAATCCAGGCAGCGGGTGTCCCAAAGGCTGCGCCCTGGCGCCAGCGGGCACCCCGGGGAGAGAAATCAAGCAGCAACACGCTCCCGGGGCTCGGTCCCCAGGAGCTGAGGCGCGCACTTCGGACCCAGAGCCACGGAAAATTCCCGGGTGGGCACAAAGGGGCAGAAGAGGTCTTGACCCTCCCGGCCAGTGTTCAGGTACCTCGCAGCCATACAGCTGACCCAGTTGCTCCACGATCCATTCTTCCAGCACCAACCGC…
>TUCP_000387
AATGCTGGTTATCAGAACGTGGAACCTCTTACCTGCTAAACTGGATTTCTCTTCTGTAGACCTGGCTGGCCTCTGCCTTCCAAGTGCAGAGATTAAAAGCATGCACCACCACAACATGGCTACCAACCTGTATATATTACTCTCAACTCCCAAGAAATTCTGGCAACACGACAGGTGTCCCTGCCTTATAAAGCTTCCCAGCAACGAAGATGAGGAAGCCACTAGGTAATGTACCTTAGGGACAGGTACTAAGAGTTGACTAGACAGATTCAGGTATCTGATTTAAGTTTCAATCTTAAAACTACAAACAGGAAAGATTTTAAACTTTTAACTTTGCTTCCATACAAACCAGAATCGGCTTATGACAGTGACCATCTTTAAATATTGCTAGTGAAGAGG…
>TUCP_000388
CTGTAATTCCCCTTTATCCACAGGCTCGCCTTCCCAGAGGGCACTCAACCAGTCTAAAGACATTGCAAGTGGAAAATTCCAGCAGTCAAGAATTACAATCCTCCTGCCTCAGTTTCAGAGCTGGGACTACGTGACAGCAAAGAAGAAGGTACACAGCGGATCTAGCAAGGTCCTGATGCTGGCTAGGACAGCGAGCCGGTTCTCTCCCACCCAGGCGGGACTCGAACTCTCAGCCTGAAGATCGAGCACTCCCGACCGCCCGCAGCTTCATCACCCAACACCGGATTTTCTCCCAAGTGCGCAAGAGAAAAAGCGAGACGCACCCCACGTCCTGAGCGGAGAGAAACGCCGGGGACTCGGCCATCGCGCCGGCGCCACACGCCACTCACTGGCGTTGCT…
>TUCP_000389
CCAGAATGGAGGATGCTCTCAGGAGTTTATGGGGGAGACTTAAACTGAAGCTCATAGCTGTGGGAATTTGGAACCTGGAAAGGTCAAAAAGTCTTACACATGGAAACTATGGGGACAACTCTGTAGCACTAACAGGGGCCAAAAGGTTTAATGCCTGTTAAAGTAGACACCTTGATATCAAAGTCAGAACACTGCACTTCAAAACTATGGAAATCTGAATTGTGTGGATTTTCATGCACAGTCTCTCCCTTCTTCCCTGTTGCTCCCTGTCCATCATGGAGAAGATCTGTTCTGCCATCTACTTTGCATATTTGGTAGAGACAGAGACACTTACAGATGCCCAGAGCTGCCATACACATCACGCTCACCTTACAGGAACCTGTAAGGTATTGCAGCAGT…
>TUCP_000390
ATAGTTTTAGCTATCCTGGGTTTTTTGTTATTCCAGATGAATTTGCAAATTGTTCTGTCTAACTCTTTGAAGAATTGGATTGGTATTTTGATGGGGATTGCATTGAATCTGTAGTTCGCTTTTGGTAAAATGGCCATTTTTACTATATTAATCCTGCCAATCCATGAGCATGGGAGATCTTTCCATCTTCTGAGGTCTTCTTCAATTTCTTTCTTCAGAGTCTTGAAGTTCTTCTTGTACAGATCTTTTACTTGCTTGGTTAAAGTCACACCGAGGTACTTTATATTATTTGGGTCTATTATGAAGGGTGCCGTTTCCCTAATTTCTTTCTCGGCTTGTTTCTCTTTTGTATAGAGGAAGGCAACTGATTTATTTGAGTTAATTTTATACCCAGCCACT…
>TUCP_000391
CCAGATAGGGGGGGAGGATGGGGGATCACTAACTATCACCTGCAGGGAAGTTTTCCAGGGAGAAGAACGACAAATGGCAGGTACTGGGTTCTGGCAGCTAGAAAGGCCTTGGTTTTAGATTGCTTGCAAGGTACTTTTGTTTTCATTCCTCTGGAATCCTTTGTGCTGCTGAGCTGGCAGGTTCGGGCAAGACAAGCAGGAGTCAGAGCGAGGTTGACAGACTGAAATGGCTCCTGCCCTCCACAGGGAGCTAGAGGCTGCTCCATCGACCCCTGGCTGAGGCTGCCTGGGCTGGCCTACACGGGGTGGGGGTGGAGGTGAGGTGCGAGGTGGGGGTTGGGAGGAGAACACGTCCTGAGAGTTACTTACTTCTCATCTGCGTGGTGACAGACAGAAACA…
>TUCP_000392
TGTAGCAGCCATCTGATTGGTTGTTTTGGTTTTTGTTTTTTAATTCATTTGGACAGAGTAAAGAGTATGATTGGTGGCAACTTGTTTAATTTAATAGAAATAGAATCTTTACAACTTAAAAAAAGCCAAGTGGTTAAATAGTCACCCAATTCGTAGGGGCAGTGAACCAGTGCCCAGGGCTGCCATGTGACGCCTACCAGCTGAGCCCCACATAATGTATCAGGCTAGATCCAGCCTCACCCTGGCATGGAATTATACCTGCTCAGTGGAAGGATAGTGCGTTCCATTTCTTTTCTTTCCTTAGAGAGTTTATTTTCTCCATGGGGTTTGGAGAAGTGTTCTGCCAGGTTTGCTAAGGAATGGAAAATTGTCTACCTTCTTATGTCTTCCAAATGTGTC…
>TUCP_000393
TGTAGCAGCCATCTGATTGGTTGTTTTGGTTTTTGTTTTTTAATTCATTTGGACAGAGTAAAGAGTATGATTGGTGGCAACTTGTTTAATTTAATAGAAATAGAATCTTTACAACTTAAAAAAAGCCAAGTGGTTAAATAGTCACCCAATTCGTAGGGGCAGTGAACCAGTGCCCAGGGCTGCCATGTGACGCCTACCAGCTGAGCCCCACATAATGTATCAGGCTAGATCCAGCCTCACCCTGGCATGGAATTATACCTGCTCAGTGGAAGGATAGTGCGTTCCATTTCTTTTCTTTCCTTAGAGAGTTTATTTTCTCCATGGGGTTTGGAGAAGTGTTCTGCCAGGTTTGCTAAGGAATGGAAAATTGTCTACCTTCTTATGTCTTCCAAATGTGTC…
TAGGCAGAGATGAGTGATGGAGATCTCAAGTTGGCGTCCAACTCCCAAGCCTTGGGTTATTAGTAGCTGCTTGTTGCCCAGGGATACTCTATAGGCTAGCACTTAGGGTAATGTCTGGGTAGACTCATAGAAGAAAAAAATACGGGAAGAGAATGAGGAAGGGGTAGTAGAAAGGAGGGGAAGAGGGAGATATCCTGAAGGAATTTGCATATGCCTACACGCCCTCCCTATTGCCTTTTAAAATTCTTATTTGTTAAACATGGCTCTCATCTCAAAGGGGATATATGACATATAGATAGCTATGGCCCAGTAACACTGATTCGATTCACCCTAAGGACCTTGTTCCAACGTGGTAACAATTTTATGAAGTTTTTATGGCTACAAAACAAAAGAGAAAGA…
>TUCP_000394
TTGTGCATTCATTGAACTTTGGACTTCAGAGGTTGCCTTATTGCATCTGAAATTCTTGGTCTAAAGTGAGATCCGAATTTCTTTTGCGCACCTTCACGAAAAAGTATAGAAGCCATATAGTTGGAACTTTGTGTGGGTTATGTCTAAACCTAGGAATAAATGCTGGGTTTCTTTTCCTGTTGTAATTTCAGTCAAGTTACTGTGAGGGAAGCTGTTAGGTACATTTTAAATAGATCACAGCAAAGCACTATCCTTCTGATCGCAGCAAGCTAACATCTATCTTCCGAACATCATGTCTGCCGCCTGCTGAAAGGCCTGTAAGGTTCTGGGTAGTTTTCATTTAATATTGATCAAAGAAGCGTTTATTTATAAGTGCAAAGTGTTTTTTGATCGTTAATA…
>TUCP_000395
GTTTGTGCATTCATTGAACTTTGGACTTCAGAGGTTGCCTTATTGCATCTGAAATTCTTGGTCTAAAGTGAGATCCGAATTTCTTTTGCGCACCTTCACGAAAAAGTATAGAAGCCATATAGTTGGAACTTTGTGTGGGTTATGTCTAAACCTAGGAATAAATGCTGGGTTTCTTTTCCTGTTGTAATTTCAGTCAAGTTACTGTGAGGGAAGCTGTTAGGTACATTTTAAATAGATCACAGCAAAGCACTATCCTTCTGATCGCAGCAAGCTAACATCTATCTTCCGAACATCATGTCTGCCGCCTGCTGAAAGGCCTGTAAGGTTCTGGGTAGTTTTCATTTAATATTGATCAAAGAAGCGTTTATTTATAAGTGCAAAGTGTTTTTTGATCGTTAA…
>TUCP_000396
TCTAGTAGCTGTAGAGGAAGATGCAGAAGATATAACAGAGAGATTGAGGAAGAGAAAGAGGAAAGAAGGTAAAAAGAGCAGGAAGCTAGGGAAGAAAAGAGACAAAAAGAAGAGGAGGTTAGAGAGCTAAAGAGAGCTAAAAGACAGGAGAGGAACATATACTGACCACAGTAGTTAGGGAACCTAAGAAGACAGTACCTGGCAACAGAAGAGAATTCCTGGCTAAAGATCAGTGTGCCCAGTGCAAAGAAAAAGGACACTGGGTCAGGGACTGCCCCAGGAAAAACAAGAGGGGCCTCTCCAGCAGCCCAGAAGGGAAGCCTCTCAGTCC
>TUCP_000397
ATTTAAGTTACAACCCTGGAGGGTTAAAAAAATAGGACATATATATATGTAAAATTTGTAAAATAGCCAGAAATGGTTCAGGCTAAGAACTAAAGACCACAGGAATCCTGTAACACCTTCTGAAAGTTGTGATCATTCATTCTAGATTGACCATGTACAGAAACGTATCTTAATACTTTGTAGTCCCCTGATGCAAACAAAGTACAAGGGGAAAAAGGTGAAAAATGCTGAAACATACCTTTTTAGGAAGAGGTTCTTCGTTGGTCATCTTGTACCCCGAGACGCGCCTCTCGGGCGCCGCCTCGGTCACCGTGCCCGGTGCCTCCGGCCAGAAGAGACGAGGCGAGGCCGGCCCGCTCGGGGTCTCGGGGCGCGGAGGGGCAAGCGGCTCTCCGCAGC…
>TUCP_000398
GAAGAAGAGGAAGTAGTGAATCACTAAGCATAGCATTCAATGGGAGAAAAGATGCAGAAAATGACAGATCATGACACAATTCTTTAAAGGCCTCTGAACCACACTCACACACAGAAAAAAAATGTATCATTTGCGTGTGTGACACAATGTTGACTGGGGAGCGATATGAAAACGTAAGGGACTGGAAATGTAGTTCAGCTGGTAGAATGATTGCCTAGCATGTCCGAGGCCTGTGGTGGTGTGAATGTAAACAGTGCCCACAAGCTCTTAGGAGTAGCACTGTTAGGAGGTATGGCTTTGTCAGGTGAAGTGAGCTGATGGCCCATCACAAGTCTCGAATTTAATAAATATTTGTTTCTTCCTCACCTGCCTAAGGCAATCTTAGGTGTCTGATTGGCT…
>TUCP_000399
GGGGAGGAGGAGGGGGAGGAGGAGGGGGAGGGGGAGGAAGAAGAGGAAGTAGTGAATCACTAAGCATAGCATTCAATGGGAGAAAAGATGCAGAAAATGACAGATCATGACACAATTCTTTAAAGGCCTCTGAACCACACTCACACACAGAAAAAAAATGTATCATTTGCGTGTGTGACACAATGTTGACTGGGGAGCGATATGAAAACGTAAGGGACTGGAAATGTAGTTCAGCTGGTAGAATGATTGCCTAGCATGTCCGAGGCCTGTGGTGGTGTGAATGTAAACAGTGCCCACAAGCTCTTAGGAGTAGCACTGTTAGGAGGTATGGCTTTGTCAGGTGAAGTGAGCTGATGGCCCATCACAAGTCTCGAATTTAATAAATATTTGTTTCTTCCT…
>TUCP_000400
TTTTAATTAACAAACATGATGACTTTATTTGGAAACATTTACTGGCATAAAATATGGCTGGACTTAGCTTAGCAGTCCATATTTGTGAGCTCAGCACCGAGGAAGCTGGTGCAGGAAGATCTTAAATTTGAGACCAGTCTGTGCTATGTAGATCCTGTCTTTAAAAACAAACACACAGGGTACCCTAGTCAGGGTTCATTGCTGTGAAGGGACAGTATGACCAAGATAACTCGTTAAAAAAAATGAATTGGGGCTGCTTACAGTTTCAGAGATTCAGTCCATTATGATCATGGCGGAAATCATGGCAGTGTCCAGGCAGACACAGCGCTGGAAGAGCTGGGAGTTCTACATCTTAATCCAAAGGCACCAGCAAGAAATCATCTTCTGCAGGCATCCAGG…
TCTCAGGTCTGCTACAGCCAGTACCATACGCCTCCTATAAGACCCGCAGCAACCAAGGGACACAGGAGGCAGGCTCCAGACAGAGACACCCAGAACAGTTATAACCAGAAATAATCAGATGGTAAGAGGCAAATGCAAGACCATAAACAACAGAAGCCAATATATTCTAATACCATAAGAACCCAATTTCACCACCACAGCAAGCCCTGGATATACCAGCACACCTGAAAACCAGGATGCTGACCTAGAATCCTATCTCATGAAGAAAATAGAGTCCTTTAAGGAGGATATAAATAACTCAATGAAAGAAATACAGGAAAACAGGTAGAAGCCCTTAAAGAGGAAACAAATAAAAATCCCTTAAAGAAATACAGGAAAACACAATCAACAGGTGAATGA…
>TUCP_000401
AGATGGAACCCAAGACCTTGACTCTCACCAGGCAAGAGGCTTTCTCTACACTTACTCACTTTATATCCCCAGCCCTAACCAAAAATACTTTGATCTATTTCAGTCTTTCACAATGCTCTTATACAATTCGTAAATTCGTACCATGACTTATGTGGCATCCTTACCGAGAAGTTCATTTTAACTTCCTGAACAGATCTAGAACAAATCCACATAGCGAAGCACTATTGACAAAAACTGAACAGAAGGATCCCAAACTGTCAATGCTCGGAAAACCTCCACCGCCCTCCCTCGAAAGCAAGACGCTGTCCTAGAGCAGTGGGTCATGCTGTGGCCTGTGGGTCTGATCAGACCACACAACTATTCTGTGAATATTTTTGTTGGGATGGAGCCATCCCCATT…
>TUCP_000402
GGTGCTAAAGATGGAACCCAAGACCTTGACTCTCACCAGGCAAGAGGCTTTCTCTACACTTACTCACTTTATATCCCCAGCCCTAACCAAAAATACTTTGATCTATTTCAGTCTTTCACAATGCTCTTATACAATTCGTAAATTCGTACCATGACTTATGTGGCATCCTTACCGAGAAGTTCATTTTAACTTCCTGAACAGATCTAGAACAAATCCACATAGCGAAGCACTATTGACAAAAACTGAACAGAAGGATCCCAAACTGTCAATGCTCGGAAAACCTCCACCGCCCTCCCTCGAAAGCAAGACGCTGTCCTAGAGCAGTGGGTCATGCTGTGGCCTGTGGGTCTGATCAGACCACACAACTATTCTGTGAATATTTTTGTTGGGATGGAGCCA…
>TUCP_000403
CTCCACTCTTGTCTCTCAGCTCCACACCCCCACAGTAACAGAGTGAGACCATCAGAGCTGGATCCTTTGCTCTCGCATTCATTATTTTTATTGTGCTAAATATAGATGGCAAATTTAATCACGCAAACGTAGAACTGAAAATTTCACAGCGTTATCCAGGTACAGCAGCTCTCTGATGTCTCTTCATCCCAAACGGAAGCTTATCAAACCACACTTCTCATTTCCATCTCAGCGAATTACTCCAGTGTGGGTATTTCATATCAACAGGGTCACAACTGCATCCTCCTGCTTGTTTGTCATAGCAGGGGTATTTTGAGGCCCTCCCACATTGTTACTGTGTGTCAGGCCCTCATATAACCAAATACTGTCCCATAGTAGGCACATACATTGTATCATGTA…
>TUCP_000404
CACTGATTATCAAGTTTGCTATATTTTAAAGTTTCAATTAAGTATTCTCCTTTAATTCTTTTGTATTGGTTGTTACTAGGGAAAAGGAGAGTATCTACGTAGGAGGTCAAGGTTAGCAAGTCTATTCTAAGTTGATCAAGTGACTGTCAGTAGACCTGTAGGTTAGAGTCAAGTCCTGGTCCTAGACTGTGTTTAACTCTCCTGTCAGCTAGCTATACACAGGGACACTTATCTCTGCCTACTGTTTTGAATTTTAGAACTATAGGGAATGTTTTTCTGATTCTTGCTGGGAAGGCTGGTTCTATAACAGAGGTAGTAAAGATAATAGGTTCTCTGTGGTTGTTGACAATTCAACCTCTGTGGTTGTTACAGTTTCATTCTAGTATTAAATTTATAGAC…
>TUCP_000405
CAGGAAGTCAATGTATTGATGAAATAGAACTGTGGAAGGACCAGTGTATTTCCTCTGCGAGTGAACATAAATGCTAACCAGTATTCATTGTGAATTTTTGCTATCATGCACAGTTAAATACTTCAAGATTTCCTAACAGAAAGTAAAAGAGGTTCAGACAGATCTGGAAAACAAGTCTGTGAGTACCAGTGCCCTGCATAGTTCTGGGAAACCTTGCGTGAATATTGGTGAGCAAATGAATGGAGCCCGACGTCTTCCAGTAATGGGAGAGTTGGTTTGAATGTGCCAGGGAGATAATCACAGGCAAAAGGAGATGGGAGAAGCTGGGTGCACAGGGGACAGTACGGGAGAGGTTATGGCTACTGTGGCCACATATGTCATGTATGCTGAAATATTTGC…
>TUCP_000406
CTTCTTTATTAATTAAAAGTGGAAAAATGTAAGCACGTTATACGTGTCTGGCCAACAGTATACTTCCAACAGTCTACATTACCCAGTGTGAAACAAAGAGGACAGCAACAGCTAAATGTACATCTAGCTTTCACAGTCCACATGGGCACTGCACATTCTATCTCTCCAACAGCACTGTGCAGTGGGCACATCACTCACATCCTAGACAGGAGAGCATTGGCACCAAGAGGAGAAAAGTAATTTGAGTAAACACACAACAAGGCAGTGTTGGGGTCTGATTTTAAAAGTGGCAGAAGGACTTCTGGACATGGTACTTAATATGATAGGCGCAAGTGTCATAAATCCAAAACCTATATTTCATATTAAAAGTTGATTATCTTTTAAATTTTAAGATATTCT…
>TUCP_000407
ATTGTAGATGGTATCTGTCATATCTTACACCATGAAAACTTTCCGTCAGGCATTTTTCCCCGCATCAACTTGATTTCAGAGAAGCCGCCAAACAAACTGCTTGTCAGTTGTGGGCTACTGAAGTTTTGCAACAGGTCCACTTGGTTACCTTTATAGGCCTATAGTTTATGGGCATTGCCTTAGTTAGGGTTCCTGTTGCTGTGATAAAACACCATGACTAAAGTAACTTGCGAGGAAAAGGTTTATTTGGCTTACACTTCCACCACAGTGTTCATCACTAAAGGACGTCAGGGCAGGAACCTGGAGGCAGGAGCTGATGCAGAGGCTGTGGAGGGTATTGTCATGTGCCTGGCCCCCATGGTTTGCTCAGCCTGCGTTCTTATAGAACCCAGGAGCATA…
>TUCP_000408
GCGCGGCGCGGGGCCGCTGCGCCGCGAGGAGCCGGGGGCCGCTCGTCGGCCGGTCGCGCCGCCTGCGCCGAAGCTCGCGAGTCTGCGGTGCTGTCCGCCGCGGCGCTCCGCGTTGCCGCCGCCGCCGCCGCGCTCCGACTGCGCTCCTCCTCTTCCTCCGCGGCTCTCCTCCTCCTCACTCACTTGGCGGCGGAGTTCGCCTCAGTTCAGGCGGCGCAGCCGGCGGCGGGGCGGGACGGCCGGTGCAGGGCCCGGCCGCGGCGAAGAGGACGCGCGCCGGCGGTGGCCTGCGCGGGGCCCGGGTCGCGGCTGAGGGGGACGCGGGCGGCGGCACTGGCTCGTCGGCGCGCTGTTGCTGAGGCGGCGGGCGCGGTCGGGCGCGGCGGCTGAGAGGAATCC…
>TUCP_000409
CAACTCCGCCCCTATGTCAAGTGCACGCGGGCACACGGGTTGGACACTCGCCCACGCACGCACACACACGCGCGTGCACATACATGCACACTCGTGCACACACACTACTTCTAGGTGTGTGGGTCTAAAGTTGCTTCCGTCGAGAGGCTGAGCTGAGATGGACCAGTCTTCATTGGTGCCTAGAAAGCTCCTTACTGCTTTCCTGAGGATCCCAGAAAGGAAGGCGGGAGGGAGTAGCATCGCTCCTTCTTAGAGTTGTCTCCCCCTTTTGCGAGATGGCCAGCGCAGAAACTCCAAGTACCCGAAGCCCTTGGAATACTGCTGCATGGAGCATATTCGAGCATCTTGGAGAGGTCCTGGACTTGGGCCACCCGGGTTTGGCAACTTGTTTTGAGCAGC…
>TUCP_000410
GTTGGTGTTACTGTTGAAGCAGTATCTGGGGGGAGGGGGGCTCAAATCCACTACATAACGAAGGCTTACCTTGAACTTCTGATCTTCCCGCCTCCACCTTCCGCGTGTTGGGATTATGGTCGTAGACCATCACTCTGTTTTATGCAGTGCTGGGTATGGGCCCTGGGCATCGTGTATGCTAAGTATTCTACAGACTAAGCCACATTTTGATCTTTGGAGCCTTAATGGAAGAAAAATATTAATAATGTTGCTAAGGAGTGTCAGTAGACTGGGAGTGGTAGGGGAAAGGGAAAGGTCCTTGTCTTTGATTTAGGTTCATTGGGTCCTTTGGTTTTTGTTCTGGTCTAACCCCTAGCCTTAACTTACAGATTTAGGAACTAGGCTTTTGGAAGTCATGAA…
>TUCP_000411
GACAGCTCACTCTTTGGGCTTCCTGTCTTTAGCTAATGAACTAAAATGGGGTTTCACAGGCTGTACCACTGACCACCGAAGTGAGAAGCAGTAAGGGGGAGGCTAGGTGCCTTCAGGGACACTGTCCAGCGCCACCTCAGATCCCCCTTGCCTTCCTGCTTGGGTGGGTTTGCTGAAGCCTGCTGTCTGTAATAGCAGCTTTCCCTTTGTGGGTAGGCAAATCTATCCATCTTTTACAATCAACTTGTTCTGATAATGCAACTCCACAGACTTGTCACCGCACTGGCAGTGGGGATGGGTGGACCACCATGGCTATGCTGGGAGCTCTGCAGGGCTTCCTCTCTCTGATTCTAGGGCTGGGAGAGAGGCTCACCCTGCCGTGAGAGCTGCCTGCATTTA…
>TUCP_000412
AGCTAAGGGATCACAGAGAAGGCCAGGTGGACCTGGCTCTGAAGGCCATAGTAGACCTTGGCATTTACTCTGAGTAGATGGATAGGCAGTGGGTGTTGCTTCTGGAGCATCAGGTGACTGGTCCTATTCATGAAGCATGATTGTGGGGCCCAACAAGAAGCTTTGGCGATGTACTGGGGTGGATTGTGTGAGGCCAGCACAGGGGTGTCAAGACCCATGGGTGTTCTAGCAAAAGGGCTGCACAGGTGTGTGGATGGTGGTGCCTACAAAGCCTACAGGTAAATGTAGTGAAAGAGGAGAGTCATGCAAGCACTAGAGATTATCGTCTGAGCACAGGAAGACAGCATCCTCACCTCGGGCATCACTTGGTCTCAGAGGAGGGAGAAGACACACTATGTA…
>TUCP_000413
AGAGAGAGAGAGAGAGAGAGAGAGGTGGTCTATATAGGGCGTGTGTGCGCACATGTATGTGTGTATTTGTGTGTGTTTGTGCACGTGTGTATAATGTACACATGTATATGTCAGTGTATTCAGGGACTTCTGAGTTCACTCTGGGAATTGGGCGTTGGTGCAGGGAGGCTATAGAAGCAGGTTAGACCCTGTGTTTCCCTTATTTCCCCTCTGAATTGTCACAACTGGCTCCTTGAGGGTTAAGGGAAGGATAAGGAGGTAGTGATATGCTCTGGTTCCCCAATTGCTAATGACTGTGCACAGGGGCCAGGGCCTACGCATTGTCTCTGTAAGGAGAGAAGCCCTTCTTCATTACTTCACCTGGCTCTCAGCATTAAGCTGTCTTGGTGACCAGAGCAC…
>TUCP_000414
GAGGCCTCAGAATGGTTGAGGAGAGACAAATGGCTCCTTTTGGATCTGGGCTACTGCTGTCACCTCCCAAAGTTTCTCCAGATTCTTGGCCCATTAGACTCAAGGCTCAAATCAGTGGCTCTGCTTCTCCTCAGACCTGGAGCTGAAATCAGCTCTACTGTCTGCTTCTAAACAGGAGATCCAAAGGCATCCTGGCTCGTAAATTTGCGTGATCCAGTCTCTGTGGATGGGCGTGTTTGTCTCCTAGATTTGCGTGATCCAGTCTCTGCATTAGTGTGGATAGGCGTGTTTGTCTCTCTGTTCTGGGGGAGTGTGTATAAGACTTGTTCACCTCTGCTGTACCCACCTGGTCCCTGAGGGGCAGGAAAGAACTGGAACTCATATTACACCCATCCCGCT…
>TUCP_000415
GTCCGCCCCTCGGGGAAGCCACTCGGTCTAGCCGAGCCTCGGCCTGCGCACTCCTAACCCGCGCTACCTCTGGCTTTCGCCTGGGGCTTCCGGAGATGGGCGCTGAGGTCACTGCACCGATACGCCGGGATCCAAAACGGAGGCCGAGGACTGCGGGCGTTGGGGACGGGCGGCGCGCGCTGGGTGTCCGGAGTCCGGCCGGAGCTGCTGCGTCACCGGGGCAGCTAGGGAACTATTGGGCAACCTTGTCGCCTCCCGCAGCGATCCTTGCCTGAGCGACCTGCGGCTAAGTCTCTTCCCGGGCGGGGCTCTAGTGAAAGAAAGAGTTCGAGGTGCTGACATCCCGTGACGCTACTTGATTCGTGTGTGGGTGGCCCATGCCTGGTTCATAAAAGAACT…
>TUCP_000416
CCGCCCCTCGGGGAAGCCACTCGGTCTAGCCGAGCCTCGGCCTGCGCACTCCTAACCCGCGCTACCTCTGGCTTTCGCCTGGGGCTTCCGGAGATGGGCGCTGAGGTCACTGCACCGATACGCCGGGATCCAAAACGGAGGCCGAGGACTGCGGGCGTTGGGGACGGGCGGCGCGCGCTGGGTGTCCGGAGTCCGGCCGGAGCTGCTGCGTCACCGGGGCAGCTAGGGAACTATTGGGCAACCTTGTCGCCTCCCGCAGCGATCCTTGCCTGAGCGACCTGCGGCTAAGTCTCTTCCCGGGCGGGGCTCTAGTGAAAGAAAGAGTTCGAGGTGCTGACATCCCGTGACGCTACTTGATTCGTGTGTGGGTGGCCCATGCCTGGTTCATAAAAGAACTTT…
>TUCP_000417
CCGCCCCTCGGGGAAGCCACTCGGTCTAGCCGAGCCTCGGCCTGCGCACTCCTAACCCGCGCTACCTCTGGCTTTCGCCTGGGGCTTCCGGAGATGGGCGCTGAGGTCACTGCACCGATACGCCGGGATCCAAAACGGAGGCCGAGGACTGCGGGCGTTGGGGACGGGCGGCGCGCGCTGGGTGTCCGGAGTCCGGCCGGAGCTGCTGCGTCACCGGGGCAGCTAGGGAACTATTGGGCAACCTTGTCGCCTCCCGCAGCGATCCTTGCCTGAGCGACCTGCGGCTAAGTCTCTTCCCGGGCGGGGCTCTAGTGAAAGAAAGAGTTCGAGGTGCTGACATCCCGTGACGCTACTTGATTCGTGTGTGGGTGGCCCATGCCTGGTTCATAAAAGAACTTT…
>TUCP_000418
AAGAAACACCTCCCGTCACATAATTGTCAAAACACCAAACGCACAAAATAAAGAAAGAATAATAAAAGCAGTAAGGGAAAAAGGTCAAGTAACATATAAAGGCAGACCTATCAGAATCACACCAGACTTCTCGCCAGAAACTATGAAGTCCAGAAGATCCTGGACTGATGTCATACAGACCCTAAGAGAACACAAATGCCAGCCCAGGTTACTGTATCCTGCAAAACTCTCAATTAACATAGATGGAGAAACCAAGATATTCCATGACAAAACCAAATTTACACAATATCTTTCTACGAATCCAGCACTACAAAGGATAATAAATGGTAAAGCCCAACATAAGGAGGCAAGCTATAACCTAGAAGAAGCAAGAAACTAATCGTCTTGGCAACAAAACAA…
>TUCP_000419
CCTGAGGCTTAAGGTAGTTTTCACGTCTCTGCAAGACCCCGGACAGTGTCCTCGGTCCAGGGTCCCAGCTGTGGCCAGCCCTGAAAACTGCAAGTGTCCAACGCTCCTATGGCAGCAGCGACGCTGAAGCTGTCAGCTGCCATGGGAAAGGGTGAAAAGGGACAGTGCTCTCTAAGGACAGCAAATTAGAGGCAGACTACAAAACAGTTTTACAAACTGTTCAATGGAGTGAAAGCACAAAGAAAAGGAACAAATATCTGAAAGAACTTAAAAAGAACAGGAACAAAACGACTGGAGATCAAGAAATCACAAGCAGGGGGCTGGAGAGATGGCTCAGCGGTTAAGAGCTCTGACTGCTCTTCCAGAGGTCCTGAGTTCAATTCCCAGCAACCACATGGT…
>TUCP_000420
TGGGAGTCTTGACTCTCTTCTTTACCTATTATCCTTAGGTTTGATCTTCTCATTGAGTCCTGAATTTCCTGTATGTTTTGGACCAGGAGCTTTTTCCATTTTACATTATCTTTGACAGTTGTGTCAATGATTTCTATGGAATCTTCTGCTCCTGATATTCTCTCTTCTATCTCTTGTATTCTGTTCATGATACTTCTATCTATGCCTCCTTGTCTCTTCCTTTGCTTTTCTATATCCAGGGTTTTCTCCCTTTGTGCTTTCTTTATTGCTTCTATTTCCATTTTTAATTCCTTCCACTGTTTGATTGTGTTTTCCTGGAATTCTTTCAGGGATTGTATTCTGTTCATGATACTTCTATCTATGCCTCCTTGTCTCTTCCTTTGCTTTTCTATATCCAGG…
>TUCP_000421
ATGAGGATCAGGTTTGGCTGGTATGTTCTAGAAACTGTGTTGGCATGATCATGATAGGTTAAAAGGCATCTCAGCTCTGAAGGGAGGTAAGAACTCAGAAAAACAAACCCAGTTCTAAGAGTCTGTCCTGAAAGCACAGGGTTCTGAGTCCAAGGACACCTTTCAGATGACAGAGCTACTTGTTCTACTTGGTGGGGAGTTTTATTATTTCCCAGCTTATGGTTATGAAAAAAATGATACCAGCTAATAGATTCTGCATATGTAAATGAATCAAACACATTGGTGAGTAATGCATCTGAGTTGTGTTAAGGAATGAAAAGGAAGCCTTTTCCCTTGGAGTCGTTTAATTACCTAAGAGTGAGTCCAAATTTATATTCTCTACTTCATGTTCTCTCTGCC…
>TUCP_000422
TCTACGCGTTCTCTCCAAACCCGCGGACTGTGGGCTCTTTTACTTAATTAGCTTCCCAATTCCTCCCAGCCATTATCAACGCTCCCCACCCTCTCCTCCCAGCCTCCCAATGGCTTAGGATCAGGCAGCTGTGCCCACTCTCCCCTTCAGGAACCGCCTCTTAGAATCCATCTCAAGCTGCCTTCCACGGAGCTGCTAGGCTGCCCTGGACCCTCTCGGTGCCCAGACTTCTCCGGAGCTTGCCGCCAGCCAAGACCAGAACTAGATCTGGTAGGACACTAAACCAGGATGAAAATCCTGCTGTGTCTACAATTTGAGTACTAAATAAAAGATTTGGCAAATTCAAGGCACTTTTTAAAATTCTGTAAAGTGGAATTTCCAGTTTACAAAAGGACAAAA…
>TUCP_000423
GAAAAGGTACAAAAGGGCAATCTTGTAAATTATTTAGGAACAAAAGTAAGCCCTTATATCATTATCCCCCAAAAGGTTGAATTGAGGAAAGATAACCTTAAGACTCTTAATGATTTTCAAAAATTATTGGGAGATATTAATTGGGTCAGATGTTATTTAAAATTACCAAATTATTAATTAAAACCATTGTATAATATTTTGGCTGGGAATTCGGCCTTGGATTCTCCTAGACAATTGACTGATGAAGCAAGG
>TUCP_000424
GTGTCATCTCCTGCCTCCAAGATCCTCGAAGAGCATTTTCAGTATTCATACACTACAGCACAGTTGGAGAATCATCTGTAGACTCCTCTTTGTTTACTGGCACTGTAATGTGTTAAAAATCCAGATGAGTTCTGAAGACTGTTTTTGTTATATTTCAGTCTAACTGATAAGCCAAACCTGATCCCCTGTGAAGCAGAACAAAGAATCCTATAAGGTGGAGAGAAAGAATGTAGCAAAAGATCATGTATATTTTGGAAGAATTGAGGTAGGATCAGTGAAGTGTTCAAGTGACAGTGGAAATAGGATGGGGAGGGGCACTGAAGAGATGTCACCATAGTGAACAGCACATGCTCATCTTAAACAACCATGAGTATAGTCCTCAGCATCCCCATAATATCA…
>TUCP_000425
GAGAATTGGGCTCCGATGATGACATGTAGTCTTGGTTTCTGTTGCTTGGGTTCCTGTGCTTGCCTCTCGCCATCAGATTATCTCTAGTGTTACTTTGTTCTGCTATTTCTGACAGTGGCTAGACTGTCCTATAAGCATGTGTGTCAGGAGTGCTGTAGACCTGTTTTCCTGTTTTCTTTCAGCCAGTTATGGGGACAGAGTGTTCTGCTTTCGGGCGTGTAGTTTTTCCTCTCTACAGGTCTTCAGCTGTTCCTGTGGGCCTGTGTCTTGAGTTCACCAGGCAGGTCACTTGCAGCAGAAAAGTTGGTCTTACCTGTGGTCCCGAGGCTCAAGTTTGCTCGCGGG
>TUCP_000426
TCTGAGAAGCTGATGTCACACGTCTTGGGCAGGTTCAGCTCGTTAATGTCCTTCTGAATCCGCAGCTGCGCCGCCGACGCCTTCTTGCTGCTGCCCTTGGTGCCGCCGGCCGACTCCTCCTCCTTCTTCTGCTGCTTCAGCGAGAACAGCTTGATCATCCTGCCGCCGCCGCCGCCGCCGCAGCCGCCGCGGGGCCCGGGACCCCGGCCACCCGGCCCCCCGCCGCCGCCTGCGCCGCTTCCGCTCCTCGGACCCGCTACCGCGGCCTCCTCCGCTGCCGCCCGCCCGGCCTGCCGCGCTGCTCCGCGCCCACCGCACGGCCCGCCTCGGCTCCCGTAGTCCGGCTCTGGCCTGGCTTAGCACCTCGGGTGTGTTCGGAAGTGCTCGGGAGGACTCGGC…
>TUCP_000427
GAACACTCCTCCATTGTTGGTGGGATTGCAGACTGGTACAACCATTCTGGAAATCAGTCTGGAGGTTCCTCAGAAAATTGGACATTGACCTGCCTGAGGATCCAGCTATACCTCTCTTGGGCATATACCCAAAAGATGCCCCAACATATAAAAAAGACACGTGCTCCACTATGTTCATCACAGCCTTATTTATAATAGCCAGAAGCTGGAAAGAACCCAGATGCCCTTCAACAGAGGAAT
>TUCP_000428
CCTACAAATGCAATCAGTGTGGTAAAGCCTTTGCACGACACAGTCATCTCAAAACGCATGGAATAACACATACTGGAGAGAAACCTTACGAATGTGATCAATGTGGTAAAGCCTTTGCATCTCATAGTTATCTCCAAGTACATAAAAGAATACATACTGGAGAGAAGCTCTATGAATGTAATCAATGTGGTAAAGCCTTTGCATCTCATAGTTATCTCCAAGTTCATAAAAGAA
>TUCP_000429
GTGGGCACTCCCGAGGCTGCAGAGCGGAGGAGACCACCAACACTGCCCACCCCTGCCCACATCCCTGGCCCAAGAGGCAACTGTATAAGGCCTCTGGGTTCCCGTAGGGGAGGGCCCGGGAGCGGCAGGACCCCTGTGCCTGAGACACCGCCGGAACCTGAAGGAAACAGACCGGATAAACAGTTCTCTGCACCCAAATCCCGTGGGAGGGAGAGCTGAACCTTCAGAGAGGCGGACACGCCTGGGAAACCAGAAGAG
>TUCP_000430
GCTTGTGGTTCACCAGGGGTTAAGAGTCCATCGTGGTGGGGAAGTGAGATGACAAGCAGCAGGATTGGCAGCTGGAGAAGCCCACGTCTTGAGCCATAGTCAGTCAGGTTCAAGCAGAGAGCACATTGGGAATGGTGCAAGGCTTTTAATCCTCAAGGCCTGTCCCCAGTGATGTGCTTCCTCCTGCACTGTCATACCTCCTAAGGCTCCCTAAACGGTACCACCAGCTGGAGACGCATTGAAAGGCCTGTGGGGGACGCTGCCATTCACAGCACCTCAATAAGTGTGACTCAGCACTAACTGCCACGTCAAGCTCCAGGCTCAGTGACTCAGCATATAACTTTGTGTCAACTATTCCGGTGTCTGCACGGACAGCTGAGAGCTCTGTGTCACACTGCT…
>TUCP_000431
TGTGTGTGTGTGTGTGTGTGTGTGTGTGTGTGTGTGTGTACCAAATTTGTCAGTGGTCCTAGATGCTTCCTAAAGATGCTCAGTTTGTACTACAGTTTCCGGAAAGATGCTGGAGCCGAGACAACGTCCTGGCGCTACCGTTTTCGTGTGTGTGTGTGTGTGTGTGTGTGTGTGTGTGTGTGTGTGTGTGTGTACCAAATTTGTCAGTGGTCCTAGATGCTTCCTAAAGATGCTCAGTTTGTACTACAGTTTCCGGAAAGATGCTGCACCTGACAGCAGGTTGATTAGAATGCCAGTGACTGTGGAGGGATTGGAACGTTGCAGATGAAGAACCTGGTTACTAATTATCTTGGACTATCTTTAGCCCCCCTATAACTAACTATTCCGTGCCCATCACAG…
>TUCP_000432
CTCAGCACTTTGGTTCCCAGGGGACTTGAGTGCAGGGAGCCAAGGGTCATTTTCCAGGCTTGTAGCGGGATTTGAAAAGGACCGGAAGATAAAAATTCTCTCCGGAAGTCCGTGCAAACCTGTGTGGAGTATTCCTCCGGCGGGCCGCGACCTCTAAGCCCTCGTCCTTCAGCCTGCAGCAGCCAAGGGCAGTGGTTTGCCATCTCCACGGAAGATCCCGCGGTCTCGAGTCCAGCCAGTTTCTGTGTCATCTAGCCAAGGCCGGACGGTTGAGCTCAGATCTGCAAGGCACTCCATTCACTTCACCCCGCCTCCAAAAAGTTCGACTATGGTGGCCGGGAAGGACCACACACAGGTGTCTCTGACCTTTGAAGACGTGGCTGTGGCTTTCACCCAAGA…
>TUCP_000433
GTTTCACTTCCTGGTTACTCGCCGCGCACGCCATTGCTCAGCACTTTGGTTCCCAGGGGACTTGAGTGCAGGGAGCCAAGGGTCATTTTCCAGGCTTGTAGCGGGATTTGAAAAGGACCGGAAGATAAAAATTCTCTCCGGAAGTCCGTGCAAACCTGTGTGGAGTATTCCTCCGGCGGGCCGCGACCTCTAAGCCCTCGTCCTTCAGCCTGCAGCAGCCAAGGGCAGTGGTTTGCCATCTCCACGGAAGATCCCGCGGTCTCGAGTCCAGCCAGTTTCTGTGTCATCTAGCCAAGGCCGGACGGTTGAGCTCAGATCTGCAAGGCACTCCATTCACTTCACCCCGCCTCCAAAAAGTTCGACTATGGTGGCCGGGAAGGACCACACACAGGTGTCTCT…
>TUCP_000434
GTTTCACTTCCTGGTTACTCGCCGCGCACGCCATTGCTCAGCACTTTGGTTCCCAGGGGACTTGAGTGCAGGGAGCCAAGGGTCATTTTCCAGGCTTGTAGCGGGATTTGAAAAGGACCGGAAGATAAAAATTCTCTCCGGAAGTCCGTGCAAACCTGTGTGGAGTATTCCTCCGGCGGGCCGCGACCTCTAAGCCCTCGTCCTTCAGCCTGCAGCAGCCAAGGGCAGTGGTTTGCCATCTCCACGGAAGATCCCGCGGTCTCGAGTCCAGCCAGTTTCTGTGTCATCTAGCCAAGGCCGGACGGTTGAGCTCAGATCTGCAAGGCACTCCATTCACTTCACCCCGCCTCCAAAAAGTTCGACTATGGTGGCCGGGAAGGACCACACACAGGTGTCTCT…
>TUCP_000435
GTTTCACTTCCTGGTTACTCGCCGCGCACGCCATTGCTCAGCACTTTGGTTCCCAGGGGACTTGAGTGCAGGGAGCCAAGGGTCATTTTCCAGGCTTGTAGCGGGATTTGAAAAGGACCGGAAGATAAAAATTCTCTCCGGAAGTCCGTGCAAACCTGTGTGGAGTATTCCTCCGGCGGGCCGCGACCTCTAAGCCCTCGTCCTTCAGCCTGCAGCAGCCAAGGGCAGTGGTTTGCCATCTCCACGGAAGATCCCGCGGTCTCGAGTCCAGCCAGTTTCTGTGTCATCTAGCCAAGGCCGGACGGTTGAGCTCAGATCTGCAAGGCACTCCATTCACTTCACCCCGCCTCCAAAAAGTTCGACTATGGTGGCCGGGAAGGACCACACACAGGTGTCTCT…
>TUCP_000436
GTTTCACTTCCTGGTTACTCGCCGCGCACGCCATTGCTCAGCACTTTGGTTCCCAGGGGACTTGAGTGCAGGGAGCCAAGGGTCATTTTCCAGGCTTGTAGCGGGATTTGAAAAGGACCGGAAGATAAAAATTCTCTCCGGAAGTCCGTGCAAACCTGTGTGGAGTATTCCTCCGGCGGGCCGCGACCTCTAAGCCCTCGTCCTTCAGCCTGCAGCAGCCAAGGGCAGTGGTTTGCCATCTCCACGGAAGATCCCGCGGTCTCGAGTCCAGCCAGTTTCTGTGTCATCTAGCCAAGGCCGGACGGTTGAGCTCAGATCTGCAAGGCACTCCATTCACTTCACCCCGCCTCCAAAAAGTTCGACTATGGTGGCCGGGAAGGACCACACACAGGTGTCTCT…
>TUCP_000437
GTTTCACTTCCTGGTTACTCGCCGCGCACGCCATTGCTCAGCACTTTGGTTCCCAGGGGACTTGAGTGCAGGGAGCCAAGGGTCATTTTCCAGGCTTGTAGCGGGATTTGAAAAGGACCGGAAGATAAAAATTCTCTCCGGAAGTCCGTGCAAACCTGTGTGGAGTATTCCTCCGGCGGGCCGCGACCTCTAAGCCCTCGTCCTTCAGCCTGCAGCAGCCAAGGGCAGTGGTTTGCCATCTCCACGGAAGATCCCGCGGTCTCGAGTCCAGCCAGTTTCTGTGTCATCTAGCCAAGGCCGGACGGTTGAGCTCAGATCTGCAAGGCACTCCATTCACTTCACCCCGCCTCCAAAAAGTTCGACTATGGTGGCCGGGAAGGACCACACACAGGGTATCCT…
>TUCP_000438
TGCTCACCACCCTCAGCCCCTACATTTTCCTACTCTGTGTTGTCCCTTCCTTAGAAGCTGTGAATGTTTAAGCAACAGGGAGAATTTTTCTTCAGGATCTAAGGTAAAGCTTTCAGGTTCTTGTTAATGCCTGCTTCAGACGGATCACTCGCTAACCTGGAGTCCTTCATACACAACGGTTAACAGCAGCTGGGCTGGACAATGGGAGTAAAGAGAGGGGCAGCTCTCCTTGGGGAGGAGGCTCAAGAGAGAAAGATAAAACTCCCCGGCAGAAAACAATTTCTCTCAAGCAAATTATTTTTAACTTTTAAGTTAAGCACCAAGAGGACCAAGTAAAACTCCTTGACAAACAAAGCAAACAGTTTCATGATTTCAAACACAGTCGTCAGTCCAAGATTT…
>TUCP_000439
TGTTGCCGGGGGTGTGTCCCTGAGCAGCGGTCTTGGGGTGCCTGCAGCCTGGCAAGGAGAGCGTGCGCCCCTCGCGTGACATGCGGGGAGTGGCCAGTATGGGGTCCTGCGAACCTCGGGCCCTCCTGGGGCGCGGCGTGCTCTGCACAAAGCCCTGGCCTGGTGGAGGTCCGGCGGGGACTACAGCTGCTCGTGGGCGTCCCGCCCGGGGAAGGCCGCGCTCCAGGAACAGCCTGGCCTCCCAGGGCAGGCAAGGAGCAGTGACCTCGGGGCCTGCGCACAAAGCTCTGCTTTCCAGAGATACCAACTTCCTCCAGGAGATAAACCGCAAAGAGGAAGCTGCCCCTACAGGGACTAAACTTAAAGCCAAGTCTCAGTTAAAGAGACCTGTTCTGGTTG…
>TUCP_000440
NNNNNTTCCCCCACCCATCCCATCTCCCTCTAAACTGACAACCCCCAATCAGTGTTTGAGCCTCCTCGTTCCCTTGGCACCCCTGGTGAATCCTTGGTGATGATTTTGGCAACTTCGGGAATAAATGGCAATTCTCATGGATGTGGCTCCCCCAAATTCCCGTCCACTGTTCACGTGTCCCTGAGAAGCCCCTCTTCCAGGGAAGACTCGGTTTGGTTGGAGTCACTTTTGACATCAATTGGGAACAAATCTTTCTGAAGCATTGAATTCCCTGATTCAGTTCCTGGAGCTGGGCCGAGCTGGGTGAGGATGGGAAGGACCTAGGCTGTGGCCACGTGGTTGCCCTGAGTCCTGGCACCACTGAGTCCTGCACAGGCATCACTGATTCATCCCAGCATG…
>TUCP_000441
AACAAAGCCAGAGGAAAGCCTTAGGAAGGAAAGAGGTTATTGCTACTCTTCTCCCATCTGCGAAAGAACAACAAAAGGAAGAAGAGGAGAAGAGAATAAAGGAGCACTTAACCGAGAGTGTATTTTTTGAGCAGTCCTGTCAACCAGAAAACAGAGCAGTCTCTTCAGGACCTAGTTTGCTAACTGTCTTCCTGGGAGTGGTCTTATCACAATGGCTATACTTAGAACATGAACAAGGATTAAAACTGACTTCTGAAGTAAATTTATCTTAAAATATGAATGTGGACTGCCTTTTATCTCTTCCACTCCATTAACACACTACAAATTATGGAATGATTATAAATAACTGCAAATGTATAATATATATTTTCAATTAGTCTATAATTTTATTTGAAGGAC…
>TUCP_000442
GGTGAAATCTCAGGGTTGTTTTGATTTGCATTTCCCTTATGACTAAAGATGTTGAACATTTGTTTAGGTGTTTCTCAGCCATTCGGCATTCCTCAGCTGTGAATTCTTTGTTTAGCTCTGAACCCCATTTTTTAATAGGGTTATTTGTTTCCCTGCGGTCTAACTTCTTGAGTTCTTTGTATATTTTGGATATAAGGCCTCTATCTGTTGTAGGATTGGTAAAGATCTTTTCCCAATCTGTTGGTTGCCGTTTTGTCCTAACCACAGTGTCGTTTGCCTTACAGAAGCTTTGCAGTTTTATGAGATCCCATTTGTCGATTCTTGATCTTAGAGCATAAGCCATTGGTGTTTTGTTCAGGAAATTTTTTCCAGTGCCCATGTGTTCCAGATGCTTCCC
>TUCP_000443
CCGGGATACAATGCAACGGAGGAGAGGGGCGAGCGCGAACGTCCCACAGGGGGGAGGGGCGGAGACCCCCCGCCCGCCTTAAGGACCCCCTCCCTTCCTCGTGCTCCCCGCCTTTTCTGGGGAGCGCCAAGGGCCATAGAGAGGCAGCTGGATCCATCTCCCCCCCTGTCGCGCGTCCCGTGCGCCCCCCTCCCCAAGTCCCTCTTGGGGGTGCCGGGGAGAATCGGGGGTCTTCTGCAGGCTTGTAGGGAGGGATGAACTGGGATGCAGGCCATTGGGTCTCCCCTCTCCATCGCCCCTAAACAATGAGAGGAGTTGACTTGGTTCTCCTATCCCCGGCAGGGAGTGTAGAGGACCCCCGCCCCCTCAGCGGGCTAGTCCTGCAGGAGGCCTGTTCCT…
>TUCP_000444
CCGGGATACAATGCAACGGAGGAGAGGGGCGAGCGCGAACGTCCCACAGGGGGGAGGGGCGGAGACCCCCCGCCCGCCTTAAGGACCCCCTCCCTTCCTCGTGCTCCCCGCCTTTTCTGGGGAGCGCCAAGGGCCATAGAGAGGCAGCTGGATCCATCTCCCCCCCTGTCGCGCGTCCCGTGCGCCCCCCTCCCCAAGTCCCTCTTGGGGGTGCCGGGGAGAATCGGGGGTCTTCTGCAGGCTTGTAGGGAGGGATGAACTGGGATGCAGGCCATTGGGTCTCCCCTCTCCATCGCCCCTAAACAATGAGAGGAGTTGACTTGGTTCTCCTATCCCCGGCAGGGAGTGTAGAGGACCCCCGCCCCCTCAGCGGGCTAGTCCTGCAGGAGGCCTGTTCCT…
>TUCP_000445
CGTTACAGGGCGGGCCTTACTGGGACGGAAGGGGAAGGCGGGACCCTGAATTAGGGAGTTGGGGGGAATTTGGTGGCTGAGGGTAGGAGGGCGGAAGGGTCAGCGCTTCCTCTGCACAGTCCAGCCTGGAAAGTTGACTTTTCGCCGCAATCCACCGCGGCATGAGGAGGGGCCGGCGCTTGGTCGTTGAAGGAGACTGAGCTGTCAGGCTGGCACGCATCCGGCGCCCACCGCACGGAAAGGGTCGGAAATCGGTGTCAAGTCCAGTAGCTTTAGTTTTTGCTCCTATCAACCCCCCACCCCCAACACACACACACACACACACACACACACACACACACACACACACACACACACACACACACACACACACACACACACACACACACACACACACAC…
>TUCP_000446
CAGACAAAGAAGCCCCAGACACTGACCCCTGGCTTCCTGTTTGGACCTCCGAGGATAGCCCCAATGGGAGCCCACTGGCTTTGGGGTCTTCCCAGATCAATACCTGGCATGTGGCAAACTACCTGAATGAGATCTTAGGAGTCAGCTCTTCCCTCTTCAGCTCCCCAAGCAAAATCCTGCCGGATCATGTCCTGGAGGATGGTACCTACTTTCTGACTGAAGGT
>TUCP_000447
GGCAGCTACTGCCTTATGATTTGGGGGAAAGTTGAGCAATTCTCAGGGCTCCATCAGAGGAACATCTGGACTTGCTAGCGTTTGCGTGAACTCTTCGGATCCCTGATGCTAAGCCCACCTTACCTCATCTTTCTCACACTCTGCCTCTGAGTTGCAGGGACGTCTGTTTCATGGCCCCTGTTATGTTCTTCTCAGAGTGACCAGCAGTGGACCTGCGAGGGGACTTACCCAATGAGTTTGGCCCTCACAGCTTCATGTGTTTGAATGCTTAGCACTGGGGACTGGCACTATTGGAGGAGGTGTGGCCTTATTGGAGGAAGTGCATCGCTGTGTGGGCGGACTTTGAGGTCGCCTAGTGCTCAGGCTCTGCCCAGTGTGGAATCAGTCTCCCTGGCTGCC…
>TUCP_000448
GCTTCTTGTTGGCAGCTGCCACCTGTCCGGCGATCCTGTCCAGATCTCTCTGTCCCTGAGGTGTTAGCTTGCGGCCCCCATCTTGGTCCTTTTCCACCATTTTCAGCCCCTCCAGGGCTTGGAGGACCCGGCGGGCCACACTCTTAGAGCCTCTGCTGAAGTGGCTGGGCCTGACACCGTTTCTCTGCCGTCCTCCGTAGATCTTGGTCATGGAACCAACCCCTGCACCACCACGGAGGTACAGGTGCCGTGCTGTGGAAGCAGCTCGTGTGTAGAACCAGTTCTCATCATATGGGGCAAGCTCTTTATGTTTGGCCAACTTGACTGTGTCCACCCATTCGGGGACTTTCAGCTTCCCAGACTTTTTGAGGAAGGCTGCCAGAGCTCTGACGAACTCCT…
>TUCP_000449
CAGGGGTTGCAGAGGAGGTTGCGTCCTAGCGGTCTTAATGCGCAGAATTGGCCCAGCGGGCAGGGCGTGCCTTCGCGGGCTGGGGGCAGGCAGCGGCGGGCTAACGTCAACAGGGCGCGGCCCGCTGCGCTGTGGTCTCGGGCCAGCAGCAGCAGCCAAAGGGCCTGGCCATCCACCAACGCGCGCCAGGCGCGGCAGACCCGGCGGCAGTGTACCAGCAGCGTGCGCGGGGGCACGTGGCTCAGTACCAGCAGGAGCAGCTCCGGGGGCAGTCGACTCAGGTGAGACCTCTCTGAGATTCACTGAATGTCCAGCCCTTTGGTTCCAGACCCCACCTCCTTCCGGCTATCCGCGGACAGCGTGGGAATCTACCAGGGGTCACAGATTAGGCCAGGGCTC…
>TUCP_000450
CCAGGCTGGCCTTGAACTCACAGAGATCTGCCTCTGCCTCTCCTGAATGCTGGGATTAAAAGTGTGTGCTACCAAACTTGGCTGTATTTCTTTTTCCTTTAGTGATTTATTTTTATGTGTACTGGTGTTTGGCCTGCATGTATGTCTGTGGGAGGTGCCAGATCCTCTAGAATTGGGGTTAGATACAGTTGTGAGCTGCCATGTGGGAGTTGGGAGTTGAACCTGGGACTTCTGGAAGAGCAGCCAGTGCTCTTAACTGCTGAGTCATCTTTCCAACCTTGAATTTTTTTTTTTTTTCTTCTTAATACAGAGGCTCATAAAACCCAGACTGGCTTCAAACTTAGGGTGACTTTAGACTCTCAGTCCTCCTGCCTTTGTGTCCTGAGTGCTGAGGGTACA…
>TUCP_000451
AAGTACCGAGGAAGTGAGTGTAGTACTGAGGAAGTGAGTGTAGTACCCAGGAAGTGAGTGTAGTACTGTGGAAGTGAGTGTAGTACTGAGGAAGTGAGTGTAGTACTGTGGAAGTGAGTGTAGTACTGCTGCGGCAGAGTCCCTGACCAGCACACGAGGTCTTAGGTGGAGCTGACAACTTGTGCGGATTGGTTCTACTCCACCACGGGAGATCCTAGAGATCCAATTTAAGCCACCAAGACTCGTGGCAAAGGCCTTTACCTGCTGAGCTACCTCACTTGTCTGGTTTCTAAATAATTTTATCAACAAAACTAAGAATCCAAAAGGAATCATTGCCCTGGTAAGAACTTTGAGGCTCTCGTCTGAGATTAAGTTGAAACTAGAGGCCGGGAAGAGGTT…
>TUCP_000452
AAGTACCGAGGAAGTGAGTGTAGTACTGAGGAAGTGAGTGTAGTACCCAGGAAGTGAGTGTAGTACTGTGGAAGTGAGTGTAGTACTGAGGAAGTGAGTGTAGTACTGAGGAAGTGAGTGTAGTACTGAGGAAGTGAGTGTAGTACTGAGGAAGTGAGTGTAGTACTGAGGAAGTGAGTGTAGTACTGAGGAAGTGAGTGTAGACTGTGGAAGTGAGTGTAGTACTGAGGAAGTGAGTGTAGTACCGAGGAAGTGAGTGTAGTACTGAGGAACTGCGGCAGAGTCCCTGACCAGCACACGAGGTCTTAGGTGGAGCTGACAACTTGTGCGGATTGGTTCTACTCCACCACGGGAGATCCTAGAGATCCAATTTAAGCCACCAAGACTCGTGGCAAAGGC…
>TUCP_000453
TGTCCTCTCACCTTGGTGTCTGGGGCTCAGTGTATTTTTGAGACGCCGCCCGTGAAGTATCAAAGAGGAAGCCCCCACTCCAAACATCCCACCAGGCATGAGCTTATTTGGATCCAAGTGGCAACAATCTACTCTAAGAAACCCCAAATCAGAAGAAAAGGCGGCCAGGTTTGAGCGTGGGAAGATAAGAGACCCGCAATGCCTTGTGGGAAGTGTAGTCCGAAGTCGGAAAAACAGTATTGCTGATAATAGACAACAGCCTTGCTGGGCTTTAGTGAACAAGCCCGGAGGTGTCGCGGAGACTTCTGGGAGTGCTCTCTCGCTCCCTGAGTGCGCAGACGCAGGGCAGCGAGTGGACATTTTGGTCTTTGTCCGCGGGTCAGCACGGCGGTCGGGTCC…
>TUCP_000454
TGTCCTCTCACCTTGGTGTCTGGGGCTCAGTGTATTTTTGAGACGCCGCCCGTGAAGTATCAAAGAGGAAGCCCCCACTCCAAACATCCCACCAGGCATGAGCTTATTTGGATCCAAGTGGCAACAATCTACTCTAAGAAACCCCAAATCAGAAGAAAAGGCGGCCAGGTTTGAGCGTGGGAAGATAAGAGACCCGCAATGCCTTGTGGGAAGTGTAGTCCGAAGTCGGAAAAACAGTATTGCTGATAATAGACAACAGCCTTGCTGGGCTTTAGTGAACAAGCCCGGAGGTGTCGCGGAGACTTCTGGGAGTGCTCTCTCGCTCCCTGAGTGCGCAGACGCAGGGCAGCGAGTGGACATTTTGGTCTTTGTCCGCGGGTCAGCACGGCGGTCGGGTCC…
>TUCP_000455
AAGGGCTGGCTCAGAGACACTGTGGCACACAACAGAACTCCGGGCACATAGCCAGGGAGTCTGAATGTCGCAGTCCCTTCGGCCTCCATCTGGGAGCCAAATGTCCTCACTAGCCCCGTGCTTCCTGGACACAGAGACATGAGACCTACTGACTGACGCAACATTCTTCCCTCCCCGCACACAGAGCCTGCTAGTGGACTACTCCAATATCTACCCTCTTCTTTCCCTTCCTAACAGAAGTCCAACTTTGAGGTCATAGCATCTATCCCAGGAAAGCCAAGGGCATGGGAGCTGGGGCACTGGTAGCCATCTTGGAGCCACAGGCTAAGGATGACAGAGCAGGAGAGGACCCCTCATCTTGGATGATGCTGGAGGTGCTACACCAGTGCTGGTATGTCA…
>TUCP_000456
TGGGGATTGAGCTCCGGATCTCCTATATTTTCACAGGAGTTAATCCAGAGAGACCTAATTAAATAGTGCAAGGGGGTGAATATGAGATTTCTCCCACATGGTCCCTAGTTGGCAGCTCTGTTTTGGCAGGTTGTGGAAACTAAGAGGCAGGCTTTAGCTAGAAAAAGTGGGTCTTGAGGGTTTGAGTCCCACTTCTGTGCCAGCATCTGAGGAGATGTGAGCAGGCTGCCTCACGTTTCTGCCTCCATGAAGGTCACATGTTTCTGTCCGGCATTTGATCATACTAAGGAAAGTAGGGAAACAGTGACTGAGACGTCCTTCAAGGGTGACGTCGGGGTCTTGCCATATACTCAACTTGATAATTAACATACAGTGGTTTAAAACCAAGTGGCATTCATT…
>TUCP_000457
GTCAGTTTTTTTTTTTTTTCAGCTTTTCTCCAAAGATGATTATGTCATCTATGAGCCAAGATAATTTTACTTATTTCTTAGGATAGATATGTCTATCTCTTGTTTCCTTTTCTGGTTTTACTGAATTAGCAACAGTTTCTAGTATAGTTAAAAGGGAAAAATGAGGTTGACTTAACCTTGGGATCTTTATGGGAAAGCTGAAGATTGTCACTGTTAAATATGCTAGATATGGGACAGTGTTTTGTTTTGGGATATTCTTTATTAAACGAAGGAAATTTCCTAGTTTACTGAGTGTATTAGTCAGGGATCTCTAGAGCCACAGAACGTATGGAACTGAGGGAATTTATTATGATGACTTAGTCTGTAGTCCAACTCCTTAACAATGGCCATCTGTGAACT…
>TUCP_000458
CTAGGAGCAGCTCCTTACTCCAACCTCGGCGCTGCAGCTTAGGCCCGGCAGTGTTTCGGCTCCTTTGCATTGAGATGAACAGCTCCAGCAGTGTGCCAGACACCTCCAGCAGGGTCCCCGACCGGCTCCTCAGACCCCGGCTTCCCCGCGCGCACCTTTACCGTGCTGGAGTCTGGGACGCTCGGGTACTGAGGCCAACTCCGCTCTGCGGGCTCCAGAGAGGCGTTCACAGGCCACCGCCTCCCTGGCTCCGCCCTTCCACCTTCCGGCTCCGCCGGCCTTCCGGGTCGTAGAACTCTGGGTCCCCAAGGGTCCGGGTCCTCAAGTTGGACCAGACCTGAGGAAAGATCTTGATGGCCGGGCAAGGCGTCCTTTCTGCGCCCCTCGTCTGGTTGACTG…
>TUCP_000459
ATGGCTCTGACTCAGACCACACTGGGTGGAAGAGAAATGAGTGAGGCTGTCATTTTTCATATGAGGGGAAAACAATGCCTACTCCCAGAAATCAGTGGTGGTTTGAGTAGGTATGGCCTCGTTAGAGACTCCTGTGTGTGAATGCTTGGCCATAGGGAGTGGCACTGTTAGGAGGCCTGGCCTTGTTGGAGGAAATGTGACGCTGGAGAGGTGGGCTTTGAAGTCCCATGCATGTTCTCAAGCTCTGCACAGTCTGGAATAGTCTCCAGATCAAGACATACAACTCTAAGCTTCTCCAGCACCATGGCTGCCTAGATGCTGCCATGCTTCCCATAATGGTAACAGACTGAACCTGAAACTCTAAGCCGGCCCCAATTAAATACTCTCCTTATTAGGATG…
>TUCP_000460
CTTCAGCACCGTAGCTGAGCAGGCTTGAAAAGTTCCGTTTTTCTGTGAACGCTGCTGCTGGGTTCTGTGAGAGAAGCTCTTGCAAGCTCCTAATTCGCGACATGGTGAGTGCAGGGTCACTGCCCACACAGAGACGGAGCAGGCAGTTGTGGAGGGGGAGGTGCAACCCAGGGGATTGTCCCTGGGTCTGGGTGGTAAACTGTGGCCAAATCTGGCCACCTGTTACTTCCCTTTTTGTCCTAGTCATTCCCTGAACCCAGCGGTGGGTTCTGAATAACTTCACTGTGAGGGCAGCATCTGCTCAAAGCTTCTGGCACAAAGACTTGAGTGTAGAAACATGCTTAACAGGATGACAAATCAGGCCTGGTTTCTCTTTACTTCTCAAAGTTAACTCCCGTA…
AATCAAAATGTTAAATGTACTGAACACAGGATATTAAAAGGTAGAGGGAAAAAGACCATGTAACATATAAAGACAGTTCTAGCAAACACCCAAATTCTCAACAGAGACTCTCAAATCCAGAAGGGCCTGGAGAGATGTCTTGCAGTTTCTAAGAGACCTCAATTTCCACCCTAAACCATCAAAATTTTCAATCACCTTAGATGGAGAAAAGAGATATTCCATGACAAAGGCCAACTTTAAACACTGTCTTACACAAATCCAACCCTACAGAAGATACTAGAAGGAAAACTACAAACTAATGAGGCCAACTGCATGAGAAATAACAGGAAATAATTTCACATTAGCAAAAATCGAAGGAAAGCACACACCAACACTCACACACACACACTGCCATCATCA…
>TUCP_000461
GGCGGGATCTTCCGGGTGCGTTGCCGCAGCTTCAGCACCGTAGCTGAGCAGGCTTGAAAAGTTCCGTTTTTCTGTGAACGCTGCTGCTGGGTTCTGTGAGAGAAGCTCTTGCAAGCTCCTAATTCGCGACATGGTGAGTGCAGGGTCACTGCCCACACAGAGACGGAGCAGGCAGTTGTGGAGGGGGAGGTGCAACCCAGGGGATTGTCCCTGGGTCTGGGTGGTAAACTGTGGCCAAATCTGGCCACCTGTTACTTCCCTTTTTGTCCTAGTCATTCCCTGAACCCAGCGGTGGGTTCTGAATAACTTCACTGTGAGGGCAGCATCTGCTCAAAGCTTCTGGCACAAAGACTTGAGTGTAGAAACATGCTTAACAGGATGACAAATCAGGCCTGGTTT…
ATGAGCCTGGCATGGCCACCCTCCAAGAGGCCCAACAGACAGCTGAAGGAGACAGAGGCAGATGCTTGCATGCAACCCTGAAGTCAGGGACCCCTGTGGTTGAATTAGGGACAGGCTGGAAGAAATGGAGGAGAAGGGCAACCCCAAAGGAAGACCAGCTATATCAACAAACCTGAACACCCAAGATCTTTGAGGCACTGAGCCAGCATACACTAATCGGTCCGAGACCCACAACATAGAAAGCCTGGTCTGGCCTTAGTGAGAGAAGAGGCACCTAACCCTTGAAAAACTTGAGTCCCCAGAGAATGGGAAGGCTTGGTGGGGCGTGGGGTGTTTTTGTGGGAGGTGTGGGGACATCCTTTTGGAAGCGTGAGGAGAAATGGATGAGGAATTGTTGGA…
>TUCP_000462
GGCGGGATCTTCCGGGTGCGTTGCCGCAGCTTCAGCACCGTAGCTGAGCAGGCTTGAAAAGTTCCGTTTTTCTGTGAACGCTGCTGCTGGGTTCTGTGAGAGAAGCTCTTGCAAGCTCCTAATTCGCGACATGGTGAGTGCAGGGTCACTGCCCACACAGAGACGGAGCAGGCAGTTGTGGAGGGGGAGGTGCAACCCAGGGGATTGTCCCTGGGTCTGGGTGGTAAACTGTGGCCAAATCTGGCCACCTGTTACTTCCCTTTTTGTCCTAGTCATTCCCTGAACCCAGCGGTGGGTTCTGAATAACTTCACTGTGAGGGCAGCATCTGCTCAAAGCTTCTGGCACAAAGACTTGAGTGTAGAAACATGCTTAACAGGATGACAAATCAGGCCTGGTTT…
>TUCP_000463
GTGAGGCTGAGGAAATGGACGAGCCAAAAGACGGGGCTTTGTTTAATGGGGACAACCTTTCTTTGTCTTCAGCTGGGACTGAGTCATGCCCTGCGTCAGCCACTCCAGCCCTGCCACCCTCGCTCCTGAGCACACTAGACCCAACCCGCCTGGGGCTCCCAGAGCAACTGGCCTCTGTCACTGTCCCCATCCGCCTAGACACCCTGTCCTACCTCCTACACAGTGCTCTCCTGGGGACCTACAACCTCCAGCAGTCCTTACCACCTTGCTCCTGCTCTGCCCAGCCAAGCCACAGCGGGCCAGACACAGTCAGGAGGCCACCCAGGAGATCTGGCCAGGCCCGTGGGGGCTGGGAAGTTCGGCGCAGGCCTTCCCGGGGCTGGGGCAGGGGTCGGGCAC…
>TUCP_000464
TGGCCATCTTCAGGTTTGGCCCTGCGTGCCAGGGGCTCAAATTTGGGCTTTCTTCCCACTGCAGGCTTCTGAACTGCACTGCTGGAGGCTCCTTGTCTGTGAATGTGTATCACCCAGGAAACTCTACAACAGCAAGTGGGCTCTTGCTTTCCTAGTGTTGCCCTGCTGTGGGGAGGCTCCCCGTGGGAACTGGGTGGAGGTTTCCGGGGCTGGGCTGGATTTTCTGAACTTGGCTCTTGAGGCTGAAGGTGGCTTCCTCTCTAGAGTGCTTGCTGAGGGCTGGGGCAGGGAAGGGTGCAAGGCGTAGAGAGGATGAGGTTTGGGGTGTGTGTGAGACGATTTGAACCCCAAAGTATATTAGGAGATGCTCAAGGGTTAGAATAGTTTGGAGCATTCTGG…
>TUCP_000465
CCCCCATGTTCTCCTCATCACAGTGGCAGCTTTCACATTCACTACATCGGTTGCAGAAAGAACAGTAGCCACACAGGGACCCTGGCTGGTAGTTCTCATACTCCTGGGCATCCTGCTGACCTGTGACCTCGCGGCTCTCCTCCTCACTGGAACCTTCTCTGGCCACCTCCCTCCCAGCCAGTGGGTTTGGGATAATGGTGAAAGGTAGCAGGTTTTCCTCCAGGATCTCATCATCGTCGTCATTGTCGTCATCATCATCATCACCGTCGCCGTCATCATCATCATCATGCTTCCTGTGATGACTCAGTGGAGCCGAAACTGCAGCCCTGTCTCCCTTGCTCTCTTTCTTATCTTTTTCTTCCTCCTCTTCATCTTCCAGGCTCATGGGGAGGCCATGGC…
>TUCP_000466
CATTCCCCCTTTGACATCCCCCCCATCCCCTGGTGCTCACAGCCTCTGCCTTTAAATACTCTTTCTCCCAGCCTCTCGGGGCCCACACCTCTGTCTCCTGTGTAGGATATGTGTCGGCCTGGAGATCTCTGTAATAGGTCTCTGTAATAAACCTCGCCTTTGCTTATTACATCCAAAATGGTCTCTCTGTGTCTGGGGTCCGCGATTTCCCAAGACTTGAGTAAGGGTCTCTCTGCGTGGGATCTTTCAAATGGGGGCTCGTCCGGGATCTGCGCGACTACCCCAGACTCCGAAGACCCCTTGGAGGCTAAAAGACCTACAGGTGATACAAAAAGAAGTCTGGTCACAGCTGACAGCAGCCTATACCCCAGAGACTCCTGAGACATCTGATCAGTTCCA…
>TUCP_000467
GGACCGAACCCAGGGCCTTGTGCTTGCTAGGCAAGCGCTCTACCACTGAGCTAAATCCCCAACCTTAGTTCTATTTCAATAGACAGGAAGCTCCTTGAACAAAGTCATGTTGGGTATAATGTTTCCCCCTTTCTAATCTAGTTGCATTTTTTTCTTGCCTGATCACCTTGCCCCAAAATTACAACATGAGAGGTGAGATGGGGTATCCTTGCCTTATCCCATAAGTATGTAAAGTGTTTTGTTATTGTTAGCTTTTAAGTTTGTTTTCTCTTCTGATCTTATTTTCCCTGTAATTATTAGATGTTGTCATTTGTGTATCTTTTGATTTTTTTTTTTTTTTTTTTGAGCTGGGAACCGAATCCAGGGCCTTGTTGCTAGGCAAGCACTCTACCACTGAGC…
>TUCP_000468
GGACCGAACCCAGGGCCTTGTGCTTGCTAGGCAAGCGCTCTACCACTGAGCTAAATCCCCAACCTTAGTTCTATTTCAATAGACAGGAAGCTCCTTGAACAAAGTCATGTTGGGTATAATGTTTCCCCCTTTCTAATCTAGTTGCATTTTTTTCTTGCCTGATCACCTTGCCCCAAAATTACAACATGAGAGGTGAGATGGGGTATCCTTGCCTTATCCCATAAGTATGTAAAGTGTTTTGTTATTGTTAGCTTTTAAGTTTGTTTTCTCTTCTGATCTTATTTTCCCTGTAATTATTAGATGTTGTCATTTGTGTATCTTTTGATTTTTTTTTTTTTTTTTTTGAGCTGGGAACCGAATCCAGGGCCTTGTTGCTAGGCAAGCACTCTACCACTGAGC…
>TUCP_000469
AAAGAATATATTTATCACGAGGCCTTTGGAGAAAGGACCTTGCTTATAGAATCAGGAACCCTGTGACCACTTTCACAAGCCCTGTAATGTGCTCATTGTTGATAGTAGAAAAGAGGGCTTATCTAGGAGCACCTGCTCACAGTCCCCACCTTGTCTCTCTCACATGCAGGAAACCTGGCTTTGTGATGTGAGAGGTGGTGACTGGACATAGTGGTTCTGTAGGATAATGTTCTATGTGAAGACTAAAACTTGGAGACGAGAGAATTAAGAACTTAGAGCGTTTGCCACTCTGTCGTTCAGCAGATATTTGTTAAACGCCTCCCCGTACCATCAGCTATTTAGGCTGCCCTGAGTTCTGTTCCTTTTAACGGGTGTGTGAAGAGCCTTGTCACTTGGTGC…
>TUCP_000470
CTATAAGCCTGTGTGTCAGGAGTGCTGTAGACCTGTTTTCCTCTCTTTCAGTCAGTTCTGGGGATAGAGTGTTCTGCTTTCGGGCGTGTAGTTTTTCCTCTCTACAGGTCTTCAGCTGTTCCTGTGGGCCTGTGTCTTGAGTTCACCAGGCAGCTTTCTTGCAGCCGAAAATTTGGTCTTACCTGTGGTCCCGAGGCTCAGGTTCGCTCGTGGGGTGCTGCCCAGGGGC
>TUCP_000471
GCCCTCAGTTAACTGATGGTAGTAGCGCTCTATTAGATGCTTTGCAGCTGCTCGCTTCATTCGGCTAGCTTCAATGTCCTCAGACTGGGATTCTCCTGATGATCTGTCCTCGCCCCCGCGCGTGGGCTGCGGCCCTCGCAGCTGCGGCCGCCTCACTGGTCCTTGTCGCCCTCGTCCACCGCCGCCGCCCGCCACCGCCTCGTTCCCTTTCGCTGGCGCCACCGCCGGGTCTCATGCGGGACCCGCGCTTCTCCTCAGGAAACTGAGGCCGGGAGGCCGGGCGCCTGGGCAACCTTGAAGTCGGCGCTGAACGGCTGCTGCCGCGATCTGTCCACGGTGGGGGGCGAGGGTGGCGAGCAACTCCGAAGAGAAGCAGAAGGAGGCGCCACCGTCCGCGAC…
>TUCP_000472
CTGCAAGCATCTGTATCTGTATTTGTTAGTCTCTGACAAAGTCTCTCAGGAGACTGCTCTATCAGGCTCCTGTCAACAAGCACTTCTTGGCATCAGCAATGGTGTCTGGGTTTGGTGTCTGTATATGTGATGGATCCCAAGGTGGGACAGTCTCTGGATGGCCTTTCCTTCAAGCTCTGCTCCACATTTTGTCCTTCTAGTTTATTTAGACATGATCAATTCTGGGTTAAAATTTTGAGATGAG
>TUCP_000473
CAGGATGTTAAGAATGAGTTAATTTGCATTCTTTCCATGCTGCTCTCCAGTTGAACCAGCACCATTTTTTGAAAAAGTTCTTTTTTCCACAGAATGGTTTTGGGTGCTTTGTCATAGATCAAGTGACCTGGGTCTTTAATTCTATTCCATTGATGTACCTGCCTATCTCTGTACCAATGCCATACAGTTTTTATCAATATTGCCCTGTAATACTGCCTGAAGCCAGGGATGGTGATTTCCCCAGATCTTTAATTATTGAGGATAGTTTTTGCTATCCTAGGTTTTTTTATTTTTTTTTGTATTCCAAATGGATTTGCAAATTGTTCTTTCTAACTCTTTGAACAATTGAGTTGGAATTTTTATGAAGTTTGCATTGAACCTGTAGATTGCTTTTGGCAA…
>TUCP_000474
AAGGCGTTCTGCCTTCTGTTGACTTGAGGCTGGAGAGAGACTGGTCTTGCTTGCTGTTGCCAACTTGTGAACCAGTGTGATGGTGAAATGAGATGAGGCTCCGAAATGGAACTGTGGCCACTGCGCTGGTGTTTGTCACGTCCTTCCTTACCCTGTCCTGGTATACCACATGGCAAAATGGGAAAGATAATACCATAAAGCTTCTAAAAGAGTTGACAAGCAAAAAATCACTTCAAGTGCCAAGTATTTATTATCATTTGCCTCATCTATTGCAAAATGAAAGAAGCCTTCAGCCCGCCGTACAGATTGGCAGTGGAAGAACGGGAGTTTCAATAGTCATGGGGATTCCTACTGTAAAGAGAGAAGTTAAATCTTACCTCATAGAGACCCTTCACTCCC…
>TUCP_000475
ACGCTTGCTTTGCTGCTTGACACCTTCTGCCCAGCATCTGAAGTGAACCTCAATCATCAATTGCTTTGTTTTTGGCCCGGGTCCAAGGCGTTCTGCCTTCTGTTGACTTGAGGCTGGAGAGAGACTGGTCTTGCTTGCTGTTGCCAACTTGTGAACCAGTGTGATGGTGAAATGAGATGAGGCTCCGAAATGGAACTGTGGCCACTGCGCTGGTGTTTGTCACGTCCTTCCTTACCCTGTCCTGGTATACCACATGGCAAAATGGGAAAGAAAAATTAATTGCTTACCAACGAGAATTCCTCGCTTGAAAAGAACGTCTTCGAGTGGCCGAACATAGGATATCTCAGCGCTCCTCTGAGCTAAACACCATTGTCCAACAGTTCCGCCGAGCTGGAGCGG…
>TUCP_000476
GTTAGCTCCAAACAGTGGTGCCATGTAATTTTTAGTTAACAACATTTCTGCTGGATTGGCAATCGAATACTCTCCAAAATTGACTACATACTTGGTCACAAAGCAAGTCTCAACAGATATAAGAAAATTGAACTTATTCACTGCATCCTATCAGACCACCACAGATTAAAGTTGGATTTCAACAATAATTGAAAGTCTACCAACTCATGGAAACTGAATGCCTCTCTACTGAATGACTACTAATGACTACTGGATCAAGGCAAAAATAAAGAATTGAAGACTTCCTAGAATTCAATGAAAATTAATGCACAACATACCAAACTTATGGGACACAATGAAAGCTGAGCTAAGAAGAAAGTTCACGGCACTAAGTGCTTTCATTTGAAAAGAAAATGGAGA…
>TUCP_000477
AGGACATCCACATTTATAAAAGGAACATTGCTAAAGTTTAAATCACATCACACTTTAATACTGGGAGACTTCAATACCCACTTTTGGTAATGGGCAGTTCATCCAGACAAAAACTAAACAGATTGAGAACGGAGCTAATAGGCCCTGTGAACCTTACAGATATCTACAGAAAATTTCACCCAAACTAATAAATACCTTCTTCTCACCTCACAGAATACTCTCCAAAATTGACTACATACTTGGTCACAAAGCAAGTCTCAACAGATATAAGAAAATTGAACTTATTCACTGCATCCTATCAGACCACCACAGATTAAAGTTGGATTTCAACAATAATTGAAAGTCTACCAACTCATGGAAACTGAATGCCTCTCTACTGAATGACTACTAATGACTACT…
>TUCP_000478
AACGAGAACAGAATGATCCAGACAGCATAAAAGGAAAGTAGATTTTGTAAGCCATGGAGGAGCAAACACAGGCAGATCTGTGCAGTGTGGGCACACAAGCTGCCCAGGAAACGGCATCTGGGAAGGTCTGAGTATCTGTCTGTGGGAAGCCCAGGGACAGCATGGCTTGCTCTCCAGTGTTGATGAAGGGCTGCGGAAGACTCTGGACTCTCTCAGGATCATGGCCGCTCTCTGAGAAAAGGACGAAATTTGGTGGTGCGGTTAAAAGTTCAGAGGATTGCTCAGTGCTTAAAGGCACTCGCTGCTGCTGCTGAGGACCCAGGTTCAGCACCCGCAGAAAACTGCAAAATTCATCTTGAATCGAAAGGAACTTGGCTTTTTCTGTTCCTTCGGAATCCT…
>TUCP_000479
CTTGCATTAGTTTGGAGATCTGAACTCTGATCCTCCTGCTTTTGGGCAAGCACTCTTTACCCCTGAGCTATTTTCCCTAACTCTAACCTTCCTTTCTTTGTACAAGGTCCACAGCCCCATCCCCACAGTGACTCAATGAGACAATTAGCAAAGCCAGGAGCGTAGAAAAACAGGATCTACCCGTGGAAATGAGATTTCTGATGTGGAGGCCCCTTAGGGACTCTAAATTTGGCTCTGTATTTCCTGGCACATCCAAGGGCAACAACGAGAACAGAATGATCCAGACAGCATAAAAGGAAAGTAGATTTTGTAAGCCATGGAGGAGCAAACACAGGCAGATCTGTGCAGTGTGGGCACACAAGCTGCCCAGGAAACGGCATCTGGGAAGGTCTGAGTATC…
>TUCP_000480
GCTAGATGATTTATGTGCCTTGTGGCATGCAAGACCCCTGTCAGCTGTTGAGAATGGCACGTCATACCAATTTCCCAAAGGCCTCTTGTGCTTCCTTCTGCTACCCTAGCCACCGCTGCTGCCACGTGTGTTTCCAGCCTCTTGCTTTGGCTCATTTTCATCTGTCGACAGACCTCAGTGCTGCAAACATGGAACTCTCCAAGCTGGGCTTAGGGGTGGACATAGAACTTCAAACTCTGCAG
>TUCP_000481
GTCTGATTGCTCTGGCTAGAACTTCAAGAACTATATTGAATAAGTAGGGAGAGAGTGGGCAGCCTTGTCTAGTCCCTGATTTTAGTGGGATTGCTTCAAGTTTCTCTCCATTTAGTTTAATGTTAGCATCTGGTTTGCTGTATATGGCTTTTACTATGTTTAGGTATGGGCCTTGAATTCCTATTCTTTCCAGGACTTTTATCATGAAGGGGTGTTGAATTTTGTCAAATGCTTTCTCAGCGTC
>TUCP_000482
ACACAATCTCCCATCCTTAAACTAGAAGCTGTTGCCAACTGACAACCAATTACAAAGGAAAAATCAGTTCGCTTTGATGGGATATCCCTGCATACATAAACTGTACCAAAGGGAGAAACAGACAGAAACCAAGACATAAAACGTCAGGTTTAAATGTTGGTGACCCCCCAATAGTTAAATAAATCATTGTATTTGAAAAATAAAATAAATCAAACATTTAAAAATTATCATTTTTTAAATACACAAATTTTGAGCTTTGGAAATGGATATTTTTCTGTTTTAGAAAAAAGCATGACTCAACTATATGAAAGAGGTATAACACTCAGAAGTAATATGTTTGACTCTGCTTAATTCTGGTCATCAGAAGCCAGGTTCTAAGTATATAATTCTGAGGATACC…
>TUCP_000483
AACAAACTTTGGCAAGTTTCTTAGTCCTTAACGATTTAAAAGTTAATTTAAAAGTTAAAAGTGAGGTAATATTAAGTATGTTTTTGATAGTAGTACTTAAATGTGAATTAGTCATAATAATGTTAAGGATGCTACAAGGCCAACAGGGAGGCTTGTACTGAGCCTTTTATTATATTATTATAACTGTGAATTATATTATTATATATTATTACATATATTATTCATTATAATTAAAAATATATAACAAGGAAAGTAAAATAGTGTTACTAAAGGGCAGAGTTAGATTAGCAGAAAAGTGCATATTACAAGTTACCACTAATTGTTATGGAAAGAGAAGAGTCAAAGTGGAATCATAAGAACTCACTCAAGTGAAGCCAAAGAAGGGAGAAACTAAAAGAA…
>TUCP_000484
TAAAAACTCAAGTGACAGTCCCAGGAAATCTCAGTTGAATTTTTGGTCAAGGAAGTAGGTCAAGAGACTTCCCGAACAGTAGAGGCTATTGCTATTGTTCTTGATTGCCTTCCACAACTTGCAGTAAGTACTTATTGCCGAAGACAACATAGACAGGACTTGGAGAAGTTGAGCTGGAACTGACCAGGAAGTCTTCTCTTTGAGGACCGGCTCTCACAGTATCCAAAGATGACTGCAGCTCTAATCCTTCATCAAAAGCTTCTTTCGGTAGCAGATGGAAAACATTACAGAAACTCATCAAACTGCAGAGAACAATTGACTGTGGGATGCCCCACCCAATCATTAGATCTACAACACGTCCTCTACGCCTAAGGCTCAGGAAGTCTCACAGTAAATGAG…
>TUCP_000485
AATTTTTTAAAAAGCAAAATGTTAGGCTAGATTAATAGTAATCACATGGTAATTTAAAGAGTCATAAGGCTCATTTAAGAATGTGAAAAACAAAAAGATGAAAAATCAGTTAATGCAAATTCCAAGGGAAGGAGAACCATTTCAGTAGTGCTACCCTTAGACTATGCATTTTAATGTCACAAGTGCTTAAAGATCAGTGTTCTCTCTTAAAGAAAATATCTAGCTTAACAGGAAGTCAGAACATCTAAGTATTTATTGTCTTACCCACACAGGTTCAAAGTATCACCATAAGCGAAACAGAAGATAAACACCATTGTTCTACTGTTGGGAATCACAGTTCTCTCAGTAACTGGTTGAACAGCAGACAGTCATTAAGGATGACTGCAGCTCTAATCCTTC…
>TUCP_000486
ATGCATCTCTGGCTGATCTGGAACTAGATATATAGACCGGGCTGGTCTTAAATGCACAGAGGTCTTCCTGCTTCTGCCTCTCAAGTGCAGGAATCAACAGCCCAGGAAAACATGTTAATAGATGAGAAATCCAACTGCTTCAAATCTACCAGCACTTGTCATTGCCTGCCTTGAAACATGTTAGCCACTGTGACCAGACTGAAATGACATCTTTGAGATTCAGCACACGAGGCTTATGTCATTGCATTTGGAGCCGAAGTTTTGTACAGGGTTCAAAGTATCACCATAAGCGAAACAGAAGATAAACACCATTGTTCTACTGTTGGGAATCACAGTTCTCTCAGTAACTGGTTGAACAGCAGACAGTCATTAAGGATGACTGCAGCTCTAATCCTTCAT…
>TUCP_000487
CTTAAAAATCATGTGTGAGTATTTTGCCTGCTTGTATGTCTATGTACAACAGAGGCCAGAATAGGGTATTGGATCCCCTGGAATTGGAGTTATGGTCAGAGTTAGCTGCAGTATACATGCTGGGAATTGAACCTAGGTCCTCTGCAAGAGCAGCAAGTGCCCTTAACTGAGAGAGCATCACTGACCACTGTGGGAGAAATTATGTTCATTTTATTTCAACTCAGCTTTTGGACTCTATATGTGTAACTCATCTTATTTGTTGACGAGGACTTTCAATTGATTTCTAAAACTCACTAGTCTGCAATTGTGAGGTCAACCATACCCAACTTGGAGGAAAGCAAAAGGCAGAAAGTGAACAATCGGCGGTTAGTTTGGAGTTATGGTGGGGAGACGTGAGAG…
>TUCP_000488
GGGGAAACTTAAAAATCATGTGTGAGTATTTTGCCTGCTTGTATGTCTATGTACAACAGAGGCCAGAATAGGGTATTGGATCCCCTGGAATTGGAGTTATGGTCAGAGTTAGCTGCAGTATACATGCTGGGAATTGAACCTAGGTCCTCTGCAAGAGCAGCAAGTGCCCTTAACTGGTTCTTACAATGCATCTCTGGCTGATCTGGAACTAGATATATAGACCGGGCTGGTCTTAAATGCACAGAGGTCTTCCTGCTTCTGCCTCTCAAGTGCAGGAATCAACAGCCCAGGAAAACATGTTAATAGATGAGAAATCCAACTGCTTCAAATCTACCAGCACTTGTCATTGCCTGCCTTGAAACATGTTAGCCACTGTGACCAGACTGAAATGACATCTTT…
>TUCP_000489
TGTATGTGTGTGTGTGTGTGTGTGTGTGTGTGTGTGTGTGTAATATACATGTATTCCCAAATATAACCTGTTGAGTTCCTATAATGTTACTTGTATGTATGTTTTCAGGGCTGATCATTTGGTACTGACAACCAATTGGTGTGTTCTTCCCCGGAGACTATCCCCTTTCCTGATCTCAGCTTTTCTCAGTTGCCTACAGTTCTTTGTGTAGGGTTGAGCCCATGGGTATTTAGATATTTTTTATTTGGAGAGTTGGTTTTTATTTCACTTTGGTCTGATTAGTGTTTAAATTCTATATACTTGAAGGGTTTTACTGCCAAGCATCTCTAACTAGACTTTTAGTGTGTGTGTGTGTGTGTGTGTGTGTGTGTGTGTGTTGACCTTGAAATAGATGTATAA…
>TUCP_000490
TGCATCAGTCTCCTTCCCTGGCTGGCTGCAAGCCATGCGATCGAGCTTGGTCACAGCTTGGTCAGTGGAGAACTTTTCAGTTGCATTTATGTTGTTGCTTCTAAATAGTTTCTGTCCCTGAACAGCTTCAGGCCATAAACCACAGCTGTGTACTTCAGGGAATGGCATGGAGCCATTAAAGCTGATAGTCATAAAGGGCTAGCCTGATCTCCCCTGGGGGTCCTGGGGAGGCCTGCCTCAAATACCCACCTCTGTCTAGAAGATGCCAGGCCTACAGCCCACCAGCTTTGGTGTGGTTAGCAGTTGGGTTATACATATATTCATCCCTTCCCCTCCCTCCCTCCCTCCCTCCCTTTTCTTTTTTCACAGAAATTTTATTTGGGGGCTTAAAAAACAACA…
>TUCP_000491
CTCTGGAAGGAAAGTGATAAGGACACTACCCGTCCCGGACACCTTGTCCAGCCGGCATCCTCTCTGATCACAAACCTGCTTTCTGCAGGGAGACTGACTGCAGACATTAAAAACAGCGTCTTGGCTTCAGAGCAGCAGTTTCAGATTTCTGCTCTTTAGCTGTGGTGATGGAACACGAAGGCAGTGAATGTGTGGCCCCAGCAGCTACAAGTGCATATATTTTTATATTCAAAACACAGCTGCCAGACATTAAACCTTTCCCCTCAAGTTGGTGGCACCTCTTCTGCATCAGTTGTTTGTTTGTTTGTTTGTTTGTTTTGTTTTGTTTTTGTTATTCCGAAGGGCTTATCTCCCTGTGCTTCTAGAAGGATCATGATCATGTGGTCTTTTCTTCAATAG…
>TUCP_000492
GTGAGTACCCGGTTGAGTCCTGGCTGACGGTGCTCTCCGTGCCCGTTATCCGGACCGCCTTCCTGCCAGAGGAGCGTCCGGAGACGTGTGGGACCTCTGGTCGGGTTCGCTGGGTCGGGGAGTTTGGATCGAAAAAGCAGATGGACTCCATTTAAGACCAGGAACCATTTTGAGACTCTTCCTAAGTTAGGTAAAAGTTTTAAGATTCTGTTCCTTGGAATTAGTCTGCACCGATCCCACAACCTCAGAATGTTTCGTACCAAATGGTCCAGGAAGAATTCTATAACTGCCTTGTGCTCTCTGTAAACTTGCCGGCTTGCAAAATACCGCTCCCTGTAGGTGTGTCCTATTAAGAGAAGTATGGGGGGTTAGGGATTTAGCTCAGCGGTAGAGCGCTTG…
>TUCP_000493
GTGAGTACCCGGTTGAGTCCTGGCTGACGGTGCTCTCCGTGCCCGTTATCCGGACCGCCTTCCTGCCAGAGGAGCGTCCGGAGACGTGTGGGACCTCTGGTCGGGTTCGCTGGGTCGGGGAGTTTGGATCGAAAAAGCAGATGGACTCCATTTAAGACCAGGAACCATTTTGAGACTCTTCCTAAGTTAGGGACTGGAGGGCCACTTCTCAGGGTGTGCACCTTGAGACGTTCCAAGGCCCCTGCAGGCTTGATTTCAGTTACGAGGTCCACAGCTGCACCAAAAGAAAACCAGCAGGCACCTGTATGAGGAGCCTCCATTGTCTAGGCTGCCCAACTGACCGGGCACTGCTTGCCTGACCCACCTGTTCCAACCTGATGACACTGCCATTTCAAGACT…
>TUCP_000494
GTGAGTACCCGGTTGAGTCCTGGCTGACGGTGCTCTCCGTGCCCGTTATCCGGACCGCCTTCCTGCCAGAGGAGCGTCCGGAGACGTGTGGGACCTCTGGTCGGGTTCGCTGGGTCGGGGAGTTTGGATCGAAAAAGCAGATGGACTCCATTTAAGACCAGGAACCATTTTGAGACTCTTCCTAAGTTAGGGACTGGAGGGCCACTTCTCAGGGTGTGCACCTTGAGACGTTCCAAGGCCCCTGCAGGCTTGATTTCAGTTACGAGGTCCACAGCTGCACCAAAAGAAAACCAGCAGGCACCTGTATGAGGAGCCTCCATTGGTAAGTCATTCTTTTCCTTATGTAACATCTGCTCCTGGTTCCCTTAGGATCCCATTTGGGTACAGTGTTTTAGGAGA…
>TUCP_000495
GTGAGTACCCGGTTGAGTCCTGGCTGACGGTGCTCTCCGTGCCCGTTATCCGGACCGCCTTCCTGCCAGAGGAGCGTCCGGAGACGTGTGGGACCTCTGGTCGGGTTCGCTGGGTCGGGGAGTTTGGATCGAAAAAGCAGATGGACTCCATTTAAGACCAGGAACCATTTTGAGACTCTTCCTAAGTTAGGGACTGGAGGGCCACTTCTCAGGGTGTGCACCTTGAGACGTTCCAAGGCCCCTGCAGGCTTGATTTCAGTTACGAGGTCCACAGCTGCACCAAAAGAAAACCAGCAGGCACCTGTATGAGGAGCCTCCATTGGCTGCCCAACTGACCGGGCACTGCTTGCCTGACCCACCTGTTCCAACCTGATGACACTGCCATTTCAAGACTCACTG…
>TUCP_000496
GTGAGTACCCGGTTGAGTCCTGGCTGACGGTGCTCTCCGTGCCCGTTATCCGGACCGCCTTCCTGCCAGAGGAGCGTCCGGAGACGTGTGGGACCTCTGGTCGGGTTCGCTGGGTCGGGGAGTTTGGATCGAAAAAGCAGATGGACTCCATTTAAGACCAGGAACCATTTTGAGACTCTTCCTAAGTTAGGGACTGGAGGGCCACTTCTCAGGGTGTGCACCTTGAGACGTTCCAAGGCCCCTGCAGGCTTGATTTCAGTTACGAGGTCCACAGCTGCACCAAAAGAAAACCAGCAGGCACCTGTATGAGGAGCCTCCATTGTCTAGGCTGCCCAACTGACCGGGCACTGCTTGCCTGACCCACCTGTTCCAACCTGATGACACTGCCATTTCAAGACT…
>TUCP_000497
GTGAGTACCCGGTTGAGTCCTGGCTGACGGTGCTCTCCGTGCCCGTTATCCGGACCGCCTTCCTGCCAGAGGAGCGTCCGGAGACGTGTGGGACCTCTGGTCGGGTTCGCTGGGTCGGGGAGTTTGGATCGAAAAAGCAGATGGACTCCATTTAAGACCAGGAACCATTTTGAGACTCTTCCTAAGTTAGGTAAAAGTTTTAAGATTCTGTTCCTTGGAATTAGTCTGCACCGATCCCACAACCTCAGAATGTTTCGTACCAAATGGTCCAGGAAGAATTCTATAACTGCCTTGTGCTCTCTGTAAACTTGCCGGCTTGCAAAATACCGCTCCCTGTAGGTGTGTCCTATTAAGAGAAGTATGGGGGGTTAGGGATTTAGCTCAGCGGTAGAGCGCTTG…
>TUCP_000498
GTGAGTACCCGGTTGAGTCCTGGCTGACGGTGCTCTCCGTGCCCGTTATCCGGACCGCCTTCCTGCCAGAGGAGCGTCCGGAGACGTGTGGGACCTCTGGTCGGGTTCGCTGGGTCGGGGAGTTTGGATCGAAAAAGCAGATGGACTCCATTTAAGACCAGGAACCATTTTGAGACTCTTCCTAAGTTAGGGACTGGAGGGCCACTTCTCAGGGTGTGCACCTTGAGACGTTCCAAGGCCCCTGCAGGCTTGATTTCAGTTACGAGGTCCACAGCTGCACCAAAAGAAAACCAGCAGGCACCTGTATGAGGAGCCTCCATTGGTAAGTCATTCTTTTCCTTATGTAACATCTGCTCCTGGTTCCCTTAGGATCCCATTTGGGTACAGTGTTTTAGGAGA…
>TUCP_000499
GTGAGTACCCGGTTGAGTCCTGGCTGACGGTGCTCTCCGTGCCCGTTATCCGGACCGCCTTCCTGCCAGAGGAGCGTCCGGAGACGTGTGGGACCTCTGGTCGGGTTCGCTGGGTCGGGGAGTTTGGATCGAAAAAGCAGATGGACTCCATTTAAGACCAGGAACCATTTTGAGACTCTTCCTAAGTTAGGGACTGGAGGGCCACTTCTCAGGGTGTGCACCTTGAGACGTTCCAAGGCCCCTGCAGGCTTGATTTCAGTTACGAGGTCCACAGCTGCACCAAAAGAAAACCAGCAGGCACCTGTATGAGGAGCCTCCATTGGTAAGTCATTCTTTTCCTTATGTAACATCTGCTCCTGGTTCCCTTAGGATCCCATTTGGGTACAGTGTTTTAGGAGA…
>TUCP_000500
GTGAGTACCCGGTTGAGTCCTGGCTGACGGTGCTCTCCGTGCCCGTTATCCGGACCGCCTTCCTGCCAGAGGAGCGTCCGGAGACGTGTGGGACCTCTGGTCGGGTTCGCTGGGTCGGGGAGTTTGGATCGAAAAAGCAGATGGACTCCATTTAAGACCAGGAACCATTTTGAGACTCTTCCTAAGTTAGGGACTGGAGGGCCACTTCTCAGGGTGTGCACCTTGAGACGTTCCAAGGCCCCTGCAGGCTTGATTTCAGTTACGAGGTCCACAGCTGCACCAAAAGAAAACCAGCAGGCACCTGTATGAGGAGCCTCCATTGGTAAGTCATTCTTTTCCTTATGTAACATCTGCTCCTGGTTCCCTTAGGATCCCATTTGGGTACAGTGTTTTAGGAGA…
>TUCP_000501
GTGAGTACCCGGTTGAGTCCTGGCTGACGGTGCTCTCCGTGCCCGTTATCCGGACCGCCTTCCTGCCAGAGGAGCGTCCGGAGACGTGTGGGACCTCTGGTCGGGTTCGCTGGGTCGGGGAGTTTGGATCGAAAAAGCAGATGGACTCCATTTAAGACCAGGAACCATTTTGAGACTCTTCCTAAGTTAGGTAAAAGTTTTAAGATTCTGTTCCTTGGAATTAGTCTGCACCGATCCCACAACCTCAGAATGTTTCGTACCAAATGGTCCAGGAAGAATTCTATAACTGCCTTGTGCTCTCTGTAAACTTGCCGGCTTGCAAAATACCGCTCCCTGTAGGTGTGTCCTATTAAGAGAAGTATGGGGGGTTAGGGATTTAGCTCAGCGGTAGAGCGCTTG…
>TUCP_000502
CCCCAGCCACCCCGCCGCGGGCCGCCGGGGGGCTGGCGGGGCCGCGGGCCGCACGGGACACTCACCCTGGGTCCGGGCGCGGCTCCTCGCGCTGGGGGCCCTCGGCTGGCCGGGCCGGGCGGGCCGGGGGCTCCTGCTGCCCACCGCCCGGGTTGCTGCTGCGCGCCGCCTCCACGCGCGCCCGCCCTGCTCTGCCACCCTCCCTCCGGCTCCTCTCTTTCTCCCCCTCTCTCTCTCTCCCTCCTGCTCTCTCTCGCGCTCGCTCGCTCGCGCTCTCTCCCTCCCTGGAAGAAGGGAATGAGGCAGGGCTGACGTGAAGGGATGCTAAACAGCTCCTCCTAAGCCAGCTCGCAGAGGAAGAGAGACTGAAAAGCAGCCCTTTTATCTCTCTTTTGTTTT…
>TUCP_000503
CAAACATGCTCTCATACTTTTAAAAGAGGAATAATGAACATGATAGCACAAAGAAATAATAAGAAAACACATCTCCTTGAAAACACAAAGGAGTAAAGACAACTATAAGAAGACTGTAGGAGGTGCTGGAGAGATGGCTCAGAGGTTAAGAGCACTGACTGCTCTTCCAGAGGTCCTGAGTTCAATTCCCAGCAACCACATGGTGGCTCACAACCATCTGTAATGAGATCTGATGCCCTCTTCTGGTGTGTCTGAGGGCAGCCACAGTGTACTCATATACATGAAATAAATAAATAAATGTTTAAAAAAAAAAAGACTGTAGGTCTGCTGACATTGAGTCTGCTAATGGCTGTAGCTGTTCTAGCCCTCAGGGATGGAAGGCTAGCACAAGACAGCTGA…
>TUCP_000504
CAAAGGTTGAAAATAAACTAGAGCCTCTGCGGACCTGACTGCCGGATGCCCGGAGCTACCCGGTACCGCAAGGAGCGACAGGGCGCGAAGTCTAGCTTCAGGCTGAGGGCCCGCCAAGAAGCAGGTACCTCTCCACTTCCTGGAGTTCCCGCTCCTCCGGCTCCCAGTCGGAATCGGGATCTGGCTCGCGGCTGATAGAACCCGGACCCGCCACGCCCTGGGACGCAAACCCACAGCGAGCGACAGCAGCGCGGACACGACCGCCCAAGAAAAGGCTCAGAGACAGCGCCATTGCGATGCGAGGAGGTGATCTACAGCTCGCGACCGGAGAGCACCGGAAGCAGGTAGGCGAACCCGGAAGCAGAGAGGAAGAACCGGAAGTTAGGCGGTATCACGAGC…
>TUCP_000505
CAAAGGTTGAAAATAAACTAGAGCCTCTGCGGACCTGACTGCCGGATGCCCGGAGCTACCCGGTACCGCAAGGAGCGACAGGGCGCGAAGTCTAGCTTCAGGCTGAGGGCCCGCCAAGAAGCAGGTACCTCTCCACTTCCTGGAGTTCCCGCTCCTCCGGCTCCCAGTCGGAATCGGGATCTGGCTCGCGGCTGATAGAACCCGGACCCGCCACGCCCTGGGACGCAAACCCACAGCGAGCGACAGCAGCGCGGACACGACCGCCCAAGAAAAGGCTCAGAGACAGCGCCATTGCGATGCGAGGAGGTGATCTACAGCTCGCGACCGGAGAGCACCGGAAGCAGGTAGGCGAACCCGGAAGCAGAGAGGAAGAACCGGAAGTTAGGCGGTATCACGAGC…
>TUCP_000506
GTTTAAGGGCAGCTGAGAAGAGACCTGTTCCCTGCACACTCCCTGTTCCAGGAGATTGAAAATTCATACATGCCTCTACTGGACATTTCTGGGCTGGGGTCCATTGAGAAGCTGCCATCATCAAAAAGCCAAGCGTCTTATACTGTAGCCTCTGCACCCTCAAACTCCAAGGTGACTGTGGGAAAACATAATGAAAGTGTGTGGGTGACTCTGCTGGAGTGTGGATGCTCCGAGCTGGCTAGGAGTCTGGAGAAGAGCCAAGTGGGCGAAGCACTTAGGTACAGTAGTGGCACACATACCTTGGCAGTAACCAATGGCTCTCTAATTGGACTGAAGACTCTCATAACAAGAGGGATACTATGTGTGATAACAGAAAGCTAGCTAAGAGACAATAAAAGT…
>TUCP_000507
CACAGTTTTCGACTTTACCCAAGATCACAAGACAGTTTTCCACTGTCTACAGTGAAGAGGTGCTGTTTTGTGAAGTTGCTGCTGACCAGAATTAGGAAAGTAGGCTGCCGTTGAACCATGCTTCCACACGAAATCTAGAGACACTCAAGTTCCACAGCACTTTACCTTAGATTCCAATCTCAGAAGCAAACGAAACGAGACAAACAGAAAAACCAAACAAGAAGAAGCAGAAGAAGAAGCAGAAGAGGAGGAAGAGGAAAAAGAGAAGAGTGAGGAGGAGAATCAGAACAAGAAGAAAAGAAAAGAAGAAGAAAAGGAGGAGGAAGAGGAGGAGGAAGAGGAAGAAGCAGAG
>TUCP_000508
AAACCTTCAGAGAGGCAGACAAGCCTGGGAAACCAGAAGAGACTGCTCCCTGCACACACATCTCGGACGCCAGAGGAAAAAGCCAAAGACCATCTGGAACCCTGGTGCACTGAAGCTCCCGGAAGGGGCGGCACAGGTCTTCCTGGTTGCTGCCGCTGCAGAGAGCCCCTGGGCAGCACCCCACAAGCGAACCTGAGCCTCGGGACCACAGGTAAGACCAAATTTTCTGCTGCAAGAAAGCTGCCTGGTGAACTCAAGACACAGGCCC
>TUCP_000509
AATTCTTTCAGGGATTTTTGCGATTCTTTCAGGGATTTTTGCAATTCCTCTCTGTAGGCTTCTACTTGTTTATTAATGTTTTCCTGTGTTTCCCTAAGGGAGTTCTTCACGTCTTTCTTGAAGTCCTCCAGCATCATGATCAAATATGATTTTGAAACTAGATCTTGCTTTTCTGGTGTGTTTGGATATTCCATGTTTGTTTTGGTGGGAGAATTGGGCTCCGATGATGCCATGTAGTCTTGGTTTCTGTTGCTTGGGTTCCTGCGCTTGCCTCTCGCCATCAGATTATCTCTAGTGTTACTTTGTTCTGCTATTTCTGACAGTGGATAGACTGTCCTATAACCTGTGTGTCAGGAGTGCTGTAGACCTGTTTTCCTGTTTTCTTTCAGCCAGTTATGG…
>TUCP_000510
CGTCCTTCCCTGCTAACCACAGGATCCAACGTCCACCCATTACCTTGTTGAGATGGGGGTTCCTGGTTACATCGTATCCGCGCTTCTTCAGGGGTACTGGGCGAGGCGGACCGGACTTGGAGTGGCATCCCTGGGCGGGCGCGGAGAGTGCCTGACGCCGAAGGCTGCCGCAGGCTAGGCGAGGACCAGACTTCCCTTGAGGATACGCGTGGGGGCTCTTCGTATCAAGATGTAACAAGATGAAGCTCACTTTCCTCCCACATGAGGGCTTTTGTGCTTTTGTACCTTGGCACTCTCTATCCAGAGGACTTGAGGATCATCATGCTCCCTGCCTCTTGAGCAAGGCTCTGAGCAAGGATGCTGTCCTGTGAAGTAACCATTAGCCACATGTAGCTGTAA…
>TUCP_000511
CGTCCTTCCCTGCTAACCACAGGATCCAACGTCCACCCATTACCTTGTTGAGATGGGGGTTCCTGGTTACATCGTATCCGCGCTTCTTCAGGGGTACTGGGCGAGGCGGACCGGACTTGGAGTGGCATCCCTGGGCGGGCGCGGAGAGTGCCTGACGCCGAAGGCTGCCGCAGGCTAGGCGAGAGAATACTCTCCGAGGGGTCCCTGCACCCTCAGTACCTGAGGTTGGCCTTGTCTTCTCCACTTACCTGCCTAACTGGAGAAGCTCAAGTCTGTGAGAAGCTCAAGTCTGTGCAGCCCCACTGCAGGCAGGACCAGACTTCCCTTGAGGATACGCGTGGGGGCTCTTCGTATCAAGATGTAACAAGATGAAGCTCACTTTCCTCCCACATGAGGGCT…
>TUCP_000512
CGTCCTTCCCTGCTAACCACAGGATCCAACGTCCACCCATTACCTTGTTGAGATGGGGGTTCCTGGTTACATCGTATCCGCGCTTCTTCAGGGGTACTGGGCGAGGCGGACCGGACTTGGAGTGGCATCCCTGGGCGGGCGCGGAGAGTGCCTGACGCCGAAGGCTGCCGCAGGCTAGGCGAGGTAGGGAGGTTAGCCGTGCGCCAGTGCCCAGCGCGGCGCCCATGGTCCTGGCACAGACCTGGAACCAGGGCGAGACCAAGGTCAGGGGTGTCCTCTAGCCAAGCCAGGTCCTGCGCTCCAGTAGGACGCGGGACCTGAGCTCGGAGAGGCTGGGGGTTCCCAATGGATTCAAGGAGCTAGCCCCCGCCCCTCGTCCGAGGCCACCTGCTCCGTGCT…
>TUCP_000513
AAGGGACCGGGCCGGCCGCCATATTGGAGCCCTGGAGCTGCGGCGGGCCAAGGCTTCGTGGGGCTCGTGGAGCTGAGAGGTGGCATGGTGTCTGACCCCTGCCCCAACCACTGAATTTTCGTTACGTCCTGGATTGCAAAGGACCTCAGAGCAATCTTTGGTAGATAACATGATCACGAAGGATTATAGCTTTGCCCTGATAATGACAAAGGAAGTATCTACCAGAAGAAGTTAGCACTTAATCTTTCTTACCCCACCAGCGAATGTAAACGACATTGAAAAGGGACTACAAGTAAGCAATCTTACTCGGACTGATGCTGAATGAACTAATGCTTGTATTCAAAGTTGATAACCATGGAAAACTTTTTTGTTACCTCTATATTAATTGTGCAAAATAAT…
>TUCP_000514
AAGGGACCGGGCCGGCCGCCATATTGGAGCCCTGGAGCTGCGGCGGGCCAAGGCTTCGTGGGGCTCGTGGAGCTGAGAGGTGGCATGGTGAGAATGGTGAGGCGAGGATATAGAACTTATAGCCTCGCGCATCGGCTAGGACTAGACGGAGGCTACACTGGGGACCGGCAGGGCTGTCGTGCCAGAAATGGCATCGCAGGGATTGCACAAGGCCTCGCTACCCGGGGACACAGGGCGTCGTTTTACCTCTGAGCGTGTAGGACCCCCTTAGACTTCTTGGGCACTATCTGGGCAAAAGGTGTCTTTGTTGTGGTGTGGGAACTCGGGACGGCGGGCTTCGCCCCTGTAGGACGAAAAGCCAGCTCGCACCGTGAAAGTGGAGCCTAGGTTAATTTTTTT…
>TUCP_000515
GAAAGGGACCGGGCCGGCCGCCATATTGGAGCCCTGGAGCTGCGGCGGGCCAAGGCTTCGTGGGGCTCGTGGAGCTGAGAGGTGGCATGGTGTCTGACCCCTGCCCCAACCACTGAATTTTCGTTACGTCCTGGATTGCAAAGGACCTCAGAGCAATCTTTGGTAGATAACATGATCACGAAGGATTATAGCTTTGCCCTGATAATGACAAAGGAAGTATCTACCAGAAGAAGTTAGCACTTAATCTTTCTTACCCCACCAGCGAATGTAAACGACATTGAAAAGGGACTACAAGTTCTGAGGTTCACTAGAGAAAGATACTAGAAGACCTGCTGAGGGTCTCTGAGAAGTTAAAAATGCTGATATGCATAATTTGTGTATTTTATTTTTCCCTCCTGA…
>TUCP_000516
GAGCGCCTAGAAAGGGACCGGGCCGGCCGCCATATTGGAGCCCTGGAGCTGCGGCGGGCCAAGGCTTCGTGGGGCTCGTGGAGCTGAGAGGTGGCATGGTGAGAATGGTGAGGCGAGGATATAGAACTTATAGCCTCGCGCATCGGCTAGGACTAGACGGAGGCTACACTGGGGACCGGCAGGGCTGTCGTGCCAGAAATGGCATCGCAGGGATTGCACAAGGCCTCGCTACCCGGGGACACAGGGCGTCGTTTTACCTCTGAGCGTGTAGGACCCCCTTAGACTTCTTGGGCACTATCTGGGCAAAAGGTGTCTTTGTTGTGGTGTGGGAACTCGGGACGGCGGGCTTCGCCCCTGTAGGACGAAAAGCCAGCTCGCACCGTGAAAGTGGAGCCTAGG…
>TUCP_000517
GAGCGCCTAGAAAGGGACCGGGCCGGCCGCCATATTGGAGCCCTGGAGCTGCGGCGGGCCAAGGCTTCGTGGGGCTCGTGGAGCTGAGAGGTGGCATGGTGAGAATGGTGAGGCGAGGATATAGAACTTATAGCCTCGCGCATCGGCTAGGACTAGACGGAGGCTACACTGGGGACCGGCAGGGCTGTCGTGCCAGAAATGGCATCGCAGGGATTGCACAAGGCCTCGCTACCCGGGGACACAGGGCGTCGTTTTACCTCTGAGCGTGTAGGACCCCCTTAGACTTCTTGGGCACTATCTGGGCAAAAGGTGTCTTTGTTGTGGTGTGGGAACTCGGGACGGCGGGCTTCGCCCCTGTAGGACGAAAAGCCAGCTCGCACCGTGAAAGTGGAGCCTAGG…
>TUCP_000518
GAGCGCCTAGAAAGGGACCGGGCCGGCCGCCATATTGGAGCCCTGGAGCTGCGGCGGGCCAAGGCTTCGTGGGGCTCGTGGAGCTGAGAGGTGGCATGGTGAGAATGGTGAGGCGAGGATATAGAACTTATAGCCTCGCGCATCGGCTAGGACTAGACGGAGGCTACACTGGGGACCGGCAGGGCTGTCGTGCCAGAAATGGCATCGCAGGGATTGCACAAGGCCTCGCTACCCGGGGACACAGGGCGTCGTTTTACCTCTGAGCGTGTAGGACCCCCTTAGACTTCTTGGGCACTATCTGGGCAAAAGGTGTCTTTGTTGTGGTGTGGGAACTCGGGACGGCGGGCTTCGCCCCTGTAGGACGAAAAGCCAGCTCGCACCGTGAAAGTGGAGCCTAGG…
>TUCP_000519
GAGCGCCTAGAAAGGGACCGGGCCGGCCGCCATATTGGAGCCCTGGAGCTGCGGCGGGCCAAGGCTTCGTGGGGCTCGTGGAGCTGAGAGGTGGCATGGTGTCTGACCCCTGCCCCAACCACTGAATTTTCGTTACGTCCTGGATTGCAAAGGACCTCAGAGCAATCTTTGGTAGATAACATGATCACGAAGGATTATAGCTTTGCCCTGATAATGACAAAGGAAGTATCTACCAGAAGAAGTTAGCACTTAATCTTTCTTACCCCACCAGCGAATGTAAACGACATTGAAAAGGGACTACAAGTAAGCAATCTTACTCGGACTGATGCTGAATGAACTAATGCTTGTATTCAAAGTTGATAACCATGGAAAACTTTTTTGTTACCTCTATATTAATTG…
>TUCP_000520
CAGATTGGGAAAAGATCTTTACCAATCCTACAACAGATAGAGGCCTTATTTCCAAAATATACAAAGAACTCAAGAAGTTAGACCGCAGGGAAACAAATAACCCTATTAAAAAATGGGGTTCAGAGCTAAACAAAGAATTCACAGTTGAGGAATGCCGAATGGCGGAGAAACACCTAAAGAAATGTTCAACATCTTTAGTCATAAGCAAATCAAAACAACCCTGAGATTTCACCTCACACCAG
>TUCP_000521
ACAGGCTCTGGGTTGGATCCTGAACCCAGGGTCTCACTGGAGGCGTGCAGGTGTGATTGTCTGGAGTGGAGTCCAGGACCTCGTGGTTCCAAGTCCATTCAGCCCTTCTCTGAAGTCCTGCTGCACTCTGCTGTGCTGGGCCACTTAGCGTCAGTGGTTTGGAGTCCTGCCCTGGTTAGGTAGTCCCTTTCTCCTTAGGACTCTCAGATTTGGAGCACTTGGTGCTCTCTCAGCCTCAGTGAGGGCTCCCACAGCTGATATCTTGGGAGGTTAAGGGAATGGGCTGAAGAGCACAGGTACCGTCTAGAAGAGAGAACACATACACGCACACACACACATACACACACTTACACACACTCACACTCACACTTATACACACATATACATACATTCACACAT…
>TUCP_000522
GAGATTCTCTCTTCCATCTCTTGTATTCTGTTGGTGAAGCTTGTATCTACAGCTCCTTGTCTCTTCTTTTGGTTTTCTATATCCAGGGTTGTTTCCATGTGTTCTTTCTTGATTGCTTTTATTTCCATTTTTAATTCCTTCAACTGTTTGATTGTGTTTTCCTGGAATTCTTTCAGGGATTTTTGTGATTCTTTCAGGAATTTTTGCGATTCCTCTCTGTAG
>TUCP_000523
CGAGGCTCAAGTTCGCTCGTGGGGTGCTGCCCATGGGCTCTCTGCGGCGGCAGCAACCAGGAATACCTGTGCCGCCCCTTCCAGGAGCTTCAGTGCACCAGGGTTCCAGATGGCCTTTGGTGTTTTCCTCTGGCGTCCGAGATGTATGTACAGAGAGCAGTCTCTTCTGGTTTCCCAGGCTTGTCTGCCTCTCTGAAGGTTTAGCTCTCCCTCCCACGGGATTTGGGTGCAGAGAACTGTTTATCCGGTCTGTTTCC
>TUCP_000524
CGTTGATGGTTTTCAGTATATTAAACCATCCCTGCATGCCTGGGATGAAGCCTACTTGATCATGGTCGATGATTGTTTTGATGTGCTCTTGAATTCGGTTTGCCAGAATTTTATTGAGTATTTTTGCGTCGATATTCATAAGGGAAATTGGTCTGAAGTTCTCTTTCTTTGTTGTGTCTTTGTGTGGTTTAGGTATAAGAGTAATTGTGGCTTCGTAGAAGGAATTCGGTAGGGCTCCATCTGTTTCAATTTTGTGGAATAGTTTGGATAATATTGGTATGAGGTCTTCTATGAAGGTTTGATAGAATTCTGCACTAAACCCGTCTGGATCTGGGCTCTTTTTGGTTGGGAGACCTTTAATGACTGCTTCTATTTCCTTAGGAGTTATGGGGTTGTTTA…
>TUCP_000525
GTGTTCCTCTTTCTCCGCATCCTCGCCAGCATTTGCTGTCACCTGAGTTTTTGATCTTAGCCATTCTCACTGGTGTGAGGTGAAATCTCAGGGTTGTTCTGATTTGCATTTCCCTTATGACTAAAGATGTTGAACATTTCTTTAGGTGTTTCCCAGCCATTCGGCATTCCTCAGCTGTGAATTCTTTGTTTAGCTCTGAACCCCA
>TUCP_000526
GATTGCTTTTGGTAAAATGGCCATTTTTACTATATTAATCCTGCCAATCCATGAGCATCGGAGATCTTTCCATCTTCTGAGGTCTTCTTCAATTTCTTTCCTCAGTGTCTTGAAGTGGTTTGCTGCTGGCATTCGCCTCTGTATTTGCTGTATTCTGGCTGTGTCTCTCAGGAGCGATCTACATCCGGCTCCTGTCGGTCTGCACTTCTTTGCTTCATCCATCTAGTCCAATTGGGTGGCTGTATATGTATGGGCCAAATGTGGGACAGGCTCTGAATGGGTGTTCCTTCAGTCTCTGTTTTAATCTTTGCCTCTCCCTTCCCTGCCAAGGGTATTCTTTTTCCTCATTTAAAGAAGGAGTGACGCATTCACATTTTGATCATCCGTCTTGAGTTTCGT…
>TUCP_000527
ACAAGCCTGGGAAACCAGAAGAGACTGCTCCCTGCACACACATCTCGGACGCCAGAGGAAAAAGCCAAAGACCATCTGGAACCCTGGTGCACTGAAGCTCCCGGAAGGGGCTGCACAGGTCTTCCTGGTTGCTGCCACTGCAGAGAGCCCCTGGGCAGCACCCCACGAGCAAACCTGAGCCTCGGGACCACAGGTAAGACCAAATTTTCTGCTGCAAGAAAGCTGCCTGGTGACCTCAAGACACAGGCCCACAGGAACAGCTGAAGACCTGTAGAGAGGAAAAACTACACGCCCAAAAGCAGAACACTCTGTCCCCATAACTGACTGAAAGAGAGGAAAACAAGTCTACAGCACTCCTGACACACAGGCTTATAGGACAGTCTAGCCACTGTCAGAAAC…
>TUCP_000528
CGGGAGGGAAATAGGGTGATGGGCGCCATTTTCCCTACAGGCCGATGTGTAGGCTGTGGCGCTCCGAGCGGGCCAGCCGGAGCGTGTGTCGGAGACCGGATGGTCCTTGCCTTGCTATTGCGGAATGTTATTTCATTGGAAGGGAAGATGAAGGCAGAAGTAGGGCAGCACGAGGGGCCCACGCGCTCCCTTGGGGTTCTCGGAGTCGGCTGAGGCCTTCACATTGGGGCTCTGTGTCCCTAGCTTTGCTGATGCCGGAGACTGGGTTCGGAACCTGCCTGAGCTTGCCTGATCTCCAGGCAAAGCCATGCCATGGGAAGTGGAGCTTTCTGCTCGTGCTGAAATTCCGGCGGAGCCGAGCTAATGCAGGGCGACCTAGCGAATGCTCTAAGAGTATCC…
>TUCP_000529
TTTTGTAGCAAAGGAGGGAGGTTCGTCCTTTTGATTGCCCGGGAGGGAAATAGGGTGATGGGCGCCATTTTCCCTACAGGCCGATGTGTAGGCTGTGGCGCTCCGAGCGGGCCAGCCGGAGCGTGTGTCGGAGACCGGATGGTCCTTGCCTTGCTATTGCGGAATGTTATTTCATTGGAAGGGAAGATGAAGGCAGAAGTAGGGCAGCACGAGGGGCCCACGCGCTCCCTTGGGGTTCTCGGAGTCGGCTGAGGCCTTCACATTGGGGCTCTGTGTCCCTAGCTTTGCTGATGCCGGAGACTGGGTTCGGAACCTGCCTGAGCTTGCCTGATCTCCAGGCAAAGCCATGCCATGGGAAGTGGAGCTTTCTGCTCGTGCTGAAATTCCGGCGGAGCCGAG…
>TUCP_000530
TTTTGTAGCAAAGGAGGGAGGTTCGTCCTTTTGATTGCCCGGGAGGGAAATAGGGTGATGGGCGCCATTTTCCCTACAGGCCGATGTGTAGGCTGTGGCGCTCCGAGCGGGCCAGCCGGAGCGTGTGTCGGAGACCGGATGGTCCTTGCCTTGCTATTGCGGAATGTTATTTCATTGGAAGGGAAGATGAAGGCAGAAGTAGGGCAGCACGAGGGGCCCACGCGCTCCCTTGGGGTTCTCGGAGTCGGCTGAGGCCTTCACATTGGGGCTCTGTGTCCCTAGCTTTGCTGATGCCGGAGACTGGGTTCGGAACCTGCCTGAGCTTGCCTGATCTCCAGGCAAAGCCATGCCATGGGAAGTGGAGCTTTCTGCTCGTGCTGAAATTCCGGCGGAGCCGAG…
>TUCP_000531
CCTAAGTGTACCTTCAGACCCTAGGCCGCTCCTTGCGAGAGTCGAGCCCTTTGAGGTGGCTTAGGTGGTCCCCCCCTTCCCGAGTTGACAGCATCACCCCGTCCCGTATCTTCCTCCCCTCTGTTTTGTTTTTCATCTCTCCCTCCTGTCTCCAGTCTGCGACGACTGGCCCCATAGATCCTCGCTGAAGGTGAGGAGCTGAGTCGCTGGCGAGTGGGCCGCTCCGAAATGGCCGCTGCCTTGAGCTGTCTAAAATGGCGGTCTCGTGCTCGGCTGGGGACCGCGACTCTGCTCTGCAGCCCAGCCGCGGCCGAGACGGTAGGCCGATGGAGATGGAGTAGAAAGGTGTCGGGTGTTGACACGACTTCATTGTCGACAGCACCGGCGACATCCCGAGCG…
>TUCP_000532
TGTCACGGCAGCTCTTGCAGGACGCCAGAGCTGAGGGAAATGCCGACTCGGCCTCCATCTGTCTGACAGCATCAGCCACGTGGAATTGGAGGAGCCCCGGAATCCGCTCTCTAAACCAGCGCCAGGCCCACGACTGACCGGAGAACTCAGAGAACAATCGCTTCACCCGCCAGCCCGCTATTCCGGAGCCGGCTCAGCCGCTCACAGGCCACACCGCGCTTCAACCAAACCTGGCCCTTAGTCCCGCCTCACTACTCAGCGCGGATTGGTGGTAGGGATAAACTCTGTCGCTGATTGGACAACAGCGAAGTCGCTCCCGCAGACCGTAGCGTCTGGCCGCAGTGGAGCCCTAAGTGTACCTTCAGACCCTAGGCCGCTCCTTGCGAGAGTCGAGCCCTT…
>TUCP_000533
TTTATATGGAGAAGGAACAGGAGGGTAGTTGTCCCTTTTTTCCCTGTTGTTTCTACATGGAAAACTTACCCTAAGGGTACATGAGTTAGGGGTGATGTGGGTTTGGGGTGGTGGCAGCTTATCTTGTATTCTTAGCTTACCATGTGTGGGGCAATGTTGAACATGGAAGTCCGTGCTGAATGAAAGGAAAACCTGGGCTGTTTTGCTGTATAGGAGAGAGCCTCTAGTACTAGACTAGGTTGATGGCCTTGGATGGGGAGTGGTAGGTGAATGCACAGCCTCCTACAATGAGAAGGTGAAGAGGAGTCTCATTACTTGCTTCTTTCTTTGGGGTATCTGTGAGACAACGAAATTAGGCAAGAAAAGAGGGGTTGTCCTGGCTCATGGTTTAAGGGGGTA…
>TUCP_000534
TCAAAACAAACATGGAATATCCAAACACACCAGAAAAGCAAGATCTAGTTTCAAAATCATATTTGATCATGATGCTGGAGGACTTCAAGAAAGACGTGAAGAACTCCCTTAGAGAACAAGTAGAAGCCTACAGAGAGGAATCGAAAAAATGCCTGAAAGAATTCCAGGAAAACACAATCAAACAGTTGAAGGAATTAAAAATGGAAATAGAAGCAATCAAGAAAGAACACATGGAAACAACCCTGGATATAGAAAACCAAAAGAAGAGACAAG
>TUCP_000535
CTTTCAGCTCGACCTCCACATTCCTGTAGGTGACTTCCATATAAGCACTGAGGCACACATGCTCCTGTTTTCAGGCAAATGTAAAAAAGTTGAAAAAAAATTTTGACATAGGGTCTCATACAGCCCATGCTGATCTTGAGACTCCACTGTTGTCTTTACCACTTAAGTGCTGACAGTTAATAGGTAATGTGCCACATGTTCAGCCAGAACTCTTTGTTTGAAAGTTAAGTGTGTAGTTACTTATTGTACACTTTAATATTCTAAATTGACATTGACTAATTTGAGTGGGAGTTAAATTCATTAAGAAAAAAAAAGAGTGGTCTGGAGAGATGGCTCAGTTCTCAGTACTCACTTTGGGCACCTCACAGTTCTGTGTAAATCTGGCTTCAGGGCATCTAT…
>TUCP_000536
TTGAAATGGAGACAAAAGAAGCTGATGCCAAGAAACTGCTGGTGCAGGCAGATGAGAAGGAGGCTAATGCTGCTGCTGCCGTTGCTCAGGCAATCAAGAATGAATGTGAGGGAGACCTGGCTGAGGCCATGCCAGCACTTGAGGCTGCACTTGCTGCCCTGGACACCCTGAACCCAGCTGACATCACACTGGTGAAGTCCATGCAGAACCCACCAGGCCCTGTCAAACTGGTTATGGAGAGCATTTGCGTCATGAAGGGGC
>TUCP_000537
CGGATGAGTCTTGCGAGCACGCAGCATGTTAAGGTTATCCTTTCTGAGTTCTTTTTCTGCAGCCTGTAATCCCAACTTCGTCTGCAGCCGTCACGGTCACCTTAGCCGCGCCCAACTCTAGTCTTGGACCTGCTCGTGAGTCCGCGCCAGTTCCCAGACTCGTCGGAACTTCCTATACCCGGGAGGTCATCCCTCGCCACTTGTTCTGTAGTAAAAGTGGTACCGAGAATTTCTGTGACCGAGTTTCACCGAGACCGGCAGGACGAGTGTCTCGTCGAACAGGTCGACACACCTATAGGTGGGCTGGCAAGGAGATCGTCACTGACACACACAAAACACACACACTCCCTGACCATGTTCCCTCCTTCTCCTTGTCCCCTCTCCTACCCAGGTCCCTCC…
>TUCP_000538
TCTACGCACTCTGTGCTCTACTGCTCCGGAAGGCCGGATGAGTCTTGCGAGCACGCAGCATGTTAAGGTTATCCTTTCTGAGTTCTTTTTCTGCAGCCTGTAATCCCAACTTCGTCTGCAGCCGTCACGGTCACCTTAGCCGCGCCCAACTCTAGTCTTGGACCTGCTCGTGAGTCCGCGCCAGTTCCCAGACTCGTCGGAACTTCCTATACCCGGGAGGTCATCCCTCGCCACTTGTTCTGTAGTAAAAGTGGTACCGAGAATTTCTGTGACCGAGTTTCACCGAGACCGGCAGGACGAGTGTCTCGTCGAACAGGTCGACACACCTATAGGTGGGCTGGCAAGGAGATCGTCACTGCTCGTGTGTGTGTGTGTGTGTGTGTGTGTAGAACCAGGGAC…
>TUCP_000539
TGATGTTGTCTTGTAGAGTATGTGGCATCATGTTTTTATTAATATCACATTCCAGAATAGAGTAAAATCTCATGGTTTCAAAGTGATTCTAGTTTATTCTAAATTTGTTTTTTTTTGTTTTGTTTTTCTCCTTAAACTAAATAAAGTAATGTGAAGCAGTGCTAATTTTAAACATTAGTTGTGTGTTTCTAGACAATAAGCTGCCAGTTCATTTGAAAATTGTCTGCATTTTTCAACCTGTTTTAATAGTTGTAAGAATGAAAATAAGTGTTAAGATTTTTTTAACTGTATGGGTATGTCTTCATGTGTATATGTGCATGTCAGGTGTCTGTAGAGATCAGAGTTATATAATATTTCTTTGAATGTTTGCACTGTTTACTAATACATTATTTAATAGGT…
>TUCP_000540
ATTTAGTAGAGCATTGTTCAATTTCCATGTATATGTGGGCATTCTTCCCTTATTGTTATAGAAGACCAGTTTTAGGTCGTGGTGGTCTGATAGCACGCATGGGATTATTTCTATCTTTCTGTACCTGTTGAGGCCCGTTTTTTGACCAATTATATGGTCAATTTTGGAGAAAGTACCATGAGGAGCTGAGAAGAAGGTATATCCTTTTGCTTTAGGATAGAATGTTCTATAAATATCCGTTAAGTCCATTTGGCTCATGACTTGTCTTAGTCTGTCGACATCACTGTTTAATTTCTGTTTCCATGATCTGTCCATTGATGAGAGTGGGGTGTTGAAATCTCCCACTATTATTGTGTGAGGTGCAATGTGTGTTTTGAGCTTTAGTAAGGTTTCTATTAC…
>TUCP_000541
CAGGCAAACTGGGAAGCTGTGTCCTCTTGTTCTGAAACCCTTCTTTTCTTTCCCAAGGTGAGAAATGTCGCAGCTTCATTGACCTGGCCCCAGCTTCAGAGAAAGGTCCTGTGCTTCTATATGACTGGTCAAGATGCTACTGGGACCATTGACTTGGATCCAGCTCTGATAGAAGACGAGGATTGACCACCACAAAGAGATGAGCCAGGAAGGGTCCTGGATGGCTGGGGATTCTCCAAACAGCAGGGGAGTCACTCTGGTGGGAGGGTCTCTGGGGGAAAAATTGTTCAAATGGCATAGAGAAGTTACTTGTATGGAACTGAGGGCTCCAACATCTTCAAAGGCTGGTAGTAGTGGGAGGCTGGTGCTACCCTAGCCAGGAGGAGAGGACGCTTAGAG…
>TUCP_000542
CAAAGGACAACAGGAGGCACAGCCTGGGCAGGGTGGAGGTTAGAAGGAGATGCAGGACAGAAGGTGAGAAATGTCGCAGCTTCATTGACCTGGCCCCAGCTTCAGAGAAAGGGGTGCTGTGGCTGTCGGTGGTCTCCGAGGTGCTCTACATCCTTCTGCTGGTGGTCGGCTTCAGCCTCATGTGTCTTGAGCTCCTCCACTCCAGCAGCGTCATAGATGGGCTCAAGCTCAATGCCTTTGCTGCAGTCTTCACGGTGCTCTCAGGTCTCCTGGGAATGGTCGCACACATGATGTACACACAAGTGTTCCAGGTCACTGTGAGCCTCGGTCCTGAAGACTGGAGACCTCATTCCTGGGACTATGGGTGGTCCTTCTGCTTGGCCTGGGGTTCATTTACCT…
>TUCP_000543
ACACAGGCGGTTGCAGAACGCACATTGATGACGCAAGAAAGACCTCACGGTTGCTGGAATGAAGGGATTGGAACCCGCTCCAACATGCAGACACTCGGATTTCTTCTTCTTCATAGTCATCGAAGTTGCTGGTATCGCCAGAGCCTCTGAATTTTGGTATGAATGGAGCCTCAACCTTTCTCTGGTAAATCGCGATCCAGTCGGTCGTAGCAAACCACTTGTGGGTCTTGATGTCACTCACGCCATTCTTCAGGTTCCCAAACCGCTTTGTCAGATCCACCTGCAGCAGATTCCGCAGAAGGTCCTTGAGATCGGAACTGAAGTGCGACGGGAAGCGGACCTTTCCGGAAACAATCTTCTCATAAATCTGAATTGGCTGGTCAGCAAAGAACGGGGGGG…
>TUCP_000544
CTCTCTGAGTGTCTCTTACTGAGCTTGGTGGGAAAGATTCAGACCTAGCTTTTTTGAATCCTCTAATAAAAAATAATCGTAAAATCAAAAAGTTTTCCACCAGGAACTTGAGTACAGCATCAATAGGGTTTTGTCCTGCAGCCTTAGTCAGCAGACATTTACTGGCCACACCTTGAAGTGGACAAAGCACACCTGTTGAGATTGCTGTATAGAGCGTCATCTGACAAGGTGACGAGGTCCTCCATTTCCCAGGCTGTGGATCTGAGTGAGTGAGAGATGATATTGTTATAGCAGTGGGATAGAGGTGTGTTGGGATAAAGGAACAGACAGGTGCAGAGCTGACAATGAGTCAAGCCTGGGCAGATGGGAAGGAGTCTGTCTGGCCTAAAAAGAGAAGGG…
>TUCP_000545
ACGGCTCTCTGAGTGTCTCTTACTGAGCTTGGTGGGAAAGATTCAGACCTAGCTTTTTTGAATCCTCTAATAAAAAATAATCGTAAAATCAAAAAGTTTTCCACCAGGAACTTGAGTACAGCATCAATAGGGTTTTGTCCTGCAGCCTTAGTCAGCAGACATTTACTGGCCACACCTTGAAGTGGACAAAGCACACCTGTTGAGATTGCTGTATAGAGCGTCATCTGACAAGGTGACGAGGTCCTCCATTTCCCAGGCTGTGGATCTGAGTGAGTGAGAGATGATATTGTTATAGCAGTGGGATAGAGGTGTGTTGGGATAAAGGAACAGACAGGTGCAGAGCTGACAATGAGTCAAGCCTGGGCAGATGGGAAGGAGTCTGTCTGGCCTAAAAAGAGA…
>TUCP_000546
ACGGCTCTCTGAGTGTCTCTTACTGAGCTTGGTGGGAAAGATTCAGACCTAGCTTTTTTGAATCCTCTAATAAAAAATAATCGTAAAATCAAAAAGTTTTCCACCAGGAACTTGAGTACAGCATCAATAGGGTTTTGTCCTGCAGCCTTAGTCAGCAGACATTTACTGGCCACACCTTGAAGTGGACAAAGCACACCTGTTGAGATTGCTGTATAGAGCGTCATCTGACAAGGTGACGAGGTCCTCCATTTCCCAGGCTGTGGATCTGAGTGAGTGAGAGATGATATTGTTATAGCAGTGGGATAGAGGTGTGTTGGGATAAAGGAACAGACAGGTGCAGAGCTGACAATGAGTCAAGCCTGGGCAGATGGGAAGGAGTCTGTCTGGCCTAAAAAGAGA…
>TUCP_000547
AACAGTTGTGGTGTCGTGGAGGATTCCATCCAGATTCTGAAAGAATGCCGGATAGCATGTGATCCACAGTCCCTGTCAGTAGCTCTTCAAGGAACAGTGGTTGAAGTATGAGAGTGAAGCTTGAGATGTAACCAAGGCCCCAGAACCTTACCCCTGAGAGCAATGAGGAACATCTTCCAAGAAAAGCTGCCCCAGCCTAAAAGCCTGCCAAGATCGCTCCATTGACGACTTTGCCTGTCTCCGTTTTTCATCTCAGCTAGTCCAAACTGTTGGCGCTCCCTTAAACAAACTGTGGCCTTGGGTACCTCCCTCCACCTTACCCTCCTATTCCTCTTCCATAAGTGTTTGGGGGTCTCTTCCTTGGATTCACAACAAG
>TUCP_000548
CAGGCAGGAAGCTGGCGGCCGCGACTCCTCCTCCTCCCCGTCTGACGCGCGGCGCCGGGCGGCCGCGGCGGCGGCGGCGACTCCCGCACGGCCCGCGGCGACGAGCCGAGCCCGGCCCCTCTCCGCCTCCCTCGGCGCCGCCGCCCACCCCGCTGCTGCCGCCTCCGCCCTCCCGCCTCAGTCAGGACATGTTCTCCGCGGGCCCGCGCGCGGCTCCCAGCGGCCCGAGGGGCGGAGAGGCGGCGCGGAGGCGGGGGCCGAGGCTCGGGGACAGGGGCGGAGCAGACTGAGGATGGCCTCGGGCGCTGAAGACTCCGAATGGCGGCGGTCAAGACCCTAGAGCTAAATAAACCCCGCGGCGGCTGCACAACGTCAGGAACTGGACCTTGCTGCTCACCG…
>TUCP_000549
AGCCGAGCCCGGCCCCTCTCCGCCTCCCTCGGCGCCGCCGCCCACCCCGCTGCTGCCGCCTCCGCCCTCCCGCCTCAGTCAGGACATGTTCTCCGCGGGCCCGCGCGCGGCTCCCAGCGGCCCGAGGGGCGGAGAGGCGGCGCGGAGGCGGGGGCCGAGGCTCGGGGACAGGGGCGGAGCAGACTGAGGATGGCCTCGGGCGCTGAAGACTCCGAATGGCGGCGGTCAAGACCCTAGAGCTAAATAAACCCCGCGGCGGCTGCACAACGTCAGGAACTGGACCTTGCTGCTCACCGTCCTGTGATTGGTCCCGAGGCCTCAGGAGGCGCAGCCAATAGGTGATCGCCTCTTTCCCGGAGCAGGAGGCGGGCCGAGGCCGTGATGTCAGCAGCATGCGTC…
>TUCP_000550
CAAGAGCAGTCAGTGTCTTCCGCTGTTGAGCTTTCTCTCCAACTACTCTCACTGTAATCTTGAAGTGACTGTTCAGACCTGGGAGGTCCCTGGAAGTTCTGGCTGTCTGGAAAGAATTCTCTGGATTACTGACTCACTGTTGCCCTGGTATGCTGGACACATGGACAAACACACACACACACACACACACACACACACACACACACACCCCGGTACATAGACAATTCCTTATGCTTATGGACAGGAATCACTTTTTCAGTAGGTAGGCTCAGACTTTGCTCCAGGCAGGCACTAGTTTTCTGATGAGTGCCCCTCCCTTGGAGGGGGAGTGGCTTGAGTGACAGGAACCCTATATATACCCCACTGTTCGTCAGTTTCTACATATAGATATTTGGAGAA…
>TUCP_000551
GGGCGAAGCAAAAAAGAAAGTTTCGCTAAAAGGGGCTGGCTGGGAGCGCCTTGGGCACCCGGGACATAGCGTGGCGCGGGGACCGTCCTGCCGCCGCAGTCGCCTCCTTGCGCTTGGGGTGTTCCGCGGAGCCGGATCGACCGGCGGGAAGAGCCTTTCTTCTCCAGCTCGCGCCCTTCCCAGTGCCTTGGGCGACTGAGGCTGGGCAGCGCGGGAGTGCCGGCGCGCCCAGGCCTTGCTTTTGCGGGAGGCCCCGCGGCTTGGCTGGTCGCCTGCAGCCCACGCTGCACCCAGGGGCTCGGAGGCCGCGGGCCCGAGAGCTCGGCGCGGTCACCGCGGGCAAACCCTCGCGCGCACACACTCCCTCCGGTGGCTTGCTTAACGCTGGCGACTATAGTC…
>TUCP_000552
CGGGAGGCAGTCTGTATTTGTTCCTTTCAGGCCCCTGGCAAGCAAAGGCAGACATTCTAAAAAGCAGCAATTATCCCTCCTGGCTCCTTTGTACAGAGCTCTGTAAATAATTTATTTGGATTCGAGGGTCTGGAGATGGAAACACACATCTAACCTTTTGGTAACCAGGCGAATACAGAGTCTGGAACTTAAAGGCAAGTAGAAAACAAGTGAGAATGAAACGTGTCTCTTTGAAATCAGAGAAGACAACAAGACCTGAGAGCCCAGGCGGGAGGCTGGAGTTGGCCAGGCTGCTGCTGGAAGGGAAGTTTTCTCATGACATTTAAAGGTCACCCAAGGGGTTTCCACAACCATAGCGTGAGCCCCTATAGCTAAGATTTTGGAGCAACTGTATGAAGT…
>TUCP_000553
AGCAAGCGGCGGCATGAGCCCAGGAGGAGTGGAGAGAGAGAGAGAGGCAAGGTTGAGTGACAGCCCAACGCCAGTCCCCTGTACCAAGACCCAGTGTGCAATACCTTGTTCTTCTAGGATCCCGTTAGGCATCTTCTTGTCGTTGCTGTTGACCACGGCTTTCCTCTGCTTCCTGAACCTTAGAGGCACAAGACGTGTTAGGTCTCAGCACAGCGGGAACCCCCAAGCCCTGAGTGTCGTGATACCCACCAGGAGCTGGTTAGAGCACGTCAGTGCCTGGGGACACTCCTACCTGAAGAAGTAGGCTGCAAGGAGGAACAGGAGGAGGAGCAGAGGCAGCAGCAGCCAGGTCCACCTTCCTCAGAGAGACACATATTTCTGCCCTTGCACCTTGGCTTT…
>TUCP_000554
AGCAAGCGGCGGCATGAGCCCAGGAGGAGTGGAGAGAGAGAGAGAGGCAAGGTTGAGTGACAGCCCAACGCCAGTCCCCTGTACCAAGACCCAGTGTGCAATACCTTGTTCTTCTAGGATCCCGTTAGGCATCTTCTTGTCGTTGCTGTTGACCACGGCTTTCCTCTGCTTCCTGAACCTTAGAGGCACAAGACGTGTTAGGTCTCAGCACAGCGGGAACCCCCAAGCCCTGAGTGTCGTGATACCCACCAGGAGCTGGTTAGAGCACGTCAGTGCCTGGGGACACTCCTACCTGAAGAAGTAGGCTGCAAGGAGGAACAGGAGGAGGAGCAGAGGCAGCAGCAGCCAGGTCCACCTTCCTCAGAGAGACACATATTTCTGCCCTTGCACCTTGGCTTT…
>TUCP_000555
TGTTCTGCTATTTCTGACAGTGGCTAGACTGTCCTATAAGCCTGTGTTTCAGGAGTGCTGTAGACCTGTTTTCCTCTCTTTCAGTCAGTTATGGGGACAGAGTGTTCTGCTTTCCGGCGTGTGGTTTTTCCTCTCTACAGGTCTTCAGCTGTTCCTGTGGGCCTGTGTCTTGAGTTCACCAGGCAGCTTTCTTGCAGCAGAAAAGTTGGTCTTACCTGTGGTCCCAAGGCTCAAGTTCGCTCGTGGGGTGCTACCCACGGGCTCTCTGCAGCGGCAGCAACCAGGAAGACCTGTGCCGCCCCTTCCGGGAGCTTCAGTGCACCAGGGTTCCAGATGGTCTTTGGCTTTTTCCTCTGGCGTCCGAGATGTGTGTGCAGAGAGCAGTCTCTTCTGGTTTCC…
>TUCP_000556
ATTCTCAGTTCAGTGGTTTGCTGCTAGCATTGACCTCTGTATTGGACATGCTCTGGATGTGTCTCTCAGGAAAGATCTATATCCGGTTCCTGTCAGCATGCACTTCTTAGCTTCATCCATCTTATCTAGTTTTGGTGTCTGTATATGTATGGGCCACATGGGGGGGGGGGGAGGCTCTGAATGGCCATTCCTTCAGCCTTTGTTCTAAACGTTGCCTCCCTATCACCTCCTATGGATATTTTTGTTCCCCTTTTAAAGAAGGAGTGAAACATCTGCATTTTGGTCATCCTTCTTGAGGTTCATGTGGTCCCTGCACTGCATCTTGGGTAATTCGAGTATTTGGGCTAATATCCATTTATCATACAATGTATGTTTTTCTGTGATTGGGTTACCTCACTC…
>TUCP_000557
GGCTGCAGCCCTGGAAGACGTTCCACGGGCGGAGAATAGTCGGGAGAGTCCGACTGTGGACAGTCAGGAGGACCTGACTGTGGTTTTCTGGAACCAAGGAGACGGAAGGCTCCTTCTACCCAGGCGGGAGCGGACGCAGGGTCCCACCCCATCTGAGGTGCCGCACCAGTTTGAAGTGGGAGACGTGGTCCTGGTGAGAAGACATCGAACAGGAAACTTAGAGCCGAGGTGGAAAGGACCATATCTGGTACTGCTGACGACGCCCACTGCAGTCAAAGTTGAAGGAATTCCCACCTGGGTCCACGCGTCACACGTTAAGAGAGCACCTCCTGAAGCTGATCCAGATAGATGGGTGCTAGAAAAGACTACTAATCCTCTTAAGTTACGCCTGTGTCGTAG…
>TUCP_000558
GGAAAAAAAACCCGGATAGTGATCACCTTTGTCCCCGTGTCAAGACACACCAGAAGAGGACATCAGATTGATCCCATCACAGATGATTGTGAGCCACCATGTGGTTGCTGGGATTTGAACTCAGGACCTCTGGAAGAGCAGTCAGTGCTCTTAACCATTGAGCCATCTCTCCAGCCCCGAGCACGTTTTTCAACACCTGTAAGTGACACCTGTGACTTCTGCTTCAAGGCTGTGCGACCCTTGCACATTGCTGGACACTGTTAGCCAGCATGAGGGCCACTCAGATCATTGGCGCTGACCGTCCCCGGCATGGCTGAACTTTTGTTTCTCCAACAACATAGCCCAGAATGTACTCTGGCTCAATGTGGGCTGAGCCCGACATTCTCAAGAAGGACCTGC…
>TUCP_000559
GAGCGGGCGCCCTGAGCGCGGCACCGACGTCGGGGGCAACCCCAGGGCAAGCGAGAGCCAGGTCTGGGACCATGCACTAGGGTACCCAGAACACTGCAAGGCCACGCCCTCCTCACTTCAGGGGTCACTCTCCCCACTGCTACCACCCCACCATGGCTGGGGATCGGCTCCCGAGGAAGGTGATGGATGCAAAGAAACTGGCCAGCCTGCTGCGCGGCGGGCCCGGGGGCCCTTTGGTCATCGACAGTCGGTCCTTCGTGGAGTATAACAGCTGCCACGTGCTGAGCTCTGTGAACATCTGCTGTTCCAAGCTGGTGAAGAGGCGCCTTCAGCAGGGAAAAGTGACCATTGCTGAGCTCATCCAGCCTGCTGCGCGAAGCCAGGTACCTGGGGTCCACC…
>TUCP_000560
CATTATCACATCTAATTCCTGCCGTTCTTTTAGCAGCATTTCTGCGAAGCAGATACATGGTTTGGGTGTGAAATGCTTCCTACTGGCTCATGTATTTGAACACCTACTTCAAACAATACCTGGGGTATTGTTTGGGGATGTTCCAGAACCTTTAGGAGGTAGGGCCTCACTAGAAGAAGTAGGGCACTGTGGGGTGGACATAGAATGTCATAATATGGCCTCACTCCCTAACCTATCTCTGCTTCCTGATCCACAGAGATGTGAGCGAACTCTCATGTTCCTGCTGCTACAGTTATGAGCTGCTCCTACTGCTACAATGGACTGGGAGCCAGAACAAATCATTCTTTCCTACAGTTCTTTGTATCCGGTATTTTGTCAAAGCAACAGACATGCCCTAGG…
>TUCP_000561
CCTCACTGCTCGAGAAGCAGGATGGTCCCCAAAACAACGTTCAGGAGGGTGCGAGTACCCCCTTCACAGCTGAGGGCTCTTGATTACCTGGCTCTAGCCCGCAGACTCTTGCACCAGTTCCCAGCACTCAGAGGGGACAGGCGAGCGAGCCTGATTTCCCGGCCCCAGAAGCCCCTCGAGCGGAGGCCCGGAAGCTCAGCTCTCGGCCCTAACCCCGCTGGCGAGGGGCGCCAGGACCCCAACCGGCGGTCGGAGCCCACAGGTGGCGCCGCAACTTCGCGGTTGCGCTGCGCCTTCTCAGCTGGGCCTAGCGCGCTGCCCGGCCTGGCTGCCGTGGGGTGCGCCCCGTCCCCAGTGGCTGCTCACCCAGAAGACGAAATTGAAGACGAAGAGCAGAGA…
>TUCP_000562
GAGCCCCCTCACTGCTCGAGAAGCAGGATGGTCCCCAAAACAACGTTCAGGAGGGTGCGAGTACCCCCTTCACAGCTGAGGGCTCTTGATTACCTGGCTCTAGCCCGCAGACTCTTGCACCAGTTCCCAGCACTCAGAGGGGACAGGCGAGCGAGCCTGATTTCCCGGCCCCAGAAGCCCCTCGAGCGGAGGCCCGGAAGCTCAGCTCTCGGCCCTAACCCCGCTGGCGAGGGGCGCCAGGACCCCAACCGGCGGTCGGAGCCCACAGGTGGCGCCGCAACTTCGCGGTTGCGCTGCGCCTTCTCAGCTGGGCCTAGCGCGCTGCCCGGCCTGGCTGCCGTGGGGTGCGCCCCGTCCCCAGTGGCTGCTCACCCAGAAGACGAAATTGAAGACGAAGAG…
>TUCP_000563
GGGAAACAGGTGTATTTGGGCAGCATTTACAATAGTGTATAGACGGCAGTGTCTGTTAGGCATATCTACCTAAAGGTGAAGAAATATTTCAAATCCATTTGAAATAGACTGAAGTGACATCTTAAAGTGAATCCATTTAAAATAAAATTCAATATACTGTGATAAGCAGATGATGCATTATCTTGTCNNGAAAAAAATGGTAAGTTATGAATATGCAACAGAAATGTCTGCAGATACATACTTATCTTAGAAAACTGACTGACAAACTGAAAACAGTTCATTTATTTTGTAAAGCGTTATGCAGTTACCATCGTTGCAGAAGTATGGCAGGGCCTGGCTAATTTGGGGAGGGACTGCCCTGAATCTTCCATGACCTCACCAACTCTCCCTTAAAATGCT…
>TUCP_000564
AAATGGGCTAGCGGGCAGCCAGGAGAACCGTGTCGAGTCGGCTCCGGAACCCCGGGATAAGAGGAACACGCCTCCTTTTTTTTGCCCCTCTCTTCCGGAAAGCCGGGAAAACTTTCTCCTGTGCTTGACCTGTTGCGCTCTAGTCTCAGTCGTCTATGAGCCTCGGGTGGGTCCAGCCCGGCTGGTCTTGGAGTATAATACTAACTAGTACAAAAGTACCTGTGTGGAAGGGATGGCTGTGCCTTTCGTGGGCCTTTCTGATCTCTGTTAAGTTCGTCCTGAGATCGCTCCTTGTCTCTTTAATAGTAAACTTGAGTGAAACCTAAGTTAGTGGGCAGCCTGATCTACATAACGAGTTTCACGTCACACAGAAAGGCTGAAAAACGAACAAACAAAACT…
>TUCP_000565
GGTTGCTGAGAGCAATGATTGGCTTCTGCGCATTGGGCTTCTTGGTCTTCTCTCTGAAACGGAGTCGCCGGTCCTTTTNNNNNNNNNNNNNNNNNNNNNNNNNNNNGAATCGGTTTTTGCAAGACTCTGGAACTCCATGGCACTGCCTGAGAAGTCTTGGTCCTGCATTTTGTCCTCCAGAAATCCCCAGAAACAATCTAGACGATATTAGATTTTTTTTAAGGTTGTTGTAAAGAAAACGTGATGGTTGACTCAAATAATGCCACAAAAAGAAGGTAATGGCTATGCTACAATCACACTCCAGACAGAGCCTGAACTCCTTCAACTGCGCCCTTGGTGAATACAGGTCTAGTGACCTGTGCTGCAAGTTATGTCCTGCAGGTGAGTTCTTCACTGGAA…
>TUCP_000566
GGTTGCTGAGAGCAATGATTGGCTTCTGCGCATTGGGCTTCTTGGTCTTCTCTCTGAAACGGAGTCGCCGGTCCTTTTNNNNNNNNNNNNNNNNNNNNNNNNNNNNGAATCGGTTTTTGCAAGTAATGGCTATGCTACAATCACACTCCAGACAGAGCCTGAACTCCTTCAACTGCGCCCTTGGTGAATACAGGTCTAGTGACCTGTGCTGCAAGTTATGTCCTGCAGGTATGTTTGTCCAGGAGCCCTGCACGATTCCTCATACCCAAGGACGGTGTGAGACGTGTCCCCCAGGATCGTTCTCAAGGAGTGCTAATGACCTCAACTCTTGTATACCTTGCTCCACCTGTACTAAAGAGCAGGAAATGGTGGCCGACTGCTCTGCCACCAGTGACCGGG…
>TUCP_000567
GGTTGCTGAGAGCAATGATTGGCTTCTGCGCATTGGGCTTCTTGGTCTTCTCTCTGAAACGGAGTCGCCGGTCCTTTTNNNNNNNNNNNNNNNNNNNNNNNNNNNNGAATCGGTTTTTGCAAGTAATGGCTATGCTACAATCACACTCCAGACAGAGCCTGAACTCCTTCAACTGCGCCCTTGGTGAATACAGGTCTAGTGACCTGTGCTGCAAGTTATGTCCTGCAGGTATGTTTGTCCAGGAGCCCTGCACGATTCCTCATACCCAAGGACGGTGTGAGACGTGTCCCCCAGGATCGTTCTCAAGGAGTGCTAATGACCTCAACTCTTGTATACCTTGCTCCACCTGTACTAAAGAGCAGGAAATGGTGGCCGACTGCTCTGCCACCAGTGACCGGG…
>TUCP_000568
TGCTGTGGTTGCTGAGAGCAATGATTGGCTTCTGCGCATTGGGCTTCTTGGTCTTCTCTCTGAAACGGAGTCGCCGGTCCTTTTNNNNNNNNNNNNNNNNNNNNNNNNNNNNGAATCGGTTTTTGCAAGTAATGGCTATGCTACAATCACACTCCAGACAGAGCCTGAACTCCTTCAACTGCGCCCTTGGTGAATACAGGTCTAGTGACCTGTGCTGCAAGTTATGTCCTGCAGGTATGTTTGTCCAGGAGCCCTGCACGATTCCTCATACCCAAGGACGGTGTGAGACGTGTCCCCCAGGATCGTTCTCAAGGAGTGCTAATGACCTCAACTCTTGTATACCTTGCTCCACCTGTACTAAAGGTGAGTATATGACTGAGCAGATGCTGGACTAGCTGT…
>TUCP_000569
TGCTGTGGTTGCTGAGAGCAATGATTGGCTTCTGCGCATTGGGCTTCTTGGTCTTCTCTCTGAAACGGAGTCGCCGGTCCTTTTNNNNNNNNNNNNNNNNNNNNNNNNNNNNGAATCGGTTTTTGCAAGACTCTGGAACTCCATGGCACTGCCTGAGAAGTCTTGGTCCTGCATTTTGTCCTCCAGAAATCCCCAGAAACAATCTAGACGATATTAGATTTTTTTTAAGGTTGTTGTAAAGAAAACGTGATGGTTGACTCAAATAATGCCACAAAAAGAAGGTAATGGCTATGCTACAATCACACTCCAGACAGAGCCTGAACTCCTTCAACTGCGCCCTTGGTGAATACAGGTCTAGTGACCTGTGCTGCAAGTTATGTCCTGCAGGTATGTTTGTCC…
>TUCP_000570
CAACCGGACATGGCAAGGGGCTGAGAGGCGTGGCCACACCAGCGTTCTATAAAAGGTCCCGCGGCTGAGCAGCCGGACTAGTGCTGTGGTTGCTGAGAGCAATGATTGGCTTCTGCGCATTGGGCTTCTTGGTCTTCTCTCTGAAACGGAGTCGCCGGTCCTTTTNNNNNNNNNNNNNNNNNNNNNNNNNNNNGAATCGGTTTTTGCAAGACTCTGGAACTCCATGGCACTGCCTGAGAAGTCTTGGTCCTGCATTTTGTCCTCCAGAAATCCCCAGAAACAATCTAGACGATATTAGATTTTTTTTAAGGTTGTTGTAAAGAAAACGTGATGGTTGACTCAAATAATGCCACAAAAAGAAGGTAATGGCTATGCTACAATCACACTCCAGACAGAGCC…
>TUCP_000571
CAACCGGACATGGCAAGGGGCTGAGAGGCGTGGCCACACCAGCGTTCTATAAAAGGTCCCGCGGCTGAGCAGCCGGACTAGTGCTGTGGTTGCTGAGAGCAATGATTGGCTTCTGCGCATTGGGCTTCTTGGTCTTCTCTCTGAAACGGAGTCGCCGGTCCTTTTNNNNNNNNNNNNNNNNNNNNNNNNNNNNGAATCGGTTTTTGCAAGTAATGGCTATGCTACAATCACACTCCAGACAGAGCCTGAACTCCTTCAACTGCGCCCTTGGTGAATACAGGTCTAGTGACCTGTGCTGCAAGTTATGTCCTGCAGGTATGTTTGTCCAGGAGCCCTGCACGATTCCTCATACCCAAGGACGGTGTGAGACGTGTCCCCCAGGATCGTTCTCAAGGAGTG…
>TUCP_000572
NNNGCTCAGAGCTGCGAGGAAGATGAAGCTTGTGAGGACGACACCAGCAACCACACGGTGGCTCACAACCATCTGTAATGGGATCCAATTCCCTCTTCCGGTGTGTCTGAAGACAGCTACAGTGTACTCACATACATGAAATAATAAACAGTTCTAAGGAGAAAGAGAGAGAGAGAGAGAGAGAGAGAGAGAGAGAGAGAGAGAGAGAATGAGACAGAAACAAAGTGAGACAGAGACAGAGTGAGACAG
>TUCP_000573
AACCACCCAGGGAGGCGGCAGCTAGTGTCAATGTCAGCGGATAGCATCCCTACAAGATTCCCTCATCCAACCTCTTGGAACGCGCGGGCCGTGACCTGTCGTAGGATTCTTGTATGTCCCAGCTAAGGAGAATCATGGAGGAGCATCAACAGGAAGCTGGGAAAGAGAGTAAGGTAAAGGAAGGAAATAAAACCTCTTCCTACTCCACCTCACTTCATCATACCATATCAAGCAGGGAGAGAGACCCGAGCAAGGGAACGCGGCGCTTCTATAAGGCCCCTGCATAGGGGCAGGTTGAGGATGCAAAGATAATCAGGATTTTTTTTCCCAGCCTGCATAGATGGAATCGGACCTGTCACTGTCCCACCTCTGCCCCCTCCCCCAATCAACCCAGTACTG…
>TUCP_000574
GCTCTTTCTTGTTCCCGAGTCAGGCCAGGGGGGATAACCGTAGGCATGCCTGGAATCACTGTCTTCTGTTCCATTGTGTCTTGGTTCCATCGGCTCCTCTTCCTCTTCTTACTTGGGAAGTCCAGCGGCGTGGCGTTCGCTCCGGTCGCCATGGCGCCCCAGGGGACCGGCACCAGCGGTTCCTCGTCCTCCGCGGCGGCTTCTCCTTCACGAACCTTCGCGGGTTGGGGGGAGGGGACCCGACTACGCTCCCGAAGAGCGCGGGGAGCCCGTCCTCTCACGCGGCGGGCGGCGGCGGCGCCAGACGCACAAAGAGGGAGGAGAGAGGACGCCGCGGGGGCGGGTTGGGGGCGGCGGGGCCGCGGCCTGGATTGGGCCGGCCCGAGGTGAGGTCGGAGT…
>TUCP_000575
CAGCCAGCCCCAGAGCTGACAGTGCGGCGCCGAGGGCAGTGGGAGGGAAGGGGATGAGCACGTAGTAGTTATATTCCTTTTCTTTTTGCGTTTCCTCTTCGTGGGAGAAGCCTGAGGCAGCCGGGGAGAGGGTCCCCAGATCCCCCTGCAGGGAGAGGGCCGCACCCTCCTCCCGGGCCTTCCCGGGAGGAGCAGCTGGCAGTGGGGCGCGGTGCCTGGACTGGGTGCTCAGACGAGCCCTCGTCGCGGTTGCGGTACTTGTACATGGCGTAGAGAAGGATAAGGATGCAGAGCGCCGCCGCCGCCACGATGCCCACCACCATGCCCGTGGTGCTGCTGGATTCGCGGATCACTTCCACCGCGCCCGGCGGGCCGCGCTCCCCCGGACCCGTGGGGTTG…
>TUCP_000576
GGACAGCCAGCCCCAGAGCTGACAGTGCGGCGCCGAGGGCAGTGGGAGGGAAGGGGATGAGCACGTAGTAGTTATATTCCTTTTCTTTTTGCGTTTCCTCTTCGTGGGAGAAGCCTGAGGCAGCCGGGGAGAGGGTCCCCAGATCCCCCTGCAGGGAGAGGGCCGCACCCTCCTCCCGGGCCTTCCCGGGAGGAGCAGCTGGCAGTGGGGCGCGGTGCCTGGACTGGGTGCTCAGACGAGCCCTCGTCGCGGTTGCGGTACTTGTACATGGCGTAGAGAAGGATAAGGATGCAGAGCGCCGCCGCCGCCACGATGCCCACCACCATGCCCGTGGTGCTGCTGGATTCGCGGATCACTTCCACCGCGCCCGGCGGGCCGCGCTCCCCCGGACCCGTGGGA…
>TUCP_000577
AGAGGAGGGTACCAGCCAGACCCAGACAGTGAGGGCTGAACCAGACAGCTTTATTAGGAGGCTTCTTAAAGGCAGGGCAGGACAGGCTCGGGGTGAGGGCAGAACCCTGCTGTGGCCAGGCTGGAACAAGTTGCAGGCTTCTGAGACCTCTCAGAGCTGAGAACGAGGTCCTCCAGGCCCAGGTGGGTCTGAGGGCAGAGCAGATAGGTTAAAGGGAATTGAGGACTTCTGGAAGACCCTGGGCCGCCTCCCTGCCTTCACCGCCCCACTGCATGGATGTAAGCAATGGCAAATTGAGCGGGTGTTAGAGGGCCAGGTTAGTAGTGTAAGGCGGCCACACCAGGCCAGGCCCTGCTTACCAGTCCTGTTCAGGGTGGGCAGTGGGAGCCTCAGGCTGGA…
>TUCP_000578
TACAGGTTAATTCAATCACCCTGTGGGCTATTGCCAGATCCTGGCCAGTACCCATGCCAGTTCATAGCAATTCTACTGTTTTACCAACCTTTTTCTCTACCTCCTGTTTGCGTGATGTTCCTTGTATAGTGCCAACTGGAGAAATGCCCCAACGGTATGCCGCCACTAACGTTTCTCTGTTGCATACCTTATGTTTTACCATTAAAGACTCTTCCCTGCCCTGTATTTGGTTGCGTAGAGCCACGTTAGCTAATTGGTTGAATCCTATAAGTGACAGCACAATGAACACCGGGATCATCCTGGCTGCTTTGAGTCAAATTGCCCAGGGA
>TUCP_000579
AAGCGGATCTCTGAGTTCGAGGCCAGCCTGGTCTACAGTATAAGTTCCAGGACAGCCAAGGCTACCCAGAGAAGAAACCTTGTCTAGAAAGAACAAGGAAAAGAGGAGGAAATGAGTTTTTACCCCCTACACCTGCAACAACCAATTCTAAAGTCAGATCTTCACTCAAAAGTGGGACTTAAGAGATAAGAACAGGGGCTTCCCTGGAGTCCAAAGAACTTTGCACTGAAGTTGAACCCCTGTATCGGAGAATTGAGTAAACTGTTCAGGCCCCACCTTGGTGAACACACAAGACGCCACAGAAAAGAAAAACCCTGCGCGCCTGCCTCTCCAACGGCTGGCCCGGTGGTCACTCCGGCGCCTTCCAAGGCCACTTCCAGCCCAGCGATCAAGTCGCGG…
>TUCP_000580
GGCACCTGGAACCTACGACTATAGGAACTGCTGCAAGGAAGGGGTGACAATTTACTGAATTCATTTTGTTCCTGCTTGGGTTTTTCTATAAAGGGATGTCTGTTCAGCTGGGGCCCAGGGCCGAAAACATCTGAAAGCAGGTCTGCTCCGATTAAACTCAATGCTTTTAAAACTTCAACAAAGCAACGCGGACCACTTGCCACGTCGCCTGCACCTCTCAGGCTTGGCTGCGCCCCAGAGAGTCGGTCCTCGGAAGCCAGGCAATGGTGGTGCATGCCTTGGATCCCAGCATTCTGCAGTGGAATCTGATGCCCTCTTCTGGTGTGTCTGAAGACAGCTACAGTGTACACATATACATAAAATAAATAAATCTTTTAAAAACAAAATCAGGAGCTGGAG…
>TUCP_000581
GTCCTTGGCCTTGGGCTCAGCAGCCAATGCCTGCTCACACTCATCCATCTCTTCCTCAGGAGCTGGGGCAGCTGCCTTTTTTTCCTCTTTCCGCTCAGTCTGGGGCTTCTGCTTCTCTTCTCGTGAGCCCTTTTCTTTCCTCGGGGTATCCTTTTTTGGCTGGCTCTCTGCGAACTTCTTAGCATCAAACTGAGCCATCTTTTCACACAGCTTCACCTCCCCCAAGATGGCCCTGAACTGGGGCTGGTTAATGCAGGTAAGGAACCATCGGTTGGTATTGGGG
>TUCP_000582
TGAAGTTCTAGCCAGAGCAATCAGACAACAAAAGGAGGTCAAGGGGATAGGGATCGGAAAAGAAGTCAAAATATCACTATTTGCAGATGATATGATAGTATATTTAAGTGATCCCAAAAGTTCCACCAGAGAACTACTAAAGCTGATAAACAACTTCAGCAAAGTGGCTGGGTATAAAATTAACTCAAATAAATCAGTAGCCTTCCTCTACACAAAAGAGAAACAAGCCGAGAAAGAAATTAGGGAAACGACACCCTTCATAATAGACCCAAATAATACAAAGTACCTCGGTGTGACTTTAACCAAGCAAGTAAAAGATC
>TUCP_000583
AAATTTTTCATAAATAAATAAACAAATGATGTTTATTCATGTGTTTTCTGTGTATGCACATGTACATTTCATTTACTTATTTTTCACACTCAGAGGGCATTTGCCATGCCACATGTACAAATGTCAAAAGATCACTTTTGAGAGTCAGTTATCTCCTCTCCAGGCAGATCTCAGGGTTCAAATTCAGGTTGTCAGTCCTTGCTGGGAGTATTTATACCCACTGAGTCATCTTAGGGGAGGCAAAAATTGCCACGAGTAAACAAAACCAATGAGATCAGTAGCTCTGGTAAAAACAGGAAAAGAAAGAAGAAAAAAAAAAGCTGGTAAAAAAACAAGCAGGGTCATTTCCTTTAAGTGCTTCTGTTAGAGGAAAACAAAACTAAACCTCAGAGCCAAAAG…
>TUCP_000584
TGTTTGTTTGTGGGATGGGCCAACTGTTTGCACAAGCTTCTCTCAGACTGGGGGTTTTTTTGGTCTGCTCCTACCAAAGCAGTTCATATTGAAAGTGAAACTGACATTCTCAAACTTTATATATAAACCCAAAGAGAAGATCAGCAGAAGCCGAGCAGACAACCAGAGCTGCAAGATGTCTGTGCTCCCTGGAATAATTGTCCTTGGTGGGACGATCCTCATGTGCCTGGTGTGCCTGCTTGCTAGTAGGAGGAATAATACCTGTTCATTCTCCTACCGGAACACCAATAATGTATATGTGCATCGGCCCCAAGTCATCATTGAAAACACAGTGTTCTCAAGTGGACAAGACCTTCCACTGGATTGTTCAAGAGAGATCCAGCCTTACAAGAAGGAAAA…
>TUCP_000585
TTCTATTATTTATACTCATTTTCCACACTGCATTCTCAATACTAGTTGGATCAATAAGGGAAGAGACGGGAATTGATATGAATACAAATAGGTAAAGAAGACAACAAACTATTCCCACAGTGAGATGACATAATACTATAGAGATCCCAAAAATTGTACTAGAAGACTTCTCAAAATGAAAATCAAATTCAGGAACATGGCAAGATATGGAATCAACTTGCACAAATCACAGAACTTTTCTCTGCAGCAAACACATATAGAAGGAGATCATTGACACACTCCCATTCACAATATCCTCAAAAAATAAAATAAAATATTTAGGAATAAACCTGACCAAGGAAAAGAAAGACCTCTGTTTTAGAACATTAATGTAAACTGGTAGAATTAACGTTTTGAAAA…
>TUCP_000586
AACAAATGAACCTCCATATAGAATAATTTCATAGTACTTTATATTATGATGTTGTATTTTAAATTAATACTTAAAGACATTAATAAAATAGTAGAAGACAAAGCATTAAGCTCAGAGTTCTCATCACTGGGAGTGTATATACCTCTCCCTCCTCTTAACTTTACTGTAACTGTAAACCTGCTCACAATGTAAACATTTCAGCTGAGCTTCTCCAGGAATCACTGCCAGGGTGGTCTGTTCAAGTCCTTGCATGGTTTCCAGGGCAGCAGACACAGTACTGAAATAAGAATGAACTTTCAGATGAACTTCTGGAAATGATTTAATGCAGCATTTCCACATAAGGTTAATCTTCAAACAAAATCCTCCTATGTTATAATAATAATAATAATAATAATAATA…
>TUCP_000587
ATTGAATCTGTAGATTGCTTTTGGTAAAATGGCCATTTTTACTATATTAATCCTGCCAATCCATGAGCATGGGAGATCTTTCCATCTTCTGAGGTCTTCTTCAATTTCTTTCCTCAGTGTCTTGAAGTTCTTATTGTACAGATCTTTTACTTGCTTGGTTAAAGTCACACCGAGGTACTTTATATTATTTGGGTCTATTATGAAGGGTGTCGTTTCCCTAATTTCTTTCTCGGCTTGTTTCTCTTTTGTGTAGAGGAAGGCTACTGATTTATTTGAGTTAATTTTATACCCAGCCACTTT
>TUCP_000588
AGAAAGGATATGTTGTTGTGAAGGGCCTCCTATGTTGCAGGTACTACGCTCTGTAATTCACACTGGCTCTGCTTTGAGTCTTGATTCTTTTGAGAAGCTGTTGTTACCTCTGTTTGATGGATGGAGACTGAACCTCAAATGACTTAAGGAACTTGCTAATGATTCCACAGCCAGCAGAAGGCAGAACTAGCCACGAACTCTGAGTACATCAGGGACAAAAGTCAAGTTTAGCAAGACTTTTTATTGTGATGGACTTCAGAGTCCACAGAAATGAAAAGCCAATGAGTTTTCAACTACTTTTCCACATTCTAGAAGACGTTCCTTGAAGGGATAGGAGGTTGGATACAAAGTTCTCTCAATGTCTATAGAAGGCTTGGTTATAGAATCCTTCCCATATGC…
>TUCP_000589
CACAGACACAGAGGGAAAAGACAGGGCAGATAACCCCCCAAATCGTTGAAATCACGGTGTTCTTTGGGATTTGGGCTTAGGCCATTTGCTTTTCACTGCCTAATGTGAAAAAAAAAATTTTTTTTTTTCAAACCTTGCTTTCCCGGAAGAGTGAAACGCCTGTAGTGTCCTTCCTCTTAGACAGGACTTGGCACCAACTTTGGAAATTATAAAGTCTGTCACTGTCTCTCTTTTAATTTATTTTTCTCCTCTTAGGCATTCAAAGAACAACAGTGAAAGTTGGTTTCCTATAAAGGAAAGATGAGGTCCCTGGCGCTTGGGACTTCTCCCTGGGTTGTTGACGCTGTCATGATATTATAAATTGCGTTCTTGGATTTGTTGCTACGGCTGGGAGATGTA…
>TUCP_000590
CGCTCTTCTGTGACAACCGAGATACCTCAAACTAAGAATAGGATCCTGACTGATGGAGGAAGGCATAAATTGGTAAAAGATTTTGAAGGAAGAGAGTGGGCACACCTTGATGGCCTTACCCTGTGGCCTGGGCAGTTTAGGGTGTTTTGGCCTCTGATTTCTCTTCTACGTAGCACAGAAGAAGCTGAAAACAGTGCTTAGCACCAGAGCCTGGCATGTATAAGAACATGAGAGCAACATCCAGCACAGAAAAATAAAGTGGGGGACGTCCTGGAGCTCACCTCCCGATGTGATAATAAACTGAATTTGGAAAGCACGCAGCACAAGAATGAAGACCATTCTCAGCGAACATTCCAGAAAATGTCGAACATCACTCTGAAGGGGCGCACAGTGATTGTG…
>TUCP_000591
CTCTGAACCCACTCCATCAGATGCATGACATAGCTGGCTATCTTGCTTTGACGTTTCTTGCTGGGGATGATGGCAATCTCCTTGCACACACACTTGTTGGTGTGGAAGTCATCACCCAGGCGCGTGTGCTACTTCTCAATGATGACTTGGTCACCTTCTTCACAGTCTTGGTGGGAACACAGTCCATGTTGGCCGGTCTTGTTAAAAGAGCGATGACCTTAGCTCTATGGGGAGCAAAAAATTGATGACAGCCTCAGGCCAATATTTATTAAGAAAACCAGG
>TUCP_000592
CCATCCCACGGACCACTGAGGAGGGACCTACAGCTCCATTCCAGCAAGGCAAGGCAAGCTGGTTCCCAGTGGAGGTATATCTCCAGCCTCAACAGGTTCCAGAGCATGGAGAGCCCCGGAATCCATCTCTTTCAGCCTCCTGACTGTGGACACAGTAAAGTGAACAGCTGGGGTTGTGCACAGAAACAAAATTAGTGTTCTAGAAACCCATCATTGCTGGATTGACACAAAGACCTTTCCCGTGCTTTATGACACAAGCACTGAGTCACAGAGGGCCCGCGGCTCCTAGCACCTGAGAAGCCCTAGCCGGTTGGGCTAAATTTTGCCCGCGTGGGGCTGATGGGGAAAGATGGAATTTCTTGGAACCATTCAGACAGCGAGTTACTGTGGCTCCAAGAA…
>TUCP_000593
CAAAGTAGCTGGAGCTTGTAATAAAGGCTCGGATGAAAGCACGCACAAGAGGACAAAGGGTCAATGTTATGTAGGCTGAGCTGCCCGCAAAGCTCCACGCTGACACGAGAGAGGAGGAGGAGGAACCTCTTGCAAAGAATGTAAGCTCCACACGGTCACAAATCACTTCTTAGCCACACCTGTGTTGCTCAGATCTGTTGAGTACATACGCAGAAATACCCAACAGAAGCAACTGAAGGGTGAAGGGATTTATTTTGGTTCAGTTTCGGAGGCAACAACCATCACGTTGAACCAGCCCGTGGTGGTGGTGCATGACGCTGTGACTCCTCACCTCTTGGCAGAACAGGCTGGGGTTGTGCACAGAAACAAAATTAGTGTTCTAGAAACCCATCATTGCTG…
>TUCP_000594
GGGGGGGGGCGGCGTACAGGCCGGAAACGTCTGTGTGGCGACACGCCACCTCCTCAGTGAATGGACCTGACTGGACTTTTTAAGCCCATCAATAAACATGAGCGGTACCAAGCCTGATATTTTGTGGGCACCACACCAGGTTGATAGATTCGTTGTATGTGACTCAGAGCTGAGCCTTTATCATGTGGAATCGGCTGTGAATTCAGAACTCAAAGCTGGATCATTACGTTTATCTGAAGACTCTGCAGCTACATTACTGTCAATAAACTCAGATACACC
>TUCP_000595
GGTTTGAGGGCTTTAACTGGGAAGGCTTAAGAAAAGGCACCTTGACTCCTCCCATAATTCCGAGCGTTGCGTCGCCCACGGACACAAGCAATTTTGACAGTTTCCCTGAGGACAGCGACGAGCCACCGCCTGATGACAACTCAGGCTGGGACATAGACTTCTAATGCATTTCTCTTACCTGCTTCTGCCTTGCTGAAGACAGCTTTTTTCTCTGAGACACAGCTGCCAGCAAACCTGAGGGAAAGAGAGAAGATGAGTGCTCGGGGTCACCATGATGCCTTTGATCGATGCTGCTCCAGTCAGTAACTACAGTGGCATTAGGACTTAATGCTTAGACTACGACAGTGCTCTTTACCTGTTTTATGTTTGAACCTAAAATAGCAGTTGACATGGTGGTCC…
>TUCP_000596
GTTTCCAATAAAAATGACAAAAATTAATCCTGGTTTACTGACAGGCTTCCCTTATTGGCCGGTTTTGTTATATCAGTTAGATAAGAAATTGACTCACAATTAGTATAGGCTCCGTATCTGTTTTTGCTAGACACGCGTGTCAAATATGACTAGATGTTAACTACAGGGGTTGACCAGCTAGAAGAGGCCCCTGACCTCATAGTGTTTATCATCCAATCAGATGGGAGTCTGCTGTCTGGTGTGTTTCTTAGCAGTCTACCTAGATTGTTTGAATTTACATTTTTAAGGATGGCTTTAAATCACTTCACTATTAATGACTGGTTGGCGTCCTTCCCACTTTGCAGAGGACTTAACACTATCACTCTGGGTTTCCTCTGACAGCTCTTTCAAGCATTTAAT…
>TUCP_000597
GGAGGCCCAGGACAGGAGCAGGGTGGGTTTCAGAGCAGCGCCAATTACCAGATACAGAGTTTCAGTCAATTCGCTTACTGGTGCAGCAGCATTAGTAAAATCTCTGTGGAGTATGGATTCCAAAAGTAACTGTAGCTGACGAACATCCGTAATCCCAAACTCAAAGGTAAAGCACCCATATTCATAAAAGATTTTCAAAAGAAGTGCTTACTTCATAATTTATGATCTTCAGAAAACACACCCTGTGTATGTAACATATGATTTCTTGAAGTTGAGTATACCTTTGTAAAGCCCCAAACGCTTCCATCCTCCCTATAAAAGGATTGATAACTCTATCTCGGCAGTTTAATGACACAACAATAAACAGTGACATTGACTTTCTTATTGTCTTCCACACAG…
>TUCP_000598
TTTTTTTTTTTTGTTCTTTTTTTGGAGCTGGGGACCGAACCCAGGGCCTTGCACTTCCTAGGCAAGCGCTCTACCACTGAGCTAAATCCCCAACCCCGTAATTCTTTCTGAAATTACACTTACATCATTTCTCCCTTCTCTTTTGTCCCTCCAAACCCTCCCATACATTCCGGCTTGCTCTTTCAAATTCACAGCCTCTTTCTTGTTAATTGTTGTTATACTTGTTTGTGTCTATGTATGTATTTCTAAATATATAAATACAACCTGCTCAGTCTGTTTGGTATTGGATAACCAGTTAGTACACTCTTCTCTGGATAAGACTGTTTTCTCCACTTTCAATGGAAGTTTAGTTTCTTCCTTCCTTCCTTCCTTCCTTCATTTATTTATTTATTTATTTAT…
>TUCP_000599
GAGGGGAAGGGGGAAAGAGGCAGAAGGAAAACTGCAGTCAGGGAAGGAAAAGTTTTGAAAACTATAGCTTTGGAGAATTTTCAGATTACCAACCCTTACAATCCCTTACAAACAGCTACTTCTACTAACATCAACTGTGAATATTGTCTATCTGTCATGCACAGATCAGCTTAGTTCATTAGGGGCAAAATTACCATTCAAGTATGTGAGAAATGGAGTTGTCTTCTGATAAGAATAAAATCAGAAGGGTCTATTCTAAGGTGCACTTACTATGTGTGCATTCATATATAAAATGCTTCTCATGAAGTTGTAATATAACACTGTGTAATGTACCTTTTAAAGACAATAGGTGTTGCTAACAAGCATGAAATAAACCTAATATTCACTTATATTGAGCTT…
>TUCP_000600
GAAGGACACTTCATATTCATCAAAGGAAAAATCCACCAAGATGAACTCTCAATCCTAAATATCTATGCCCCAAATACAAGGGCACCTACATACGTAAAAGAAACCTTACTAAAGCTCAAAACACACATTGCACCTCACACAATAATAGTGGGAGATTTCAACACCCCACTCTCATCAATGGACAGATCCTGGAAACAGAAATTAAACAGTGATGTCGACAGACTAAGAGAAGTCATGAGCCAAATGGACTTAACGGATATTTATAGAACATTCTATCCTAAAGCAAAAGGATATACCTTCTTCTCAGCTCCTCATGGTACTTTCTCCAAAATTGACCATATAATTGGTCAAAAAACGGGCCTCAACAGGTACAGAAAGATGGAAATAATCCCATGCGTG…
>TUCP_000601
TAATATCAAATAAAATCAATTTTCAACTAAAAGTCATCAAAAAAGATAAGGAAGGACACTTCATATTCATCAAAGGAAAAATCCACCAAGATGAACTCTCAATCCTAAATATCTATGCCCCAAATACAAGGGCACCTACATACGTAAAAGAAACCTTACTAAAGCTCAAAACACACATTGCACCTCACACAATAATAGTGGGAGATTTCAACACCCCACTCTCATCAATGGACAGATCCTGGAAACAGAAATTAAACAGTGATGTCGACAGACTAAGAGAAGTCATGAGCCAAATGGACTTAACGGATATTTATAGAACATTCTATCCTAAAGCAAAAGGATATACCTTCTTCTCAGCTCCTCATGGTACTTTCTCCAAAATTGACCATATAATTGGTC…
>TUCP_000602
CTTAGATATCAGATAGTGAGAACACGGCCATTCAATTTAATTCCACAGAGTACTCTGTTAATATGACATACAATGATTCCACTCATTAAAACAAGATCTCCGGAAGTCCCACACCCGCGGATCCCGGCCCGCAGCAGCTCTCTGCTCCCAGGCCCCGTGGGAGAGAGACCCGACCGCCTGGTCAGGTGGGCACTCCTGAGGCTGCAGAGCGGAAGAGACCACCAACACTGCTCACCCCTGCCCACATCCCTGGCCCAAGAGGAAACTGTCTAAGGCCTCTGGGCTCCCGTGGGGGAGGGCCCAGGAGCGGCAGGACCCCTGCCTGAGACACCGCCGGAACCTGAAGGAAACAGACTGGATAAACAGTTCTCTGCACCCAAATCCCGTGGGAGGGAGAGC…
>TUCP_000603
ACACACACACCACACACACACACACCACATACCACACACACACACACACACACACACACACACCTAAAGTACCTAAAGTGTTTCTCAAAGAATGGGCCATGGAGCAACTGGATCAAAACCCCCTGTTGCTCCTAGCAACCATAAGGGTGCTGGGACAGAACAGTCTTTGTAGCAGAAACCTTGCAGGTGATGCTCCTAAAGTTAAGGACCAGCAGCAAGCACCCCTGGAGGTAAAGCATTAACACACACACACACACACACACACCTAAAGTACCTAAAGTGTTTCTCAAAGAATGGGCCATGGAGCAACTGGATCAAAACCCCCTGTTGCTCCTAGCAACCATAAGGGTGCTGGGACAGAACAGTCTTTGTAGCAGAAACCTTGCAGGTGATGCTCCT…
>TUCP_000604
CACCACACACCACACACCACACACACACACCACATACCACACACACACACACACACACACACACCACACACACACACACCACATACCACACACACACACACACACACACACACACACCTAAAGTACCTAAAGTGTTTCTCAAAGAATGGGCCATGGAGCAACTGGATCAAAACCCCCTGTTGCTCCTAGCAACCATAAGGGTGCTGGGACAGAACAGTCTTTGTAGCAGAAACCTTGCAGGTGATGCTCCTAAAGTTAAGGACCAGCAGCAAGCACCCCTGGAGGTAAAGCATTAACACACACACACACACACACACACCTAAAGTACCTAAAGTGTTTCTCAAAGAATGGGCCATGGAGCAACTGGATCAAAACCCCCTGTTGCTCCTAGCAACCATA…
>TUCP_000605
ATGAAATCATTTGCAAGAGTCAATTATATGTACCTCCAGAGCTCTATTCCCACAGAAATAACATTATAAGTGATCGTTGGATTTGTCATATTTAATCTAATATAAAGCCAAGATACATTTGAAATAAAGAATAGGAAGGCATGCTGGAATACCCAAAATCTATCAGAGGAAAGTGACAAATGATTGAAATGAAAAATCATTTGTGCCAGACCTAGTGACATGTGCCTTTAATTCCAGCACCCTGGAAGCGGAGGTGGGAGGTTCTCTGTGAGTTCGAGGCCAGTTTGATCTACATAACAAGTTCCAGGACAACCAGGACTACATAGAAATGTCCTGGTCTCAAAAAAGAGTTATTTGAGGAAGGCCAGAAGGGGCTGGACAGTTCAACTCTGGAGCTAT…
>TUCP_000606
GACAAAGCAAGAACAGAGAAAGTTTTGGACATAATGTAGCTCAGATTGTCCTCCCCGGTTGTCTCCTCAATCAGATACTGTTGTAGTTATTCTTAGTATCTGATGAAGACACCAATATGTATGCCTTAAGCTGAGTGGACTGAGCTCAGGGCAAGAAATGGTGCTTCTGGGCAAGACATGTGTGGTTTCTTACTGTTCTATCCGAACTCTAGAAGAAAAATGAACTCCTTCATGTTGACTTCCTGGGATGTGATAAGGTGCCACCCAATCACTGAGTGCCCATCTCTGTTCTTTTAAAATACTCAGTGGAGCTGGGGTTATGGCTCAGAGACAGAACACTTACCCAAAGCCCTGAATTCTGTCTTTACCAACATTGAAACACTTTAGATAAATCTGCGT…
>TUCP_000607
GAGAGAGAGGGAGAGGGAGAGGGAGAGAGGGAGAAAGAATAGCAAGATGGCTCTGTGGTAAAAAGCAATTGCTGCTTTTGTAGAGGACCCATGTTCAATTCCCCAAACCTACGTGATGGCTCACAACTATTCCTAACTCCAGCTCCAGAGGATTCAGTGTCCTCTTCTGACCTCCACTGGCACTACTCTCATGGTTCACAGACATACATGTAGATAAAACAGCCATGAAGCATAAAATTCAGTCAATTCTAAAAGCTTTTGTAAAAAGATATTGGCTCAATAGGAATGAATAAAACCTGTGTCTCCATATGCAATGTCACAGCAGTAAAAGTGGAGCCCTGGAGATAAATGGGCTGCCAGTGGGATTTCCATAGCTCTCACGTCTATCAACTACTTTAG…
>TUCP_000608
GCTCTCTATTGGATGTAGGATTGGTAAAGATCTTTTCCTAATCTGTGGGTTGCTGTTTTGTCCTAATGACAGTATCCTTTGCCTTATAGAAGCTTTGCAATTTTATGAAGTCCCATTTGTCAATTCTTGATCTTAGAGCATAAACCATTGATATTCTGTTCAGGAAATTTTCCCCAGTGCTGATGTGTTTGAGGCTCTTCCCCACTTTTTCTTCTATTAGTTTAAGTGTATCTGGTTTTATTTGGAGGTCCTTGGTCCACCACACAAAGACCCAACAAAGAAAGAATTTCAGACCAATTTCCCTTATGAATATCAATGCAAAAATACTCAATAAAATTTTCGCAAACCAAATCTAAGAACACATCATAATGACCATCCATCATGATCAAGTAGGCTTCA…
>TUCP_000609
CCTCACAGTCAAGGTAACTTAAAAAAAGAAAGTACTTAATTGGACTTGCAGTTTCATCAGGTTAACATCCTTGGTGACAGAGCAAAAGCACAGGAGTGCACAGCTGGAAAAGCAGCTGAGAGCTCAGATATCACATAGAGAGGCAAAGAAAGAGCCCTAGAAGTAACTTTTAACACCTCAAAGCCTGACCCTAGTGACACACCTCTTCTAACAAGCCACACCTCCTAATCCTTCTTAAACAGTCCCACCCATTGGAGACTAAGTATTTAAATGTATGAGACTCTGGGAACCATTCTCTTTCAAACCTCCACCTTCCAACCCCTATTGTCTCATGGTCACATCATAATGTAAAATACATTTAGTTCAACTTCCAAAGTCTACATAGTCTTTTAGACTCAA…
>TUCP_000610
AGCAATCTTCAGGCGTGGCTTTTAAGCACACGGAGTTTGTTAGAGAAGCTGCTTTTGGTTGCATATTGTAGCATATTCCATAAACTGTTGAGTCTTGCTGCTGGGAGCCTTATTAATGATAACTCCATTCCTAGACTAATGAGGTCCTACAGGATATAGATCCGGCTTATGTTTTCTTCGCTCTTCTCCTCAGCCTTCATGGAGTTGGAACTGTTCAGTCTCTGTGGAACTGCCAGCCTGTGCCTGGAAATTCCTGGGTTTGTTTTACTCCCTTCTCTCTTGTTACTCCCACCCTGAATGTATTTTAGCTCAGTGAGCCTCTCCACCTAAGAATCCTAGCCTGACTTTTTTTTCCTATATAAAGACCTTATTTTAAGCCTACATATTACTGACATGTTT…
>TUCP_000611
ACGGTTTTTAAGTTGGTGTTATCTTGTATATTTAAAAGTTGAATTTAAGCAGTTCTCCCACTTTTACCCCAAGCTAAGACATAAACACATTTTATAACCTAATCATAAACTTTTGTTAATTCAGCTGGTTTTTTTTATACTATACCCTGGAGGCCATAAGCCTCTTAATTATTTAAGAGAAATTTAACAATATGAACTAGTTATGCAGTGCAATTGGTGGTTTACTTGTATATAAAATAAGCCATATAATGAAGTCCAGATAGAATTTGAAATGTAATTAAAAGTATGATAGTATGCATATATTTGGAAGAAAGTATATTAAATTAAGTTAATTAATCATTTATTTTCATAGGACTTGGGAGTAAATCCAGGGCCTGGTATTTGCTAGGCCAGCACTTT…
>TUCP_000612
CTCTCCTCTCCTCTCCTCTCCTCTCCTCTCCTCTCCTCTCCTCTCCTCTCTTCTCCTCTCCTCTCTTCTCCCTTTCCCTGCCCTTCCCTTCCCCTCTCCATTTGTTTGTTTGTTTGTTTCTTTCTTTCTTTCTTTCCTCCTTTTTACTACTCAAGTTAAATTTTCAGTGTAAGCACAGTACAGTTGCCCACAGTACTGAGAATCAGTGTGTTGATGCTACATTAACAAGGATCACACCACAAAGTGTTCTCATTACCTAGGAAAACCTAGAGGACTCCTTCTACCATCCCTTTCCCTTCCAGGCAGGATACATGCATGAATACAAAGGCCAAGAGATGGAGTCGTGGAATTCCATAGACCTGGATTTCAAGCTTCTGATATCCTACATTGTCACATTGT…
>TUCP_000613
CTTTAGAGATGTGGACACCCTCAGGAATAACCGGATAAGAATGAGGTCAGGCTAATCATTTCCCAGGAAATAACGTCAAGCAGGTGGTGGCAGTAGTCTTTAAAAGAAGGACCATTGAATGTTAATCATTAGTGCAGGTCTCACTGTGGAAGAGCACATGTCTTAGTCACCAAGAACAAGAAACAGAAAGGCATTAAAAGTGTGACTTGAATACCCATCAATTTGACTAAGTTCTCATCACTGCCACTCAAGGGCACTTAATTTGCATTCAACAAAGGTTTACAATCTAAGTCGTGGCAGAGTAACTTTCCGCATGATTTAAACTAAGCTTTGGAAGTGAAACAGCACTCACAGAATGAAATACAAGGCATAGGATTTTCTATTTTATTTTTCTCTTTA…
>TUCP_000614
CTCTGAGGGCCACCAAATAAGGAAGGACATCCTTTTTCTCCACCTTATCTGTGTGCATGTTAGTGGGCAGAGCAACTTCCTCATTCATGGCAGCATCCCCAAACATGGCTTGGAAGGGACGAAGGTGCTGCAAAAAGCCGAGAGATAAAACTGGTCAGGTGAGAACTATGCCATCAAGCCACAAGCGACATGCTCAGCCTGGAGTCCCCTCCGAAGGCTTAACCCATTGAAGGCTGGATCTCATTCAAGAGTGTGAACCAATCAACCAACCATTCTATCTGTCTTCAAATGGACAAACCCTTAATTAGGGGAGGAAAACTCTTCAGAGTCTTTAAAACTGACAGGCCTGGAGGAGAGATTGGTTTTCTCTGCTTCCTGAGACCCCTCTCTGTTTGCAGA…
>TUCP_000615
AAAAAAAAATAGCTCCTCCTCCTTCTTGCTGTGCAGGTCCCAAGCCTTAATCTTGGCCATTGCTGCGTTGTTCTCTAGTTGTAATTCTTACTGCTGCTCTGATGCAACACTACAGGTGTAAGCAACCGCAGACTGCTACAGAGCCTGTTATGATCTGACAGCAGAGGCTGTTATCTCTGTTCTGTGTGAAAGGGTCTAGGAGAAGAGGACATGGTACCGTGCTTGCCATTCAGATGTGAGCACGAAAAGCTCAGTATCCAGCACCACTGTTAAAGCCAGACTGAAAGCTGGGCTGGTAACACACGCCTTTAATCCCAGCACTCAGAAGGCGAAGGCGGAGGCAGCGGAGGCAGCAGAGGCAGGCAGCTCTCTTGAGTTTGAGGTCAGCTTGGTCTACAG…
>TUCP_000616
TGCTAATGAGAGGCTGGTCGCCGCCGCCCATTGGCCGGCCCCAGTGTTGGTGAAGTCAGCCCGGAGTAGCAGAAAAACAGAGCGGGGCTGACTGCAGCGTGGAGCGCGAGCCGGGCAGGACGCGCGTAAGCCCTTGCCGGGGACCCGCGAGGAGGTTGGCACCCGTTGGAAGACTCTGAGATCCTCTCTGCCCAGAACTCCGGGACCAATGCATCTTCCCACCACCTTAAAACACTGGTGAATCCATGCTCTTGTTTCCTTCCTCCTATAGCAGGGGAGGGAAGTCCTGACCTCGCTCTGTGATTTGCAGATAGGGTGTTCATCTTTTTTCTCCGTGGAGGAAAGTCTGCAGGCTGGCGTGTTAGTTACTTTTCTATTCTCTGATAAAACACCATGAGC…
TGTCCAGAATGCTGGCATTATAGACATGAGCCATCATGCCCAACTTGAGTGGGAGGCGTTGTTGGTTGGTTGAGGATGGTGGTGCATTTGAGAGAAGCCCTTCACTGTCAGACTCCACTCCAAACCTGTAACATAGTGTCGGGTGTGTAGAAATGAGTGAAGTGAGGTTTAAATGAGATTTACAGCCTACATCTGTGAATAGTTTGCTATGTATCTAAATCTCTAAATAAGTGGGGGCGAAATATACGGTCTACTTGAAATAAAGGAAATACATATGGATAAAAAAAATCTAATTTGGGTAATTTGATAATTGGTCTCCGCCCCCCACCAGTATTTTCTAGGCCAGGGCCAACATGGATGCACTTCTCTTTTTTGTTTCATTTGTCTTTACCCCCTCCC…
>TUCP_000617
TGCTAATGAGAGGCTGGTCGCCGCCGCCCATTGGCCGGCCCCAGTGTTGGTGAAGTCAGCCCGGAGTAGCAGAAAAACAGAGCGGGGCTGACTGCAGCGTGGAGCGCGAGCCGGGCAGGACGCGCGTAAGCCCTTGCCGGGGACCCGCGAGGTAAGCGGGCGGCGGCTGCGCTCTCCGGCGGCAGCTCCCGGGCGGGTACAGCGGGCCCCCGGAGCGGCGCCTTTGTTCCGCGCGCGGAGGAGGTGCTTTTAAAGGGCCAGCTGTTGGAGGGACCTGGGGGCCCCCCTTCTCCCAGAGCATCCCCGGGTGGCCGCGGGGGACCTTCGCTGAGCCGTGTCTCCAGGCTGCTCCGTGTCCCCTCTCCCCATCCCTTCAAAAAGTTGCTAGGACGCGGGGAG…
CAGAGCCTGTTTTTCCTGTCGTGAGTGCCAGCCTTGTGAATTGGCCCCTGTGTGTTCTCTAGATGGTCATGCAGAAAGGACTCTGGCCCTGCCGTTGTTACTGTGGCATTTAGTCTAAGTACTTCCTGCCCACTGATTCTGAGTATTGACATGGAGTTGTTGGAGTGTGGTCTAAAGCCATGAAATAACATTTGGCACAGTTTCTCTTCAGAGGTCTTTGTTTTTTTGATGATGATGATGATGATGATGATGATGATGATGATGATGATGATGACGACGACGACGATATGATGATGTTGTTCCTAAGAGACTTTCTGCAAGACTCCCAAAGTTGGGAGTTGATGGATTGTCGGGATCTGGGTACAGTGGCATTACCTTGATGGAGGAAGTGCTAAAACT…
TCTGCTCGCCTGTTCTAAAGAATGGCTGTCCAGCAATAATCCCACAGCAATACTCTTCCTCTGCCTACCATGCCCATGTTTCTTCCTTAATGGTCGAGACAGAGTCACAGGTGACCCTATTTATAAGTACTGAAAAGAGTCGATGTGGTTATTCAAAAAATAAAAACAAACCAACCAAACAAAAGCAGAAATTTAAGCCAACAAGTGCTGTTTCCCCACGCATTGAGGTAAGCTCTGAGACTAGCAGACTAGTGTGCGCACATTTGTGTCATGCAAATGCTTCTTGTTGATCTGTAAATATTGTTTCAATAAACTAATAAATAAATCAACACCTTTAATGTCAAGAGAACATCATAGAGTTCAAACACTCACAGCACCATTGGGCACACAACAATGTGG…
>TUCP_000618
GAAGAACCTGTTTTTAATGTACAAAGTAAATGACAGTTGTCCTTAGCTGCCCAGGAGTTCCCTAGTTTCTTATCCTTCACCCTCACATATCTCCTAAGCGGTTTCCATCCTAGGTCTTAAGAGTTAAGAGCTTTGTCCTGGGTCTCTGTTTTACTCGTTTCTGTTGTTCTGTGTTGTGGCTTTCCTTGTTCTTTAATGCAGATGTCCAGCTTATAAATTGTGATGAACCCCTTGGTATTACCCAGGCGGTGGGAAGCCACAGCTGTGAAGGGGGTAGAGACCATAGGTACCAAGAATTTTTTTTTAAATGCGTGTGTGCGTTTGTGTGAACATACCGATGGGCCAGGTGTGTGTGTCCTTGCATGCATACAGAGACCAGAGGACGGGGGGTCTTGCTCT…
>TUCP_000619
ATGCCCTCTTCTGGTGTGTCTGAAGATAGCTACAGTGTATATAATAGATAAATAAATAAACCTTAAAAAAAAGAATAAAGTTTTCAAGTTCTTTTCCTGTGCTCTTACCAGTTCCAGACAACAGAATCAGCATTTAGAGAGTTCAACACCCTAGATGCCTAATTCCTTGGACAAATCTAGCCTTACCAACTCTTGAGATAAGGACGCATTCATTTTTTTAAAAAAGATTTATTTATTTATTATGTACACAGCATTCTGCCTGCTTGTATGCCTACATGCCAGAAGAGGCACCAGATCTCATTACACATGGTGGCTCATTTGAAATGGGATCTGATGCCCTTTTCTGGTGTGTCTGAAGACAGCTACTGTGTACTCATAAAATAAATAAAAATAAACAAA…
>TUCP_000620
GTGCAAACCTCAGATTGTAGAGCATTGGATGCAGTCTGCATGGCAGGGGTTGGTTTCTCAACGTCTCTCAAGGTCTAGGCCCTCTCTTCTCCTTGGTAACGGATCCTTAAAATAGAGCCAGGCACATGACTAAACAAACCAGCTCGACCGAATTTCCAAGAATTTCTTAGTTACTTAAGAATGCGTTTTTAAAACTATGATCAAAAGGAAACGCTTGGATGTGTGAGTTGTGTGTCTTTCAGATTCTGGTCTTAGAGAAAGGATGCCCTCTCTACCCTTTACCCCCAATCCCCCACCATCACCACACACACACACACACACACACACACACACACACACACACACACTCACACACACACACACACTGTTGACTGGAATCTAGATTCCAAGGTATGAATA…
>TUCP_000621
GAGAGAGCCAAACTACAGCTAGCTAAGGCCTGTCCCCAGCTCCACTTGCAGCTGCCTGACTGCATTCTACACCATCCATGGCTGGAAGAGGGGGCAGGGAAGGGATGCTCTTCCTGCAGGGCAGGAGGGAGGGGGCAGTGGCGCAGTCCAAAGACTGTTTTCAATTTGAGAGCCTCCCCCGGATCTACGCGGCGGCGCCTGTCCACGTCTAGCTCTCGACAGGGAATGGGGAAAGGGACTTCCAGGCTTCGCCTGGAGCGGCCCAACTGGGTGTGTGCGTCGGCGCCTGGGATGGCTGCGCGAGTCCCTGGAAGCTGATATCTGGGCTGAGCTGAGCCACAGCAGTCAGACTAGAACTGAACGTCGGGGATCCAGGGCGCGGGCAGTGGAAACGCAGGC…
>TUCP_000622
GTGAGGCCGAGTGGAAATCTCTAGGACAAAAGTTTATAGATCTTCGAATAGAAGTGGTGAATGTGCCTTAGTGACTCTGGAGTGATCTCCTGTAAACAGCCTTAAACTGCAAAAAGGTGGCTTCTCCCAGCCTGTACCTCCTGGGTAAGGAGTCTGGAGACCGTTCCTGAGACAGTTTTGATAATGTAAAGAGGCAACATCAGGAGTGCGCTTAAACACTGTTGGCGGGGGTGGAAAGTGGTTCAACCACTGTGAAAAACAGATTGGTGTCCCCATGAAAAGATGAAGAATTCCTGCAGGATCACACAGGATCACTCCCGTTACACAACCAAATGTACAAAACATGCTTCAGGAAGAGAGCCAGATGTGCAGCTCACAGATCGATTGCTTCTGTTTCTG…
>TUCP_000623
GCCAGTTCTTGCTGCGGGCCGAGCCGCGCGTGGGCGAGCCCGAATACAAGGTGGCCCGGCGCGTGGTGCGCAGGCCAGCCAGCGGCGACGATGGGGACAGCGGGGACCGCCCGGCCGCTCCGGAGGCGGTGCAGCGTAGCCGCCGGAAGAAAAAGCTAGGACCAAAATGAGCGTCTCAGCGCGTCATCCTGACTCCCAGGGCCTGCTCTTAAGTAGCACCTCCACAGTGGGCAGTGGACAATCTTCTAGAGTTGCCGGCCTGGATTCACTCTCCAAACGTCATCTGAAGACCTAGGGTAGTTTTGATATGTGGGAAACGTCGCCTATGAGATAACTAGGGTTAGAGCTTCTGACGTTTTTTTCAAGCCACGTGTCCTTAGCTTCTCTGAACCCCTTAAC…
>TUCP_000624
CTCCTTCAGTTGGCTCACTTTCTCCTCCACCAGGCGCTTGTCTGACTCAAGCTTGTACAACTGGTCCTCAATGTCCTGCTCTCTCTCCTCCAGTCGCTCCTGCTGCTTCATTAGCATCTTCCGTATCTCATTCCTCCGTATCTCCACGTCACACACCGAGTGTCCCTGATGCGCGCCGCTGTAGTAGCAGCAGTACTGGCACACCGCCACCTGCTCGGCCTCGCAGTGGTACAGGCGGTAGGCGTTGTGCTGCGGGCAGCTCCAGGCCCGCACGTCGTCCGCCTCCACCAGGAGGTGCCCGCGGGCGGTGGAGGGCTGCTGCAGGTGCGTCTGCACGTGAGACTGGCAGCAGGGAGCCTCGCAGCGCAGGCAGACCTTCTGTGCCGGCAGCGGGGGGCC…
>TUCP_000625
GTCAGCAGCAGCAGCTCTGATGTACTGTATGCTGAGAAAGAGTGAAAGCATCAGCTTTATTCGTGATAGCGAGAAACAACCCAGATGCTCATCTACTGAAAAACGGATAAAGAAAATGTGGTCCATTTGCCCTATCGAATACTATTCAGCTATTGAAAATAAAGACAGAAATCTGCAGACAAATGGATCGAACTAGAAAGTATCATCCTGAGCGAGGTTACCCACAGGCATGAATATCATACAGGCATGACTAGAGCCCAGAATAACTGTCCTCTGAGAAGGTCCACCTAACAGCTGACTGACAAGAGACAGAAAGCCACAGCTAAGTATTTGATGGAGCTCTGAAAGTCTTATGAGAGTTGGGAAAAGGATTAAGGGACCCAGAGTGGTAATGGACTC…
>TUCP_000626
CCTCCTCCTCTTCCTTCTCCTCTTCCTCTTCCTCTTCCTCCTTCTCCTCCCCCTCCTCCTCTTCCCTTTCCTCTTCCCCTCTTCCTCTTCCTCCTCTTCTTCCTCTTCCTCCCATTTGCTTTAAAGATACCCCAGGCATTCGTTATCAGGGATGAGAAATCTGGGAAGCTTGGCACAGATGTTCCACCTTGGGTCCCTGGGCACCGTCCCCTGTGGGATGAAGTGCTGACACCTTTGTGGTTGGGCTTGAGTCCTTAGCACAGGCCAGCTTGCTGGAACTTTCTTTCGGTTTTGTTTGAGTGAGAAGTCCATCAGTGACCAGCCAACTCGGGTCTGTTCACGCTTAGACTTGGGCGACAGTGGTGCAGAAAGGAGTTTGCCCAGGGTGACTTATGTCAC…
>TUCP_000627
CCTCCTCCTCTTCCTTCTCCTCTTCCTCTTCCTCTTCCTCCTTCTCCTCCCCCTCCTCCTCTTCCCTTTCCTCTTCCCCTCTTCCTCTTCCTCCTCTTCTTCCTCTTCCTCCCATTTGCTTTAAAGATACCCCAGGCATTCGTTATCAGGGATGAGAAATCTGGGAAGCTTGGCACAGATGTTCCACCTTGGGTCCCTGGGCACCGTCCCCTGTGGGATGAAGTGCTGACACCTTTGTGGTTGGGCTTGAGTCCTTAGCACAGGCCAGCTTGCTGGAACTTTCTTTCGGTTTTGTTTGAGTGAGAAGTCCATCAGTGACCAGCCAACTCGGGTCTGTTCACGCTTAGACTTGGGCGACAGTGGTGCAGAAAGGAGTTTGCCCAGGGTGACTTATGTCAC…
>TUCP_000628
CCTCCTCCTCTTCCTTCTCCTCTTCCTCTTCCTCTTCCTCCTTCTCCTCCCCCTCCTCCTCTTCCCTTTCCTCTTCCCCTCTTCCTCTTCCTCCTCTTCTTCCTCTTCCTCCCATTTGCTTTAAAGATACCCCAGGCATTCGTTATCAGGGATGAGAAATCTGGGAAGCTTGGCACAGATGTTCCACCTTGGGTCCCTGGGCACCGTCCCCTGTGGGATGAAGTGCTGACACCTTTGTGGTTGGGCTTGAGTCCTTAGCACAGGCCAGCTTGCTGGAACTTTCTTTCGGTTTTGTTTGAGTGAGAAGTCCATCAGTGACCAGCCAACTCGGGTCTGTTCACGCTTAGACTTGGGCGACAGTGGTGCAGAAAGGAGTTTGCCCAGGGTGACTTATGTCAC…
>TUCP_000629
GCAAGCATTGTGGAATCATGGTCAAAGGAACATTCCCAACAACTCTTATTTTCCCAGGAGTGGGTTACTTTACCGTAGTGAAATTTCAAGTCATTGTTTTGCTAACGACTTAATCATTGGTTGTTGTAGTGTTTCCTGGAGCCGGATACGTTCTGTCCCGGATTCACAGATTTCTAGATCCGATGCCTACTGATCACTGCAGAGTTCTCCTCCTCCCAGGTTTAACGAAATAGTTTACATTTTTACTATTTTTTAAAAAATGATGTGCGCTGTCTGTGTGTGGGTTTGTGTGAGCCCAGTGGTTACAGCCTCTGGGAGAGGGCTTGAGGCGGGGCACAGGTGAACAGCCACCTGACTCAGGTCCTCTGGGACACCAGCAATCCCTCGTAACCACTGAGC…
>TUCP_000630
ACACACATATATATATTACATACACACATATATATTATATATAATCAGTATGTATATAAAATCAGTATATGTATAATATATCTATCTCTATCTCTATTCATATCCCTATCTATCTATCTATCTATCTATCTATCTATCTATCTATCTATCTAAGTAATTTCCCCCTAAATTTTGTAAAGGGTATTAGACTTGGTACCAGTGGCAGCCTGAGAAACAGCCAGTCTCTAAGTACCCAGAATCCTCATCACTGCTTGTCAACACATACAAATAAGACCCTGCAGTCAGCACCAGGAGACAATCACACTGACATTCTCACTCAGTCAGGTTCACAACTCAAACATTAAGGCTTTTGTTTTTCAATACAACATCGATAAACTTCCCTACAGTCTTGAAGGGGGG…
>TUCP_000631
TAGCCTCCAGCTTTGAACGTTGGGAGCCCTAGCGAACCTCTCCAGCTCCAGACCCCGGGTTCCTGAGCTTCCTCATGCTCGTAATAGATGAACTTGCACCTCCCTCTCTCGGACCCGAGTGGGGGTTGGGTCGGAACTGAACCCCTGAAAGCGGGTCCGCCTCCCGCCCTCGCGCCCGCCCGGATCTGAGTCGCTGGCGGCGGTGGGCGGCAGAGCGACGGGGAGTCTGCTCTCACCCTGGATGGAGCTGAACTTTGAGTGGCCAGAGGAGCGCAGTCGCCCGGGGATCGCTGCACGCTGAGCTCTCTCCCCGAGACCGGGCGGCGGCTTTGGATTTTGGGGGGGCGGGGACCAGCTGCGCGGCGGCACCATGTTCCTAGCCACTCTGTACTTCGCGCT…
>TUCP_000632
GGAACTAGAAAATATCATCCTGATTGAGGTAACCCAGTCACAAAAGAACACTCATGGTATGCTCTCACTGATAAGTGGATATTAGCACAAAAGCTTCGAATATCTAAGAAAAAATTCACAGATCATAAGAAGCTCCAGAAGAAGACCAAACTGTGGATGCTTCATTCCTTCTTAGAAGGGAGAACAAAATACTCACGGGAGGAAATACAGGGACAAAGAGTGGAGCAGTGACTGAAGAAAAGGTCATCCAAAGACTGCCCCACCTGGGGATCCATCCTATGTGCAGCCACCAAACCCAGTCACTATTGCTGATGCCAAGAAGTGCTTGCTGACAGGAGCCAGATATGGATGGGTGTCTCCTGAGAGGCTCTGCCAGAGCCCTACTATAACAGATGAGGA…
>TUCP_000633
CTCTTTTTCATCATAGCCTTGAAGGAAGGATATTATTTACCAACTTCACTCAAATGTAATGAATGAGATCACAAATGATGGTTGTGGTTTGTACTTTGAAATATTTGGAGGTTTTGGAGTTTGCTGTATATGGTGTTTTGAGTATACTTGGCTCATGGGAAGTAGCACTGTTAGGTGTGGTTTGTTGGAGAAAGTGCATCACTGTGAGCGTGGGCTTTGAAGTTCCACCCAATGTGGAACTATACTCAACTAATGTATTATTATCACCTGATTTTTTTATTTCATTTGGACATAAGAGATATGATTGTGTGTCAGATTGACATGGGATGACTCAAGCTTTTGATCTGGATCTTTAGGCATAATTAGCATGAAGAGATTAGGTACAGGAATGGTGACACA…
>TUCP_000634
TCCCACTCTTCCCAAACCTCAAGAATCTAGGCCAGTCAGTCTAGAAAAGAGAGATGTGGAAACAAGGCAGGAGGATTGAGCATCTCACCTTGGCTGCATGTGCTCAGGGGGCCAACCTGGAGCCTCAGACTGCCAGGAACAGGAACAAATAAAGCACTAAGCATCCTGCTGAGATCCTTGGAGCAAAGAAGAAATGGTTCCCAGGACTGAGGTTTTCATGTCCTTCAAATTCACAAGGTCATGAGTTCAATTCCAGCACAACAACAAAAACAATAAATGCAGTGACAGAAATGGAGAAGAGTCTGAGGAAAAGAAGGTCCAGCAGCAGGCCCAAAGTGGAACCCAGCTCAAGGGAGGCCCCAAGACCTGACACCATTACTGAGGCTATGGGGTGCTCAC…
>TUCP_000635
GTCAGTCTAGAAAAGAGAGATGTGGAAACAAGGCAGGAGGATTGAGCATCTCACCTTGGCTGCATGTGCTCAGGGGGCCAACCTGGAGCCTCAGACTGCCAGGAACAGGAACAAATAAAGCACTAAGCATCCTGCTGAGATCCTTGGAGCAAAGAAGAAATGGTTCCCAGGACTGAGGTTTTCATGTCCTTCAAATTCACAAGGTCATGAGTTCAATTCCAGCACAACAACAAAAACAATAAATGCAGTGACAGAAATGGAGAAGAGTCTGAGGAAAAGAAGGTCCAGCAGCAGGCCCAAAGTGGAACCCAGCTCAAGGGAGGCCCCAAGACCTGACACCATTACTGAGGCTATGGGGTGCTCACAAAAAGGGACCTATCATGACCGCCCTCCAAAAGA…
>TUCP_000636
GGAAAAGGACTGAAGCTCTAAGGTCCAGCAGAAAGAATGGAAACAGGTGACCTCGGGAGGAAGGAGGTTGGAAGGACCCTGTAAAATGTACCAGAGACCTGGGAAGTGCTCAGGACTCAAGGGTGGGGGAGGACCTTAGATGAAAGGCCTTACATTGGGGAGAGGGAACTTATTGAATCACATCCAGCAGAAAGACAGGGCATCAAGTGAGGGATGGGGTTGCTATCTCACAGCCAAAGTTCTGACCCATAATTCTTCCTGTCTGAAAGAAATGCAGTGACAGAAATGGAGAAGAGTCTGAGGAAAAGAAGGTCCAGCAGCAGGCCCAAAGTGGAACCCAGCTCAAGGGAGGCCCCAAGACCTGACACCATTACTGAGGCTATGGGGTGCTCACAAAAA…
>TUCP_000637
TATTAGCTAACAGTATTGAGATGACTGTTGTGTGCCTTGCCCTAAAATAATTCTTAGATTTCCAGCCTCTAACACAAGGCCAGCAATTCAGAATGCAGCGTATTTCTGTGAAATTGTTAGACATATAGTTCTCTGAAAGCAGTCCCTCTGACCATATACAAACAAACAGTGTAGAGATGATTCTTGCCGGACACACAGGGTACATTGTAAGCACTCAGTATTTCATGATTGATGAATTAGCAGGAACCTCTGCAGAGCAGCACACAGGTGGTTAAGAACAGCAGCTCTGCCACCAGCCAGGGCTAGCCCCTACCTAGGTGGACCTTTATTTACTGCCTGTGCATTTTCCTCCCTCTGCTTGCTTCCCTCCTACAGACTGGGGGCCATACCTAGTTCCTA…
>TUCP_000638
GGGAAAGGGGGAGGGATCTTAAGAGTCGTGCCTCTCAGCCTCTGCCTCCCTCCCAGTGTGGAAGAGTTCAGCACTCCCACCCGCTGGAGTGTGTCTGTCTGCAGGTCAAGCTGGGAACTCTGAAAGAATGGCTGCCTTATGTCACTTAAAGATTATTGCCCTGTGATTAGTGTGCTGTGAGGAGGAGCAGGACCTGAATATTCATTCTGTGCTCTCCACTGTCCTGTGCACTGAGCTTCTCTCCCGCTGGATGCTGCCTGTTTCTACAAGTCTTCACCATGATCGATAGCTCCAAGAAGCAGCCACAAGGCTTCCCAGAGATTTTAACTGCTGAGGATTTCGAACCTCTCAAAGAAAAGGAATGCTTTGAGGGGAGCAACCAGAAAAGTCTCAAGGAAG…
>TUCP_000639
CAGGAGTGCTGTAGACCTGTTTTCCTGTTTTCTTTCAGCCAGTTATGGGGACAGAGTGTTCTGCTTTCAGGCGTGTAGTTTTTCCTCTCTACAGGTCTTCAGCTGTTCCTGTGGGCCTGTGTCTTGAGTTCACCAGGCAGGTTTCTTGCAGGGGAAAAGTTGGTCCTACCTGTGGTTCCAAGGCTCAAGTTTGCTCGTGGGGTGCTGCCTAAGTCCTCTCCGCTGTGGCAGCAACCGGGAAGATCTGCCCCGCTCTTTCCGGGAGCCTCCGTGCACCAGGGTTCCAGATGACGTTTGGTGTTTTCCTCTGGTGTCTGGATGTGCACAGAGTGCAGTCTCTTCTGGTTTCCCAGGCGCGTCCGCCTCTCTGAAGGTTTAGCTCTCCCTCCCCCGGGATTT…
>TUCP_000640
CACGTCAGTATTTGGGACATTTAAAACCCAAAGTATGAATGTTTATTTCCAGGAAGAAAATGTGAGCTCTTCTAGATAGTAATCTAAAAATTGTATAATCCATTTAAAGTTTTGTACTACATTTCTGTTTTACTAGTTTCTCTTTCTGTTCCTGACAATTAGAAGAAATTATTCTTTAAAAGGACTTGAAGCAGCTAATGGATTACGTGTCTATCTTTATTGTTTCTTAGTATTCTGTTTAAAAAAACACAGAAATTCTTTTTATCCAGGAAGCTGAAAAAGCAGCTTGTTCTAGAGGAAACTGGTGTATGATTCCTTCCTGTTCAAACTCTAAACTGTATGCTTTTCCTTGGCTTTAAGTTCCAGGATACAGTTTATGTGAGTGAAAACAAACACTGC…
>TUCP_000641
TGCCCATGCTGTTTCTGAATGTTCTTTGGGTGTGCCGGGCCCATCCGTGGACATGGAAGGACAGAGGTGCAGGCAGCTGTGTCCTCAGACAGTGCCGGCCCTCAGGGAAGGTGCTGTTCTTGGCTGTTGCTGTGGTTCTGACTGGGATATGGCTCATCCAAAGATGATTCCAGATATGGGAGTTTGCTCCTCTTCATGAAATCATGAATGACAAGGTCCCACAGAAAGCTCTTAGGTCATTCTCGGGCTCCAGTTGCTCTCTAACTTCCTGTTTTACAGTGTGATCTGTGACCATCACAGTGTCTTCTGCCAAGAAGCCTTGAAGAGCTACCACCACTGCATGAAGTTCCTAGCCTTGAGTTTCTCCTCGAGTACCAGACTAATAGACTCTCAAATGCA…
>TUCP_000642
CAGCCTGCCCTGCTCACCTGCTGCAGCCTGGCCCCTCTCTCTCTCTTGCCTACGCCAGAAACACAGTTTTGCTCTGGAAGACGGAAGGCAAGCAACAAGGACTTTTTCAAAGAAAATACATGTAACAGGCTGAGTTCTCCCTCGAATTTGTCCTTTCCACAGCTCAGGGTTGCCACTATGGGCGTTGAGAAAGAAACAGAAAGTGGAGAAGGCAGAGCCAAAGGCCATTCCAAACATAGTCAGGAAAGGTGAGGATGGGAATGGAGAGAATTTTGTAAGGACATATGTACATGTCATCTAACATGTTACACACACATATACATATATGTACACATACACACATACACACACACACACCACATGGGATTCAAAAAAGCATTCAAATGAAGTCGGGGGGAA…
>TUCP_000643
CGCCACCATCTTGGGAGCGGGCAAGCCTCGGGCCGCTGGTGGGGCCGGCTCCCGAAGCTGCCCGCACCGGCTGCGCAAGTTCAAAGACTGCTGCGAGCCGCCCAGCTACCCTTGCGTGTGTGCACGGACGCCAGCGGCCAGCCGGGGTTTCTGCGCCTTTCGGCGATCAAGCCAGTCAGAGGGCCTCCGAGTTCCTGAGACGCAAGACTCCGCCACTGGCCTTCTCTTCCCCGGCTGGAGGTTAGTAGATGCGGGCGCTGGTGGTTGCTAGAAGCCCTGGCGCGGCACCGCCCCGCGCTCGTGTTGACAGCCACAGAAGGGTGGTCCTGAGCTATCACTGCAGTGGGCAGGTGACAGTGGCCTTCAGGGTGGGGTGGTGGTGGGAGTTCTATATCCAGA…
>TUCP_000644
CCTTCATGATAAAAGTCCTGGAAAGAATAGGAATTCAAGGCCCATACCTAAACATAGTAAAAGCCATATACAGCAAACCAGTTGCATCTGGAACACATGGGCACTGGAAAAAATTTCCTAAACAAAACACCAATGGCTTATGCTCTAAGATCAAGAATCGACAAATGGGATCTCATAAAACTGCAAAGCTTCTGTAAGGCCAAGGACACTGTGGTTAGGACAAAACGGCAACCAACAGATTGGGAAAAGAT
>TUCP_000645
AGGGGGACAACAGCTCTGACTTTTCTCTAAAACGTGGTGGCTTTGAATCATCCTCATTGGACCTTCCAGGAGGAGACCAGAAAAGTTTGCTCTCCTCAATCTTGTCCTAAGCTGTTAAATCTCATGTCCATGTTCATTGTAGTATTCTGTGGGAATTTTCACTCATGAAAATATCATACATGAAAGTACTGTTAAATACTATTAGCATTCCAAGATCACTGTTGTGACCCACATCCTTAATCCCAGCACTCAGGAGTAGAGAGGTAGAGGTAGGTGACTCTCCGTGTTCAAGGCCTGGTCAATGAACAAGTTCTAGGACACACGCGTGCGCGCGTGCGCGCGCACACACACACACACACACACACACACACACACACACACACACACACACGTAGTTGC…
>TUCP_000646
TGGGTAAGAAAGAAGGGGAGGAGAGATGAGGTATACCTAGGATGCAGGTAATGCTTGAGGTCCAGACAAAGGAGACAGAAAAGGAACTCACCCCGACCAAGCAAAGTCTAATCAAAAGTACTTTGCTGTTAAGTCTTGCCATTAAAAGAAGAAACATGGGGTTGGGGATTTAGCTCAGTGGTAGAGCGCTTGCCTAGCAAGTGCAAGGCTCTGGGTTCGGTCCCCAGTTCCAAAAAAAAAAAAAAAGAAGAAGAAGAAGAAGAAACATTACAATTGCTAGGAAAGGATGAAGGAAACCATTATTCATGACTCAGGAGAAGCTCTGGTAGTTTGGGGGAAGGGGTAGGGGAAAGAGACAGAGTCTTAACCAGAACTTGCTCTGTAGACCAGGTACAGAGT…
>TUCP_000647
CTCAAGTTGATTGTGGAGTATGGAAAGGAACCGGCGATCACCACTTCTCATCTGGGTAGAGAGAGTCACTCTCTCCTGCGACCTTCTTCTCTTAGCCAGGTAGTCTGGCAAGAGGACTCAAGACGCACCACCTCTGAGGGCGCTGGCTAGGAGGGCTGAATACCTGCAGCCTGAGGCGTTGCCTCTTTCCAGATCCGGCCGGCCCTGCGCGACCCGCGGGAAGGAAGCACGGGCCAGGCCAGGAGGCGGCCGCGCTGCTCATCCATCAGCCGGACGAAGAGCAGAGTCGCGCTCTCGGCCCTCTGTTTGCTTTCTCGCCAATTATTGCCGCGCCGCGGCCCCTTTGTTGATACAGTAGTCCGAAAAAGTGCTAATGTTCATTTATCAGGGGGCCCGCCC…
>TUCP_000648
GTCCGGGTTCTGTGGCTGGGCTGTGGCACTGTGCGTGGACACATGGAAGTTGCCGGGGACCTTGTTGATGCTGAACTGGCCCTCGAAGCGACAGCCGACTCCGTTGTTCAGTGGGATCTTCATGGAGTTGTCAATATGACCCACCTCATGTCTGCCCATCTCATCTTGGATATCAAGGCCGACCAGTTCACAGTGCAAATTGGGTAAACTGATGTTGAGACTGACGTCAATTTTGCCTCCGCTGTCCTTGTCTGGGTCATCGACGTAGAGCTCATTCACCCTAAGGGACAGACAAGTACAGAAATCTAGACTGAGACGGAGACACTGATTCTGCCCATGGGGGATGGACAGCCGGGGGCCACCTCACTTGGTGGCCAGAACTCAATGGTACAGAAACCC…
>TUCP_000649
TATACTTGCTTGCATTTTTGCCTTAATGTCTTCTACAGAGCTAGGTCCTTTGGGTGTTTTGGGAGTTTTTTCCTGTTTTTTGAAGGACTCTTGACCCTTTGACCTTGGTGTTGATGGTTTTAAATCTTTCCCATTTTGGTTTGATTTTTGTGCATTTTTGGCTGGGGTATCTCGTACAGATTTCTTCACTGGAACCTTTTCTTCAGTTTCCTCTTCATCAAAATCATCATCATCATCATCTTCATCATCCTCATCATCTTCATCATCCTCATCATCATCTTCATCAAGTTTTACTTTTTTCTGTGGGACTTTGTTACCACCTCCGGGAGCAGATCTCTTT
>TUCP_000650
AAAAAAAAAAAAAAAAAAAAAAAAAAAAAAAAAAAAAACCCCAGGGGTTGGGGTTTTAGCTCAGTGGTAGAGCGCTTGCCTAGCAAGCGCAAGGTCCTGGGTTTGGTCCTCAGCTCCGGAAAAAAAACAAAAACAAAAACAAAAACCCAAATACCTGAATTTCATCCAGAAAGCTGAGAGTGAACATTGTTAATGACCTGGTGACCTATTTGCTATCTGTGGAGGCAGACCTCACCCAATTTCCCCAGAATGATTATCCCAGACTCTTCCCTCCCTAAACTGATACTCATCCTTAGGGGAGCTGTCACTGTATGGACTGTTGGCCTCTTTCCTCAATCAGAGACCACCTAGATTCTAGGCCTTTTAGCTATAGAACCCCCCATCATGGCCACAGATACT…
>TUCP_000651
ACCCCACAGAGGAGGACNCTACAGGCACCCGTCCAGTGCTCCCCAAGTAGCCATGTGTCCCCCTCGCCCCAGGACTTCATTGCTCTTTCATGCCACCTTTACCAGGTACTGCAGGCATATGCTGCTCAGCTCAACATTAGATTCTGGATGGAAGGAGAGACTGGGTCCTGCAGCTGCTGGTGGCTTTGAGGGAGTGGAATTGAGATCTGAGGACTCGATCGCTTTAAGTGTCAGCTGGGCTGCTTTCCTATTCACAGATGTCTCCCTAAACCACCAGGCAATGCCCATTTTGTGCCAGGAGTCCTGAACCAGAACAGAGAGGTTTCAGGTGTTGTTAACCAGTATCTGGGATGGGAACTGTAGGGTCCAGGATCTGGACAGCACTGGGTTCTGTTTTCA…
>TUCP_000652
CAAGAAACTTGGTGCACCATGGGGAAATAAAGAAAAGACACTAAAGACCTTCAGCTTGGTACAGAGCGTGCACTCCAAGCAGTCCTGGTTCCCACTCAGGTCAGACCATCTTAGATTCGTATCTTTTCATTTTGGGTTTGGCTGGTCCAGACCTAAGGAAGCTGCAGGCCCTTGGGACAGGAATTTGCAGAAGTCAGCGTTCCCCATGAGAACTAGGCAGACCTCTCTTTGCTCAAGAGACGGTTTTTGATGGCCCAGGGGCCATTGGGAAAAAAAATGTTAACCATTGTGTATTGGTTTTAATGCGCATGAAATATGTCTGAGCTGTGCCTCAAACCCGCGTTTTAATGGCTGTAATAAAGTTTCTTGTGTAAATGCAGGTTTGGCAAGCCTCCTTCT…
>TUCP_000653
TGGAGATAGAACAGTGAGCAACAGAAGTAGGCATTGCATCCAAGAGCTTCCTTGATGGATGCCAAGATGGGAACAAGTGTGGGGATACCTGGGAACAAGAATAGAGGCCCCTGGATCACCTTGACTCAACTCAACAGGGAATACCTCCCTAGGAGGTAAGAGCTTGTAAGGGGATCTAGCCCATCAGTGCCCCATTTACAAGCTGCATTTCCTCAGGTAAGCCACTTGGTTCAGGCCTCTATGCCTTTCAGGCTGGATAATTACTGTGGATTTTAGCAAAACATCTAGTAGGTGCCCAGTTAATCCTCATCCATCCACCCGAGTCAATCGACCTCTCCTGCACACCAGTGCTCCTAAGGTGTGGCAAGGTAAAGATTGGCCTTGAAAGATCAGTATTTT…
>TUCP_000654
GAGCCCCTCCCGGGCTCCCGGGTGCTGCGGGGCCGGGTCCCCGCTGCTAGCTGAGCACGGTGCAGTGGCCACCCCGGTGCGCGCTCGCTCGCGTGCAGAAGCTCCGCAGACCCCGGCCGGGACGAGGCTCTAGAGCGCGCGCCGCCCGGCTGCTCCTCCTCCTCCAGCTCCGGGCCTCGCCCGCCTCGCCCGGTTTCCTTCTAGAACCAGCTTCCAAACTGGCTTGCTGGGATGGGTCGGTCAGGTCTCCGCCGCCTCTTTCTCAGGAAACGTATTCACAGCTGCTCAATGATGGAGGGGCTGCAGGTATATGGGGAGAGGGGCTGCCTGAGACAGATGAATATTGACAGCAAGAGCACACTTACAGTCTTGGGGACCTGAGGAAATCCCTCTCTGGGT…
>TUCP_000655
CAAGCTTAGTAGGTTAAATTTGGAACTGTCAATAGTATAGCAGGAATCTCGCGTTCGCAAATTCCCTTTAGGGGGTGGGGGAAGAATGCCTTTTATGCACTTCAGTTTACTGAAGCTTCCAAAGGCTTTTCGATTTTCTATTCAGAAGCCGCAGGATACTGTCAACTGAAGGGAGACTTATTTCCACATTAAAGCCTTAACTAACCTCCACGAAGCAAAGATCCAATCAACATCGGCAGATTAATTGAGGCCAGGCCTAAGGTGCAAGAACGCCCTATATCCTAGGCAACTCCAACACGAGTCGAAGTTCTCATCAGTTGGAAATCGTTTGGGAGAAAAGCCTATCAGCAACTAACCTTCTCCTGCTTTTCCAGCCCCGACTTCGCTCAAAGTCCTCAC…
>TUCP_000656
AGCAAAGATCCAATCAACATCGGCAGATTAATTGAGGCCAGGCCTAAGGTGCAAGAACGCCCTATATCCTAGGCAACTCCAACACGAGTCGAAGTTCTCATCAGTTGGAAATCGTTTGGGAGAAAAGCCTATCAGCAACTAACCTTCTCCTGCTTTTCCAGCCCCGACTTCGCTCAAAGTCCTCACGGGGACGTTTTCCCAAAAAGTACACCGCAGTGCCACTTCTCGAAGATGACAAGCGCCCTGCCATGTTAGCCTCCTCCCAGGACCCAGACTAAGAAATGGGGGCGCTCGGGGAAGTTTNCCCGAGGCCCGATCCGAGCCGGAAGAGGCGCTTTCGGGAGTGAGTACTGGTGTGGCAGGCGCCAGCCTTACTCACCGCGACCGGGCGGCCGTTCT…
>TUCP_000657
GCTTTTTCATGAAATGCTTGGAGGGGAACAAATTCTCAGCCTGTGAGATCCGACCATTCCTTCCGTTGGCTTGGAAGTTTCTCTTGATTAGTAAGTTTCAAGTGGCAAAGGGTGGGGAGAGGTGGGGGGGGGCATGCTTGAAACTTTATGACTCACTCTCTCTACGTTACAACCTTCTCTGTCTTCCTCTTGAGTCTCACTTTCCTGTAGCCCAGTGCCTAGAGCTCCCAGCAAGAGCCTGAAAGTCCTATAGCAGTTGAGTAAGAGAATCCCTAGTGAGGTATTGGTCTGCCCATGCCTCCCCTTGGCTCACCAAAATTAAAACCAACAGCCAAACATGGAAAGAAACTGCCTGAAGAGTGGAGGAGACAGCAAGGTCCCGGGCTGCTGGGAGTCTGT…
>TUCP_000658
GAAGAAAGGGAAAAAGGAAGGAAAGGAGGGAAGAGGAGGGGAAGGAAGAAAGGAAGGTAAAGGGAAGGAAGAAGGGGAAGGAAGGAATGAAAGGAAGGAAGGGGAGTGGAGGGGAAGGAAGGAAGGGGAGGGGAAGGGAGAGAGGGAGGGAAGGAGTGTGCATGTTTTTAAACCTAGCACTGGGGAAGCATGGGTAGGCAGACCTCTGTGAGCTCCAGGCCAGCCTGGACTACTTAGTTCTAACCCAGCCGGGCCTGTATAGTGAGACTTTCACCGGAAGAAAGAAACAAGGAATGAAAGAGAAAAGGAAGACTGCCTGAGGCTGGAGATGTGGCTCCGGCTACGAAGTGCTCGCTTAGCTATATGAGGTCCTCGCACAACATAAACGGATGTGATCAC…
>TUCP_000659
GGAAGAAAAGGGTTTATTCAGCTTACACTTCCACATTGCTGTTGTTCATCATCCAAGGGAGTCAGGACAGAATTCAAGCAGGTCAGGAAGCAGGACCTGATGCAGAGGCCATAGAGGGGTGTTACTTACTGGCTTGCTTCCCCTACTTTGTTCAGCTTGCTCTCTTATAGAACCCAGGACTACCAGCCCAGGGATGGCACCACCCACAATGGGCCCTCCCACCTTTGGTCACTAATTGAGAAAATGCCTTATAGCTGGATCTCATGGAGGCATTTCCTCAAGGGAGGCTCCTTTCTCTGTGGTAACTCCAGCTTGTGTCAAGTTGGCACACAAAACCAGCCAGTACAATTGACCCCTTGTCAACTTGACACACAAACACATCACTATTAAGCCTTAACC…
>TUCP_000660
AAGAAAAGGGTTTATTCAGCTTACACTTCCACATTGCTGTTGTTCATCATCCAAGGGAGTCAGGACAGAATTCAAGCAGGTCAGGAAGCAGGACCTGATGCAGAGGCCATAGAGGGGTGTTACTTACTGGCTTGCTTCCCCTACTTTGTTCAGCTTGCTCTCTTATAGAACCCAGGACTACCAGCCCAGGGATGGCACCACCCACAATGGGCCCTCCCACCTTTGGTCACTAATTGAGAAAATGCCTTATAGCTGGATCTCATGGAGGCATTTCCTCAAGGGAGGCTCCTTTCTCTGTGGTAACTCCAGCTTGTGTCAAGTTGGCACACAAAACCAGCCAGTACAATTGACCCCTTGTCAACTTGACACACAAACACATCACTATTAAGCCTTAACCCC…
>TUCP_000661
GTTTGAGTATGTTGTATCTTCATTTTCATTAAATTCTAAAAAGTTTTTAATTTCTTTCTTTATTTCTTCCTTGACCAGGTTATCATTGAGTAGAGCATTGTTCAATTTCCACGTATATGTGGGCATTCTTCCCTTATTGTTATTGAAGACCAGTTTTAGGCCGTGGTGGTCCGATAGCACGCATGGGATTATTTCTATCTTTCTGTACCTGTTGAGGCCCGTTTTTTCACCAATTATATGGTCAATTTTGGAGAAAGTACCATGAGGAGCTGAGAAGAAGGTATATCCTTTTGCTTTAGGATACAATGTTCTATAAATATCCGTTAAGTCCATTTGGCTCATGACTT
>TUCP_000662
GCCAGCCGTGTACTTACACTGAAGGGTCAGCTAGGAAGAGGTGATGGGGCAGGGTCTGCTTACCTGAGGTAGGAGATGACGCCCATGGCCCTGCAAGAATGAAAACACCACGTTTGTGAGTCACACCAGGCCTGTCCCACAGGCAAGGGGTACGCATGTGGGGGTTGGAGAAGCCTGGGGCTGGAAGAGGAGGCAGAGGCTCAGAGGCTCCTCAGCTGCCAGGCAGACACACATGGAGGACAGAGAGGTTCCAGATCAACAGCCCTCCTGGTGGGCCATCCACTCACCAGATGTCTGAGCCCTCACTCACAGGACTCTGCTCGATGATCTCTGGGGACACGAATTCAGAGCCCCGCAGGGCCTGAGAGGTGGAGTCCAGAGTCAGAGTCTTGGGACTGC…
>TUCP_000663
GCCAGCCGTGTACTTACACTGAAGGGTCAGCTAGGAAGAGGTGATGGGGCAGGGTCTGCTTACCTGAGGTAGGAGATGACGCCCATGGCCCTGCAAGAATGAAAACACCACGTTTGTGAGTCACACCAGGCCTGTCCCACAGGCAAGGGGTACGCATGTGGGGGTTGGAGAAGCCTGGGGCTGGAAGAGGAGGCAGAGGCTCAGAGGCTCCTCAGCTGCCAGGCAGACACACATGGAGGACAGAGAGGTTCCAGATCAACAGCCCTCCTGGTGGGCCATCCACTCACCAGATGTCTGAGCCCTCACTCACAGGACTCTGCTCGATGATCTCTGGGGACACGAATTCAGGTGTAGACACCGGCATCGTGTGGAGTCACGTCCATCAACACCAAGGAATAT…
>TUCP_000664
GCCAGCCGTGTACTTACACTGAAGGGTCAGCTAGGAAGAGGTGATGGGGCAGGGTCTGCTTACCTGAGGTAGGAGATGACGCCCATGGCCCTGCAAGAATGAAAACACCACGTTTGTGAGTCACACCAGGCCTGTCCCACAGGCAAGGGGTACGCATGTGGGGGTTGGAGAAGCCTGGGGCTGGAAGAGGAGGCAGAGGCTCAGAGGCTCCTCAGCTGCCAGGCAGACACACATGGAGGACAGAGAGGTTCCAGATCAACAGCCCTCCTGGTGGGCCATCCACTCACCAGATGTCTGAGCCCTCACTCACAGGACTCTGCTCGATGATCTCTGGGGACACGAATTCAGGTGTAGACACCGGCATCGTGTGGAGTCACGTCCATCAACACCAAGGAATAT…
>TUCP_000665
CAGCCGTGTACTTACACTGAAGGGTCAGCTAGGAAGAGGTGATGGGGCAGGGTCTGCTTACCTGAGGTAGGAGATGACGCCCATGGCCCTGCAAGAATGAAAACACCACGTTTGTGAGTCACACCAGGCCTGTCCCACAGGCAAGGGGTACGCATGTGGGGGTTGGAGAAGCCTGGGGCTGGAAGAGGAGGCAGAGGCTCAGAGGCTCCTCAGCTGCCAGGCAGACACACATGGAGGACAGAGAGGTTCCAGATCAACAGCCCTCCTGGTGGGCCATCCACTCACCAGATGTCTGAGCCCTCACTCACAGGACTCTGCTCGATGATCTCTGGGGACACGAATTCAGGTGAGCCATACTTGCTGTACTGTGGCTCTGACGGGGTGATCTTTTGGGCAAAG…
>TUCP_000666
CAGCCGTGTACTTACACTGAAGGGTCAGCTAGGAAGAGGTGATGGGGCAGGGTCTGCTTACCTGAGGTAGGAGATGACGCCCATGGCCCTGCAAGAATGAAAACACCACGTTTGTGAGTCACACCAGGCCTGTCCCACAGGCAAGGGGTACGCATGTGGGGGTTGGAGAAGCCTGGGGCTGGAAGAGGAGGCAGAGGCTCAGAGGCTCCTCAGCTGCCAGGCAGACACACATGGAGGACAGAGAGGTTCCAGATCAACAGCCCTCCTGGTGGGCCATCCACTCACCAGATGTCTGAGCCCTCACTCACAGGACTCTGCTCGATGATCTCTGGGGACACGAATTCAGGGCAATGGCCAGGGATTTCCCCCCACCCTACAGCCGTGTCCACCACAGAGGTG…
>TUCP_000667
CAGCCGTGTACTTACACTGAAGGGTCAGCTAGGAAGAGGTGATGGGGCAGGGTCTGCTTACCTGAGGTAGGAGATGACGCCCATGGCCCTGCAAGAATGAAAACACCACGTTTGTGAGTCACACCAGGCCTGTCCCACAGGCAAGGGGTACGCATGTGGGGGTTGGAGAAGCCTGGGGCTGGAAGAGGAGGCAGAGGCTCAGAGGCTCCTCAGCTGCCAGGCAGACACACATGGAGGACAGAGAGGTTCCAGATCAACAGCCCTCCTGGTGGGCCATCCACTCACCAGATGTCTGAGCCCTCACTCACAGGACTCTGCTCGATGATCTCTGGGGACACGAATTCAGGTGAGCCATACTTGCTGTACTGTGGCTCTGACGGGGTGATCTTTTGGGCAAAG…
>TUCP_000668
CAGCCGTGTACTTACACTGAAGGGTCAGCTAGGAAGAGGTGATGGGGCAGGGTCTGCTTACCTGAGGTAGGAGATGACGCCCATGGCCCTGCAAGAATGAAAACACCACGTTTGTGAGTCACACCAGGCCTGTCCCACAGGCAAGGGGTACGCATGTGGGGGTTGGAGAAGCCTGGGGCTGGAAGAGGAGGCAGAGGCTCAGAGGCTCCTCAGCTGCCAGGCAGACACACATGGAGGACAGAGAGGTTCCAGATCAACAGCCCTCCTGGTGGGCCATCCACTCACCAGATGTCTGAGCCCTCACTCACAGGACTCTGCTCGATGATCTCTGGGGACACGAATTCAGACACCGGCATCGTGTGGAGTCACGTCCATCAACACCAAGGAATATGTAGTTCC…
>TUCP_000669
AGCCGTGTACTTACACTGAAGGGTCAGCTAGGAAGAGGTGATGGGGCAGGGTCTGCTTACCTGAGGTAGGAGATGACGCCCATGGCCCTGCAAGAATGAAAACACCACGTTTGTGAGTCACACCAGGCCTGTCCCACAGGCAAGGGGTACGCATGTGGGGGTTGGAGAAGCCTGGGGCTGGAAGAGGAGGCAGAGGCTCAGAGGCTCCTCAGCTGCCAGGCAGACACACATGGAGGACAGAGAGGTTCCAGATCAACAGCCCTCCTGGTGGGCCATCCACTCACCAGATGTCTGAGCCCTCACTCACAGGACTCTGCTCGATGATCTCTGGGGACACGAATTCAGGTGAGCCATACTTGCTGTACTGTGGCTCTGACGGGGTGATCTTTTGGGCAAAGC…
>TUCP_000670
AGCCGTGTACTTACACTGAAGGGTCAGCTAGGAAGAGGTGATGGGGCAGGGTCTGCTTACCTGAGGTAGGAGATGACGCCCATGGCCCTGCAAGAATGAAAACACCACGTTTGTGAGTCACACCAGGCCTGTCCCACAGGCAAGGGGTACGCATGTGGGGGTTGGAGAAGCCTGGGGCTGGAAGAGGAGGCAGAGGCTCAGAGGCTCCTCAGCTGCCAGGCAGACACACATGGAGGACAGAGAGGTTCCAGATCAACAGCCCTCCTGGTGGGCCATCCACTCACCAGATGTCTGAGCCCTCACTCACAGGACTCTGCTCGATGATCTCTGGGGACACGAATTCAGGTGAGCCATACTTGCTGTACTGTGGCTCTGACGGGGTGATCTTTTGGGCAAAGC…
>TUCP_000671
AGCCGTGTACTTACACTGAAGGGTCAGCTAGGAAGAGGTGATGGGGCAGGGTCTGCTTACCTGAGGTAGGAGATGACGCCCATGGCCCTGCAAGAATGAAAACACCACGTTTGTGAGTCACACCAGGCCTGTCCCACAGGCAAGGGGTACGCATGTGGGGGTTGGAGAAGCCTGGGGCTGGAAGAGGAGGCAGAGGCTCAGAGGCTCCTCAGCTGCCAGGCAGACACACATGGAGGACAGAGAGGTTCCAGATCAACAGCCCTCCTGGTGGGCCATCCACTCACCAGATGTCTGAGCCCTCACTCACAGGACTCTGCTCGATGATCTCTGGGGACACGAATTCAGCACCTGTCCACCTGCATTCTGGGCAACACAGGTGTAGACACCGGCATCGTGTGG…
>TUCP_000672
AAGCAGTTATTGAAGGAGCAGGATCCCAGGGAAGGAATGAGGAGGAGGAGGAGGGTGTTTTAGGCCAGGAGAACTATGGGGGTTTCTGTCGCTTACTCTTTCAGATTCGCTGGCTCTTCACCTCGAAGCCTGGGGACAGCAGGGGAGCAGATCCTCACCTTCCAGCTCGGTCTCTCTGGTGTCTTGGCCAAGGCGGCTCCAATGCATGGGCCAGACTCGGTCCCTGGCCAGGCCAACCCTGTCTCGTGATCCTCTAGAATGCATCAGCTGGGCTTGGGAGCGAAGGGAGACGCCTGAAAGATAATCGTATGGCTTCATCCCCGAGGGCACCTATGAGGACGCGGCTCTGGGAGCAGGGATCCGGGCCCGGACGCGGGAAGAGGAGAACAGGGAGCAGGA…
>TUCP_000673
GAACGGCCCACCTGGCACCCGAGGCCACGAGCGAGAGCTGCCTGGCCGCCCGGGAACTTTTTTCCTCGCGCTCTCGCTCTCCTGCTCCCCCCGCACGTCGCCCGCCCGCCGCTCTTCCTGTGTGGAGGGGATTGCATTTCTCTCAGGCTCCCGCGGGCATCAGGCAGGCCCGTCAGGGTGCGCGGTCAGGGCCCGCTACGCGCGCCGCCGGCTCCGGGCGCCCCGGTGCCGCCCCCGCTCGCGCCTGGGCTCGGACAGGCCGCTTGCAGAGCCGGGCGGTGGTGGTAGCGGCGGCGGCCAGGGTAGCTGGCTGCCTTGTCGAGGTCCGNNCGGGGGCCGAGCGCGAGTGGGGCGCGGACGCGGGGTCGCGGGGCCTGGCTTTGTGTGGCGCCGGCGTGA…
TTTCCATTCCAATGTAGACTAGGGTGACTTTCAAGACTAGGGCCAGGAGGTAGAACAACTGTTGTCATAAACTCCCTCTTAGACCTCACCAGGTTGCAGGGAGAGCTGGAAGAAACACCACCACCTTCACCCTAGCATAGGAGGCACACCATCATGGGCAGGGTGGGATGGGGTATAGGGTCTATGGAGACTTTCGCACCTGCAAGGTGGGGTTTAGAAGTGTCAGCCCCTGGCTCCTAAGTGTGAAAAAGATAGCTCTTTCCCACAGAACAGATAGGTGCCTGAAGAGGAAAAGGTGTAGGAGAATGGGATTGGGTAATTAATCTTGACTTGGAAAACCTGGATGGATACTTGAATGGATGTATAGATTCATTAATGAATGGATGGATGGTTGGATGG…
>TUCP_000674
GAACTTTGCATACAAAATTGGGATTTGGGGGCTGGAGAGATGGCTCAGCGGTTAAGAGCACTGACTGCTCTTCCAGAGGTCCTGAGTTCAATTCCCAGCAACCACATGGTGGCTCACAACCATCTGTAATGAGATCTGATGCCCTCTTCTGGTGCGTCTGAACAGCTACAGTGTACTTATATATAATAAATAAATAAATTTAAAAAAAAAAATTGGGATTTGAACACAGAAATGTTTGCTATTAATGCTTTTATGTTTGTTGAATGAAGTGTGAGACACCTATTCTGGTACTCCAGGCAAAGACAGGATCCACCTATGACTGAAGGTCAGGGTAAAGCAAGGCTGTTGACTTCGATTACTCCACACTGAATTAAGAAAAATGCATGTGTATTTTGTGGT…
>TUCP_000675
GTCAGAGTCCCTGAAAACAAACACGGCTCCAGTGGGGAAGGAGGGTGTCGACCAGGCCCAACACTACCTCAGGACCCTAAGCAGCCCTGAACTGGGAGCAGGGAGGAAGGGATCTCCAGAGGCAGCCAGCGACTCAGCAGCCAGCAGCTCCAGCAGAGCAAACACCTGTTTCCAGGAAGAATCGCGACCAGAGGAAAAGGGAGTCCCGTGGAAAGGCAGAGAGGGCGAGGTGAAGGGGCAGCTGGGGACGCAGTGACATGTGGTTAATGGTGATTATCAAATTAACAGGATCTGGATTCACCAGAGAAACAAGCCTATGGGCATGTCTGTGAGAGACTGTTCAGGTTGACTGAGTGTGGCCAGCTGCCTCCCGGTTCTAGTGCTATGACTGCCCTGCTA…
>TUCP_000676
GTCAGAGTCCCTGAAAACAAACACGGCTCCAGTGGGGAAGGAGGGTGTCGACCAGGCCCAACACTACCTCAGGACCCTAAGCAGCCCTGAACTGGGAGCAGGGAGGAAGGGATCTCCAGAGGCAGCCAGCGACTCAGCAGCCAGCAGCTCCAGCAGAGCAAACACCTGTTTCCAGGAAGAATCGCGACCAGAGGAAAAGGGAGTCCCGTGGAAAGGCAGAGAGGGCGAGGTGAAGGGGCAGCTGGGGACGCAGGATCTGGATTCACCAGAGAAACAAGCCTATGGGCATGTCTGTGAGAGACTGTTCAGGTTGACTGAGTGTGGCCAGCTGCCTCCCGGTTCTAGTGCTATGACTGCCCTGCTATGAAGGACTGTGTCCACAAACTAGAATGGATAATC…
>TUCP_000677
CGAAACCAGAAGGGTCGAAGGAGGCTGCTGGAGGCTGGCGCTGCCTACCTTGAACTCTGCGGAAAGTTGGGGCGTGTATTCGCGCGTCCAGAGCGCGCGCACCAGCGCCGCCAGCTGCTCGGTGACCTCGGCGCGGCCGGGCACCGCCCGGTAGCGCCCCAGCGCTAGGAACTCGGCCAGCAGGTCGGTGTTGCTGAGACACTGCACCACCGCGTTCATGAAACAGGTGTTGCCATGGTTCTTCAAGCCCTGAGCGCCGGGCGGACGCGCCCCGTCACCCGAAGATATCTGGGGTTGAGATCCCAAAGGACGATCTGGCCCTGGGCTGCCAGAAGAGGCTGGTGCCGGGCCCGGGGCGCAAGCAAAGCCCCCTTCTCCATCGCCATCGTAGGGGCTGGG…
>TUCP_000678
AGAGGATGTGAGGAATCTGGCGTCCAAGGTGTTGGAGATTAAAAAGCCTGGAACTCAGGAAACTGAGCTTGCAGGGCTGGGAGCATGTCGTAAAAACAACTGAACGGGGTGGAGTGAACCCTACCCAAGCCTGAGAGGGAGGCTGCTGGGAGTTGCAGGGGCAGGTCCCTGTCAGATGTCACTCCACAGGAACACATCCAGATACTGGGAAGAAAATCAGCAGGTAAAGGCATTTGGTGTGCAGGCCTCATGACCTGGGTTGGATCCCTGGAACCCACATAAACAAACAACTATACGAAGTTGTCCTCTGACTTCCACATACATGCCGTGCCCTGCATCTGCACTCCAGTGCTCAGAGTGTGTGCACACACACAGAAATGGTATTGATATTAAAATGTT…
>TUCP_000679
AGCCAAGTATCTTTGGTTTCATGGAAACAGCCCATAAAACAGTGTAAGAAGCAGGCTGTGGTTTCTGGGCACTGTTAACATGTATTGACATTGCAGCACCTTAGTCCATCCTGCTGTTGACCCAGCGTACTATTAACCTGAAGCCAGCACAGAAAGGTTTCCGATTTGTAGTACTGTGTAAACCCAGACGATGGACAAAGAGATTCTTTGAGTCTCTACACCAGTAGTATGTGGATGATCGGCTGACTGTGACTCTGGAAAAGTCAAGCACGTGCTTCTGGATCATTGATGCTTCAGGAAGGATGCAGGATCCCGGTAGATTCCCTGTGGTCCTTGTCTCATAAAAGAGATTTTTATCTAGGTTTCTTCATCCATGTTTCCCGTATTCATGTTTCAAAG…
>TUCP_000680
TACCGGTCTGAGCCCTGGAGTCAGAGAAGTCCAACCTTTCCCAGGGAGGCAGAGGATGTCTGAGAAGGACCCAGACAGTCTTGCTATACAGCCCAGATGGACCTCATACTTGAAGTAATCCTCCTGTCTCTGCTTCCCAAGTGCTGGGATCAAAGAGGGATCTACCACTCCTGGCAAGAGATTTCTTAAAAGAAAAGAGGGAGAAGCTCTCACAGGACAGAAGGCCAAAGACAGGCAACCCCAAGCGCTGGGACTAGAACAAGCCTGAAAACACAGGGTATGGGTTGTGGTACAAATGGGAAACAGGCCTGAGACCTGGGCCTGCCTAGCACTGGGACTGGTGCTGTCACTTGGGAAACATAAAAACCAGAGTAGCCCTAAAACTCACCACAAAAACAA…
>TUCP_000681
CACTCCCTCACCGCAGCACCCTGAGAACAGCAGAGAGAGCTAGAAGTGGAATCTGAGGTGCAAAGATAGCTGAGTCTTGCTATACAGCCCAGATGGACCTCATACTTGAAGTAATCCTCCTGTCTCTGCTTCCCAAGTGCTGGGATCAAAGAGGGATCTACCACTCCTGGCAAGAGATTTCTTAAAAGAAAAGAGGGAGAAGCTCTCACAGGACAGAAGGCCAAAGACAGGCAACCCCAAGCGCTGGGACTAGAACAAGCCTGAAAACACAGGGTATGGGTTGTGGTACAAATGGGAAACAGGCCTGAGACCTGGGCCTGCCTAGCACTGGGACTGGTGCTGTCACTTGGGAAACATAAAAACCAGAGTAGCCCTAAAACTCACCACAAAAACAAAGCC…
>TUCP_000682
GGGTCTGCGCCGGTCTGCCCCCGACCTGCACGCGAACGGGCTGGTTTAACTGTGTAGCTGAGGATAACTTCAAACTCCTGAAATCCTGATAACTCTGTCTCCAGCCTCCAAGTCTAGAATTACAGGTTTCTGAACTTGTTCATGGCTGGATTTTTAAAAAATATATTCAAGATTTCCTGTTATGAAATGTAAGTGAGAAGATAAAAAACTATATTGTTTCATTCCATTTTATTTTATGGGTGGGCTAAAGTATTGAATTTTTAGTGATAAAATTTGATGTTTAGTTTTGTTAATGGTGTCTCAGTGCTTTAAAAAAAAAAACAAACAAGAATTCCTGGCTACTAGAAACACTTTCAGTTGAGATGTTTCTGTCATCATTTGGTAACAAGTATTTGTTTC…
>TUCP_000683
TCTTATCCCGCTCCTCCTCCTTTGTAGCGTCTGTGTTCTTGGGAATGGAGAATGCTCTGGGTAACCAAGTGGATGATTTCCACTCCTTCCCCAAGGAAATCTATACCTTTCTAAAGTAAGGGGCGATGGAAGCATCCTCTACCCCCCCCCCCCCACCCCCGGTCAGTAATCTACTGCAGTGCTGCAGGAGTCCAAGTCAGTTTCTTCGTACACATACCCATGTATACACTGAAGTGGGGGTGGGGGGCAGGAGAGGCAAGTAATAGTGCTTCCCTTCGAGAGGTTAGGTTTTTTTCCCTTTGGTTTTAAATCGATGACAATACTGTTTGGATTCTTCCCCTTAGATATGTCCATGGGAAGTATGTCCGCTCTTCTTGTTACTGTTGGAATATGGCTTCA…
>TUCP_000684
TCTTATCCCGCTCCTCCTCCTTTGTAGCGTCTGTGTTCTTGGGAATGGAGAATGCTCTGGGTAACCAAGTGGATGATTTCCACTCCTTCCCCAAGGAAATCTATACCTTTCTAAAGTAAGGGGCGATGGAAGCATCCTCTACCCCCCCCCCCCCACCCCCGGTCAGTAATCTACTGCAGTGCTGCAGGAGTCCAAGTCAGTTTCTTCGTACACATACCCATGTATACACTGAAGTGGGGGTGGGGGGCAGGAGAGGCAAGTAATAGTGCTTCCCTTCGAGAGGTTAGGTTTTTTTCCCTTTGGTTTTAAATCGATGACAATACTGTTTGGATTCTTCCCCTTAGATATGTCCATGGGAAGTATGTCCGCTCTTCTTGTTACTGTTGGAATATGGCTTCA…
>TUCP_000685
CGAGCCAAGCCGCGTAGCTGCGGACCGCGGTCTCGGCGCTAGCGGCCCGGGCTCCCGCCCCCGCAGCCCTGCGGCTGCTTACGTCAGGCCCTGAAGCGAGGGACAGGCGACTGCGACAGCGTGCGCTTCCGAGCGAGCTCCAGGACGCCGCCTCAGCCAACTGAGGCGCACAGCAGCGGGACCCGAGAGGCCCGACGGCCGGGCCAGTATGTGGGACCCGCAGGAGTTTGAACGCCACTGGCAGGCCGAGTTCCCCGGGGAGGAGGCTCCAGTCATGAAGTTGGAATCGGTGCCGGACATGGAGCGCGAGCTCGAGCGTTGCAAACTCAACCTGAAGCGGCTGCAACAGGTGTTGGCCGAGGAGAAGTTCAAAGTCTGGTACCTGCAGGCGGCCCTGGC…
>TUCP_000686
AGCGGAGGACTGACTTCAGCCATGGCAGTCAAATCCCTGGAAAATCTCCAGATAACCCTTAACCACAGGTTCCCTGGCCGCACGCGGCGGGTTCTTAAGATTGGGAACCCTCCCCACCTCGCCCAGGGCGCGTCTCCCACCGGCGCCGTAGTGTCGCTGGAGAGCGGGGGCGCCCCAGAGAGCGGTTGGCCCCGTCAGTGTCTCAATGGATGGGCAGTAAGCCCCTCTGGCAACGAAGCCAACATACAACCCACTCGCTGGATCCCCTTGGTCTGGAACAGTCTGTGACCCCCTACCATAGCGGGTGAAATGACTCGCTGAGGATCCAGAACCTAAGTTTAGTTACCAGCACTTTCACTGAGCAGCCGGCAACCATGGAACTCCAGCTCCACGGCGTCC…
>TUCP_000687
TTTTTTTTTTTTTTTTGGTTCTTTTTTTTCGGAGCTGGGGACCGAACCCAGGGCCTTGTGCTTCCTAGGTAAGCGCTCTACCACTGAGCTAAATCCCCAGTCCCGAGATGGGGTTTCTTTATGTAGTCTTGGCTGTTCTGGAACTTGCTCTGTAGACCAGGCTGGGTTAGGACTCAGAGGTCCACCTGCTTCTGCTGGGATTAAAGGCGTGTGCTCAGCCCAAAACTTTCTCTTTACTGTTGCCCCCAAAGGCTAGAACACTGTGTGAGCCGAGGGGGACTATAATGATTGTCACAGCAGGCCGGGTCTAGAAGGCAGCTGGAGAGAATTCACACCACAGCACTGAGCCTGCTGACAGTTAGTCTCTCCTTCCACACCTCAGAAAGTGCTAAAGAAACA…
AAAAGCAAAAAAGAAAAAAGGAAAAAAAAAAACCCAACCAACCAACCAACCAAACAAACAAACAAACAAACAAAAAAAAAAACAAACCACTGCTGGTTCTCCTAGACCGACTATGAGTCTCCTTTGACCTTGGCCTAGCACCTCTCTCAGTTGCAGGTTCCTAGTCTGGTGGGGAGGGAAGGAAGGACCTCTTAGGCCTTGTATCCATCAGACACAACAGATAGGGTGACACTCCTACCTGGTAAAGGCCAGGCCCTCTCTGCCTGGGGTGTGAGCACTCAAGTCTCAAAGCTTGGCTTCCCTTGTGAGACACTTTCTGTAACGAGGCACTGTGCTGCTGGAAGGAGGAGAAAACTCACAAGCTGCTTCATTTCTTCTCCGTCCTTGGCAGCCAGTCTC…
>TUCP_000688
ACACACACACACACACACACACACACACACACAGATATGGGCCCAGTTCCCAGGATGGAAAACCTAATGAATTTTCCCTTCCCAATCCTCAGCGTGTCCTCTCACAGTGTTCACCAAACCAGTTGGGAACTGGTTGGGACTTTGGTCCTGGCCAAACCAGAGGGAGGGACATTGTCTCATAGTGGGAAAAACAAGGCACTGGTGCCAGCTGTGACTAGGTCCCCACTGGCCCTCCAGGGCCTGGCCTGCCTGAACCACAGCCAGCACCCAGAGGAGAGGATGGAGGCACTGGTCCAAGGTAGCAAGTGGATTTAAGGAACACCAAGTGACTTCCTTCCAACTGGTGTCTGTAATTAGTCCTGGGCTAAAAAGTGAGTGATGAGGACAGGCCAGTACTAA…
>TUCP_000689
CACACACACAGATATGGGCCCAGTTCCCAGGATGGAAAACCTAATGAATTTTCCCTTCCCAATCCTCAGCGTGTCCTCTCACAGTGTTCACCAAACCAGTTGGGAACTGGTTGGGACTTTGGTCCTGGCCAAACCAGAGGGAGGGACATTGTCTCATAGTGGGAAAAACAAGGCACTGGTGCCAGCTGTGACTAGGTCCCCACTGGCCCTCCAGGGCCTGGCCTGCCTGAACCACAGCCAGCACCCAGAGGAGAGGATGGAGGCACTGGTCCAAGGTAGCAAGTGGATTTAAGGAACACCAAGTGACTTCCTTCCAACTGGTGTCTGTAATTAGTCCTGGGCTAAAAAGTGAGTGATGAGGACAGGCCAGTACTAAGTTCAGTACTAAAGAGTGACGTC…
>TUCP_000690
GGGAAAGCCAGATGTTCAGCTAGTCAGGTGGGAGGATACTTGGGGTTCAAAGCCCCCTTCCTTCACTTGTCCATGCCCCTTTCAAAGTGCTCTGCTACCTCCCCTTATGTCTAAGCAAGCACTCTGCACATGTAGCCATCAGTGTCCTCGAGGTCAGGGAGATGAGCCCCGCTGTCTGCAGCACCACTGGACAGAGCCGAGTACTCCGTCCACTCCATGCTCTGTGTGCCCTGAACTCTACACTGCTGACTAGAGCTGGAATGAGGAACAAGCCCAGACCACTGGGCCAACAGAGCTTAATTGCAAGGTGTTACACTCAGCCAAGACAGGCCAGCTTCAATCCAAGCTGTCCAGTATCAGAAATCCGTAAGAAATCGACCCATTCCCTGGCAGCAGCAT…
>TUCP_000691
ATCTACTTTATAATGAACACAGACATATATACCAAAGTGAGTTCCTGCCAACAGCTGAATTACATGTCACTGTTCACCTGAACACTTGTTAACTAAAGCTCTCTCAGAAAAAGAAACACAACAAAATACTACCTTTTTTAAAAAGATGGCAAAATTAAGTTTAGAAAGGTTTAGTAATGCTTTCTTCTAAAACAAGGCATTTCAGAATTCCATTATCAGAAAACTGAAGTGTTGGTAGAACTTATACAAAGATTATATACAAAGAATTATACAAAGATTAACATTTGTATTTTGTTCAAAGAACAAGATAAGATAGCAGGACTTATTCTCTGATATCTACAACTTATAAGTAAAATCTTTATTTAAAATTTTGTGTTACATTATATATTACGTATAATT…
>TUCP_000692
ATCTACTTTATAATGAACACAGACATATATACCAAAGTGAGTTCCTGCCAACAGCTGAATTACATGTCACTGTTCACCTGAACACTTGTTAACTAAAGCTCTCTCAGAAAAAGAAACACAACAAAATACTACCTTTTTTAAAAAGATGGCAAAATTAAGTTTAGAAAGGTTTAGTAATGCTTTCTTCTAAAACAAGGCATTTCAGAATTCCATTATCAGAAAACTGAAGTGTTGGTAGAACTTATACAAAGATTATATACAAAGAATTATACAAAGATTAACATTTGTATTTTGTTCAAAGAACAAGATAAGATAGCAGGACTTATTCTCTGATATCTACAACTTATAAGTAAAATCTTTATTTAAAATTTTGTGTTACATTATATATTACGTATAATT…
>TUCP_000693
ATCTACTTTATAATGAACACAGACATATATACCAAAGTGAGTTCCTGCCAACAGCTGAATTACATGTCACTGTTCACCTGAACACTTGTTAACTAAAGCTCTCTCAGAAAAAGAAACACAACAAAATACTACCTTTTTTAAAAAGATGGCAAAATTAAGTTTAGAAAGGTTTAGTAATGCTTTCTTCTAAAACAAGGCATTTCAGAATTCCATTATCAGAAAACTGAAGTGTTGGTAGAACTTATACAAAGATTATATACAAAGAATTATACAAAGATTAACATTTGTATTTTGTTCAAAGAACAAGATAAGATAGCAGGACTTATTCTCTGATATCTACAACTTATAAGTAAAATCTTTATTTAAAATTTTGTGTTACATTATATATTACGTATAATT…
>TUCP_000694
GAAGAAGAAAGAAAGGGCGCCAAAGTTGCCTGGGGACTAGGAGATGAAAGACGGACCTGAACCGGAGCAGAGAGGTAGAGCTAGCCACTTGGTGGAAGGTAATGCCAGGATTAATCGGGATAAACTAGAAAGTTGGCTGGGAATCTGCCCTGCTATAGGCTTAAGTTTTAAAAGAGCCAAAAGCCTCGGAGTCATAATTTGTATCTCTGAAGGGTCGGAAAGTCCCGCTATATAACTACAATCACGCGGGGGCCTCTATAGATGGAAAAAAACTGACCAATGTGGGAGGAACAACGTCCTAGGGCCCCCGAGAACAAGAGAAGAGAAACAGAAAAGGAACCATGAGTCCTGAGCAATGTGTTGAATGTATGTGAACTTTACCACATCCTTCCTGCAGCC…
>TUCP_000695
GAAGAAAGAAAGGGCGCCAAAGTTGCCTGGGGACTAGGAGATGAAAGACGGACCTGAACCGGAGCAGAGAGGTAGAGCTAGCCACTTGGTGGAAGGAGAAAGAGGGAAGAAGAGATCGGCCATTCCAGAAGGGGAGGAGAGGAGATAACACGCTCGAGAAGGTGCAGGACAGAGAGCATAACTGCCAGGGGGAAGCTTTAAGACCTCGCTACCGGTTAGCACATCAGAGGCAGAGCCCGGAAGTCTACCTGTCCTGAGGACTTCATGCTGTTGTGGAGTTTCCCTTCAAGGTATTGCTACTGGAGCAGATTAATGATTCCACCACAACCCTCAGAAAGGACTTAGAGAGATGTAGACTGGTAGTAAAAGTTTGGAAGAGTACATTGTAGTAAACTTAGG…
>TUCP_000696
GGAACCTCACGAGCTGGTCTTTGGAAATAGCTTATTCAGAGGATCAGGAGCTCTCTGCTCCCAGACCCGGTGAGAGAGAGACCCAACCGCCTGGTCAGGTGGGCACTCCTGAGGCTGCAGAGCGGAAGAGACCACCAACTCTGCTCACCCCTGCCCACATCCCTGGCCCAAGAGGAAACTGTATAAGGCCTCTGGGCTCCCGTGGGGGAGGGCCCAGGAGCGGCAGGACCCCTGTGCCTGAGACACCGCCGGAACCTGAAAGAAACAGACCGGAT
>TUCP_000697
GGCTGAGGTCCGCAGATGTTTGGTGCATGTTGAGTTCTCTTAAAACAGAAAATCCACCAGGGTGCTTCTTCCAGGCCCGTAGACACGCCTGCCTTTTCTTCCCTACTGCCTGTATTCACAACCGAACCTGACCCACCGCTTCACCCGAACTTCCATACTGTTGTGTTTTCCCTCCAGCCCCAGCGGATTGGATGGATTCTGAAGGCGGGTCCGCCTCTTTTCTACATGCTGGTTGGCGAAGCTGACCTCCAAGGGCGGTGCCGCGCCGGGGCCAGTTTGCTCCTGGGATTGGCTGACGTGGTGGTTCCGCCGAGGCGTGGTAGGAAGTGGTAGCCGTCAATCACGAGGGAGACTCCAAACAGTGAGCCTGGAGCTGGAGAACAGCGTTTACCGGCGGAG…
>TUCP_000698
CCGAGGCGTGGTAGGAAGTGGTAGCCGTCAATCACGAGGGAGACTCCAAACAGTGAGCCTGGAGCTGGAGAACAGCGTTTACCGGCGGAGCGGCCGGTCTTATGAATGAAACCATGGCTACAGATTCTCCTAGAAGACCCAGTCGCTGCACTGGTGGAGTTGTGGTCCGCCCTCAGGCCGTCACGGAGCAGTCCTACATGGAAAGCGTTGTGACTTTTCTGCAGGATGTCGTGCCACAGGCTTACAGTGGGACACCCCTAACGGAAGAAAAGGAGAAGATAGTTTGGGTCCGGTTTGAGAATGCAGATCTGAATGATACATCACGGAATCTAGAATTTCATGAACTGCATAGCACGGGAAATGAGCCTCCTCTGCTGGTTATGATCGGCTACAGTGACG…
>TUCP_000699
TCTCTCTCTCTCAAAGCCTGTTAACTTTAGTGCTGTAAGCACAGGGAAAATCCTGTTTCTGCATTTTAGGTTCTCATTGAGTCCACAGGTGATTGGTGAGCGGACATTGATTTTGATTCTGGAACAGAGTCTTTGGAATTTACCCTAAGGCACAAGCTACCCAAAACAAATAGGTCTTGAACTAATTGTTCATATTTACACACACCAAATAATTTAAGAAACTGTGTTTTTGAATCCTAAATAAGTTTTTTGAACAAAGCTTTAGGTTAATTTCTTCACATGTTCTCTCTTTTCACTTTAAGAATTTCTTCTCATCGTTTATACCTATTTTAGCAATTTTAATTGTTGTCTCATTTGAACTTAGTTTCTCCATTCCCTCCTCCTACAATCAGCCTTCCC…
>TUCP_000700
GGGGGGGTTGGGTGGAAGTGCTACTTTTGCACCCGGAGAGCTGTTTCTTTGTATCCCAAGCAGGCCCCGGGGATCACCAGATGTGGGGCTTCCTCAGGGTAGTTGGTGTGCTTGGGGATGCCCTGCACCTGGTATTGGTGTGCAAATACTTGTTAGACAGATGTGTGTTACCCAATTAAACTTACACAGTATCCCATGGAACAGAGAACCAGAGGGCCCAGTCTGCTGCTTCATGCCTCTGACTGCACCTCAGGGATAACCAAACTCTCCCGTCCACTGGCTTGACACAGTTGAGGTGTGGATTTTTGTTGTTGCTTTTTGAAACCAGTGTCTGTCTATGTAACCCTGCCTCTTCCCGAAATTGCTATATAGACCAGGCTGCCTTCCAACTCAGACACC…
GTGGCCTTGTTCACCAGCACGAGTTGCTTTTGTTAGTTGCTGCCCCTGAGAGATAAGAAGCGGGTGATTTCTCTGTCTACACGTGCTCTCCAGATTGCAGCCTGTGTGGAGAATGCAGCGTTGGTTGAGCCTTGCACTGGAAGCCAGGATCCCACAGCCACCTTCCCACAGTCTCAGCTTTTCCTAAATTGTTCTCCGAGTTGCTCTAATAAGCAGAGTTGTGAGCTCTCTCTGGCAGGAGGGCCACCCACCTGGCCCGAGGAGGTTGACAGACAGGTCAGGCCGCCTTCCCCTCTGGGAAAACCAGGTTTCACTTCAGCAAGGAACTCAGCCGGAGTGGGGAGGTGAGCAGTAGGCTGGGGCCTGTGGGGGTGCATACACGTTCGGGTGCACACAACC…
>TUCP_000701
TCCTCCTCCTCCTCCTCCTCTTCCTCCTCCTCCTCTTCCTCCTCCTTCTCCTCCTCCTCCTTCTTCCTGATGGCAGGTACCTCTCACTGGTTCTTCCTCCTCCTCCTTCCTTTCTTCTTTTTCTTTCTCTTCCTATTCCTCCTCTTCTTCCTTCCTTTCTTCTTTCTCTTCCTCCTCCCTTTCCTCCTCCTCCTCTTCTTTATGGCAGGTGCCTCTCACTGGTTCCTTTCTCCTCTTCCTCCTCCCCCCTTCTTCCCCTTTCCTTTCTTCTTCCTCCTTCTCCTCTTCTTCCTCATCTTCCTCCTTCTCCTGCTCCTCCTTCTCCTTTTTCAAGTCGAGGTATTAAGTAGCCCAGCCTAGGTTGAAACTCAGTCTGCCACTGAGAGTGACCTTGACCTC…
>TUCP_000702
ACAATTTCTTAAAGACTTATTTAATTTTTCTAAAATAAATTTTGTCTGTGTATGGGCATGTGCGCAGGATTCCAAGTGCCTGAAGCCAGAGGTGTTGGGTCACCTGGATTTGGAGTTACAAGTTCTTGTAAAAACATCTGATGTAGGTGCTGGGAACTGAACTCAGATCCCCTGTAAGAGCAGCGTATGCTCTTAACCTCGGAGCCTTCTTTGCAGCCCCTTTCTGCTTTAATAATTTTGTTTGCACAGGCTCACCACAGAGGAAAGTAGCATGAGTCTCAGTTTAGCCCCATGGTGGACTGTGCTCTCTGATAGAGAAGCTACAGCACCCAGGAGGATCGACATGTTTGCTATGTTTAGTTGAACTGGTTAGTGCTTATATCGGAGTTAAGGAGGTGG…
>TUCP_000703
TTCCTGGAAACCTGGCCCACTGTTGAGCTTTCTTGTGAACTTCATCCACCTGTCATTGAGTCTTGGAGGGGAGCCAGGGCAGGCAGGAAATAATAGGCTGCAGGATACTGGTGTGTGTCAGTGGCCCCGGCCCTCCCATTCCTGAACACAGATGAGCTGGAAGTCTGGGAAACGTCACCACTGCTGTGGCTTCTAAGCATCTAAGTACCCTGTTTGTATCACTCATCTGAAAACGTGATAGCCTTCTAACCCCTTTGCAATGTACAAGAGCGCCGGGGCTTCCAACTGGACTCCGTCTAGAGATCATCATCATCATCATCATCATCATCATCATCATCACTACTCAAAAAGTCCAGTTGTATGGGGCTTGAGCAACCTGACAGAGGACCATACCCCTAA…
>TUCP_000704
CCATCATCCTAGCCTCCGCCCTCATCCTAGCATCCACCCTCATCCTAGCCTCCACCCTCAGCCTAGCCTCCACCCTCAGCCTAGCATCCACCATCATCCTAGCCTCCGCCCTCATCCTAGCATCTGCCCTCATCCTAGCATCCGCCCTCATCCTAGCATCCACCATCATCCTAGCCTCCGCCCTCATCCTAGCATCCGCCCTCATCCTAGCGTCTGCCCTCATACTTTCCCGCTGTTCCTGGCACCCTAGCCAGAGTGATTTTATTAAGACGGGACTCTGATGGTGCCATTTGCCTGGTTTCCCTGTCCTTGTCCTTCTGAGGGAAAGCTGAAGTCTTTGTGATGGCCTTCTTTGTTGTTCTGTTTTGTTTTTGTTGTCATTGTTTTGTTGTTGAGATG…
>TUCP_000705
CAGAAAAGGGGTAGCCATTCTAAGGACCCCGGTTCCAAGAGAAGAACACAGAGCACAGTCTGAGCTTTAGGCCAATAGGAGTCCAGCAAAGTGGACTTGCCCAGGCTGTCTCCGCCTTCCCTCTTAATGCCAAATTTAGCTTGCTGTACCAGAATTAGAGTCCCAACCAGCTCATTAAAGGGCCCATGACCCTCTTGGCTTGTCCCATCATGCCCATCCCTGCCCTAAAAGCTTCCAGTACCCATCCCCCAGAACCCAGCTTCCAGCCCTGGGTCCCTCAGTGCTTATCATTAGCCCCCCAAAACCCTCTAGGTCTTACTTCACCCACTCCAAACCCTTCTTTTGAGAACCCCCCTACTCTTCTACCTCATAACCTCTAGATTCCAACTCTAATTCTGT…
>TUCP_000706
CCATGACCCTCTTGGCTTGTCCCATCATGCCCATCCCTGCCCTAAAAGCTTCCAGTACCCATCCCCCAGAACCCAGCTTCCAGCCCTGGGTCCCTCAGTGCTTATCATTAGCCCCCCAAAACCCTCTAGGTCTTACTTCACCCACTCCAAACCCTTCTTTTGAGAACCCCCCTACTCTTCTACCTCATAACCTCTAGATTCCAACTCTAATTCTGTCCCTCCTCCAAAGAAGATCCCCAACTTGCCTGCAAGGAGAGGAATCCAAGTTGCGGCTGCTACCATAGTTGCCCCAGCCTAGCCGGTTCCGTCTCCCAGGCCATTTCACCCGTCAGTATCTCAGTGCATATCTTTGAAAGATAATGACTCTTTCTCTTTAAACATAATCCCAGGAGATTATCA…
>TUCP_000707
CGGGAATAGTTACAGGCATAGGCCGAGGCCAGGGTCGGGCCCACATTTTTCCGTCTGGTACCGAGAGGAGACAGGTTGGCTAGGCTAGGTTCGAGGGAACAGAAAGTTGGAACCCAACCACTGCGAGGCGTGGCCAACCGCGTCACATTGCTCAATCGACTCCCCTTAGAAGCCCGCCATCCCTTCTCTGCCATTTCTCACCTTCCTTCGCGGCATTGCCGGCGGCTGCAGCCCGACGGTCCCGATTCGGGCGGCGGCAGCACCAGCAGGAACGGGGGCTCCGGCGGGCTCCGTGGCGGCCTCTGTAACAGTTCCAAACGCTGCGGACGATCCCAAGTGCCTCCTGCCTCTCAGCGTCTAGAGCCTTCTGCGCAGGCGCCGCGGGCTGGAAGCGCCTTT…
>TUCP_000708
CGGGAATAGTTACAGGCATAGGCCGAGGCCAGGGTCGGGCCCACATTTTTCCGTCTGGTACCGAGAGGAGACAGGTTGGCTAGGCTAGGTTCGAGGGAACAGAAAGTTGGAACCCAACCACTGCGAGGCGTGGCCAACCGCGTCACATTGCTCAATCGACTCCCCTTAGAAGCCCGCCATCCCTTCTCTGCCATTTCTCACCTTCCTTCGCGGCATTGCCGGCGGCTGCAGCCCGACGGTCCCGATTCGGGCGGCGGCAGCACCAGCAGGAACGGGGGCTCCGGCGGGCTCCGTGGCGGCCTCTGTAACAGTTCCAAACGCTGCGGACGATCCCAAGTGCCTCCTGCCTCTCAGCGTCTAGAGCCTTCTGCGCAGGCGCCGCGGGCTGGAAGCGCCTTT…
>TUCP_000709
ACCGAGAGGAGACAGGTTGGCTAGGCTAGGTTCGAGGGAACAGAAAGTTGGAACCCAACCACTGCGAGGCGTGGCCAACCGCGTCACATTGCTCAATCGACTCCCCTTAGAAGCCCGCCATCCCTTCTCTGCCATTTCTCACCTTCCTTCGCGGCATTGCCGGCGGCTGCAGCCCGACGGTCCCGATTCGGGCGGCGGCAGCACCAGCAGGAACGGGGGCTCCGGCGGGCTCCGTGGCGGCCTCTGTAACAGTTCCAAACGCTGCGGACGATCCCAAGTGCCTCCTGCCTCTCAGCGTCTAGAGCCTTCTGCGCAGGCGCCGCGGGCTGGAAGCGCCTTTTCCTTCACTTCCGGCTGAGGCTTGCGTCACCTGACCTTTAAGCCAGTGAGAATACAAGG…
>TUCP_000710
ACCGAGAGGAGACAGGTTGGCTAGGCTAGGTTCGAGGGAACAGAAAGTTGGAACCCAACCACTGCGAGGCGTGGCCAACCGCGTCACATTGCTCAATCGACTCCCCTTAGAAGCCCGCCATCCCTTCTCTGCCATTTCTCACCTTCCTTCGCGGCATTGCCGGCGGCTGCAGCCCGACGGTCCCGATTCGGGCGGCGGCAGCACCAGCAGGAACGGGGGCTCCGGCGGGCTCCGTGGCGGCCTCTGTAACAGTTCCAAACGCTGCGGACGATCCCAAGTGCCTCCTGCCTCTCAGCGTCTAGAGCCTTCTGCGCAGGCGCCGCGGGCTGGAAGCGCCTTTTCCTTCACTTCCGGCTGAGGCTTGCGTCACCTGACCTTTAAGCCAGTGAGAATACAAGG…
>TUCP_000711
ACACACACACACACACACACACACACACACACACACACACACACACACACACACACACACACACACACACACACACACACACACACACACACACACACATGCACGCACACACCGTGCGTGTGACATTAGAAGGTTAAGCAAAGACACAGTGTTGATGGCGCAGAATGTATTTTTGTGCATGTTTCTGCCTCTTGCCTTTGGCTTTGGAGTCTTTCGGCCTGAGCATCGGAACAGAACTTATTACTTCACAGTGTGACCTACATAATGAGAAGACCTGAATGCTTTTCCCCTTCTGGGAATGTGTTATCATTCTAACATATTCAAGAAGCATCATATGCTAGAGAAGGGCGTGATCTCAAGACTGTGAATAAATCTGTGTGATTGGGCAACTGGAGTGGC…
>TUCP_000712
GGGTGCTGGTTCTGTACCCCCGCCCCCTCTCTCGGGGACCCCAGCTTGGCTGCAGTTTTGCAGCCAGTGGGCTTTCCTCGAGGCCTGACGGGGTGGCCGGGGTGCACGGGTTTGCAGGCTGAGGAGAGCATTCTCTTGCCCTGCAGCTGGTGGCTTGCACCCACTACCTCCCCCGCCCTGCGGTTGCGCCCAAACCTCCAGCTCTCGAGAGTATTGTGGCACCAGGAGATAACACGCATGTGATGTACACTCGCCACCGGCAGCACCACACTCAGCCCAGTGGGCGATGCAGACCTTTCTCCACCCCCACTTCGTCCTCCCCTCCAATCACGCTTTACTGAAGAGTCCCAGGTCGGAGACACCAAAGAGAGTGATACCCCTATTACATCTCTATGAAAC…
>TUCP_000713
CCCGCCCCCTCTCTCGGGGACCCCAGCTTGGCTGCAGTTTTGCAGCCAGTGGGCTTTCCTCGAGGCCTGACGGGGTGGCCGGGGTGCACGGGTTTGCAGGCTGAGGAGAGCATTCTCTTGCCCTGCAGCTGGTGGCTTGCACCCACTACCTCCCCCGCCCTGCGGTTGCGCCCAAACCTCCAGCTCTCGAGAGTATTGTGGCACCAGGAGATAACACGCATGTGATGTACACTCGCCACCGGCAGCACCACACTCAGCCCAGTGGGCGATGCAGACCTTTCTCCACCCCCACTTCGTCCTCCCCTCCAATCACGCTTTACTGAAGAGTCCCAGGTCGGAGACACCAAAGAGAGTGATACCCCTATTACATCTCTATGAAACACGTTCGTTGTTTCGTTG…
>TUCP_000714
CCCGCCCCCTCTCTCGGGGACCCCAGCTTGGCTGCAGTTTTGCAGCCAGTGGGCTTTCCTCGAGGCCTGACGGGGTGGCCGGGGTGCACGGGTTTGCAGGCTGAGGAGAGCATTCTCTTGCCCTGCAGCTGGTGGCTTGCACCCACTACCTCCCCCGCCCTGCGGTTGCGCCCAAACCTCCAGCTCTCGAGAGTATTGTGGCACCAGGAGATAACACGCATGTGATGTACACTCGCCACCGGCAGCACCACACTCAGCCCAGTGGGCGATGCAGACCTTTCTCCACCCCCACTTCGTCCTCCCCTCCAATCACGCTTTACTGAAGAGTCCCAGGTCGGAGACACCAAAGAGAGTGATACCCCTATTACATCTCTATGAAACACGTTCGTTGTTTCGTTG…
>TUCP_000715
CGGGGACTCCCTGACGCGGCGAGAGCAGCGGTACTCAGACAGGCGAGCCTCGGGATCTTTCGGGTTCTTTCGCTTTCCCTCCAGGGTAAAGTTATGTTCAGTCTTCCATCAACACGTTTATTTTTCCTTCCGACGCGGCGCGCGTGCGCAGTGCCTCCCAGCCCAGGCTGTTCCTGAAATGTAAGCCTGTTGAGACTCAGGGAGGGAAGCTGATCGTCCATCCTACAGGTCAGTCAACAATTTGACTCAGCAGTTTACCTTCGGGGCGTTATTCTACTGCAGATCCATTTGTGCCACGAGGCTGGACATCCATCTGTGTCACGGGGCTGCTTCAAGGAAGCTCTTGACCTTTTAACTATATATTGTTCATTATAATACAGTGAGAATTGGCCCCAAAAT…
>TUCP_000716
CGGGGACTCCCTGACGCGGCGAGAGCAGCGGTACTCAGACAGGCGAGCCTCGGGATCTTTCGGGTTCTTTCGCTTTCCCTCCAGGGTAAAGTTATGTTCAGTCTTCCATCAACACGTTTATTTTTCCTTCCGACGCGGCGCGCGTGCGCAGTGCCTCCCAGCCCAGGCTGTTCCTGAAATGTAAGCCTGTTGAGACTCAGGGAGGGAAGCTGATCGTCCATCCTACAGGAGCTTTGGAGGTAAGAAGACGCTTCCAGAAACTGTAATTATGAAGAGAGTTACAGACAGCTGGGACTGATCATGTGGGTCCTGGGAACCAATCTAGACAGGGTTTCTCTATGTAGCCCTAGCTGTCCTGGAACTCACTCTGAAGACCAGACTGGTCTCAAACTCACTGAG…
>TUCP_000717
CGGGGACTCCCTGACGCGGCGAGAGCAGCGGTACTCAGACAGGCGAGCCTCGGGATCTTTCGGGTTCTTTCGCTTTCCCTCCAGGGTAAAGTTATGTTCAGTCTTCCATCAACACGTTTATTTTTCCTTCCGACGCGGCGCGCGTGCGCAGTGCCTCCCAGCCCAGGCTGTTCCTGAAATGTAAGCCTGTTGAGACTCAGGGAGGGAAGCTGATCGTCCATCCTACAGGAGCTTTGGAGGTAAGAAGACGCTTCCAGAAACTGTAATTATGAAGAGAGTTACAGACAGCTGGGACTGATCATGTGGGTCCTGGGAACCAATCTAGCTAATCTGCGTATTGCACTTCCGGCTCTTTGCCTTTTAAGTGGCGCAGTAGAGATGGTTCTTGAAGTAGTGGAG…
>TUCP_000718
CCCTGACGCGGCGAGAGCAGCGGTACTCAGACAGGCGAGCCTCGGGATCTTTCGGGTTCTTTCGCTTTCCCTCCAGGGTAAAGTTATGTTCAGTCTTCCATCAACACGTTTATTTTTCCTTCCGACGCGGCGCGCGTGCGCAGTGCCTCCCAGCCCAGGCTGTTCCTGAAATGTAAGCCTGTTGAGACTCAGGGAGGGAAGCTGATCGTCCATCCTACAGCTAATCTGCGTATTGCACTTCCGGCTCTTTGCCTTTTAAGTGGCGCAGTAGAGATGGTTCTTGAAGTAGTGGAGCGCTAACTTGAACTGGACCTGAGAATTGGTGTTGGTCCGGTATTTGGCGTAAGACATCTCCAAGGCAGCCAGCTTTGGATCCTTCGATGGTGTTCGTGTTTGGTG…
>TUCP_000719
GGCCTGTCCTTGGCACCTCCCCACCATCTATTGATCCGATGGCGCCCAAGGCGGTGTAGGCTGGTGAGACGGCTCCAGGGAAGGAGGCTCCGGGATGATCCACGCGGCCGCGCCCCGCACCCACCGGCGGCGCCACGGAGACGCGGGATGCTCCAGGTCCTCAGAGCGCCGTCGGCGCCACCTCTACAGACACGCACTGTTCACGAGGCCTCAAAGGGTGGAGGCGGTGGCCCGGGGCCCGACTCTCAGGTGGCCGCTACTTTGGTCCCAAGACACCTCAGGATCCCGCAACCTATGGAGACTCTCGGAGGACGGCGCGGTCCCCAGAGAGGGCGCCAAAGGCGACGCGCTGGCGGCCAGCTCCAAGCCAACCAGACCCATTGCGTCCGTCCGTCCGCA…
>TUCP_000720
AAACACTGAGCTATACTGCAAGCTCCCACCAAGTGTTGGTTCTTTAAAAGTTGGGTGCAAAACAGAATCTGAAACTGTATCCAAAACATCTGCCCAAAAGTCAGATGTGGTGGTAGGTCATGCTCGCAATCACAGCCCTTCTCCAGAAGCTGCACCACCAAGACTGCCTCACCTTTGAAGCCAGCATGGGCTACACAGTGAGTTCTAGTGAAAGACCCCCTCCCAGAAAGGGAATTGTACAAGCCCAAGGCCCTCAACTAAAGAAGTAAAAAATAAGTTTTTAGATATGTGGGACAAGCTGACCCATCATTTAGACGAAACAGACCAGAAAAGAAAACAAAATGCAGAAACTAGACTAAAATATGGGCATTGCTCCATGGGCCACCTGGCGGGGAAAAA…
>TUCP_000721
AAAAAAAAAAGAAGAGTGGCACTTGTACCATAAATCATAAATGCCTTCACTTTAGTTTTATTATTGACATGTTTGTCAATTACTATAGAAAAGACATCTTGGCTTGTCTTTGTTTTCTGTTCAGGGTTTATTGATCAGATTGGTCATTCCCTAAAAGGCTTGCAGCTTTGTATTTTTTTTTTAAAGATTTATTTATTTTATGTATATGAGCGCACTGTAGCTGTCTTGAGACACAGCAGAAGAGGGCATCAGATCCCATTACAGATGGTTGTGAGCCACCATGTGGTTGCTGGGAATTGAACTCAGGACCTCTGGAAGAGCAGTCAGTGCTCTTACCCGCTGAGCCATCTCCAGCCTGCAGCTTTGTATTTTTATGATTTGCACAGGACTCAGAATTCC…
>TUCP_000722
GACAAGGAAATGCTGTCACCGCCGTTAACAAGCACGTGGAGGTTTGTTAAAGGTAGTGGGAGGCATAATTCTTAGTCAATGAGAGACAGCAGTAGCCAATCCAGAATACCAGGGACAGGTGCGGTGCCGGCAAACTGACTTCAGGCTGTGGATGTACGGCTGAGAGAGAAGTAGGAAACCCTGACAGTGCTCATGCTGGCTTTGATCCGGCTGGAGCAGCCTGTGGTGGAAATGGCTCTATATAGCCTTGGTGTCTACCAGCATCTGGAGTGGGAGCCACAAGAGCCATGTAGACAGGCACCTAGCACTGTGCCAGCAACGTGGGGCTGACTGGCTCTGGGGAAGAGCTGTTGGCAGTGCTGGCGACAAGGATAGAGTGTGAGGCCTGGTGACAGGATG…
>TUCP_000723
GGCTCAGCAGTTAAGAGCACTGACTGCTCTTCCAGAGGACCTGAGTTCAATTCCCAGCAACCACATGGTGGCTCACAACCATCAGATCTCTTGGAGTTGGAGTTACGGAGGGTTGTGGGCCACCATGTGACTGCTGGGAGTCAAACCCAGGTCCTCTGGAAGGGTAATTGATGTTCTTTGGTGCCACCTCTCCAGCCTTGGAATTTTTTTTTTTTTTTGAGACAGAGTCTAGTATATCTCAAACCTATTTCAAACTTGATTGGTAGCCAAAGATAATTTTGAACTTCTAGTCCTCTGACTCCACCAAATGCTGCTGTTACTGGAATGTACCACCATGATGGCTTATGTAGAGCTGGGAACCCAACCCAGGGCTTCATACACACTGTGGAAGAATTCCAG…
>TUCP_000724
CACTGGAGAATCAGGCAATGCTTCCTGCATTGGATGCAATCCTGGGCCACAAGTCTGCACACTCCTTTGCAACTGGACCTGTGATAGCAGAACCTTTCATCTCGCCTTTATTGTTTACTATGACCCCTGCATTATCTTCAAAATAAAGGAACACCCCGTCTTTTCTTCGATATGACTTTCGTTGTCGAATCACCACTGCAGGATGTACCTTTTTCCTTAGTTCTGGTTTGCCTTTCTTAACTGTGGCCATCACCATGTCGCCCACACCAGCAGCAGGAAGTCTGTTCAGCCGTCCCTTGATTCCCTTCACAGAGATGATATACAGGTTTTTGGCTCCTGTGTTGTCAGCACAGTTGATCACAGCTCCTACCGGAAGACCCAGGGAAATCCGGAATTTCG…
>TUCP_000725
TCTCCGCGCTGACCGATCTCCACACTTGCAGTTCCCACTTCCCGGGAATCTAGGGGGCTCCTCTGCTTAGTACTGAGCCATGCTGGATATCTTCATCCTCATGTTCTTTGCCATCATAGGCCTGGTGGTTCTGTCCTACATAATTTACCTGCTCTAGTGGCCTGGAGCCGCAGGGGCTGCGAGGGGAAGGATGGAGCTGAAAGGCCGAGCACCCTGCTTGCGGACGCACCGGTGGATTTTGGCTTCTGGTCATTATTCGGGTAGATGCAAAACCAAGTTGTCCATTCTCTCCTGGCAACGACTACAGTACATCCTTCTGTGTGGG
>TUCP_000726
GCTTCTGGTCCTTGTCCCCTGCAGGTATCACAGCCTGTACCTGAAGGTCAAAGGGAATGTGTTCAAAAACAAGCGGATTCTCATGGAGCACATCCACAAACTGAAGGCAGACAAGGCCCGCAAGAAGCTACTGGCTGACCAGGCTGAGGCTCGCAGGTCTAAGACCAAGGAAGCACGAAAGCGCCGGGAGGAGCGCCTCCAAGCCAAGAAGGAGGAGATCATCAAGACTCTGTCCAAGGAGGAAGAGACCAAGAAATGAAGCGTCCCTCGTGTCTGTACATAGTGGCCAGGCTATGGCCTCACATGGATCAGTCATTAAAATAAAACAAGCCTTCGTCCTTGTCCATTGCCCTCTTTGTAGCAGTTTTGGCTGGTGTGTCTTACGAGTCTAGGATTTGG…
>TUCP_000727
GAGATGGCTCAGCAGTTAAGAGCACCCGACTGCTCTTCCAGAGGTCATGAGTTCAATTCCCAGCAACCACATGGTGGCTCACAACCATCTGTAAAGAGATCTGATGCCCTCTTCTGGTGTATCTGAAGACAGCTACAGTATACTTATATATAATAAATAAATAAATCTTTAAAAAAAAAAAAAAAAAAAAAAACTGAAGTTGGGACTAAATGCTCTACTCTAGTGATGCAAATAGAGTCCGAAATGTGCGAAGGGAATGTCTGCTCTTCCTCCCCAACAGCCACCGCTGGGGCAAAACCCCCCAAGGGCTGTCC
>TUCP_000728
AATCCAGACAGGAGCGGGAGACTGCTCTAGCCCAGCGGGCGGCGAGGGTCTGGGGAAGCGCTGCACCGCTTTGCCGAGTTTTCCCTTGCGTCCGACCTCTAGGCAGAGTGTCCCACGGACCTGACCTGTGCTACCTTCCAAGGCCGCCAGAGCAGAGCCAGAGAGAGACAAGCAGATACTCCAGTTCTAGACCCGGTTCAGACACTCATGCAACCGTGGACAAAATGCTATGTGGGCCTCGGACCTCCTGTTCCTAGTCTGAAAATCCGGACACAGGATTAGACTGAGCGTCTCTAGGGTGGAGGCCTGGGTGTGTGGCACTTCCCTTTCCAGTGGGATGTCCTGTGGGGGGCACTTGCCACTTCTCTGCCCAGGAACTCGGTGAGGGAGGCACTGCAC…
>TUCP_000729
TAGGTGGTGGGCATTTTGCATCCTGCTGTGTCCCCTTTGCATCCTGCTGTGTCCCCTTTGCATCCTGCTGTGTCCCCTTTGCATCCTGCTGTGTCCCCTTTGCATCCTGCTGTGTCCCCTTTGCATCCTGCTGTGTCCCCTTTGCATCCTGCTGTGGCCCTTTTGAATCCTGATGTGGCTGAGATGTTTTCTCAGAATGCTGTTTCTTCTCTTCCTGTTTTTTTGCTTCCTATCAAGAAACACCCAGCAAGTGATCACTCACCTACGGAATAAACTGGGCCGTGGAGCAAGGGAGAAGTGTAGATTGTGAGAAGTGTCTTTATCCCCTGAATTGGAGGCTGGAGCTAGGGCCGAGGCTGTTTCCATTCTCCAGGATAGTAGCCAAGGCATGGTTCTGAA…
>TUCP_000730
CGCGGGCACGGAAGCGGGCACGCGCCCGAGTCTCCTCCTCCCGCTTTCCCCCGGCCGGTTCCCCCCGCCTCCGCAACCCGGCGGGGACCCGGACGCAGCGCAGCCGCCGCCAGCCCGGGAGCGCAGCGGCCGGACCGCCCCCGGGGACCAGATCCGGATTCCCGCTGCTCCCCCCTCCCGACCTCCCAACGCGGTCCCCGCCTGTCCGGGCAGGCGAGCAGTCGGAGAAGCGGCCTAGCTTGTCCCCCGCCCCCGAACTACCCGGGGCCGGAGACGCCGCCACCGCCCAGCCATCCCGACACGTACGGAAGAAGCCCGGCGCAGATGCGCGACCGCGGCGGGAACGGCCGCCTCCTCCCCGAGTCTGCGGCCCAGCCCTGCCGGCGCCCCCGCCCCGGC…
>TUCP_000731
CGCGGGCACGGAAGCGGGCACGCGCCCGAGTCTCCTCCTCCCGCTTTCCCCCGGCCGGTTCCCCCCGCCTCCGCAACCCGGCGGGGACCCGGACGCAGCGCAGCCGCCGCCAGCCCGGGAGCGCAGCGGCCGGACCGCCCCCGGGGACCAGATCCGGATTCCCGCTGCTCCCCCCTCCCGACCTCCCAACGCGGTCCCCGCCTGTCCGGGCAGGCGAGCAGTCGGAGAAGCGGCCTAGCTTGTCCCCCGCCCCCGAACTACCCGGGGCCGGAGACGCCGCCACCGCCCAGCCATCCCGACACGTACGGAAGAAGCCCGGCGCAGATGCGCGACCGCGGCGGGAACGGCCGCCTCCTCCCCGAGTCTGCGGCCCAGCCCTGCCGGCGCCCCCGCCCCGGC…
>TUCP_000732
CCTCCTCCCGCTTTCCCCCGGCCGGTTCCCCCCGCCTCCGCAACCCGGCGGGGACCCGGACGCAGCGCAGCCGCCGCCAGCCCGGGAGCGCAGCGGCCGGACCGCCCCCGGGGACCAGATCCGGATTCCCGCTGCTCCCCCCTCCCGACCTCCCAACGCGGTCCCCGCCTGTCCGGGCAGGCGAGCAGTCGGAGAAGCGGCCTAGCTTGTCCCCCGCCCCCGAACTACCCGGGGCCGGAGACGCCGCCACCGCCCAGCCATCCCGACACGTACGGAAGAAGCCCGGCGCAGATGCGCGACCGCGGCGGGAACGGCCGCCTCCTCCCCGAGTCTGCGGCCCAGCCCTGCCGGCGCCCCCGCCCCGGCCTCCGGGGAGCCGAGCCAAGCAGAGGGCGGGAG…
>TUCP_000733
CCACAGCCCACTTCTCCCTCAGAGTTACTCTTCTTCCCGGTGAAACCACAAAGGGACAGCAAAAGGAGAAGAGCAGCAAAATGAGAAGAGAGAATTTGAAGTAATGAAAGAGGTTCCCAGATGTCTCCGTGAGGTTGGTGGAATGTACCCGGACTACTCTACTCACCAGAAAAGCAGAGAGGATACCCTGCAGGGCGTCCAGCTTCTCTTCTTCCTCCTCCTCCTGTAGGACGCCAAGGATGTAAGCGCGGTAAACGGCTTGGTCCACTCCCAACGCCTCCAAACGTCCGTCAAGCCAGGATCCAAAACCCCCGCCATCGCCTTCACCGAGGACTGCCGCGGCCACTTCGCTGGGCGCCGCCATGCTGGGGACCGGGTCCTGCCGGACCCGAGGGTGCC…
>TUCP_000734
CCAAAGACTCACCCTTATTTCATGTCCCCTGGATACATCTTTTTCTTGTTCTTTGGGTGCTGAGGTTGAATCTAGGCCCTCTCACTTGGTGAGCCCTTGCTCTTCCACCAAACTACGTCTTAACCACATACGCTCCTTCCAATCCACTGTCTTGTAAGTAGGTGGGTCTTTATCGATAAGTCATCATGAGAGCCACCTCAGTTAAGCATCATAGTTGGAGGTCTATGTTGAGCCCTCAAGTCAGGGAAATACCACATACAGACATTTTATTTTCAAGAAACAGAAGCTGGGGATGATTAGGATGCTAACCTCCAGTCCCAGCACTTGGCACATGAAGGTGAGGATCAATTTAAGGCCAGCCTGAGCTACCTAAGACTCATCCTAAAAATAGGAAAAAGA…
>TUCP_000735
GCTCATCTCCTGCGGGGGCATTGCAGGGGTTCTTGGCTCAATTGTGGTTTGAATATACTTGGCCCGTGGGAAGTGGCACTATCAGGAGGCATGGCCTTATTGGAGGAGATGTGGCCTTATTAGAGGAAGTGTGTCACTGTGGAGGAGGGAAAAGGAAGAGTCTCTGGTGGTAAACGGGAGGTGGCAAAAGGCTTCACATCTGGAGAAATGGAAGATCCGCCAGGGCCCCACCCAACAGTATAAAAGGGATGAAGTTGCTGGAATTGGAGACTCTGAGTCAAAACCTGTTGACATTCAACTGTGGCGGATGGTGGCTGACTCTGGCGCTGTACACAAACTACATGGAAAGCTCTGCAGGCATAGGGAGCCCCAGAATTTCAGGATTTGGGGAGTTGTTAC…
>TUCP_000736
CGCCGAACTCTGCTTGCACAGGGGGCGAGAAGTAATGCGGGAACCCGGCTAACCTCGGCTGAGGCCGCGGCTAAGGCCTCCGGACTGACGAGAGACAAGCAGGGATCGCCGAAAGGGAGGCGGGAGAAGCCGGGCCTAGGCCGCAGCAGGCCGCGAAGTCTCTGTTCGCTTTGCGACCCAGGCATGGTGCCAAGCCTGGGAGCAGGGGTTAGCATTACCTGGACAGGTTCCTGCAGCACCGTCATCCTCGAGGCTCAGACCCACTTTCTGCAGTGCCTCAGGCCCCCCCCGTAGCAGCTCCAGCCCGGCCAGCCCCGGCTCATTTAAACTCACCAGCGACCGTTACCGGGGGATGGGGGAGGCCGAGTGGTTGCCGAGTTCCTCCGAGCGAGACACGGA…
>TUCP_000737
GGACATAACACTCACAGACGAGGAGAAGGAGGTTCTCTTTGAACACCTGCCAGCTCCTGACGATGAAGGCATAGATATGGAAATGTTGATCGGGGTTGTGAAGATGCTCAAAGAAAAAGTCGATATCACTAATCTGTCCAGCTTTCTGGGCGATATGGGTGTTGAGCTTTCAGAAGAAGAGCAGCGTGAGCTACTCAGTAGTCTTCCAATCAGTGCTGAAGGGAAGATAAGTCAGCTTCAGCTGGTAGATTTGATCAAGAATCTACAAGGTGGGAAGGTCGACGTTGAGAAGTTAGACAGCGCCCTGGAGAAGATGGGAATGGAACTCACAAGCAAAGAATTTCAGCATCTGCAAGAACACCTACCAGTTGACACTGATGGGAAGGTAGCTCTAAATAT…
>TUCP_000738
AACAGTGGCAAGGATTTTTGTTCAGTTTGTACTTATTCCTACATTACCTCATTTCTACGGGGTCTCTGGGACCAGTTCTCACTCTAGTTCAAACTGGCCTTGATCTGCCACCCTTCTGCCTCTTGGGCGCCTCTCCTGGGCTCGAGATCACAAGCGCTTGCTTTTTGAAGCATGTATTTCCCTGATTCATCTCCAATCCCTCGAGGAACATAGGGCCCGGGTTGTTGGTTATTTCCTCTCCGAAGCCCCAGTGATAAAAATCCAAGCAGGCAGTCGCGGGACGGCTATTGCCGGCAATCGGGCCCTTCCCGGGCAGGAAGCGCGTCGCTGTCCCCAGCTGTGCCGTGAGTCCGTCCTTTGCGAGGATCCGCCTCTGCGGGTGGCGGGCGACACCTGTGG…
>TUCP_000739
GAAGAAAGCTATTCCGCTGAAGTGGAATCCTGGACCACAGGAGAGCAGCTTGCAGGGTGGATCCTACAGAGCAGAGGCCTGGAGGCGCCCCCTCGTGGCTGGTCTGTGTCACTGCATTCTGGAGATGCTTGGCAAGACTTGCTGGGCTGTGACTTTGTGTTGGACCTGATAGGCCAGACGGAGGACTTGGGAGACTCAGCCGGTCCCCACGACTACCCCATCACTCCTCTTGGTTTAGCTGAGAACATCCCTCCAGCCCCCGGTGTCCAAGCTCCTTCCCTGCCCCCAGGACTCCCTCCAGGTCCAGCCCCAACTCTGCCCAG
>TUCP_000740
GAGGCGCCAGCACCAAGCTCAGGCCCCTGGGGCCGCCTCCCAGGCTCCACCCTCAACCATTGCTCCCAAGGCCAAGAAGCCTCCTGCACCCCAAGAGAAGCCAGCGAATGATCCAGAACCTTTGGATGTTTCCTTTAGAGAGGACACTCCAGAGGAGGCTGAAATCAGGCCTCAGCGCCCCAAGAGCTTTCAACAGAAACGGGACTACTTCCAGAAGATGGGCCAAGAGCCGATCAAGGTGAAGACGGTGAAGCCTCCAGCCAAGGTTCAGATCCCCCAGGAGGAG
>TUCP_000741
TGTGAAGAAGCCGCTGAAACAAAGTAGGACCAAAACTGGAAAGGAGGATGAGGTGGAACCCGCACAGAAGGAAGAACCGACACGGGACGGGGCTCCCAAAGTGCAGAGCTCCAACTCCACCCCTCAGCAACCCAGCAGGTCTCCTCCCATGGTGAAGAGCTCCGATTCCACCCCTCAGCGCCCGCAACCCAGCCGGGAAATCCGCAACATCATCCGCATGTACCAGAGCCGCCCAGGGCCTGTGCCTGTGCCTGTACAACCCACCAGGCCCTTTAAAACTTTTCAGAAGAAAAACGACCCTAAGGATGAGGCTTTGGCTAAGTTAGGAATAAATGGTGCCAGCTCGCCCCCATTGACGTCGCCTACTCACGGGAAGAGCTCCCCACCAGCTGTGGCTCC…
>TUCP_000742
CCCGTATCCGGCGAGCCAACTGGATGTCTTTGGGCATGATGGTGACTCTCTTGGCGTGGATGGCACACAGATTGGTATCTTCAAACAACCCCACCAGGTATGCCTCGCTAGCCTCCTGAAGGGCACCGATGGCTGCACTTTGAAACCTCAAGTCGGTTTTGAAATCCTGGGCGATCTCCCTCACCAACCTCTGGAAGGGTAGCTTCCGGATGAGCAGCTCAGTCGATTTCTGGTAACGACGGATCTCTCTTAGAGCCACGGTCCCGGGCCTGTAGCGATGAGGTTTCTTCACCCCGCCAGTAGAGGGCGCGCTTTTCCGGGCCGCCTTGGTGGCCAGCTGTTTGCGGGGGGCTTTCCCTCCGGTGGACTTCCTAGCGGTCTGCTTGGTTCGGGCCATCT…
>TUCP_000743
CGGCTCGGACCGCTTGGGAGGACTTGGTGAAGCTGAGTTCCCTGGGGGGTCCAGGCCCAGGGCCACACCCCTCCTCCAGGGCCAGCCGCAGTGCCAGGAGCTCCTGTGCCGGACAAATGCGCAGTAAGTCTGCTGGCCACAGCATCTCCCAGCCAGGGAAGGTAGCAACTGTCCTGGAAGGCCAGGTACCCATCGTGTCTGCCATCATTCTCAACCCCACCCCTCCCCCTGAATTCCCTCTGTGGCTCCTGAGCCGGCCTCACCTGGAGAAAGCTGACTGAATCCGCCTCTGGAACCTGACTGAGGTTGTGGCGAGCCCGGCTTAGGCGGCTGCGCTGTTCCTCTTGTCTGCGCAGGTCACCTTGAGAGCGGCCCAACATGGCGGCCTCCCCCTCCTCG…
>TUCP_000744
GTGGGGGGTAAGGGACTCCCTGGGACCTGGCAGCTGAGGTGCTGTGGGCTGGGAGGGAGCCGTCCTCTCCCCCAGGGAGCAGGCTGGCTTTGGTGGGAGCAGACTGTGTTTACACCTTCCCCGCACACCCTGCCCACGCTCACTCAGCCTATCCCAGGGCCTCTCCTGTCCCAGGCTCTCGGTGCAATCTGCACATTTGCAGCTTTTGCTCAGAGAGTCCCTTCCCTTGAGGCTCCTACTGCCCTTGTACACTCCCTCAGCGCAGAACTCCTCTCCAGGAGCCTCTCAGTGCCCAGGTGCCCTCCCTCAGCCCGGAAGTCCTCTACAGGAGGCTCTTACTGTGGAGGTACCTTTCCCTCAGCCCACTAACTCCCACCACATAGGTCAAGGCATGATCTT…
>TUCP_000745
CCTTCCTTCCTTCCTTCCATTTTTCCTTTCTTCCCTTCTTTCTTAACTACAAAAGAAACCCAGGCCACCAGGGGCCCCTTTGGGCGGATGCAGACTGGCTGTTTCATTCCTATACTCTGGCCTGGTACAGCCAACGGTGGAGGTTGAAGGCCAGGTCCTGGTCAGAGAAATTAGACTTTGGGGCAGCTGTGTTTGAGGGACAGGATAGGACACTTCTCTAACCTGAGGAACATGTCCTTGGACATTAGGTCAGACTAGGGCATGCAGCTCTCTTACGTACCTCTCTGGTGCTATTTAAATGAGGAAGCCAAGCTCCTGCAAACAGCTGTGCTGGAGCCAGCTGTCAGGAGTGGGGCTGGTTGGGTGGCGGCATGTGCACATGCATGTGGGTCTGTCTGT…
>TUCP_000746
GGACTGCCGCGCAGCAGGGAGGTCCCAGGTTGCGCCCCGAAACTGCCAAGCCCCGAGCGGGCCGCGCCCCGATCTGGGTTAACTACAGGTGATGAGGCTGCAGCAGGTAGCCAGTGCCAAGACGGAGAGATGAGTCAGCAGTTGGGAGTTCCTCGATGCTTTTCCGGAGGATCTGAGTTTAACGGCCATCACTCATCCTGGGAGACGTACAACTAACTTCCTGTTACAACAGCTCTGGATCTGATGCCCAGCTCTGACTCAGGCACCTCTGCACATACAGCACACACATGCACGCACACACACCACAACCTTTTACATGGAGAACAAGCCAGTGAGCAACACTCCACGACTTCTGCTTTGTTTTCTGCCCTTCAGGTTCCTTCCTTGATCCCTGCCCTG…
>TUCP_000747
CCCTTTTAGAAGAAAGGTCTCACGTAGCCCTGACTGGTCTTACACTTCTGATCCTTCTGACTCCACCTCACAAAGTGCTGGGATTACAGGTAAGTGCCACCACTCCCTGCTTCAAGTCATGCCTGTATCCTTTACAAATTGTGAGGCTTTTAGTTAATGATTGACCAGCCAGGCAGGAGCTTTGACAGGTTGGGCCTGCTTCTAGATGACAGGTCATCAGACCTAGAACGTGTATCCTATTCTTTCCTTGGAATAGCAAACTATTAGCTACTTCCTAACTGGACCCAAACCCAGGCCCCTTCTTCTGGAGGACCTGGCTCTTGTTGGCTCTCCTGCCACATCTCTAACTGTCCTAGACACTCCCCAGAAATCCACTAGCTGATCTCAACTCACTGGGGG…
>TUCP_000748
GAATGAGGTGAATAAGTCAGGTTCAGTGAAGATAGTAAGTTACATTTTCCCAATTTACAACAATAATTCATACCTTTTCTGGTACTGTATTTTAGGCTATAACTGGGAAGACCATAATATTGAAGAACATTGTCAAAGTTCTAGAAGACATGCAAGGCATGAAAGAAGTACTACTGGAGAGAAACCCTGTAAAGGTATTCAATATGGTGAATCCTTTTTACACAGCAGTCTCCAAATACATAAAAGAACACGTACTAGAGAGAAACCCTACAAATGTAATCGATGTGACAAAGCCTTTTCACATCACAGTTATCTCCAAATACATAAAAGAGCACATACTGGAGAGAAGCCCTATGAATGTAATCAATGTGATAAAGCCTATTCTCGATACAGTTATCT…
>TUCP_000749
GTTTCCACTTACTGGCTGGCTGAGCAGGCTTGAATGAATAGATAGATGAGCTCTGAGGCTTGCAGTTGGGTGCTGTGAGGTGCGCTTGGCAAGCTCCGAAGTTGCGACATGGATGCATTGACCTATGATGATGTACATGTGAACTTCACTCGAGAAGAATGGGCTTTGCTGGATCCTTCACAGAAGAGTCTCTACAAAGATGTGATGCAGGAGACCTACAGGAACCTCACTGCTATAGGTTACAATTGGGAAGACCATAGTATTGAAGAACATTGTCAAAGTTTCAGAAGACATGGAAGGTAATTTTCATGTGCAAGTTG
>TUCP_000750
CTGAAGAAAAATCCTACAAATGTAATAAATGTGGTAAAGCCTTTGAACGTCGTTGTAATCTTGGAAGGCATAAACTAATACATACTGGAAGAAAATCCTACAAATGCAATCTGTGTGGTAAAGCATTTGCACGACACAGTCATCTCAAAAGGCATGGAAGAACACATACTGGAGAGAAACCTTACGAATGTGATCAATGTGGTAAAGCCTTTGCATCTCATAGTTATCTCCAAGTACATAAAAGAATACATACTGGAGAGAAGCCCTATGAATGTGATTGGTGTGGTAAAGCCTTTATACGTTGTAGTCATCTCCAAGTACATAAGAGAATACATACTGGAGAGAAGCCCTATGAATGTAATCAATGTGGTAAAGCCTTTGCATCTCATAGTTATCTCC…
>TUCP_000751
AACTGGTATGGCTCAGCCCTTAGTACACACCTTTGCTCTCAAATGATGAAGGTAAACATAGTTTTAGAAGGAAGCACTCATGTTCGTAAATAATGTATAATTGAGTGACTGAAAAAATGATGAATCAGGGAAAGATCTGACAGAATAGGATATACCCAACTCTCAAGAGAAGAGGGAAAAGAGGCAATATAAGAGGAAGCAGTGAAAGAATAAAAAATTCAGCTAATATGTCAGAAGTTTAAAAATGCTATCTCACCCCTAAGAAGCCTTAAATACCTCAAATTCCAGACCCTGCCTTCTATCTGTAAGTAGGTAAAAGGTCACATTTCTTGAGCCTGCTCTCCCAAGAACTAGTAAAAGGACTTAAGATAAGGCCCTTAGGGCTGGAGAGATGGCTCA…
>TUCP_000752
AAAGCCTTTGCACGACACAGTCATCTCAAAACGCATGGAATAACACATACTGGAGAGAAACCTTACGAATGTGATCAATGTGGTAAAGCCTTTGCATCTCATAGTTATCTCCAAGTACATAAAAGAATACATACTGGAGAGAAGCTCTATGAATGTAATCAATGTGGTAAAGCCTTTGCATCTCATAGTTATCTCCAAGTTCATAAAAGAATACATACTGGAGAGAAGCTCTATGAATGTGATCAATGTGGTAAAGCCTTTGCATCTCATAGTCATCTCCAAGTACATAAAAG
>TUCP_000753
GTCTCCGAACACATAAAGCAATACATACTGGAGTGAAACCTTAAGAATGTAAGCAATGTGGTAAAGCCTTTGTAGGTCAGAATGACCTTAAAAGGCATGAAAGAATTCATACTGGAGAGAAACCTTACGAATGTAATGAATGTGGTAAAGCCTTTGTATGTAATGCTAGTCTCCGAAAACATAAAGCAACACATACTAGAGTGAAACCTTATGATTGTAAGCAATTTAGTAAGTTCTTTGCCTCTCATGATCAACTTTGACAACATGAAAGAATTCATACTGGAGAGCAACCTTACAAATGTAGTCAATGTGGTAAAGCCTTTTCACAATCAAGCCACCTCCAACTACATAAAAGAACACATACATACTAAAGAGTAACCCTATGAATGTAACCAATGT…
>TUCP_000754
CAAGCATATGCTGCTGTGTTGATCTTCATCTACGTTATGAATTTTGAAATTTGACAGAGAGCATATTCTGTTTCTCAGGATGGCATGTATTCATGACATTCATACTGCCTGGCTATATTGCCTGAGCTTTCTGAGTCATTGGATTGCAGGATGCATTGACCTATGATGATGTACATGTGAACTTCACTCGAGAAGAATGGGCTTTGCTGGATCCTTCACAGAAGAGTCTCTACAAAGATGTGATGCAGGAGACCTACAGGAACCTCACTGCTATAGGTTACAATTGGGAAGACCATAGTATTGAAGAACATTGTCAAAGTTTCAGAAGACATGGAAGGTAATTTTCATGTGTACGTTGCTATGAATATGCCTCTGAAGAAATGTTAGTATGTCCTGGAA…
>TUCP_000755
AGAATATAGGTTTTATCATCTAACCAATCATATCCATTTGTTCTTTTGCCATTAGGAATAGTCATGTTTTGTGAAAGAAAAGAGGAATAACAGAAGCTGTTCAGCTATTGGTAATTCTCCAGCTCCCCTAGAACCTAGGAACTTTAACATAGTTTCATTCCATGATTAAATAGAGTCCAACAACAAAAACGCAGTACTTAAAACACATTTCTTTTGCTTGTTCCCAAAATTTGTATATCATAGTTCTCTACAAATACATGAAAGAACACATCCTGGAGAGAAACCCTATGAATATAAGCAGTGTGATAAAGCCTTTTCTGGCAGTGGCCATGCAGGGACCAGAGTATGCGTGTGTTTCACTGATAGGATTCTCCTGTGGCAAGGCCCATAGAAATCTCT…
>TUCP_000756
CCTCCCGTCACATAATTGTCAAAACACCAAATGCACAAAATAAAGAAAGAATATTAAAAGCAGTAAGGGAAAAAGGTCAAGTAACATATAAAGGCAGACCTATCAGAATCACACCAGACTTTTCGCCAGAAACTATGAAGGCCAGAAGATCCTGGACAGATGTCATACAGACCCTAAGAGAACACAAATGCCAGCCCAGGATACTGTATCCTGCAAAACTCTCAATTAACATAGATGGAGAAACCAAGATATTCCATGACAAAACCAAATTTACACAATATCTTTCTACAAATCCAGCACTACAAAGGATAATAAAGGGTAAAGCCCAACATAAGAAGGCAAGCTATACCCTAGAAGAAGCAGGAAACTAATCGTCTTGGCAACAAAACAAAGAGAATG…
>TUCP_000757
CCTCTGACTCCCAGTCCACATCGCTTTCATCTGAAATGAGATTAAAAGCTCAAGTTTCAACTTTTGTCCCCAGTACTGGGAGCTTTCTCTCTTGAAGATGCTCTGATAATTTAGTGGGCCAGCGTTGATTTGAATCAGTTTGACTTTGGGTCGATAAAAATTTTCACTGAGTTCATGGACTTCATTTCTTCTCTNTGAGAGTCTCTGAGAACCTGGTTCTTATTTTATTCTTCAGGGCCCAAGAGTCCAGAGATTAGAAATATACCAAAGGTGAAGATTCTAGCAAGAAACCTTGTCCCATAAACTCAGGCCTTAAAGAGAAGGCTAAGGATGACTTAGAAGTAAAGGCAATGTATTTTTACACTCTGTTCATAGGGAGAATAAAAATCAGTAAGATAG…
>TUCP_000758
AGGGTGTGAACCTGTCGGGGGGCCAGAAGCAGCGTGTGAGCCTGGCTCGGGCTGTGTATTGTAACTCTGACATCTACCTCTTGGACGACCCCCTCTCGGCTGTGGATGCACATGTTGGGAAGCACATCTTTGAGAAGGTGGTGGGTCCCATGGGCCTACTGAAGAACAAGACACGGATCCTGGTCACCCATGGTATCAGCTACCTGCCCCAAGTGGATGTCATCATTGTCATGAGTGGCAGCAAGATCTCAGAGATGGGATCTTATCAGGAGCTGCTAGACCGGGATGGGGCCTTTGCTGAGTTCGTGCGCACCTATGCCAACACTGAGCAGGACCTGGCTTCAGAGGATGACAGTGTCAGTGGTTTAGGGAAGGAGTCAAAGCCGGTGGAAAATGGAT…
>TUCP_000759
ATGACTCTCTCCGAGAGAACATACTGTTTGGGCGCCCCCTGCAGGAACATTGCTACAAGGCGGTGATGGAAGCCTGTGCCCTCCTTCTGGATTTGGAAATCCTTCCCAGTGGGGACCTCACAGAGATTGGTGAGAAGGGTGTGAACCTGTCGGGGGGCCAGAAGCAGCGTGTGAGCCTGGCTCGGGCTGTGTATTGTAACTCTGACATCTACCTCTTGGACGACCCCCTCTCGGCTGTGGATGCACATGTTGGGAAGCACATCTTTGAGAAGGTGGTGGGTCCCATGGGCCTACTGAAGAACAAGACACGGATCCTGGTCACCCATGGTATCAGCTACCTGCCCCAAGTGGATGTCATCATTGTCATGAGTGGCAGCAAGATCTCAGAGATGGGATCTT…
>TUCP_000760
ATGACTCTCTCCGAGAGAACATACTGTTTGGGCGCCCCCTGCAGGAACATTGCTACAAGGCGGTGATGGAAGCCTGTGCCCTCCTTCTGGATTTGGAAATCCTTCCCAGTGGGGACCTCACAGAGATTGGTGAGAAGGGTGTGAACCTGTCGGGGGGCCAGAAGCAGCGTGTGAGCCTGGCTCGGGCTGTGTATTGTAACTCTGACATCTACCTCTTGGACGACCCCCTCTCGGCTGTGGATGCACATGTTGGGAAGCACATCTTTGAGAAGGTGGTGGGTCCCATGGGCCTACTGAAGAACAAGACACGGATCCTGGTCACCCATGGTATCAGCTACCTGCCCCAAGTGGATGTCATCATTGTCATGAGTGGCAGCAAGATCTCAGAGATGGGATCTT…
>TUCP_000761
AATGCTGCAGGACGGAGCGCAGAAGCCCACTTTCAACAGGAGGCAAACAGGCCGTAAGTGTGGGAAAAGCGAGACTGCTGGGGTGCGTTTTCAGAGGCCTGCCTCGAGCTCCTGGAAGCCAACGCAGTCGTGGGCCCACTTGATTTCCTGGCCTCTTGCCCCACACCCTGCACCACCCTGCTTCCGACTCGTTGTCCCCGAAAGCCACTCGCCTGCTCTCTGTCCAGCTGTTCAAGAGCGGTCGGTTCCGCTTGCACCTCGGTGGTGGTCGCCGTAGCGGCCGAGGCATCGGGAGACTCGGACGCTAAGCACTTCATGCCGCCTCGTGTGGAATTCAGGAGTCAGAATGCCTGCGCACGCGAAGCCCCCAAACCCGGAACCGGAAGGCAGAGGGTGGGA…
>TUCP_000762
CTTGTCTCCAAAACAACAAAAGAGGATCCTGGTTGGATTCCCAGCATTTACATGATGGTTCACAATTGTCTCTGGCTGCAGTCCCCAGTCCCAGGGGTTCTTTTACCTCTGTGAGCACAGCAGGGACACACAGAGATATATACAAAACACCCAAACACATCAAATAAATCTTTAGGCAGTTTTAGAGAGTTTGCTATCCAGCATACTTTTCTTAGGATGTTGAGGATAGATTCCAGAACATTGTTCACACTAGGTGAATGCTCTACTATTGTGCTCCACATGTAAATTTGTAAAAGAAAAACCAGTGTCAACCAGAAGAGAAGCAAGGAAAGCTTTGTTTTTTGTTGTTGTTAATATTTATTTTCATTTATTTTGTATTATGTGCCTATGTGCTGCTCT…
>TUCP_000763
ATACAGAAAGACTCAAACTCACTAGCCACCAGGAAAGTGCAAACCAGTTGTCGAAACTTCACACAAACTAGTGTGGTTATAATAATTCTTAAAAGACAACAAAGTACTGGAGAAATCAGAACACTGATACACTGCTAATGGGGATGTAAAAATGGTGATAAACAGTCTAGGGGCTTAAAAGGCCAAATATAGGGGCTGAGGGATGTGTGGCTTCCAAGTGGAACCCTTGTCTATTGTATGAGCCCCTTGGTTCCCTCCCTAGCACTAGAGAGAAAGATGTGTAGGTAGAGAACGTCCTTGTTTGCTACCCTGACCATCCCACTCCTTTCCAAAATGAAAACAGGCCTTCATGAAAATGGGCCTCCACAGTTGGTCATGGTGGCTCACACTTCTAACCCC…
>TUCP_000764
GGCCCAGCCTTGCTCTGGATGCTCCCAAGATTCACTGCTCGGGTCAGCATCCAGCTTATTTTTAACTGTGTGGGGTGGATCTCACCGGATCACCCAGTAGGCACCAGTTTTCTTACTGTGCCCTACGTCCTCGGCACAGAGCCTAGCTCCTGGCACGCAGGACACGGGAAAAGGTTGGGCGACTGCATGACTTAAGTATCGCCCTCATAAGGTCTCCAGTGTTTCAATGGCAGAGCATCTCAGCTCCCACAATCCTGCAACTTTGACTCCATTCTAGAAGCCCCACCCCAAGAGAGGCGGGCCGGATGGCAGGAGCCGGGCATTCTGGAATTGAGGTGACCTTCTCTGGAGGCGCGGCGAGCAGGGCGGAGGGGTGGGGCGCTTTCTCCCAGCAGCTGA…
>TUCP_000765
CGGCGCTATCTGGAGTGCCCGCCGCGCCCTAGAGTGCGCTCCATCACACGCGGGGTCAAGGAAACTCGGCGCTGGTCGCCCGCACAGCCCTGATGTCTCATTCTGTCCTGACTAGGCCCAGCCTTGCTCTGGATGCTCCCAAGATTCACTGCTCGGGTCAGCATCCAGCTTATTTTTAACTGTGTGGGGTGGATCTCACCGGATCACCCAGTAGGCACCAGTTTTCTTACTGTGCCCTACGTCCTCGGCACAGAGCCTAGCTCCTGGCACGCAGGACACGGGAAAAGGTTGGGCGACTGCATGACTTAAGTATCGCCCTCATAAGGTCTCCAGTGTTTCAATGGCAGAGCATCTCAGCTCCCACAATCCTGCAACTTTGACTCCATTCTAGAAGCCCCA…
>TUCP_000766
CTGGCTCCTGGACCTTTGGGGACTGTGAGAGAACGAATTTCTTTCTGTATTAACTCACCCAGTCTGTGGCATTTGTTCACAGCTTTGCAGAGGAATACAGGACACCAGTGTTTTAGTTTACATCTGCAGTTTCTTCATCCTGCCTGCTATTTATTTGGTCTAAAATGCAGATGGATCTCCCCCTGCTGCTCAAGGTACCGGCAGTCAACAAGTCCCAGTGGCCACTTTCCTTCCATTCTGATCCGCAGCCTGCGCCCTAATTACTCGTCATTGCCTTTTTTTTTTTTTTTTCTTCTCCTCACGTGCAGGTTTTGGATTTAAAAGCTTAGTCCGGGGAGGGCTGGGGCACCTTGAGATGGGAACAGGACCTGAGTTTAGAGTCTAGAGGTGCTCAAAACA…
>TUCP_000767
GCCTTCTCTTTAGTCCAGGCTACCTTTGAACTTGGCACCTAAATGCTTCTGCTACCCAAGTAGCTGGATTATAGGATTGGGCCGCCAACCCTGGTTTAGGCACCTTCTACCTGTCTCCTCAGAACTTAACTGATTTCTAGGCCATGTTCCTCACTGGCCTGGGGCCTTGAGTGGTCCGAGAGCCCGTGGGCAGTAGCGGACACACTGACCCTGGTACAGGGAAAAATATGCCTGCTTTTCACAGTGCCTGACTTTCTGCTTCTCTGTCTTCCTAGTGCCTCCTTTCCTCCTTGGTCCCCACCCTATTGTCTTTCTGCCTTCCTACTCTCTTTCCTGATGTGTAGCTCTCCTCTCCCCGTTGAGAGGCAGAGACTATCAGGAGAGATGGTGAGTGTTATC…
>TUCP_000768
CGGAGTGAAGCCAGAATATGGATATGCAGGCCTTGGGATCCAGACAGGGCCCTATGGGCAGCTGAGGCCAGAGCTGCGTCTGGAGCATTTGGGGGATCCTGAACTGAAGACATATACCAAGAGCCCATTGGGAAATGGTTACAGAGGACACTGCCCCTCTGGGGAATGCTGAATGGAAGCTTCCCTGCCTACCCTGAGGGTCTCTGCATTACAGCCTGGCTGGAGAAGCACAGCAGGAGGATCTTCTCAACACTTGCCTAGGCCACTGCCCTGTCCCTGTCTCCTCTGGGCTGAAGTATTAATAAAAGCTATATGGTTCCCCG
>TUCP_000769
TCAGCCGCACGCAGCGGACTTCGTCGCCGCCGGCCTCCGCCTCCGCCATGGCCGACCGCTGACCGCTGCCGCCACCCGCCGCCGCCGCCACCACCGGCCGCTCCTCGCAGCCGCCCGCCGCGGCGCCCGCCCCGCCTCCGGGACGCTCATTGGCCCCGCTCCTCGCGCGCACCGCCCATTGGCCCCTGCTTGCGCCAATCCACCTCCGTTTCCCGCGAGCAGCGAGGCACACAGCGGCAACCGACGCGGGCAGGCGCGCGGAGGCGGTCAGCCATTGGCTGTCTGGTCCAGCTACACCAGCAATTGGCTGGCAGAGCGCCAACCGGCAAGGGTAAAGCATACGCCGCGGAAAAGCTGCGGGGCGCGAATGGCACGGGACGTAAGGCGGCTGATCGTGGA…
>TUCP_000770
GGAGACTTGGTGAACACAGTCTCTTTCCAGAGGTCAGGGGTCAGGTAGCTGTAGGTCTTGGAGATGGCATCAAAGGTGGCCTTGGCAAAGTTGCCCAGGGTGGCAGTGCAGCCCCTGGCTGAAGTGTAGCAGTCATCTATACCGGCCATCATCAGTAGCTTCTTGGGCACAGGAGCAGAGACAATGCCAGTGCCTCTGGGGGCAGGGATGAGACGAACCAGCACAGAGCCACAGCGGCCTGTCACCTTGCATGGCACAGTGTGGGGCTTGCCAATCTTGTTCCCCCAGTAGCCTCTCCGCACTGGGACGATCGAAAGCTTGGCCAGGATGATGGCCCCTCGGATGGCAGTGGCTACCTCCTTGGAGCACTTAACACCAAGACCAACGTGGCCATTGTAG…
>TUCP_000771
TGGGTTAACAGGTTGCAGCCACCTTCCATCCTGGTAAACCGGATGGTGAGCGGTCAGCCTAGTCCGGTGGACATCGGGATTAAGCTGAGGAAGCTGCATTAGCTTTTGGGAAGGCCAGGTCAGGAGTATTCACAGAGATGGCCGCAGCCTGCAGGGCAGTGGGAGCTGCCTTCCAGCCATTTCATGATGTGCTGAAGATGGCCACCATGACTGCAACCTTGACACCATACGAACAGACCTTTAACCACATGATGGCAGACGGCACACATGCTGGCACAGCGGCGGCACCTGGGAATGGACGGGCGGTTCAGCTGCGGGGCTCTGGGCTGCCCCCTCCCAATTCCCCCATTCTTGCCATCGCACCTGTCGCAGACCCAGCCTCGGCTGCTCATGGGCCGT…
>TUCP_000772
AGCGCTGAAGCAGTAACCCAGAGTTACATCCCTAACCGGGTAGGAGGCAGAGAAAGTTGACTGGAAATGGCATGGGGTTTAAAATCTCAAAGCACACCCCATACTGATACACCTCCTCCATTGAGTCCACACCTCCTAATGCTTCTCAAATCATCCCAACAGCTGGGGACCAAGCATTGAAATCTATGAGTCTATGGGAACCATTGTCATTCAAAATCATTAAGTCACCTTTCACTCCTTCAACCAAATCACATGACCACCTTCAATGTACGAGGATATGGCAACAAGAGAGACATAGGTCTCTCCCTCAAGGAGCTTTTTTTTTTTTTTTTTCAGAGCTGAGGACAGAACCCAGGGCCTTGCGCTTGCTAGGCAAGCGCTCTACCACTGAGCTAAATC…
>TUCP_000773
ACTAGCAAAGCTTTCCCCCATCCCATAGGCTGACTTCTCCCTTTGCTCATTGTTTCCGTCCTGATCAAGCTTGTTCCTTTGATGCAACTCCACTGGCTAATTCTTACATCCTGATTGCTCCAGGACCGTTCCAGAAGTGGTCACCGTACAGCTTGGAATATTTACCTTGTGTGTGTGCATGGATTAGTTTTTTAAAGCCCTAGGTCTTACTTCAAGGTCTTAGATCCATGACCTAAGATCCATTTTAAGTTGGCTCTTTCTCAACATGAGAGGTGTGGGTCTGGTTCCGAGCGTCTGCAGAGGGAATTCCCGTTTACCCAGCAGTTTGTCTTCGCTACCATATGTTATTGGCCCCTCAGCAGGGAAGGAGATGTGTGTGTGTGGATACTCAGGTTCATT…
>TUCP_000774
ACTAGCAAAGCTTTCCCCCATCCCATAGGCTGACTTCTCCCTTTGCTCATTGTTTCCGTCCTGATCAAGCTTGTTCCTTTGATGCAACTCCACTGGCTAATTCTTACATCCTGATTGCTCCAGGACCGTTCCAGAAGTGGTCACCGTACAGCTTGGAATATTTACCTTGTGTGTGTGCATGGATTAGTTTTTTAAAGCCCTAGGTCTTACTTCAAGGTCTTAGATCCATGACCTAAGATCCATTTTAAGTTGGCTCTTTCTCAACATGAGAGGTGTGGGTCTGGTTCCGAGCGTCTGCAGAGGGAATTCCCGTTTACCCAGCAGTTTGTCTTCGCTACCATATGTTATTGGCCCCTCAGCAGGGAAGGAGATGTGTGTGTGTGGATACTCAGGTTCATT…
>TUCP_000775
TATACCTATATCTATATTGCCCTAGCTTTAGCTGTATCTCTCTGTATGTGTGTGTGTGTGTGTATATATATATATATATATATATATATATACACATATACATATATATATATATATATATACACAATCAGGACTCAGAGAGAGGCTGGTCCCTTCTGGTGTTGTGCAGTATGAAAAAAAAAATATATATATATATATATGCACAGAGAGAGAGAGATTTCCATAATAGATAGCTGGAAGGAGTACCTCCAACCTGCAGGGAGTCCTTGAGGGGTTAGGAGCAGGGAGAGGAGCAGAAGACAGGCTACTGCAACCCCCACCCCCTGACCTTAGGGTGGGGCTGTTGGGCTCTGTGAAGCTGGGGTACAAAGACAGCTCCTGAATGCAAGCGATTTCCAG…
>TUCP_000776
ATGGCTTCGAACTCACAGAGATCCGCCTGCCTCTGCCTCCCCAGTGCTGGGATTAAAGGAGTGTGCAACCACACCTGACTTCAAAAATTATTTTTTTGAAGAAAGAAAAGGTGATGCCTACAAAATAAATTTGCTGATAAGGAAAAAGGGTACCTGTGATATCAGAAGGAAATACAAACTCAATTATCTCCTCCATATAAAGGCTCTCTCCCCAACAACAAAGTCAACACATTTTGGAAAACAGGTTGGGGAGAGTGAGGTAGGAGAGAGAAGGAACTGTTTGGCCTTTTGATCCTCCTGCTGAGGGAATCTCTAGGGAGAGCACTCTCTATGGCTGTAACTAGGGAGAGCACTCTCTATGGCTGTAACTAGGGAGAGCACACTCTATGGCTGTTACTA…
AAGTATCTTCTGCAGTGCTGGGGTGGCAGTTGTGAGCCACCTTAGTTTGGACTTGTCTTGAAATGTCTTTCTCTCTCCATCAATTTAAAAACCTCAGCTGGGGTCACTTACCTTCGGGATTTGAAATACGTCACCCTTCACTTTACTGGTTCTCGAGGTTGCTGATGAGAGGTTCGTGTGGGGATCAGAGGACAACTTGCAAGAGTGGGTTCTCTCTGACCACCATGTGGATTCCTGGGATCAAACTGAGACCGCGGACCCTAGAACTATGGCTCTGGCTCCTTGATTACTGTCCACGCATGTGTGGCCTTTCCCATATTTCCCAGGTATCCTTCCCTATCCTGAGTGAGTCAATCAAAGTTCTTCTTTTTTGCTCTTTCGAATAGAGTCTAATTTTTC…
>TUCP_000777
ATCAGGATGGCTTCGAACTCACAGAGATCCGCCTGCCTCTGCCTCCCCAGTGCTGGGATTAAAGGAGTGTGCAACCACACCTGACTTCAAAAATTATTTTTTTGAAGAAAGAAAAGGTGATGCCTACAAAATAAATTTGCTGATAAGGAAAAAGGGTACCTGTGATATCAGAAGGAAATACAAACTCAATTATCTCCTCCATATAAAGGCTCTCTCCCCAACAACAAAGTCAACACATTTTGGAAAACAGGTTGGGGAGAGTGAGGTAGGAGAGAGAAGGAACTGTTTGGCCTTTTGATCCTCCTGCTGAGGGAATCTCTAGGGAGAGCACTCTCTATGGCTGTAACTAGGGAGAGCACTCTCTATGGCTGTAACTAGGGAGAGCACACTCTATGGCTG…
CTGATGAGAGGTTCGTGTGGGGATCAGAGGACAACTTGCAAGAGTGGGTTCTCTCTGACCACCATGTGGATTCCTGGGATCAAACTGAGACCGCGGACCCTAGAACTATGGCTCTGGCTCCTTGATTACTGTCCACGCATGTGTGGCCTTTCCCATATTTCCCAGGTATCCTTCCCTATCCTGAGTGAGTCAATCAAAGTTCTTCTTTTTTGCTCTTTCGAATAGAGTCTAATTTTTCTTATTCTGATCTTCCTCCATAAGGCAGCTTTTTAAAAATGTTTTAGTCTATTCGTTTTTTAATATTCCGGGTGTCTGAAGTAATGAATAGTTTAACTTTGCACTTCCGCTGTATTCACACATATTCACACACATATTCTCAACATAGATGTATCGTGGTCC…
>TUCP_000778
AGCCTAGAGACTGGAGCTAGGCTCAGGTTTTGTTGTGTGTGGGGTTGGGGGGGGGTGCAACTTGGAAACTGATGCTAGGTACCAGCCTGTTAGTTTACCTGAGTTCAAAATTAGGTCAGGTTCTCTAAAATGGAGTCTGAACTTTGGCCTCACACTTCCTGGGATGCAGCCTGGCACTGACCTCTGACACTCTGTCCCCCTCACCCTCTTGCAGATCTGTGCCATCATCGGCGGGACCTTCACTGTGGCCGGCATTCTGGACTCCTGCATCTTCACAGCCTCAGAAGCGTGGAAAAAGATCCAGCTGGGCAAAATTCACTGACATCCTGCCCAGCCCAGTGACTGAGGACCAGGAACCCCGCTAGCCCTGCCTCCAGCGTCCTGTCTCCTTCTGTCTTC…
>TUCP_000779
CACTTTCTGAACACTGAATGCCCACTTAGACTAAGCTCCCTCTGCTTTGCCCTGCACAGTCTCTCAAAGCCGAGGTCCAGGTGCCCACAGCTTTAGTCTTCTGTAGGAAGAGCATCCACAGTCCCAGAGTTGTAGGACAGTACAGCCTCCTCAGGAGCTCGGACCTCAGGCATCTCTGTCCCTGTGTCCTCTTCCTGCCATACACCTAGCCCTTCTCCAGGCTCCATCTTCCCCACCTAATACCCTTCTTCCTGGAGGCTCTCAGGGCTAAGGATATGCCATCCCAGAATGTGAGTGTGTGAGACCAGAAAGGCTACTCAAGGTAGACTTTTCTGGGGCCTGGAGACTCAGCTGTTGCCCTTCCAGAGGACCTGGGCTCAGTTCCCAGCACCCATATAG…
>TUCP_000780
CAAGGCAACAAGAGCTGTTCTGATGAACCTGTATGTGTCCTGTGTGTGACTTTAAGGCTGCTGGCAGACCACTGGGAAATACTGGGCATACTGACATCTATCCCCATAGGCCAGGGCAGGGGCCAGGGCAGGAGGAGAGGCACGTGACTTTAGGATGAGCTTAGATCTGTTGTTACACCGTGGGCCTGAGTATGAATTTGTTCTGGAACAAAAGAGGGTATGCAGCTCTGCAGGCTGTGGTCTGACTGGCTGGTAGTTCTTTCTTTTTAAATATTTATTTATTTCAAATATGAGTATTCTGGATCGGATCACATTACAGATGGTTGTGAGTCACCATGTAGTAGGTGGGAATTGAACTCAGGACCTTTGGGAGAGCAGTCAGTGCTCTTAACCACTGAG…
>TUCP_000781
GTTTAGTTTAGAGAGGAGAGGGGAGGACATTTTGCTTTGGTGGCAGCTGGTTTATAGATGAGGAGGGGCCATGCCCGGCCTCCCTCATCTGCCTTTCATCTGAAGGCTGGGTAGACAAGACGAGATGGCAGCCCCTAGACCACGTTGATCAACCTCTTGGGAAGAGAAATAAACTTGCAATGTATTTGTTTGTAAATTCTGGGCACGAACACCTCTTTGAGGCTTGGGTTCTGGGTCTGAGTAGAACACCAATAATACCCTTGATTATACCGTCCTCTGTCCTTCCTCTTGTCTATCTGTCCATTACCGCCATACCATCACCCACGGTCTCTGCTTCCTATAGTCCATGTAGACTCCTAAAAGGAGAGCTGAGCATTGGCAATCTAGTTTGGGCAGAAG…
>TUCP_000782
ACTGTCCTCGTTTAAGTGCTGTTACTCATTACCATTGGTCATTGCCTGCATCCATTATGTAGGATTTGCAACTCGGTATATTTTCTTCATTTACTGCTGGAAGCCCTGCCTACAAAGAGAAACACACCCCCAACATTGGTTGGTTCCTTGAGGTGCAGTTCCTATAGGAAGTCAGACTAAATACTTGATTCTTCTATTTCCTGGTTTCTAAAGGAAAAGATATGTTTCTGCAGTAAGCTCCTTCCTGTCATGGTTAGTTTTAATTGTTAACTTGACACATTCTACAATCAACTTGGATGTCTCAGTGAAGTGTTGTCTGGATCATGTTGGATTGTAGGTATGTTTATGGGAAAGGTAGGCAAAATATTGTTGGCTGAATGTTTTTTCCTATTTTTCGGT…
>TUCP_000783
CTCACTGAGCCAATGGAGATCTTTTCAGAAAATCCTTGTCTGTGCCTGTATCTTGAAAGGCTTTGGTTTTGTTTTCTTCTAGCAGTTTCAAAGTTTTAGGTCTCATATGGAGGTCTCATATGGATAGTCTGAAGTGGTTTTTGTGCAAGCTAAGAACAGCATTATCCACTCTCCATACGTAAAGGTACAGGGTCCGAAGTGCCGCGCACATCTCGCAAAGCCTCGTAGCTGCAAGTGTGCCTTCCACACTCCCCTGAGCTCGTTGATCTCCTTTGTAAGATTCCGGAGGGCTAGGAAGATGTCCCAGTGGGTGAGATATTGGATGTGGAAGCAAATTCGAAGATGTCGGCTTAGATCCCAGCACTCACGGAGAAAGCCACGTGTGGAGGACGCTCGGTA…
>TUCP_000784
ACTGTCCTCGTTTAAGTGCTGTTACTCATTACCATTGGTCATTGCCTGCATCCATTATGTAGGATTTGCAACTCGGTATATTTTCTTCATTTACTGCTGGAAGCCCTGCCTACAAAGAGAAACACACCCCCAACATTGGTTGGTTCCTTGAGGTGCAGTTCCTATAGGAAGTCAGACTAAATACTTGATTCTTCTATTTCCTGGTTTCTAAAGGAAAAGATATGTTTCTGCAGTAAGCTCCTTCCTGTCATGGTTAGTTTTAATTGTTAACTTGACACATTCTACAATCAACTTGGATGTCTCAGTGAAGTGTTGTCTGGATCATGTTGGATTGTAGGTATGTTTATGGGAAAGGTAGGCAAAATATTGTTGGCTGAATGTTTTTTCCTATTTTTCGGT…
>TUCP_000785
CTCCAAAGGCCATTGTTCTAATTGTGGTTCCCAGGAATGAGATGCTCTCAGATCTCAGCACCTTGGACAACTACAAGAGGTTGGTCAAACAAAGTGGGACTAATGAGTATACTGTTGAAAATGTTAACTAAGTCACGAAAGAACACACATGGTATGCACTCACTGATAAGTGGATATTAGCCCAAAAGCTTGGAATACCTAAGAAAAATTTGCAGATTCATATGAAGCTCAAGAAGAAGGAATCCCAAAATGTGGATGCGTCAGTCCTTCTTAGAAGGGGGAAGAAAATACAAAAGGGAAGAAATACAGGGACAAAGAAAGAGTAAGCAGGAACTGAAGAAAAGGTCATCCAGAGACTTCCCCACCTGGGGATCCATCCCATATGCAGCCACCAAACCC…
>TUCP_000786
ATTGAGAGGTGGCAAGCGAGCCCAGAGAGACAGATTCTTCTGCAGCCCAGGCCTGTACCCAGATGCTGAACATCTTTGAAGAGCGGCCAGAGGTGACCTGTGAAGATGGTTCGCTACTCCCTTGACCCAGAAAACCCCACGAAATCATGCAAGTCAAGAGGCTCAAACCTTCGTGTTCACTTTAAGAACACCCGGGAAACTGCCCAGGCCATCAAGGGTATGCATATCCGCAAAGCCACCAAGTATCTGAAGGATGTCACTTTAAAGAAGCAGTGTGTGCTATTCCGGCAGTAAAATGGTGGAGTCGGTAGGTGCGCCCAGGCCAAACAGTGGGGCTGGACACAGGGACGGTGGCCAAAAAAGAGTGCTGAATTTTTGCTGCACATGCTTAAAAATGCA…
>TUCP_000787
CTCTGGTGGAACTTTTGGGATCACTTAAATATACTATCATGTCATCTGCAAATAGTGATATTTTGACCTCTTCTTTTCCGATCTGTATCCCTTTGATCTCCTTTTGTTGTCTGATTGCTCTGGCTAGAACTTCAAGAACTATATTGAATAAGTAGGGAGAGAGTGGGCAGCCTTGTCTAGTCCCTGATTTTAGTGGGATTGCTTCAAGTTTCTCTCCATTTAGTTTAATGTTAGCAACTGGTTTGCTGTATATGGCTTTTACTATGTTTAGGTATGGGCCTTGAATTCCTATTCTTTCCAGGACTTTTATCATGAAGGGGTGTTGAATTTTGTCAAATGCTTTCTCAGCATCTAATGAAATGATCATGTGGTTCTGTTCTTTCAGTTTGTTTATATGAT…
>TUCP_000788
CCCAGGGCTCATCTTTATAGGACACTGCATGTGCAAGGAAGGGAGCTGCCATGTTGCTTATTTGTGTTATATGCAAGCGTCTCATTAGTCTGCAGATGGCAAGGGAACAATGAGTATAGCTCAGTAGTTCCTATGTATGTATTGCCCCCCTTTAAATTTACAAATGTGGGGAAATTAGAATTGGTTTTAATACAGAACTTGGATGTGCAGAGTTATTACCATATCAAGACTAGTGAAAACTGGGTGTGTCACAAAAAACTGCATGAAGACAGTTTGCTATAGCAGAGGAAAAAAACCTTTGTTGTATAAAAGGGTAGGATTAAAGGCACGAACAGTATCAATATTTGCCCCAGAAATGCATATTATAACATTTCACTGGTCAAGAAATAGATGGTGCCA…
>TUCP_000789
CGGGGTGTATGTGGCGCGATTCGCTGTTCTGGGTTAGCTCCCCAGGCTAAGTCTCCATGCGTGGCGGCTCTGAGCCTTCATGAGGCGTGGCGGGACCTGGGGGGAGGTCACATTTTTGTACCCATCTCTGAGAAAAGTCCAGACAGAGACCATGGCTCCAGACAAAAGGGAAGGGAAGTCTCAGGTGAGCGCACTGCCATCTCAGTCCAGAGTAGAGGGGGTTTTGTATGGTTTTGTTCTTCCTTCCAGGCTGAAGTTCTCCACCCAGTACTTCCTTCATCAGGATTCGGAGTCCATGGAGGGGCTGGTTGCATAGGGAGCACACCCCACGCTTACAGTGCCTTGTGTCGCTGTTGGCTGACCCCAGTCTGTTGTGCTTACTAAATCGACAGTGACATG…
>TUCP_000790
CTCAGCTTTTCTTCCTCTGAAGAGAGCCTCTCAGTGTTACTCTGGTGGGGAGGGGGCCTAGTGAATCTGGTCAGTTTCAGGGACTTCCTAAAGCTATTTTAAGTTGTTTACCTTCCTGTTCAAGGAGTTTCCCTGCCTCCAGGATGGAATGTTTCAATCTCACTGTTACCCAACATTCACACAGCGGAGAAAGAATCTCGAATTTCACAGAGTGACACATACACCTGTAATCTCATAGAGGCAAGGGAGATTAAGAGTTAAAGGTCAGACTGGACTACATGGTGAGTTTGAGGTCATTTTAGGTTACATGAGACCCTGTCTCAAAAGACAGCCAAACAACAAACAATCCAAACATCTGTGGACAGAAAAAGAGCCCAGATAAACCACGAGACTTTCTTG…
>TUCP_000791
CTCAACAGTGCAATGGTGGACAGCACCTCAAGCTCACCCCACAATGCACCTCTGTGGAGACACCATCAGTGCCACACTCCTTGTTCTGCCACAGCTGTGACCAACAATAAGAGACAGAGACAACTACAGAAAGTGAGGAAGGACAATCTGTGACAACTTACGTCATCGGTGGTGTGAGAATGGGGGCCGGAAGAAGCCATAGTTCTATGTTGGGGTTTGGTCAGGTCACTTTTGCCATTCAGCGAGCATGGACCGTGTGCCAAAAACTGCTAGACGCAAAACAGCTGTGAAGGTCTAGACTTGTCCCTACCTGCCAGAGCACCCAGACACTTCAAGCAGACTGGCCGACGGCGCCATGATCCCTGATTTTACCTACTGTGGTGAACACATCAACTGCCA…
>TUCP_000792
GAGAAACAAAGCGGCAGCTACGACGGCTACGACGGCCACGACCGGTAATGGTGTTGGAGGGAAGGACAGGGGAACTCCGCAGCCTGGACCCCAGGCCCACAGGAGAGGTGGCAGCATGCCCCGGCCCTCCTGCTGATGTCAGGAGGCTGGACAGCCAAGAAGGAAGAAAATGGACTCCCTCCTTCTGAAGACTCGCCAGCTGCCAGTGAGTGTGAGCTTTTGCAGGCTCCTGCAGTAGATGTTAGGTGTTGATACGAACCACACGTGTTCAATGTTCGGGTTGTTTGTTGATATTCACAATTTATCTAATAAAACCATAATCTGTGAAAACAGCTATCCTCATAATGTTGTAGGGAATGAGGGATGAGGGGGTACCTTCAGCATTTTTGCCAGCCAGGA…
>TUCP_000793
CTCTCTTAAATTGTTTTCATTTGTTTGTTTGGTGTTTCATGTTGGTTATCTGTGGCAGTGGATTTAATCTTAAGCACAGTCAATAGCCCAGAGAAGAAAAATACTACCAGGAAGGGGGGGGTGATTGTGGGGTGACTCAGCAGGCAAAGGTGCTTGCCACCAAGCCCAGTGACCTGAGTTCAGTCCACAAGACCTACATGGCAGAGAGAGAGGACCAACTCCCACAAGTTGTTCTCGGATGTCCATCATGGTGTTTGCAAGTGCACACAGACAGGTACACAAAATAAAATGTAACTTCAAACATGTTTTTAAATAGCTAATATTAGGGCTGGAGATGTAGCTCGGCGGTGGAGTACTTGCCTAGCATGTGCAAGGCCTTGGGTCCCATCCCCAGCACTG…
>TUCP_000794
CTCTCTTAAATTGTTTTCATTTGTTTGTTTGGTGTTTCATGTTGGTTATCTGTGGCAGTGGATTTAATCTTAAGCACAGTCAATAGCCCAGAGAAGAAAAATACTACCAGGAAGGGGGGGGTGATTGTGGGGTGACTCAGCAGGCAAAGGTGCTTGCCACCAAGCCCAGTGACCTGAGTTCAGTCCACAAGACCTACATGGCAGAGAGAGAGGACCAACTCCCACAAGTTGTTCTCGGATGTCCATCATGGTGTTTGCAAGTGCACACAGACAGGTACACAAAATAAAATGTAACTTCAAACATGTTTTTAAATAGCTAATATTAGGGCTGGAGATGTAGCTCGGCGGTGGAGTACTTGCCTAGCATGTGCAAGGCCTTGGGTCCCATCCCCAGCACTG…
>TUCP_000795
GATGACCTTGGCTCCTGCGCGGGCCTGTGTTTCCGGAGCTTCACCGCAGCACTGCTGGCCCGGCGCTGTGAATGCGGGCTCGTGAGCGCGCACTGCCCCACCAGCCCACAGCGCCCGCCCGTGGGCCGCGTTCGCTCAGGGTGCGCTCGGGCCAGTCCCGCCTCTCCTAGTTTTCGCTTTCGCTTTTTATAGCTTCTCTGAAGAGAAACAAAGCGGCAGCTACGACGGCTACGACGGCCACGACCGGTAATGGTGTTGGAGGGAAGGACAGGGGAACTCCGCAGCCTGGACCCCAGGCCCACAGGAGAGGTGGCAGCATGCCCCGGCCCTCCTGCTGATGTCAGGAGGCTGGACAGCCAAGAAGGAAGAAAATGGACTCCCTCCTTCTGAAGACTCGCC…
>TUCP_000796
GTCTGAACCCATGTTGTCTTTTGCAGCCCACACACACACACACACACACACACACACACGCACCCCCTCCCTTCGTCTCTCCCTCTCCCTTCATAGGAGGATGCATCTGACTGCAGAACCCATTACCCAACTTGAACTCACAAGGAACTCATAACCTACCCTCTCAACCTTACCACTTACCCCAGTCGTAGCCACTCAGCTGCTAAGCTGTCTTACCTTCTGAGTGTTACAAGACCCAGCAAACACAGCTTACCTTTCTTTCTTTTTTTATTGCATATGAGTACACTGTCATTGTCTGAAAACACCCAGAAGAGGGCGTCAGAACCCATTACAGATGGTTGTGAGCCACCATGTGGTTGCTAGGAATTGAACTCAGGACCTCTGGGAGCAGTCAGTGCT…
>TUCP_000797
CCAGAATGCCTGGGGTCTTGGCAGAGGTAGGGGAGGGGGTGGGGCTGCCACACTCCTGCCAACACAGTAGCTCAGGCAATTCTGCCCCAGCCAAGTTTGCAGAGCTCAGTGGAGGAGGCTGTAATGTCTCCTCATAACCAGATGGAGGAGCCCTTCCTTTGTCTTTAGTGATATCAGAGCCATTCTTTTGTTCTATGAATGGGATCGAAGATTCCTTCTTCCTTGTGGAATGAGTCCCTTGTTTTAGTTGGTCTTTTTGTGTCAAAAAAGAGATCTATGGGACAGCAGCTCAGCTCCAAGGAATGCGAGGAGCAGGCTTTAGGGCTGAACATGAGCTTGCAATCTAATTTATCCATCTTAACCTAGTTGAACCAGTGGCTAATTTCCTCAGAGAAAGTT…
TTTGGTCTCTGTGTGCTGCACTCTTGGAGACTTTCTGCATTATGATTCATTTTATGTCTTTTCCTGAGAAAGACTACATCTGAGTCTTTTTAGGAAAATCCTAAAATTAACTCTATCTGGCCACTATTTGGAAGTCTACCTTATGCACAGATAAGCATATAACTAGATGAGGCCATTATTCCAGGAATCTGCTTGGGGTAGCTGCCCCTGAGTAAACTCTAGCAGCATAATTGGTGCAGGGTAAACAGACACAACTGACATACTCTTACTGGCCAGGAGAATAGGTTTCAGATTCAAGGTCTCTTTTCATTTTAAGCTTGGAGCTCTTTGAAAATATAGTTTAAAGAAAGGGGGTCCTACAGGGTACACCCCTGGAGGAATAGAACTCAAGTGAATAAG…
>TUCP_000798
GAACTATTGAGCTGGGCAGTGGTGGCACACGCCTTTCTTTGATCTCAGCATTTAGGAGGCAAGTGGACCTCTGAGTTTGAGGTTGGCTTGGTCTACAGAGCAAGTTTGAGTACAGCCAGGGTTACGCAAAAATTCTGTCATGAAAAAATAACAAAAAAGAATGAACTGTTGGATACTACAGCTCCAGGACCCCTTCCCTCTTCCCCATCAGCTTCCTCCAGAGCTTCAAACTAGCGGGACTCAGTCTCCAGAGTGGAGCCAAGAGATGGGCTCAGATGGATAGGGTTTGGGGGAGAGGAGGCCTTCTCAGCCAGAACAAGCTACAGCTACCTCTGTCCTCTGACTCCAGTCAGGGGGAGCAAGTAGGCACACAGCCGAGGTGACTGAGGTAAGCCCTAG…
>TUCP_000799
GGGAGCTGGAGGGGAACCTGATTTGAGATCAATTCTTGGAGAACACAAAGAAGTGTGGTGGTGTGTTCCAGTACACTTCCTGTGTGTCAAGTAGTGCCCGATAGAAGATGGAAGAATCTGGCAATTTTGAACAGCAAGTGAGAGATGAATAAGATCTGGCCTCTGTATGCAAGGAACCAGCGGGGAGGGAGAGCTAAACCTTCAGAGAGGCAGACAAGCCTGGGAAACCAGAAGAGACTGCTCCCTGCACACACATCTCGGACGCCAGAGGAAAAAGCCAAAGACCATCTGGAACCCTGGTGCACTGAAGCTCCCGGAAGGGGCGGCACAGGTCTTCCTGGTTGCTGCCGCT
>TUCP_000800
GTCCTGGAACTCACTCTGTAGACCTGGCTGGCCTGGAACTCTTGAGTTCAGCCGGCTTCTGCCTTCCAGTGCTGGTGCTAAGGGTGTGCACTACCACACACAGTTAGCTCCTGATTTTTGACTTTAGAACTTTCTGCTAGGGAGGCTATCAAGTGGTCAAAGCAGTAATGTATTTTACCTCTGTTCATTTCCTGTGTCTATCCTTTCAGAGGTATAACCCCTCCAGGTCAGTGTCTGCTTTCAGAGAACTGAACCGTGGGTGCCCTTGGATTGTTTCACTACAGCTTTGTTTTATAGGAGAAAGCACATGTCTAGATAGTGTGTGTGTGTGTGTGTGTGTGTGTGTGTGTGTGTGTGTGTGTGTGTGTGCGCGCGCGCGCGCGCGCACGCTAAGAACTG…
>TUCP_000801
GGTAGGCTGGGATAGGCTGGGGTAGGCGGGGATGCCACTGTTGCTTTGGGCCCAGGTCCGCCAAAGCAGCAATGTGTTACTTTCTGGTCCTTGCTGGGAAGATGTTCAGCCAGTTGTTTGTCCTCAACACGCTTGTAGTAGCCCTCTCCACATGACCCATGTGGACACTGCTTGTGAGAGCCCTTCTTCAGCACCTGTGAGAGGGGTGGTATGGAACTTTGTGCTTGCCGGCTTAAGTGCCCGTTCTGGTGGGTGCCCATGGCCCAGCTGTTGTTGAATCCTCCAGACTAAGAATTTGATGAGCTTGGTCTTTTGGGTCTGTGGGAGCCTTTCCTTTTGGAAGTGCTACTCCACACTCCTCCAACCCCCACTCAATCTTCCTCAACAAGTAGATGACAG…
>TUCP_000802
CTTTAATGAAAACTGGGCATGACATTTCTACTCCTGCATCTTCTCGATAGTTTCTTCCTTGTATTTGCCCTTCTCCTTTCCTACTTGCCGGGACTTGGCTTTCCTCTCCAGGATCTTCTTGCGGTCCTTGTCCAGCTTTAGCCTGGTGATAACCACCTTGCTGGGGTGGATGCCCACATGGACAGTTGTGCCGTTAGCCTTCTCTCGCTGGACTCGCTCAATGTAGATGACGTATTTCTTCCTGTACACTTGGACCACTTTGCCAATCTGCTGGCCTTTGTAGTGTCCTCGAACAACCTGAACTTCGTCGTCCTTTCGAATGGGCATAGACCGAACATTATACTTCTGTCTCAGTTCTTTGGAAAGCGGAGAAGACATGATCTTCCTCCGAATGTGAGA…
>TUCP_000803
CATTCTCTTGCACTCTCTCACGCCCCCTCCTGGTCGCGTCTCTGCGCTTGCGCAGAACGAGATGAGCGCTCTATCTGTACCGCTCCAACCTTCCACTGTCCCTGTCCCTTCCTTTCCCCGCCCCACAACACTGGAAGCAAACCAATCAAGGGAAGAGAGGGGCCGCGCTCGCTCCGTCGGATTGGACTTCCGCCTCCACAAAAGTTGCTTCTGTGGTTCAGGCTTGCCTAGAACGTATTGTGGAACACAGGCTAGCCCTCTGACTCATCCTCCTACCTCATCTTTCCAAGTTCTGGAATCACAGATGTGAGTCGCCATGTCTGCCTCGAAAAGTATGCTGTATGTGCACAGGTACATGCAGGTACGTGTGAATGCTTGGGGAGCAAGAAGTCAACGTTG…
>TUCP_000804
CACACACACACACACGCACACACTGAATAAAAATCTTTTTGAAGGTAGGTCTTTAGAGAGGGCTCAGCAGCTAAGAGCACTTCCTGTTCTTCCTGCTGACCTGTTTGGCTCCTGGTACCTACGCCCAGCAGTTCACAACTACCTGTAAGTCCAGCTCCAAGAGATCTGTCCTCCACAAACACACATAAATAAAAGTAATTTTTAGAAGTTAAAAGTATGAGGTTTAGGTATGCCCCTAAGAAACCGGAACTGACTAGCCAACGGTTCCTCAAAGACCCTCTTAAGGCAAGGATTGGAGAAATACAAACTGGACAGACATTCCTCATCGCCAGCGCCGCTGGGACCCTGTCGCTTTCAGCAGCTAGTGTTTCGAGGTATCTTAAGTAGAGATTCTTGGGG…
>TUCP_000805
CACACACACACACACACACACACACACACGCACACACTGAATAAAAATCTTTTTGAAGGTAGGTCTTTAGAGAGGGCTCAGCAGCTAAGAGCACTTCCTGTTCTTCCTGCTGACCTGTTTGGCTCCTGGTACCTACGCCCAGCAGTTCACAACTACCTGTAAGTCCAGCTCCAAGAGATCTGTCCTCCACAAACACACATAAATAAAAGTAATTTTTAGAAGTTAAAAGTATGAGGTTTAGGTATGCCCCTAAGAAACCGGAACTGACTAGCCAACGGTTCCTCAAAGACCCTCTTAAGGCAAGGATTGGAGAAATACAAACTGGACAGACATTCCTCATCGCCAGCGCCGCTGGGACCCTGTCGCTTTCAGCAGCTAGTGTTTCGAGGTATCTTAAGT…
>TUCP_000806
AGGAAAGCTCAGCAGTTAGAGCACTTCCTGCTCTTCCAGTGTGCCAGAGCGCCCACACTAAGTGGTTCACAACCAGCTATAATCCAGAGGATCCAGCCTCCTCCTCTGGTATCCATGAGTGTGCACGCGCACACACACACACACACACACACACACACACACACACACACACGCACACACTGAATAAAAATCTTTTTGAAGGTAGGTCTTTAGAGAGGGCTCAGCAGCTAAGAGCACTTCCTGTTCTTCCTGCTGACCTGTTTGGCTCCTGGTACCTACGCCCAGCAGTTCACAACTACCTGTAAGTCCAGCTCCAAGAGATCTGTCCTCCACAAACACACATAAATAAAAGTAATTTTTAGAAGTTAAAAGTATGAGGTTTAGGTATGCCCCTAAGAA…
>TUCP_000807
AAAAAAAAAAAAAGTAACAAGGTTGGGGAGCTAGAGGAAAGCTCAGCAGTTAGAGCACTTCCTGCTCTTCCAGTGTGCCAGAGCGCCCACACTAAGTGGTTCACAACCAGCTATAATCCAGAGGATCCAGCCTCCTCCTCTGGTATCCATGAGTGTGCACGCGCACACACACACACACACACACACACACACACACACACACACACGCACACACTGAATAAAAATCTTTTTGAAGGTAGGTCTTTAGAGAGGGCTCAGCAGCTAAGAGCACTTCCTGTTCTTCCTGCTGACCTGTTTGGCTCCTGGTACCTACGCCCAGCAGTTCACAACTACCTGTAAGTCCAGCTCCAAGAGATCTGTCCTCCACAAACACACATAAATAAAAGTAATTTTTAGAAG…
>TUCP_000808
CAGAGTAGGAGCCAACCCCCTAAAAAGTCAACCTGGAAGCCGCAAACGGCCGGAGGCCGGGACAATGGGGGAGGGGGAAAGAGACTCCACGGGGGAGGCACTTAGCCGCCGCCCCTGGCCAGAGCCTAAGGCCGGCCACAGGCCGGTGGCTGCGGGCCTGGGCGAAGGAGCCCGAGCCGCGCCGAGCACAAAGCCCCGGCCGGCCAGCGAGCGGCTCTCCTCAGCGCCCGCGCCCACCCTCCCCCAGACGGGCGGCGCAGCCCGAGCTCGTGCCAGGCGGAGGCAGGCAAAGCGGAGTCGCGCTCCCCGCCGAGCCCTCGGTGCCCCGCGCCAGCACCCAGGCCAGCCCCGCCGTCGCTTTTGTTGTCTCCCCTAACTCCACGGACCCCGCGCTGCCGG…
>TUCP_000809
TAGCAGAGTAGGAGCCAACCCCCTAAAAAGTCAACCTGGAAGCCGCAAACGGCCGGAGGCCGGGACAATGGGGGAGGGGGAAAGAGACTCCACGGGGGAGGCACTTAGCCGCCGCCCCTGGCCAGAGCCTAAGGCCGGCCACAGGCCGGTGGCTGCGGGCCTGGGCGAAGGAGCCCGAGCCGCGCCGAGCACAAAGCCCCGGCCGGCCAGCGAGCGGCTCTCCTCAGCGCCCGCGCCCACCCTCCCCCAGACGGGCGGCGCAGCCCGAGCTCGTGCCAGGCGGAGGCAGGCAAAGCGGAGTCGCGCTCCCCGCCGAGCCCTCGGTGCCCCGCGCCAGCACCCAGGCCAGCCCCGCCGTCGCTTTTGTTGTCTCCCCTAACTCCACGGACCCCGCGCTGC…
>TUCP_000810
AAAAAGATAGCATTTTCAGCAAATGGTGCTGGTTCAACTGGAGGTCAAGATGTAGAAGAATGCAGATCGATCCATCCTTATCACCCTGTACAAAGCTTAAGTCCAAGTGGATCAAGGACCTCCACATCAAACCAGACACACTCAAACTAATAGAAGAAAAACTAGGGAAGCATCTGGAACACATGGGCACTGGAAAAAATTTCCTGAACAAAACACCAATGGCTTATGCTCTTAGATCAAGGACCTCCACATCAAACCAGATACACTCAAACTAATAGAAG
>TUCP_000811
CGCAGCTGCCGAACCGCCCGCCTGCCCGCCCGCCGCCCGTTCGGCGCGTCAGTCGGCGAGAGAGTCCGGTGGTGGGTGCGGAGCCAGAGGCCGTTCCCGCGGCTTCATCTTTCTCCCCGTTTCCCTCGTCCCTACCCCTCACCCGTCGCCCCCCATCCCGGCTCCGTCACCCTCCCGCCCCCCACACTAAGGACGAGAATGCCCTGCCCGGAACAACCCAGCAGCACCTAGATGGCTTTGGTCACGGTCCAGCGGTCGCCTACCCCCAGCACCACCTCCAGCCCCTGCGCCTCGAGCTCTTATTTGGAAGACAGTGAATCAGCAGCATTACTCTGCTGCGAATGTGGAGAATCAGAAATCTTTAGTGATTTCAATGAGGCCGACAGTGGGGAGGAGGAA…
>TUCP_000812
ATTGGTTTCCATGGGCCAGGTCCCCACACTGATGTGGTTGGCCTGGGCTGCTACATGAGACCTGGGTCTGAGGCCCTGCTGTAGTGGGGCTATGTGTTGATATCCCTCGTCCAGGTTGCCACCAGGGGCCATGCAGAAGTCTGTGGTCTGTGCTGCCAACTGAAGCACGAGGATGCCTATAGGCTGTGCTGTCACCAGGGAGCTATATTGATGGGAGTGGCCTGAATTGCCACCTGAGGCCATGGTGATGTCCAAGTCCTTGCTGCTGCTGAGGGCCACATCTGGATCAGAGGCCTTACTGCAACTAGGGTCTATGTTGAAGTCCATGGTTTGTTTTACCACCAAAGGCCATGTGGATATCCATGGTCTGTGCTGCCAACTGAGCCTTGCCAGTGTCCA…
>TUCP_000813
CTTGGCCACCGCGCCTGACAGCCGAGCTGCCGGTGGAAGCTCTCAGTGGAGGGGAGTGGTGCGGGCGGGGAGGTGGGCAGGCCCCGCCCTCTCGCCCAGGCTCCGCCTCTGCACAAAGCCCACCCACCAAACGGCTCTGACTGACGCGTCCGGTCCTCCTTCCGCTCGGCATCAGGATAGCGGGTAGTCCGGATAGCTGGTGTTCGGGCTCTCTGACGAGCAACTATCCTCTTCTCCCTCGCTCTGGGTCCGTGTCACTGAGCCGGGAGAGGCCGCAAAGATGAGCGTGAACGTCTGCGTGCCCCCGGGGAACCAGCCGTGGACGGCGGGGACCGGGCACGGCGCGGAGGCCCGGACGTTTACATCATCATTTATTACTGGAGACCGAGGCTCGCGTAG…
>TUCP_000814
GGAATCCAGAATCCCAGTGTGTTCCCAGCAGGGTGTCCTCTGCTAAGGATCCTAGGAAGTGAGGGAGACTCAAACAGCTGAGTCAGGCCCCTCCGGGACCACAGTGAAGAAGCCCTTTTCTGCCCTCACCCAAAGGAATCCCCACCCACCCCCCACTTCTCACTGAGGAGGTGGAGGGGCGACAAGGGACTGGACAGGACACCCCGCAGACTCTCCAGCCATTCCCGCTGCTCCTTTTCCGTGGGGCAGGTGAAGACGAATTTCCGCTCCGGAGTGATGACCGTGAGTCCGACCTTCCAGCGGTTCCCTCGGATGCCCTGGGGCAGGCCTTCCCATACTTCATATCCCTGCTCATTGCTTCCCAGAAAAACCTGGCCCTGCTCAAAAGCGTCCTGCGGA…
>TUCP_000815
ACCTGACCTCCTTTCCCATTGATGACCGAGTGCAGAGTCACATCCTTCATTTGGAACATGATCTGGTCCATGTGACTAGGAAGAACCATGCCAGGCAGGCGGGAGTTCGGGGTCTTGGACATCAAAGCTGAGCTCCTGGACATAGCTGTGCTCCAGCCCAGATGGGTCTCACCTGCCCAAGGCAGAGAACTCTGGGCAGCTGCTGGAGATGGCTGGAGAAACCCAGGGCTTTCAGTAATGCTTCGCCAGGCTCCAGGCTCCAGGCTCCGAGACAGGCCCAGGGGCTGAGGTCCGCCTCACTGCTATTGCCTCTTTCTCAGAATCCTCTTTCCTCCCCATTAGTCCCTGGGCTCAGGGCACTGGATGGGTGGGGAGCTGTCTGGTGCTACCACACCATGC…
>TUCP_000816
CAAGATATGGGTGCCCCAGAGACAAGAGAGTGTGCATAGGCCCAAGGTATGTCATGTGACCTTGCCAAGTTATTTCTGATTGGTGAATACAGACAACAGCCAATAGCTGGGCAGAAGCGAGAAAGGTGGTTTCTAAAGTTTCTGGGGCCTGAGAGAAGAACCAGGAAGAAAGGAAGAAAGTGAAGAAGAAGCCGCCATGGGACAGATAAGTTCATAAAAAATGTGACCCTGAGGGCTGGCCAACTGGATTTAAGAGGAGCCCAAATGAAACATAACCCTCAACGCATTGAAGAAAGAGTGGAAACAAATCAAACTCTGCCAACCATTGTTTCAAAAGAGATCAAAGGTCATCTCCAAGCCCCAGTAGGGTAACCACATTTGTTAGCCAGCCAGGAGTGT…
>TUCP_000817
GGGGGAGAGGGAACCAGCCCTGGTTACTTTCACTTGGATGAGTGGGGACGGGGTGGAGACCATGGCCTGCCTCAGCAGGATGTCCCAGCCATAAAAAGCTGGAGGAATAGCAGCTCCAGCGAGCCAGATGCCTCTCAAGCAAGAAAGACGCCTGCCTGAGAGTGTAGCTCTCGTTCTGATCAAAGACGCTGCTCTCTGTGGTGAAAACCACCACTGGTCATACGGCACAGATCAACCAATCCTGAGGATCCCAACCCTTACAGGTACATCTACAATACTACTCCTGTAGCCACGGCTCGGGGAACAGCACAGAGAAGATGGTGGGAAGACTTGAAGAGCCAGAGAGCCAGAGGACCAGGAACTCTGCTGTGAGACCGTATTGCTTAGAACCAATAACCA…
>TUCP_000818
TTTATTATCCTTTGTAGTGCTGGATTTGTAGAAAGATATTGTGTAAATTTGGTTTTGTCATGGAATATCTTGGTTTCTCCATCTATGTTAATTGAGAGTTTTGCAGGATACAGTAACCTGGGCTGGCATTTGTGTTCTCTTAGGGTCTGTATGACATCAGTCCAGGATCTTCTGGCCTTCATAGTTTCTGGCGAAAAGTCTGGTGTGATTCTGATAGGTATGCCTTTATATGTTACTTGACCTTTTTCCCTTACTGCTTTTAATATTCTTTCTTTATTTTGTGCGTTTGGTGTTTTGACAATTATGTGACGGGAGGTGTTTCTTTTCTGGT
>TUCP_000819
AAGGAGATCTGAGCTGGAGGTTGGGATCTGGCACTCATCAGCAAAAGGTGCTAGCTGAAGTTTTGCAAACAGAAGAGATAATCCTAAGGGAGTTGGGTTGGAGAGATGGCTCGGTGGTTAATAAGAGCATTGACTGCTCTTCCAGAGGTCCTGAGTTCAAATCCCCGCAACCACATGGTGGTTCACAACCATCTGTAATGGGATCTGATGCCCTCTTCTGGTGTGTCTAAAGACAGCTACAGTGAAC
>TUCP_000820
AAAGAAATCGTGCTGGTTTTAAGATTGGCATTTGCTGGGTTGCTTATGCTTTCATCTCTGCACGAAGTGTTCTTCAGAAGCGCCCATGGCAAAATAATTCAAGCTTGATGAAATCCAGAGCAGAGTCGCTGAGAATCAAAGCCTCTAGCATCACCATTTGGGCCAAGTTAGCCAGGGGGCGCGGGGGCTGGCGTGGGCTCCAGTGTCCCAGAGGGCGCTGGCCGCAGTGAACCACAGAAGGGTTGGAGAGATGGCTCGGTGGTTAATAAGAGCATTGACTGCTCTTCCAGAGGTCCTGAGTTCAAATCCCCGCAACCACATGGTGGTTCACAACCATCTGTAATGGGATCTGATGCCCTCTTCTGGTGTGTCTAAAGACAGCTACAGTGAAC
>TUCP_000821
CTTCCGCCGGGGCGGCCCACGCGGTCCAGCACGGGGCACACCCTTGCTGGGCGCGCTGTCGAGGTCTCGCATCCCTACTGTCTGCCGCCTTGCACGTCATGGTTCCCTCCGGGGTCCGGACCGGTAGATGGGTAGCAGCGGCCAGGGCGGCCCAGAGGCGCCCCCGCGTGGATAGCCTGGGACAGCCTCCGAGTCCTGAGTCCGCGAGAACGCGCGCGGCGCTTTACGTGCACGGTGGAGTCTGTGTTCTTTGGTGGGGGAACCCCGAGTCTGGCCAGTCCCCACACTGTAGCTGCTATCCTGGAGGCCGTGGCACAGGAAGTCTACCTGCCTGCAGATTCGGAAGTCACGTTGGAGGCCAACCCCACTTCAGCCCCAGGTCCCAGGCTGGCAGCTTTT…
>TUCP_000822
CTTCCGCCGGGGCGGCCCACGCGGTCCAGCACGGGGCACACCCTTGCTGGGCGCGCTGTCGAGGTCTCGCATCCCTACTGTCTGCCGCCTTGCACGTCATGGTTCCCTCCGGGGTCCGGACCGGTAGATGGGTAGCAGCGGCCAGGGCGGCCCAGAGGCGCCCCCGCGTGGATAGCCTGGGACAGCCTCCGAGTCCTGAGTCCGCGAGAACGCGCGCGGCGCTTTACGTGCACGTGAGTGGGTAGGGGAGCACAGAAGGAGGCGGTGGCCGTGGCTGACATTTGTTCCGCTGATAGTCCACCTACACTGTATCCGTGCCCCAACATCACATCTGGCATAACATCTGTCCAGGTCCTAACCCACCGGAATAAGTGTTAGGCCAAAAACCTTGAGCCTGGA…
>TUCP_000823
GCCGCAGACCCGAGGCCCTGGGCTCTCTAGCCACTCTGGGAGAGGCAATACGAGGTCACGCAGCCCCTCTGACTTCCGCCGGGGCGGCCCACGCGGTCCAGCACGGGGCACACCCTTGCTGGGCGCGCTGTCGAGGTCTCGCATCCCTACTGTCTGCCGCCTTGCACGTCATGGTTCCCTCCGGGGTCCGGACCGGTAGATGGGTAGCAGCGGCCAGGGCGGCCCAGAGGCGCCCCCGCGTGGATAGCCTGGGACAGCCTCCGAGTCCTGAGTCCGCGAGAACGCGCGCGGCGCTTTACGTGCACTGGCCTTATTGCGAGAAACGCTGCAGCTACTGCAACTTCAATAAGTACATCCCCCGCGGCGTGGACGAGGGGGCTGTGCGGAATTGCCTGGTGA…
>TUCP_000824
GGGGCCAGCGAAGCCAGCAGGACCAGGGGGACCAGGCTCACCACGGTCTCCGGGGGCACCACGGGCTCCGGTGGGGCCAGCAGGACCACTGGGACCAGTTTCACCCTTGTCACCAGGGGCACCAGCAGGGCCAGGAGGACCAATGGGACCAGTCAGACCACGGACGCCATCTTTGCCAGGAGAACCATCAGCACCTTTGGGACCAGCATCACC
>TUCP_000825
GGTTGTTGGTCTGTTTCCAGGGTTGGGGGAAAGTGGGCTGGGTGGGAGGGAACCAGATTGGGATGGAGGGAGTTTACACGAAGCAGGCAGGGCCAATGTCCATTCCGAATTCCTGGTCTGGGGCACCAATGTCCAAGGGAGCCACATCGATGATGGGCAGGCGGGAGGTCTTGGTGGTTTTGTATTCGATGACTGTCTTGCCCCAAGTTCCGGTGTGACTCGTGCAGCCATCCACAAGCGTGCTGTAGGTGAATCGACTGTTGCCTTCGCCCCTGAGCTCGATCTCGTTGGAGCCCTGGAGGAGCAGGGACTTCTTGAGGTTGCCAGTCTGTTGGTCCATGTAGGCTACGCTGTTCTTGCAGTGATAGGTGATGTTCTGGGAGGCCTCGGTGGACATCA…
>TUCP_000826
GATTAATTGGCTACAAACATGGAAAGGTCTCTCTTGGAAAGAACTGGCAGACTGCTGACATGGGAAGAGTAGCCACAACCACCACCAGGGCGAAGATGTCTCTGGACTCAACTGAGAAGTTCATCGAAGAGAAAGACTGACTTTCTCCACAGAGCCTTCTGAGAGCAGAGAACGTATCCCATGCACTGCACCAAGTCGCCCTCGCTTTATAAACGCTTCACGAGTGCGTGACTGATGGTGGATCCCGGGAGCGCTTGTGGAGACTGCTGGGATACTGCCTATCACCATCTCTCCTCCAGCACCCTACTCCAGCACAGCCTATTCTGTGACCTACTTTCCCTTTAAGCCAGAAGATGGTTCCAGGAACTGCTACTCTCTAAGTGACAGATACCGGTGGAG…
>TUCP_000827
GGCTTGTTTTATTTTAATGACTGATCCATGTGAGGCCATAGCCTGGCCACTATGTACAGACACGAGGGACGCTTCATTTCTTGGTCTCTTCCTCCTTGGACAGAGTCTTGATGATCTCCTCCTTCTTGGCTTGGAGGCGCTCCTCCCGGCGCTTTCGTGCTTCCTTGGTCTTAGACCTGCGAGCCTCAGCCTGGTCAGCCAGTAGCTTCTTGCGGGCCTTGTCTGCCTTCAGTTTGTGGATGTGCTCCATGAGAATCCGCTTGTTTTTGAACACATTCCCTTTGACCTTCAGGTACAGGCTGTGATACATATGACGGTCAATCTTCTTAGATTCCCGGTATCTCCTGAGAAGCCGGCGCAGGATCCTCATCCTTCGCATCCAGGTCACCTTCTCGGGCA…
>TUCP_000828
CTTCTCTGTAGTGACCCTGGCCTGATTCAGTGCTCAACAGCTGGGCAGAACTGTCTTGGGGTTAGCTGGGTGTAATGGTGTATACTTTGTGGTGGTTTGAATGAGAACGTCTCCCAGTGGGCTCATATGTTTGAATACTTGCTCACAAATAGTTTGTGAACTGTTTGGAAAAGATTGGGAGGTGTGGCCTTGCTGGAGGAGTGTGTCATTGGGAGTGGGCTTTGAGGTTTCAAAAGCATATACCAGGTTCAGTCTCTCCTTTCTCTCTCTCTTTCCCCCTACACTTCCTCTCTCTCTCTCTCTCTGTATAAGAAGGTAAAGCTCTCGAAGCTCTAAGCGACTGTTCCAGTGCCATATCTATCTGCTTCCTGACATGATGATAATGGATTAAATTCTTTT…
>TUCP_000829
CAACTCACAACTGTAACTCCAGTGAGGGCACTCTGGCCTCCATGGGGCATCGGGCACACCTATGGTGCCCATGCATGTGGTCAGACAAAATGATCACTCGCAAAAAAAAAAAAAAAAACGGGTGGGGGGTCGGAGAATCGAAACTTGATTCTCACTGGAACTACACATGGCCGGCCTTTCCACGGAGGAAGTTGAGAACTATCCCAGCTCTGCCTGGCAGCCCCTAGTGTGAATGTCAAGGCTCTGGCAGTGACAGGAGATTCGGAAGCCATTGTGTACACAACTACCGCGGCTGACCACAGAAAGGGCTGCTTCCTGTGCTAGCGGCGGAGGAACTGACTGAGTGGGTATCTCTAGGACGTAAGGTGACGAGTCAGGTGGCAGACATGTTGGAGCAGC…
>TUCP_000830
CAACTCACAACTGTAACTCCAGTGAGGGCACTCTGGCCTCCATGGGGCATCGGGCACACCTATGGTGCCCATGCATGTGGTCAGACAAAATGATCACTCGCAAAAAAAAAAAAAAAAACGGGTGGGGGGTCGGAGAATCGAAACTTGATTCTCACTGGAACTACACATGGCCGGCCTTTCCACGGAGGAAGTTGAGAACTATCCCAGCTCTGCCTGGCAGCCCCTAGTGTGAATGTCAAGGCTCTGGCAGTGACAGGAGATTCGGAAGCCATTGTGTACACAACTACCGCGGCTGACCACAGAAAGGGCTGCTTCCTGTGCTAGCGGCGGAGGAACTGACTGAGTGGGTATCTCTAGGACGTAAGGTGACGAGTCAGGTGGCAGACATGTTGGAGCAGC…
>TUCP_000831
ACATCAACCTCCTTTTAAAAAGATTTTTAAAACCGTGTGTGCGTGGGAACCTTTATGAGTTTCTATGTAGCAAGTGCAGGAACCCCCCACCCCCCCAGAGGCTTAACAAAAAGGATATCAGATTCCCTGGAACTGGAGTTACAGGCGGTTGTGAACTGCTGTGTTGGTACTGGGAATTAAATCCGGGTTCTCTGCAAGAGCAGCTAGCATGCGTAACCACCGAGCCTCTTCTTAGCGTCCGTCTTAGTCATAGTAATCACCACAGACAGCCCTTAGAGCCTCATATAAGTAAACATATTAGCAAACATTGATCGAATGGGTGGATAAAATTTAAAGTTCTTCATCTCCTAAGTGTCGCAAACTCATCTCTGAAAACCAACAGACAAAACACTAAAATCG…
>TUCP_000832
GTCTCTCCCCAGGGATGCCGTTTTGAGTGCCTGACTGCCTCGCCCCGAAGGATGGCCTTGGATGGGCATTAGAGGCCCTGCGGCCCCGGGCTCCTGTCCCGTCCGTCTGTCTGTTATCGTCTGTCTCTCTTGACATCACAGCAGCTCCACCCCCTCCTGTCCCAGCCCCCAACGTCAGCTTCCTGCAGGCCCAGAGCCGGCATGAACTCTCCCAACGAGTCGGATGGCATGTCAGGCCGGGAACCATCCTTGGAAATCTTGCCACGGACTCCTCTGCACAGCATCCCTGTGGCAGGTGACCTTGGACAAGCCTACTCCCTCTGTGGCCTCACTTTCTCCTCCTGCAGCTGGGGGCGTTGAGTTGCCGAGCTCCTGGGCCTTTTCCTTACTGACATTCTG…
>TUCP_000833
CCCCTCCCCCCCTCCTTTTTTTTTTTTTTTCTAGAAATAGCAGCCTCCTCCATCTGGTTTGTACAGATGTCTGGACCTGCGTCTGAGCAGACAAACAGAAATGGGCTGGTTGCAAAAATGAATTTGTCAGCCTGGTGCCTCCCCCCCCACTCCCCTGTTGTCTTCCCCCTTTCCCTAGTTTGGGGGCCTGTGTGGCTTCCATCCTCCTGGACTTCTGTTGGCTCAGCTGGAGGGTAGGCACAAGGCAGTGGAGGCTCCGGGAAGAGGCTGGGAACAGTTGTCTGCTGTGGCTGAAGCCGGGAGGGGTCGAGATGAGAAACTGCTGGTGTCTTTCGATGGGATGTCTGGGCTTTGGGCTTTGAGCTTTGCCAGGCGACGAGCGAAGCCCATCTTGGGTGC…
>TUCP_000834
CCCCTCCCCCCCTCCTTTTTTTTTTTTTTTCTAGAAATAGCAGCCTCCTCCATCTGGTTTGTACAGATGTCTGGACCTGCGTCTGAGCAGACAAACAGAAATGGGCTGGTTGCAAAAATGAATTTGTCAGCCTGGTGCCTCCCCCCCCACTCCCCTGTTGTCTTCCCCCTTTCCCTAGTTTGGGGGCCTGTGTGGCTTCCATCCTCCTGGACTTCTGTTGGCTCAGCTGGAGGGTAGGCACAAGGCAGTGGAGGCTCCGGGAAGAGGCTGGGAACAGTTGTCTGCTGTGGCTGAAGCCGGGAGGGGTCGAGATGAGAAACTGCTGGTGTCTTTCGATGGGATGTCTGGGCTTTGGGCTTTGAGCTTTGCCAGGCGACGAGCGAAGCCCATCTTGGGTGC…
>TUCP_000835
CTAGCCTAGAGGAAGGCGACGAGCAGCTCGGTGGCCGCCGCCGCCGCCATTTTGGGCTGGGAGGAGGCAGCGGAGGGACTCGCTGCGCAGTGAGAGCACCCCATGGGGGGTGGTCCGGGCGCGGGGAGAGGCCGGGCCGAGTGGGCTGCCTGAAGTGGCGGCGCCGGGAGACGGCGGGGAGTTGGGTCGGGGGCCGGGAAGGGTGAAGGTTGGCGTCTCCCCGGCCGAGCCCAGTCCTCAAACCGTCCCGGCAACCTAGCCGCCTCGCCTTTGAGAGCGGGTTTTTGGGGGTAATTACCGCGTATTTCCCGTGATCTCAGCAGAGGAAAGGCCAGTAAGACGGCTTCCCCTTTGCTGTACCTCCACCGGGACGAGATCCTGAGGCCGAGCTCTGCCAAG…
>TUCP_000836
GGAGTAGGAGTTGCGGCTGGCACGCGAAAGCGTTGAGTGGGTACTTAAGCTGTGGGCCCTCAGACCTGTGTCTTTGCAAGAGAGGGGCTGTGCTGAGGAGAGGATGGACGAGGCTGCTTCCCGCGCCTGAGGGAATCCGGGTCCCTCGGCTTCGAGTTTCACCTGCAAGTAATAACTTTGGACACAGGACTGGAGGACCAGCGGCCAGTGAGCCAGCGGGACGATCTTAGCCATCCGCGCTTTTGCTTCTCACGCACTCATCTCCTTCTCAGGAAGCCTGCGTTCGTTCGGGGAGGAATGCTGGAGAAGGGCCGGGGAATCAACGCTCAGGAAGTCTACTCTGGACACAGGAAGATGCTCTAGAAGCAAGAAGCAGGATACAAATCCAAGATAACTTTT…
>TUCP_000837
CCGGCACTCGCCCGCTCGCTTGCTCGCTCCATTCTCCCTCCGCTTCAGATTAAAGGGGGGGAGGGAAAAGGAGCTCGGCCGCCATTTTCCCAGTGCCGCCGCCGCCACCGCCACCGCTCGCCGAGCCGGCGGGAGAACCAAGCGCCGTAGCGAAGCCGACTCGTCTCGCCGCGGCGGCTTGGGGGGCGGCCGAAGTGCGCTCCCCGGCCGGGAAGAAGCGCCCGGGGTGGCGGCCGGGGTGCGGGCGCGGGCTGCAGACGGCGGCGCTTGTTTGTGCGGGGCGGGGAGGGCAGCTATACCATCTGCCCCCGCCCGCACGCCGGAGCTGCGGTGCCCGGCCGTACCCAAGCCGGGCCGGAACGGAGGAAGGCCGGAGAAAGGGCCCGAAAGAGAAGAAAA…
>TUCP_000838
CCCCACTCTAGGCTTGGTTGAGCCGTGCAGATCTCCTTAATTCCTTATCCGTGGTAACTGGGGAATTACTTAGTCTCTTCCTGCTTATTTCTGAGTTGTCTGAACTATTCCTGACACTATGTATGCTATTTGGATGCCTCTTAAGGTAAGATATATTTGCTTTTCGTTATTTTTATTTTGTTATTTCATATATGTATTTTAGAATCAAGAATACTTGTTCCCGTGTGTTTTGAGTCAGGGTTTCAGAGTCCAGGCTGCTCTGGAACTTTGTAGTTTGCTGAGCATGGCCTTAACTTCATGTATTTGCTGCCTCTACGTTCCAAATGCTAGGATTATAGGTGTTTGCTACTAGGTCTAGATCTACCTAGAATGTTCTTGAACCTGTGGCTCTTCAGGATA…
>TUCP_000839
CAGAGCTCCGCCTCCTCCAATCAGCGGCTGGGCTGGCGAGCAGGGGTTAACCAGGGGACCCCGCACCGGCTGAGCAGGCCGCGCCTGACAGGGCGGCTGAGGGCGGGCAGCGGGCGGCGCTGGCGGCTGACTGCGACGTGAGGGGCGATTGGTTTGCTTGGGGGCGCCGGGTGAGCGGCCAGGCCGAAGCCTCGGGGGCCGCCTTTGTGTAAACGGAGCTGGAGGCCGACGGTTGGGCTGCGTCTCAGGCCGCGGAGCAGCGTCGGAGTGGCCCGGCCGCCGCGCCTGCCCTGTCTCTGGTCTACACACATTTTGGGTGAGGAGTGAGGTCGCTCTGCCCAGCGATGGATAGGAGATCGTTGAGTTGTTGACGCCCACCCGATGTCCGCCCGCCCGCCC…
>TUCP_000840
NNGGGCGCCGCTGCCCCAGAGCTCCGCCTCCTCCAATCAGCGGCTGGGCTGGCGAGCAGGGGTTAACCAGGGGACCCCGCACCGGCTGAGCAGGCCGCGCCTGACAGGGCGGCTGAGGGCGGGCAGCGGGCGGCGCTGGCGGCTGACTGCGACGTGAGGGGCGATTGGTTTGCTTGGGGGCGCCGGGTGAGCGGCCAGGCCGAAGCCTCGGGGGCCGCCTTTGTGTAAACGGAGCTGGAGGCCGACGGTTGGGCTGCGTCTCAGGCCGCGGAGCAGCGTCGGAGTGGCCCGGCCGCCGCGCCTGCCCTGTCTCTGGTCTACACACATTTTGGGTGAGGAGTGAGGTCGCTCTGCCCAGCGATGGATAGGAGAAGAAGAGGGGCGCGTGGGGGTTGGGGG…
>TUCP_000841
CTCTGTTGTTCTAGAAATGCTCTCCAAACCCCGGATTTTTCATGATGCCAAATTTGAGATCATAAAAGGACAAATCATAGGTATCAGCTGCCAGTCAGTAAATGGGACTGCGCCCATCACTTACCGCCTCCTAAGAGCAAAGAGCAACTTCCAGACCGTCCAGAAGAACTCCAATGACCCAGTGACATTCACAGACAAGCCCACCAGAGACATGGAATACCAGTGTATAGTGGATAATTGCCACTCTCACCCCGAGGTGCGCAGCGAGATCCTGAGGGTCAAGGTAATAGCCCCGGTGGATGAAGTTACGATCTCCATCCTGTCGGGTAACGATGTACAGTCTGGAGATGAAATGGTGCTTCGGTGCTCTGTGAAAGAGGGGACTGGCCCTGTCACGTT…
>TUCP_000842
CGCGGGCACAGATGATGCAGTCAGGATAACCGCCGAGAGTGTGCTAACCTTCAGTCTCAAGTCCGCGGGCCCTGCTGACGGACCAGCCCTTCCTGTCTGTGAATTTGGCCCTGCAACGTTATCCAGAGTGCTGTTTGGCTTAAGAGAGGGGGAACAGGCGTCTGGGGAGAGACTTGGTCTGGGGCCCGAGGAAGGCGAGACCGAGGATCACGTCTCCTTTCTCTGGGGCAATGGAGGAAATGACAGGCAACAAGCTGCCAGTGCTGCCAAGTCTCCAGCGCTCTGGGGTCACAGCGCTTTCTTGGCCGTCGGTGCTGTTCCATCCTGGCAAGGGAGGAGCCAGACCCTTGGTCTTCTAGTTGGGCCTCTCAGGTCCGCATCCTGTGCTAAAAGCCCCAG…
>TUCP_000843
GAAATGCTCTCCAAACCCCGGATTTTTCATGATGCCAAATTTGAGATCATAAAAGGACAAATCATAGGTATCAGCTGCCAGTCAGTAAATGGGACTGCGCCCATCACTTACCGCCTCCTAAGAGCAAAGAGCAACTTCCAGACCGTCCAGAAGAACTCCAATGACCCAGTGACATTCACAGACAAGCCCACCAGAGACATGGAATACCAGTGTATAGTGGATAATTGCCACTCTCACCCCGAGGTGCGCAGCGAGATCCTGAGGGTCAAGGTAATAGCCCCGGTGGATGAAGTTACGATCTCCATCCTGTCGGGTAACGATGTACAGTCTGGAGATGAAATGGTGCTTCGGTGCTCTGTGAAAGAGGGGACTGGCCCTGTCACGTTTCAGTTTTACAAA…
>TUCP_000844
GAAATGCTCTCCAAACCCCGGATTTTTCATGATGCCAAATTTGAGATCATAAAAGGACAAATCATAGGTATCAGCTGCCAGTCAGTAAATGGGACTGCGCCCATCACTTACCGCCTCCTAAGAGCAAAGAGCAACTTCCAGACCGTCCAGAAGAACTCCAATGACCCAGTGACATTCACAGACAAGCCCACCAGAGACATGGAATACCAGTGTATAGTGGATAATTGCCACTCTCACCCCGAGGTGCGCAGCGAGATCCTGAGGGTCAAGGTAATAGCCCCGGTGGATGAAGTTACGATCTCCATCCTGTCGGGTAACGATGTACAGTCTGGAGATGAAATGGTGCTTCGGTGCTCTGTGAAAGAGGGGACTGGCCCTGTCACGTTTCAGTTTTACAAA…
>TUCP_000845
GAAATGCTCTCCAAACCCCGGATTTTTCATGATGCCAAATTTGAGATCATAAAAGGACAAATCATAGGTATCAGCTGCCAGTCAGTAAATGGGACTGCGCCCATCACTTACCGCCTCCTAAGAGCAAAGAGCAACTTCCAGACCGTCCAGAAGAACTCCAATGACCCAGTGACATTCACAGACAAGCCCACCAGAGACATGGAATACCAGTGTATAGTGGATAATTGCCACTCTCACCCCGAGGTGCGCAGCGAGATCCTGAGGGTCAAGGTAATAGCCCCGGTGGATGAAGTTACGATCTCCATCCTGTCGGGTAACGATGTACAGTCTGGAGATGAAATGGTGCTTCGGTGCTCTGTGAAAGAGGGGACTGGCCCTGTCACGTTTCAGTTTTACAAA…
>TUCP_000846
GAAATGCTCTCCAAACCCCGGATTTTTCATGATGCCAAATTTGAGATCATAAAAGGACAAATCATAGGTATCAGCTGCCAGTCAGTAAATGGGACTGCGCCCATCACTTACCGCCTCCTAAGAGCAAAGAGCAACTTCCAGACCGTCCAGAAGAACTCCAATGACCCAGTGACATTCACAGACAAGCCCACCAGAGACATGGAATACCAGTGTATAGTGGATAATTGCCACTCTCACCCCGAGGTGCGCAGCGAGATCCTGAGGGTCAAGGTAATAGCCCCGGTGGATGAAGTTACGATCTCCATCCTGTCGGGTAACGATGTACAGTCTGGAGATGAAATGGTGCTTCGGTGCTCTGTGAAAGAGGGGACTGGCCCTGTCACGTTTCAGTTTTACAAA…
>TUCP_000847
GAAATGCTCTCCAAACCCCGGATTTTTCATGATGCCAAATTTGAGATCATAAAAGGACAAATCATAGGTATCAGCTGCCAGTCAGTAAATGGGACTGCGCCCATCACTTACCGCCTCCTAAGAGCAAAGAGCAACTTCCAGACCGTCCAGAAGAACTCCAATGACCCAGTGACATTCACAGACAAGCCCACCAGAGACATGGAATACCAGTGTATAGTGGATAATTGCCACTCTCACCCCGAGGTGCGCAGCGAGATCCTGAGGGTCAAGGTAATAGCCCCGGTGGATGAAGTTACGATCTCCATCCTGTCGGGTAACGATGTACAGTCTGGAGATGAAATGGTGCTTCGGTGCTCTGTGAAAGAGGGGACTGGCCCTGTCACGTTTCAGTTTTACAAA…
>TUCP_000848
GAAATGCTCTCCAAACCCCGGATTTTTCATGATGCCAAATTTGAGATCATAAAAGGACAAATCATAGGTATCAGCTGCCAGTCAGTAAATGGGACTGCGCCCATCACTTACCGCCTCCTAAGAGCAAAGAGCAACTTCCAGACCGTCCAGAAGAACTCCAATGACCCAGTGACATTCACAGACAAGCCCACCAGAGACATGGAATACCAGTGTATAGTGGATAATTGCCACTCTCACCCCGAGGTGCGCAGCGAGATCCTGAGGGTCAAGGTAATAGCCCCGGTGGATGAAGTTACGATCTCCATCCTGTCGGGTAACGATGTACAGTCTGGAGATGAAATGGTGCTTCGGTGCTCTGTGAAAGAGGGGACTGGCCCTGTCACGTTTCAGTTTTACAAA…
>TUCP_000849
GAAATGCTCTCCAAACCCCGGATTTTTCATGATGCCAAATTTGAGATCATAAAAGGACAAATCATAGGTATCAGCTGCCAGTCAGTAAATGGGACTGCGCCCATCACTTACCGCCTCCTAAGAGCAAAGAGCAACTTCCAGACCGTCCAGAAGAACTCCAATGACCCAGTGACATTCACAGACAAGCCCACCAGAGACATGGAATACCAGTGTATAGTGGATAATTGCCACTCTCACCCCGAGGTGCGCAGCGAGATCCTGAGGGTCAAGGTAATAGCCCCGGTGGATGAAGTTACGATCTCCATCCTGTCGGGTAACGATGTACAGTCTGGAGATGAAATGGTGCTTCGGTGCTCTGTGAAAGAGGGGACTGGCCCTGTCACGTTTCAGTTTTACAAA…
>TUCP_000850
CTCTGTTGTTCTAGAAATGCTCTCCAAACCCCGGATTTTTCATGATGCCAAATTTGAGATCATAAAAGGACAAATCATAGGTATCAGCTGCCAGTCAGTAAATGGGACTGCGCCCATCACTTACCGCCTCCTAAGAGCAAAGAGCAACTTCCAGACCGTCCAGAAGAACTCCAATGACCCAGTGACATTCACAGACAAGCCCACCAGAGACATGGAATACCAGTGTATAGTGGATAATTGCCACTCTCACCCCGAGGTGCGCAGCGAGATCCTGAGGGTCAAGGTAATAGCCCCGGTGGATGAAGTTACGATCTCCATCCTGTCGGGTAACGATGTACAGTCTGGAGATGAAATGGTGCTTCGGTGCTCTGTGAAAGAGGGGACTGGCCCTGTCACGTT…
>TUCP_000851
GGATCTTTCTCCTCTCCCAGATTGGGCCCCGAAAAGTCGGGCCCCTAACACCCTTGGAACGTCTTCCAGGGCTGCGGGGCGAGAAGTCCGAGCTCGTCAGCTCCTTCTTCGTCCCGCCCAAATTCCAAACAACCTGGCTGAGCGCTCACAAAACAGACCTGGCTGAGCGCTCACAGAACAGACCTGGCTGAGCGCTCACANAACCTGGCTGAGCGCTCACAGAACAGACCTGGCTGAGCGCTCACA
>TUCP_000852
AGCTATGGCCGCCATTACCTGACAAGTACCAGAGCCGGTCTCTGCGCGCCTGGAGAGATTGTCAGAGTTGTTTCTGCTTTTCACACAGCAAGCTTCTGGTCTGTGGCAGGGAAAAGAATTCTGCCCCTGAGGCATGGCCGGAAGGCAGCACTAGCTGCTTGCCTCAGTCTGCAGGAGTCTTTCAGGATTCAGCTGAGGTGGGCCTCAGTCGGCTGACAAGATGCTCCTGGCTCTGCTGCTCACCATGCTGCTCTATGCAAGCCTCCAGGCTCAGGAAAACTACACCAGCTATAAGAAACAGGAGGCAGAGAAGCAGGCAACAGATCGAAGCTGCTTTGTTGAAACTGGGAGGGACCCCAACCTTTCCCAGGGATGAAGGATGAGGGGCTGGGAGTGTGT…
>TUCP_000853
AGCTATGGCCGCCATTACCTGACAAGTACCAGAGCCGGTCTCTGCGCGCCTGGAGAGATTGTCAGAGTTGTTTCTGCTTTTCACACAGCAAGCTTCTGGTCTGTGGCAGGGAAAAGAATTCTGCCCCTGAGGCATGGCCGGAAGGCAGCACTAGCTGCTTGCCTCAGTCTGCAGGAGTCTTTCAGGATTCAGCTGAGGTGGGCCTCAGTCGGCTGACAAGATGCTCCTGGCTCTGCTGCTCACCATGCTGCTCTATGCAAGCCTCCAGGCTCAGGAAAACTGTAAGTCCCGGTATTTTTACATGGATTCCTTTGTGTCTTTTCTGAAATTCTTAACTGGGGGGGGGGGGGGTCAGACTGCTTAGGGTTGCTGTTTTACAAATGAAAAATCTAACGTGGA…
>TUCP_000854
TGAGGAGATATCAGGTCCTCCCAGACCTCATTGTTCTTGGTTTCCAGCTATGGCCGCCATTACCTGACAAGTACCAGAGCCGGTCTCTGCGCGCCTGGAGAGATTGTCAGAGTTGTTTCTGCTTTTCACACAGCAAGCTTCTGGTCTGTGGCAGGGAAAAGAATTCTGCCCCTGAGGCATGGCCGGAAGGCAGCACTAGCTGCTTGCCTCAGTCTGCAGGAGTCTTTCAGGATTCAGCTGAGGTGGGCCTCAGTCGGCTGACAAGATGCTCCTGGCTCTGCTGCTCACCATGCTGCTCTATGCAAGCCTCCAGGCTCAGGAAAACTGTAAGTCCCGGTATTTTTACATGGATTCCTTTGTGTCTTTTCTGAAATTCTTAACTGGGGGGGGGGGGGGGGG…
>TUCP_000855
TTTCTCCTCTTCTAGACAAAGCCACTGGTTTCAGTGGTCCCTCCGGAAGGCCAGTCATTTCCTGAGGAGATATCAGGTCCTCCCAGACCTCATTGTTCTTGGTTTCCAGCTATGGCCGCCATTACCTGACAAGTACCAGAGCCGGTCTCTGCGCGCCTGGAGAGATTGTCAGAGTTACTCCTGCAGTCTTAGATCTGGGTGGCTTTCTCTTTGTCGGAATTGAAGAGATGCCTTTCTCTTTAAAACCCCTGCGATTCCTTATTTGTTTGCGGCCTTTCTGTCATAAGCTGTGTCTTTTTTGCATCCTATTTACCCATCTGATTGTTTACTTTCAAACCCCTCTCTTTATTCGCTCGTGTTTGGTGTACTTGGAAGGCAGATCCAGAAAGATCAGTAGTG…
>TUCP_000856
TTTCTCCTCTTCTAGACAAAGCCACTGGTTTCAGTGGTCCCTCCGGAAGGCCAGTCATTTCCTGAGGAGATATCAGGTCCTCCCAGACCTCATTGTTCTTGGTTTCCAGCTATGGCCGCCATTACCTGACAAGTACCAGAGCCGGTCTCTGCGCGCCTGGAGAGATTGTCAGAGTTGTTTCTGCTTTTCACACAGCAAGCTTCTGGTCTGTGGCAGGGAAAAGAATTCTGCCCCTGAGGCATGGCCGGAAGGCAGCACTAGCTGCTTGCCTCAGTCTGCAGGAGTCTTTCAGGATTCAGCTGAGGTGGGCCTCAGTCGGCTGACAAGATGCTCCTGGCTCTGCTGCTCACCATGCTGCTCTATGCAAGCCTCCAGGCTCAGGAAAACTGTAAGTCCCGG…
>TUCP_000857
TTTCTCCTCTTCTAGACAAAGCCACTGGTTTCAGTGGTCCCTCCGGAAGGCCAGTCATTTCCTGAGGAGATATCAGGTCCTCCCAGACCTCATTGTTCTTGGTTTCCAGCTATGGCCGCCATTACCTGACAAGTACCAGAGCCGGTCTCTGCGCGCCTGGAGAGATTGTCAGAGTTGTTTCTGCTTTTCACACAGCAAGCTTCTGGTCTGTGGCAGGGAAAAGAATTCTGCCCCTGAGGCATGGCCGGAAGGCAGCACTAGCTGCTTGCCTCAGTCTGCAGGAGTCTTTCAGGATTCAGCTGAGGTGGGCCTCAGTCGGCTGACAAGATGCTCCTGGCTCTGCTGCTCACCATGCTGCTCTATGCAAGCCTCCAGGCTCAGGAAAACTGTAAGTCCCGG…
>TUCP_000858
GGAGATATCAGGTCCTCCCAGACCTCATTGTTCTTGGTTTCCAGCTATGGCCGCCATTACCTGACAAGTACCAGAGCCGGTCTCTGCGCGCCTGGAGAGATTGTCAGAGTTGTTTCTGCTTTTCACACAGCAAGCTTCTGGTCTGTGGCAGGGAAAAGAATTCTGCCCCTGAGGCATGGCCGGAAGGCAGCACTAGCTGCTTGCCTCAGTCTGCAGGAGTCTTTCAGGATTCAGCTGAGGTGGGCCTCAGTCGGCTGACAAGATGCTCCTGGCTCTGCTGCTCACCATGCTGCTCTATGCAAGCCTCCAGGCTCAGGAAAACTACTGATTCCTCAGCAGATCATACGCCAAGCGTGGTGGCCCCTGCCTGGGTGGCCGGCAGGAAGATAAAAATCTCTG…
>TUCP_000859
GTGACTCCTCCGCGCCTCGCCGTCGTCCCAGCCCAGCCCAGCCCGCCCGCCCGCGGGCCGCGAGCGCCGCCGCCGCCGCCGCCTCCCCCGCCGCTGGGGACATGTCTAACCCCGGAGGCCGGAGGAACGGGCCCGTCAAGCTGCGCCTGACAGTACTCTGTGCAAAAAACTTGGTGAAAAAGGATTTTTTCCGACTCCCTGATCCGTTTGCTAAGGTGGTAGTTGATGGTTCTGGGCAATGCCATTCTACAGATACTGTGAAGAACACACTTGATCCAAAGTGGAATCAGCATTATGACCTGCAGTGAAGTGAAATCTACAAGAGTCCTGCTCGCTCAAGGCCTGCATACAGGAAAGAAGCAGGGGAAAAGCGTTACAAACAACTTTTGTTCTGCAGCA…
>TUCP_000860
AAAAAAAAAACTTCCCCTCAAAGAATAGATCTTGATGGAAGATAGAATTAGGTCTTGATTAAAATGATCAGTTTTGTAATCTCTGTCTTCTGCTCTTACTGGTGATCATTGCTAGGTACAGTCATTGAGTGACGTAGAAGGCTGAGGGTCACTCAGCTGCCTCTAGTTTATGATCGTGTTTTGTACCTCACGGTAGCTAGGGTTTAATTATCCACATTTGGCATGTAAAATTCACTTAATATTTTTAAACATTTAAATGTTTAAAAATGAAGCAATGCAGTCTTATTATATTATATTAATTTTCCCATGTATTTGTTTTTGTTTTTTTACAGTACTCTGTGCAAAAAACTTGGTGAAAAAGGATTTTTTCCGACTCCCTGATCCGTTTGCTAAGGTGGT…
>TUCP_000861
GTGACTCCTCCGCGCCTCGCCGTCGTCCCAGCCCAGCCCAGCCCGCCCGCCCGCGGGCCGCGAGCGCCGCCGCCGCCGCCGCCTCCCCCGCCGCTGGGGACATGTCTAACCCCGGAGGCCGGAGGAACGGGCCCGTCAAGCTGCGCCTGACAGTACTCTGTGCAAAAAACTTGGTGAAAAAGGATTTTTTCCGACTCCCTGATCCGTTTGCTAAGGTGGTAGTTGATGGTTCTGGGCAATGCCATTCTACAGATACTGTGAAGAACACACTTGATCCAAAGTGGAATCAGCATTATGACCTGCAGTGAAGTGAAATCTACAAGAGTCCTGCTCGCTCAAGGCCTGCATACAGGAAAGAAGCAGGGGAAAAGCGTTACAAACAACTTTTGTTCTGCAGCA…
>TUCP_000862
GTGACTCCTCCGCGCCTCGCCGTCGTCCCAGCCCAGCCCAGCCCGCCCGCCCGCGGGCCGCGAGCGCCGCCGCCGCCGCCGCCTCCCCCGCCGCTGGGGACATGTCTAACCCCGGAGGCCGGAGGAACGGGCCCGTCAAGCTGCGCCTGACAGTACTCTGTGCAAAAAACTTGGTGAAAAAGGATTTTTTCCGACTCCCTGATCCGTTTGCTAAGGTGGTAGTTGATGGTTCTGGGCAATGCCATTCTACAGATACTGTGAAGAACACACTTGATCCAAAGTGGAATCAGCATTATGACCTGTATATTGGGAAGTCTGATTCCGTCACGATCAGCGTGT
>TUCP_000863
GTGACTCCTCCGCGCCTCGCCGTCGTCCCAGCCCAGCCCAGCCCGCCCGCCCGCGGGCCGCGAGCGCCGCCGCCGCCGCCGCCTCCCCCGCCGCTGGGGACATGTCTAACCCCGGAGGCCGGAGGAACGGGCCCGTCAAGCTGCGCCTGACAGGACTCCCTGATCCGTTTGCTAAGGTGGTAGTTGATGGTTCTGGGCAATGCCATTCTACAGATACTGTGAAGAACACACTTGATCCAAAGTGGAATCAGCATTATGACCTGTATATTGGGAAGTCTGATTCCGTCACGATCAGCGTGT
>TUCP_000864
GTGACTCCTCCGCGCCTCGCCGTCGTCCCAGCCCAGCCCAGCCCGCCCGCCCGCGGGCCGCGAGCGCCGCCGCCGCCGCCGCCTCCCCCGCCGCTGGGGACATGTCTAACCCCGGAGGCCGGAGGAACGGGCCCGTCAAGCTGCGCCTGACAGGACTCCCTGATCCGTTTGCTAAGGTGGTAGTTGATGGTTCTGGGCAATGCCATTCTACAGATACTGTGAAGAACACACTTGATCCAAAGTGGAATCAGCATTATGACCTGTAGGTATAAATGATTAATTTGAAATGATTAATGTAAAAACACAGAATTAATGTAATATAAACTTCGAACAGAATCATGGAAAATAGTTTCAGTTTGTATATAATATAGTTCCTTATCCAAAATAGTACTAAAGATT…
>TUCP_000865
TGATTAGTTAGGCTTCTTAAATTTATATTAAATGAATTTTATATGCCAAGCTTCAAAAATTGCAATAAACTTCAAAGATTGAGAAGTATGCAGAAATTAGTCAAACATTATACTCATATCTTTTATATTTAATTATAAGTATATGAAAATTTATAATTTTCTCTTTGCTTGTTAAGTTTGAATTAAAGAAATTTATGAAGGCTGGAGAGATGGCTCAGTGGTTAAAAGCACTGGCGATCTGGGTTCAATTCCAAGCACCCACATAACAGCTTGCAAAATTCCATAAATCCACTTCCAGGTATGCCGGTGCCTTCTTCTGGCTTCCATGGGCACCCGGCACATATGTATATTCATACATTCATGCCTGGAAACATACACACATAAAATCAAAAGCACTTT…
>TUCP_000866
TGGAAGGCCACCATGTTCCATGGTGCACCGTCTCTCCCTCCTCTTCCCCCCAGTTCTTCCTTGGCCTCCAGCGGTCTTCACCTTCTCTCTCCTTTGGGGCCAGTGGCTGCAGAGACATCTCTACGTCAGACTTCTGCGACCTGCCCGTCTAGCCCTTCGGTTTCCTGGTATGTGTTTTATGACCTTACTGCCCTTTGGTCAACAACCAGAGCTTGAGCTTCAGAGCCCAGCAAGGCAGAGCCACAGCAGATCCCCTGGAAATGGAGCAGAGAGCCAGGAATCAAATATGGGTCCTCTTTAAGATCGTCAACAGCCAGGCCCTGGGTTCGGTCCCCAGCTCCAAAAAAAAGAACCATAAAAAAAAAAAAAAAAAAAAGATCGTCAACAGCCCTTAATAAT…
>TUCP_000867
TGCACCGCTATATCATTTAATCTCCCACCTCTTCCAAGAGCAGACCTCTGTGTTTATCTTGGACTCTGGGCAGCTGCGTGTGGGTCAGGATATGGTGGAAGGATAAGCGGAAGAGGCTCAGCTGCGATGTGAGATGACGTAGACGACGTCAGGGCCTCTGGTGATCTCTAGCACAAAGAATGGAGCTTCCCCTCTTCGACGTTGGTGGCTGCGGTAGAAGGTTTCCTGGTATGTGTTTTATGACCTTACTGCCCTTTGGTCAACAACCAGAGCTTGAGCTTCAGAGCCCAGCAAGGCAGAGCCACAGCAGATCCCCTGGAAATGGAGCAGAGAGCCAGGAATCAAATATGGGTCCTCTTTAAGATCGTCAACAGCCAGGCCCTGGGTTCGGTCCCCAGC…
>TUCP_000868
TGATCATTCAGTGTGTTGCTTCCTAACCTTGGCTTCCGTGATGACTGTACACAGAGAAAATAGTATGTTTATTGGCCTTCTCAGGGCTGCCCCTGTAGCTCTAACCAATTCCAACTGTACCTGGCCAGAGATGCAAGCTAGCCGTGTGTAGGAAAGTGTGTCTTTTAAATTTCAGATGCGCTTCCAAGACTAAGCAGGGGAGGAAAGGAATAAATGGAGTTCCCTAGTCAAGAAAGTGGAGGGCGTGCTGGGCACAGTGGCTTACCTTTTAATCCCAGCACTCAGGAGGCAGGGTCAGGCAGATCTCTGTGAGTTCAAGGCCAGCCTGGTCTACATAGAGAAACCCTGTCTCAAAAAAGAAGGGAGGGAGGGAGGAAGGGAGAAAGAGAAAGAGGGGGA…
>TUCP_000869
CACACACACACACACACACACACACACACACACACACCACGGTGTAGTGTGACTGAGGAAAATACCCATCAGAGACCATCAGCATCTCTATGCTGACATGTGTGCACACACATATGTATGTACACATACACAACACACACATACACACATACACATACACACATACACATACACATACACACACACATACACACACAACACACACACATACACACACAACACACATATACACACATACAACACACACACACACACCTATCTGACCAATAGTCTCTGTTCTCAAGGTTATACTGTGCCACACACACACACTCACCCTAATTTCATATGCACCTTAACATGTGGGTTAAGGTCAGGTCCCTAGTAAGCAGGTGGGCTCCCTAGTCCTGGAGTTGGCCACTG…
>TUCP_000870
AGAGAGAGAGAGAGAGAGAGAGAGAGAGAGAGAGAGAGAGAGAGAGAATATGAGCATGCATGTGCTGTGTGGAATCAGAGGGCAGCTTGTAGGAATTGCCTCTCTCTCCATCGTGTGGGTCCCAGGGATTAGACATCAGGCTCAGTGGAAAATGGTCTTTCCTTGCCGGGTCATCTCTCCTGCCCTCTCCTGAGAAGTTTTAACTACTTAGTCCCAAGCCCTTTGGTACGTCCGTTCATTTGATGGCAGGTACAGACAGTTCAAACACTAGCCAACACACAGAATTATGGAATACTCTGGAAAGCCGACCTCTCCAAATGGGCTTATCATGGCTGAGCCTCATCTGTTCTCTAGGTGGGCCATACATAGGACCTGCTGCCGTCGCCCAGCATGACAGTC…
>TUCP_000871
ATCTGACCAATAGTCTCTGTTCTCAAGGTTATACTGTGCCACACACACACACTCACCCTAATTTCATATGCACCTTAACATGTGGGTTAAGGTCAGGTCCCTAGTAAGCAGGTGGGCTCCCTAGTCCTGGAGTTGGCCACTGTGACAGGCGTCTACATTGCCCTGTCAGGATTCCTAGAGCGTACTCCTTTTGGGAATATTCTGGGATACACCCCTTCCAACACTGCTTACTGCCTCTGGTCTGACTGTTGAAAGAAATGGTGTTAGTGGCGGTGGCTTCTTCTACAGAATATGGTTATTAATGTATAACTTACTATGTCTGCCATAGACCTGTGCTTCCAACCTAATGGTCAGCCAAGCAGCCCCCACACAACACTAAAGACAGAAGGAAACTCCGGT…
>TUCP_000872
TCCCAGACACTATTAATGATACTCAGTTATGCTGGCAGACAGGAGTCTAGCATGGCTGTCCTCGGAGAGGCTCCATCCAGCTGCTGACTCAGACACATGCAGACGCCCACAGTCGAACAGTGGATGGAGCCCGGGGACTCTTAAGGAAGAAGAGGAGGAAGGATTGCAGCCCCCAAGCGGGTAGTAACTCCACAGGGAGACCAACAGAGTCAATAAACCTGAACTGTTGGGGTTCTCAGAGTGTGAACCACCAACCAAGAAGCATACACAGGCTGGACCTACACCTCCCCACATATCGGTAGAAGTGTGGCTTGGTCTTCTTGTGGGTCCGGAGCAATGGGAATGGGCTATCCCAAAAGGGACTGCCTATCCGTGGGACATGTTCTTCTAGCTCGGTTG…
>TUCP_000873
GTGAGTGAGTGGATGTGTGGGTGGATGGATGGATGGATGGATGGATGGATGGATGGATGGATGGATGAATAGATGTGAATATCAGGAAGACGAGCCCCATGGCTGTCCATGTCAGCAAGATTAGAGGACCTGTCATAGAAACAGATGGTGAGATATAGAGGCTATGGAATACATCCAGTTTAGTGTCTGGCATGCTGGGAGAAGGAGAAGTATGAGATGGTGAGATAACACCCAGGTTGATTAAAAGACCACAAAAAGATCCAAGGTTAAAATGTTGGGAGTCAGAGGGTTTGGGGTAGGGGACATGGTGAACGTAGATCTAAATATGTTTGGTCCGACCAGAGATGGGCATGGTCATGTGACATAGATCTGGGCCTCAAGAAAGGTGTCTGAGATATC…
>TUCP_000874
CTCGCTCCTCCCGCACCCACCTCCCTGCCCCAGGCACACTGCAGCTCGGCGCGGACTCTCCAGTCGCGGCGAGCTGGCTGCAAACTCACGGGCACGCACGGAGCTCGCAGAGCCGAGGGACTCGGGGGAGGGGACGCGCGCAAGGCGCTGGCAGCCAACCGCCGAGGTTGAAGACACCCGGGGCCCAGAGCAGGGCAGAGCCCTGGCGGCCACGGTTTCCCTTCTCTCTCTCAGCTGAGCTCCGGAGAGACTCGGGGACTGGCCCTAAAAAAGAGCAGGAAATCTTGTTTACCGCCCGGGGAGAGGAGCCCATCGAGCCTTTGTTTGGAAAGTCAGCATCGCCGGCTCCCGCGGCAATGTGTTCCTGGTGACATTAACCCAGGGTAGACGGGTAGGAGA…
>TUCP_000875
CCCAGGCACACTGCAGCTCGGCGCGGACTCTCCAGTCGCGGCGAGCTGGCTGCAAACTCACGGGCACGCACGGAGCTCGCAGAGCCGAGGGACTCGGGGGAGGGGACGCGCGCAAGGCGCTGGCAGCCAACCGCCGAGGTTGAAGACACCCGGGGCCCAGAGCAGGGCAGAGCCCTGGCGGCCACGGTTTCCCTTCTCTCTCTCAGCTGAGCTCCGGAGAGACTCGGGGACTGGCCCTAAAAAAGAGCAGGAAATCTTGTTTACCGCCCGGGGAGAGGAGCCCATCGAGCCTTTGTTTGGAAAGTCAGCATCGCCGGCTCCCGCGGCAATGTGTTCCTGGTGACATTAACCCAGGGTAGACGGGTAGGAGAAAAGGGAGCTCGCCAGGTTCAGCTCTGC…
>TUCP_000876
CACCTCCCTGCCCCAGGCACACTGCAGCTCGGCGCGGACTCTCCAGTCGCGGCGAGCTGGCTGCAAACTCACGGGCACGCACGGAGCTCGCAGAGCCGAGGGACTCGGGGGAGGGGACGCGCGCAAGGCGCTGGCAGCCAACCGCCGAGGTTGAAGACACCCGGGGCCCAGAGCAGGGCAGAGCCCTGGCGGCCACGGTTTCCCTTCTCTCTCTCAGCTGAGCTCCGGAGAGACTCGGGGACTGGCCCTAAAAAAGAGCAGGAAATCTTGTTTACCGCCCGGGGAGAGGAGCCCATCGAGCCTTTGTTTGGAAAGTCAGCATCGCCGGCTCCCGCGGCAATGTGTTCCTGGTGACATTAACCCAGGGTAGACGGGTAGGAGAAAAGGGAGCTCGCCAGG…
>TUCP_000877
CACCTCCCTGCCCCAGGCACACTGCAGCTCGGCGCGGACTCTCCAGTCGCGGCGAGCTGGCTGCAAACTCACGGGCACGCACGGAGCTCGCAGAGCCGAGGGACTCGGGGGAGGGGACGCGCGCAAGGCGCTGGCAGCCAACCGCCGAGGTTGAAGACACCCGGGGCCCAGAGCAGGGCAGAGCCCTGGCGGCCACGGTTTCCCTTCTCTCTCTCAGCTGAGCTCCGGAGAGACTCGGGGACTGGCCCTAAAAAAGAGCAGGAAATCTTGTTTACCGCCCGGGGAGAGGAGCCCATCGAGCCTTTGTTTGGAAAGTCAGCATCGCCGGCTCCCGCGGCAATGTGTTCCTGGTGACATTAACCCAGGGTAGACGGGTAGGAGAAAAGGGAGCTCGCCAGG…
>TUCP_000878
CACCTCCCTGCCCCAGGCACACTGCAGCTCGGCGCGGACTCTCCAGTCGCGGCGAGCTGGCTGCAAACTCACGGGCACGCACGGAGCTCGCAGAGCCGAGGGACTCGGGGGAGGGGACGCGCGCAAGGCGCTGGCAGCCAACCGCCGAGGTTGAAGACACCCGGGGCCCAGAGCAGGGCAGAGCCCTGGCGGCCACGGTTTCCCTTCTCTCTCTCAGCTGAGCTCCGGAGAGACTCGGGGACTGGCCCTAAAAAAGAGCAGGAAATCTTGTTTACCGCCCGGGGAGAGGAGCCCATCGAGCCTTTGTTTGGAAAGTCAGCATCGCCGGCTCCCGCGGCAATGTGTTCCTGGTGACATTAACCCAGGGTAGACGGGTAGGAGAAAAGGGAGCTCGCCAGG…
>TUCP_000879
CTTTTTTTTAAGTTACTTTATTTTATGTCTATGAGTACATTGCCTGCATGTATGCGTACCATGTGCATGGTACTTTCAGAAGTCAAAAGAGGGCATCAGATTTTCTGGAACTGGAGTTATGGATTGTGAGTTGTCATGTGGATGCTGGGGACTGAACCCCCTCAAGAGCAAGCCCTCTTATCCCTGAGCCATTTCTTCAACCCTGGCAGCCCTCACTTGTAACCCCAGTATTTCGGAACTTGACATTAAAGCCCGCACCCTACATCAGACCCCACCTCTCACCCTCAGTTAGCCAGTGAAAAGAGCCAGTCTTTTTCCAAACTGACCACACTGATCATGCCTCCTTTTGCTGGTTTCCACTCTTCTTTGACTCTTTGGATGGCTGGTTAGGCTTGACTT…
TGTTTTCAACAAGAAGCTGTTTATGATTGCTTGGACATCTGTCTTGGTGTGGACTTATTTTCTTTCCTTTTGTGTAGATGTGTAGAAGTAAAACTTCTGGGTCATACCTTAAATGGATATTTTTCTAATGAAACTGTCAGGGGGTGGGTAAGATGGCTCTGTAGGAAAAGGCACTTTTGCCTCCTAGGTTGGCAACCTGAGGTTCCTCCTGGGGCCACATGTCAGAAGGAGAGAACCAGCTCCTGCAATCTGCCCTTTGACCTCCCTGTGCCTCTTCCTCATAAACAAAAACAACCATAAATATAGTTTTTTTTTTAAAAGAAAGGACCAGATGCTTCCCACAGTAGCTGTTGTTGTGTGTTGTCCTGTGTAGCTGTTGTGTGCTGTCCTGTGTAGCTG…
>TUCP_000880
CCCCCCCTTTTTTTTAAGTTACTTTATTTTATGTCTATGAGTACATTGCCTGCATGTATGCGTACCATGTGCATGGTACTTTCAGAAGTCAAAAGAGGGCATCAGATTTTCTGGAACTGGAGTTATGGATTGTGAGTTGTCATGTGGATGCTGGGGACTGAACCCCCTCAAGAGCAAGCCCTCTTATCCCTGAGCCATTTCTTCAACCCTGGCAGCCCTCACTTGTAACCCCAGTATTTCGGAACTTGACATTAAAGCCCGCACCCTACATCAGACCCCACCTCTCACCCTCAGTTAGCCAGTGAAAAGAGCCAGTCTTTTTCCAAACTGACCACACTGATCATGCCTCCTTTTGCTGGTTTCCACTCTTCTTTGACTCTTTGGATGGCTGGTTAGGCT…
TTTTAATTTTCAGAGAAGGAGGCCTGGCCTAATTTGACCTTTAAATTAACCACACCTCTGTAACCCTGGTCGACTTCGAACTTCCTTCCCCTTCTTCTCTCCCTTCTGTCCCCTCCCTTTCTCTTCCTTTCCCCTCCCCCATCTCTGCCTTACCCTCTCCCCATCTCTTTATTTCCTCCCACCCTTTTATCCATTCCCTCCCCTCATCATTTGTGTGCGCATGCAGACACGCACGCACACATGCACACACGCATGTACTCACGGACACGCACATATCCTATCCTCAGCTAGTCTAAGCTTCTTGGCTCTTCCCCTGCCTCCGTTCCCCGTCTTTACTGTAGGTGTGCTAGGATCATAGTTACACATAGATTCTGAGGCCCAAACTTGAGGTATCCTGTT…
>TUCP_000881
CCCCCCCCCTTTTTTTTAAGTTACTTTATTTTATGTCTATGAGTACATTGCCTGCATGTATGCGTACCATGTGCATGGTACTTTCAGAAGTCAAAAGAGGGCATCAGATTTTCTGGAACTGGAGTTATGGATTGTGAGTTGTCATGTGGATGCTGGGGACTGAACCCCCTCAAGAGCAAGCCCTCTTATCCCTGAGCCATTTCTTCAACCCTGGCAGCCCTCACTTGTAACCCCAGTATTTCGGAACTTGACATTAAAGCCCGCACCCTACATCAGACCCCACCTCTCACCCTCAGTTAGCCAGTGAAAAGAGCCAGTCTTTTTCCAAACTGACCACACTGATCATGCCTCCTTTTGCTGGTTTCCACTCTTCTTTGACTCTTTGGATGGCTGGTTAGG…
AGTGACCTCCAGGGAACCTGTCTGTTTCAGCCTCCTGTTTGTGCCTTGTTGGGGGATCAGACTTAAGCGGCAAGCACTTTACTGACTAAACCATCCCTCCAGCTCCTAGATGTGGTGATGGTGGTGATGGTGGTGGTGGTGGTGGTGGTGATTTTATGGTAACAACAACTGTGTCAATATTCAAATATAGACAAAGCAAATGAACATAAAACAATGCAATTACCTACATTCTAACTTATAATCACCATCCTATCTTACCAACCAACGCACAGACAGTTTGGTTTCTTACCTGTTACATCTGTGCCCACCTTGGCTTTGTGTGTGTGTGTGTGTGTGTGTGTGTGTGTGTGCCTTGTTTCTTTTTTTCCCTGTTTTTGTTTTTCCCTGCAAAAAACGAGT…
>TUCP_000882
CCCCCCCCCTTTTTTTTAAGTTACTTTATTTTATGTCTATGAGTACATTGCCTGCATGTATGCGTACCATGTGCATGGTACTTTCAGAAGTCAAAAGAGGGCATCAGATTTTCTGGAACTGGAGTTATGGATTGTGAGTTGTCATGTGGATGCTGGGGACTGAACCCCCTCAAGAGCAAGCCCTCTTATCCCTGAGCCATTTCTTCAACCCTGGCAGCCCTCACTTGTAACCCCAGTATTTCGGAACTTGACATTAAAGCCCGCACCCTACATCAGACCCCACCTCTCACCCTCAGTTAGCCAGTGAAAAGAGCCAGTCTTTTTCCAAACTGACCACACTGATCATGCCTCCTTTTGCTGGTTTCCACTCTTCTTTGACTCTTTGGATGGCTGGTTAGG…
AAAGCAAATGAACATAAAACAATGCAATTACCTACATTCTAACTTATAATCACCATCCTATCTTACCAACCAACGCACAGACAGTTTGGTTTCTTACCTGTTACATCTGTGCCCACCTTGGCTTTGTGTGTGTGTGTGTGTGTGTGTGTGTGTGTGTGCCTTGTTTCTTTTTTTCCCTGTTTTTGTTTTTCCCTGCAAAAAACGAGTGAACATTTCTGTTGATTTCAAGCCCCATGTTTGAAATTCTAGGTAGAGATCACAAGGAACTTGGATCTTGCATGGGAAAGCCCTCTGAAGCAAGTCGTTCATGGGACATACAAGGGTCTCCCCCAACCCCCCACAGAAAGTTTGGAGTTAGGAAGCTGTCTCAGGACGTCCTATCAGCAGGTTGTTTGTTTG…
>TUCP_000883
TTGTTTTTTGTTTTTTTGTTTTTTTTTTTGTGGCTTTTGTCTGGAAAGCACTACAACAGACCAGCTCAGACCCACAGAGATCTACCTGCCTCTCCCATCCAAGTGGTAGAGATTAAAGTTAAGTACCACCATGCTTAGCTGTATTCGTCATTTTTAGTGGCATTAAGAGCTCCACATTGCTGGACAAAATCACATGCCACTATAAGAAAATGGTTGAGGCAACCATCTTAAAAAGCAGAAAAGTTTAATTTGGCTCCCTAGGAAGAGAAGTATGTGTTCTTAACTGTGGAACCATCTCTCCAGTCCCCAGTCAGTGACCTTTGCCAAACCGCCAGTGTTTTAATTCAGAGAAACTGGTATATTGTCCTTACACAGAAAAAAAAAAGTGCATCGGCTTCA…
GCAAATGTTTCTTTTTCTTTTTCTTTTTATATGCATGTATTGGTGTTATCACGTGGGGGCCATGCAGGCCAGAAGAGGATGTCACATCCCTTGGAACTGGTTGCGAGCTGCTCTGTGGGTGCTGGAAACCAAATCCAGGCCTTCTAGAAAAGCAGCCAGTCCTCTTAATGTTTTAATGGACAAAATTCAAAATATAATCATATTGGATACTATTTCTTGGGCCCACCAAGGAAAAGAATTCTTTGGGGGGGGGAGAGGCATTTTACTGAACTGCAAGCTGAGAGAGTCTGTCCTGTCATCCTGACGGAAAAATGGCCTCATTTTTTTCCTGCATAACTTCTTTGAAGCTGGTTGTGTCCGCTATCCAGAGGGTTTATATAGTTCATTTTGTGACTCTGT…
>TUCP_000884
GACTTTTCAGGGTTTTTAATAGTCACATGCAGAGGTCCTGTTCATTTCAGCTCCTTCACTGCCAAACCTGGGGGCAGGGACTGCTTCAGCTTCTCCGCCTTCTCCTTGTCTGTGATAACCAGGGTGTAGAGGTACCTGCTACAGCGGACCTTGAACTTTACATTATCCTTGTTTTTCTTGATCTTGACAGATTTGGCATCCTTCCGCCGGGCTGTGAGTAGAAAGTCCTTGATTTCCTCAATTTTCCGAGGCATGGCGACGGGCGCTCGGCTCTGGCGTCAGCACAGGAGCGAGCACCGAAC
>TUCP_000885
CAAAAATAGAACTTCCCCTTCCCTGGAGGCTCCATTCCTGAAGGTCAAAGCTTTGGAATTCTTTGAGACACGAGCCTAGTAATTTAAGTAATGATTATACGGGGTGCACTGGGGCTCTGGACAAGGGCGTCGTCCCACGCAGGCTGATGCGAGTAGCAGGATGTAAGATGAGGAAGCGTCATGTAGCGAGCATGATGCTACACGGATGAGTCGGGAGAGCCAGTTTCCAGAAGCGGCGTTCCTCGTTCCCTCTGCTCAGTGCCCTGGAGTCCTGACCGCAGCAACGTGACTGGCATCTGAGCATTTCAAAGAAATGCTGATGGCAAGTTTTTGGAAGCAGAAATTGGAACTGGGGCCAGGTGTGCTGTGGTTGGGCCAGAAGCTGACTAATTCTGATTG…
>TUCP_000886
GCCGGCGGGTGCGGGCAGCGGCGGCGGCCAGGCTGTTGAGGGGCGAGTGGCGGCGGCGGGGGCCGGGCGCGTGGCGAGGTCCGCGCGCAGGACCGCATCGGGGCGCCGGCGGGAGCCAGCTGTGTCTGCAGCCGGGCCGGCCGCTTGCGCCCCTGCGTGCTTGGATTCGGCCATGGAGCTGCCAGCTGTTGGCGAGCACGTCTTCGCGGTGGAGAGCATCGAGAAGAAGCGGATCCGCAAGGGCAGAGTGGAGTATCTGGTGAAATGGAGAGGCTGGTCCCC
>TUCP_000887
GGACAGACAGGCTACTGTTAACTCTGTTACATGGACTCTTCCTTCTTGCCTCTTTTTTTTTTCCTGGCTGGGATTTCCACGGCTTTAGATGGGGAGAAGCCCAAGAATCACCTCCCGAGGCTATGAGGCTGGCTGACCTGCGGGAGACTCTGGGCAGGTATGGTGGGGACGGGGTAGGGCTGTGATGTGTTCTAGAGAGAGAGACTTTTGAGCTGTTGTTGCTCTGAGCATTTGGCACAGTGAAGACAGATGGTTGTTTACCACAACGTGAGTAGCAGCCCTATTCAGCAAGCATAAGGCCTTCTTAGAAGGAAGCAAGGCCAATGTTCTTAGGCAGCTGGAAATCAGACTATGGCCCATTTTATAGAGGAAAGTAACTTGATAAGTGCTTTGAGAGTG…
>TUCP_000888
CCCTGAAAAAAGCAATTACTGGCTCCGCGGTTTCAAGGCTGCCCAAGGCCGCTTGATGAAAGGAGATAAACCGGGGACGGTTTCCAGGATCCCCGCGGGCCGACCCAGGCAGCTCCCGAGCCGAGGTGCGGCGGAGAGCCCGGGGATCAAAGGCATCTGAAGAGAAAGGGGAAGCGGGCGCACTGCCGGGCTGGCCTGGCCCCCTGCGGGCCGCGCTGACCTGGGAGGATGGGGGTGGCGGGCGGGAACTCCGGGATTTCCCCCTTGCTAGGGATCCGGCTTCGGCCGGCGCCCGTCCCAGGTAAGCCCGGGTCTCCGCAGCTCTCCGGACTAGATAGACGAGCCTGACTGCGGGGTGGAGACCCGAGGTCAGCCCGCGATTGAGTCCTCGTCTGCGCG…
>TUCP_000889
GGCTAGGCGGGAGCGCTGGACGGGCGGGGACGCTGCCCTGGTGGAGCGTGGGTGGGGCCTGGCGCCCTCCCCACCCCCACGAGGGCCGCGGCCGTGGGGCGCTGGTAGCTCTCCCGCCCTTCCGCCCTGCACCCCTCCCGCCCTGGGGCTCCTTCTTGGACTGCGGCTGCAGCCTTCTCTCCCCGGAGGGCTCAGAGTTCGTCCCCTTTTCGCGGTTGGGAACGTGGACACGCCGGAGCCTGGATGCAGAAGGGCACGCGGAAGCATGAAGCTGCTGCGCGAGCCGCAGCCCAGAGTCCAGGCCGCACCACTCTGCTGATCCTAAGGACTACGGAAACCCTGCGCGCCGACGGTGGCCTGGGAGTTGGCGCGGGCCTCAGCGCTAGAAAACGAATCCCA…
>TUCP_000890
TGGGGCGGGGCTAGGCGGGAGCGCTGGACGGGCGGGGACGCTGCCCTGGTGGAGCGTGGGTGGGGCCTGGCGCCCTCCCCACCCCCACGAGGGCCGCGGCCGTGGGGCGCTGGTAGCTCTCCCGCCCTTCCGCCCTGCACCCCTCCCGCCCTGGGGCTCCTTCTTGGACTGCGGCTGCAGCCTTCTCTCCCCGGAGGGCTCAGAGTTCGTCCCCTTTTCGCGGTTGGGAACGTGGACACGCCGGAGCCTGGATGCAGAAGGGCACGCGGAAGCATGAAGCTGCTGCGCGAGCCGCAGCCCAGAGTCCAGGCCGCACCACTCTGCTGATCCTAAGGACTACGGAAACCCTGCGCGCCGACGGTGGCCTGGGAGTTGGCGCGGGCCTCAGCGCTAGAAAAC…
>TUCP_000891
CCCCCTCCCCCAGCCACACAGTCGTTCGGTCCCTGCAGAAAGCGCCACGGTGTCTCAGACGCTGAACGTCTTAACGAGGTGAATGCAAAATGCAGAAAAGAGGCTTCCGCAGAATTTACTTCTGCAGAAAGTGGTGGGGGAGGTTGGCTAGGAGTTGAAGGCTTGGTTTGATGACTGCTCTCGGGCTTCCCTGCGTGACCTGGGGTAGCCCGGGAAAGACTGCTGGAAGCGGCGTGGGCAAGCCCGTGAGCGCGGCCCGCTCGGCGTTGCGCAGGGAAATGAAACCGAAGCTCCGAAAAGCGGAGGAGCCGGCGCTCTTGGCACTGGGCACTGTTGCCGGCTGCGGCAGGGCATCCCGTACCGCACCCGCCCCGGCCGGACACTGACCTGTGTGCGAAG…
>TUCP_000892
CTCCAAGACAGAAGAACAGCAAAATATCCCTGGCCGATCCTCGGAGGATGCGAGAACCAAGAGGAGCAGGCCCTGACCGGGATCCGACCCCACGGGTCCCTTCCGAGAACCCTCACCAAGTGTACCATAACCCCGAGGATCCAATCTTGCGCACCCTGGACTTCAGAGAGCCTCCACGGGTGATTCCTGACCCGGCAGGTGCAGGTCCGGGTGCGGGTCCGAGTTCGCCAAGGG
>TUCP_000893
TTAACTCATTCAGGATGACATTTTCTAGTTTCATCCATTCTTTAAGTGGTTCTTGGCCATTTGAGATTCCTTTGTTGAGAATTCTTTTTAGCTCTGTACACAATTTTTTACTTGTATTATTTGGTTTGTTGATGTTTTTAGTTCTATCTTTTGGATATATTTTTTATATTTTTGACCCTCTGTCAAATGTACAGTTAGTGAAGATGGTTTGGTTTTTTGTCAAAAATCAAGTGTCCATAGGTGTATGGGTTAATTTCTTGGTCCTCAATTTGATTCCATTGATTAATCTGTTTGTTTCTGTACCAATGTCATGCAGTTTTATCACTATTGCTCTGTAGTACAGCTTGAAGTCAAGGATGCTGATTCCCTCTTTTCTGTTTAGGATTGTCTTGGTTATCT…
>TUCP_000894
ACAATCAATGTGGTAAAGACTTTGCAGGACTCAGTCATCTCAAAACACATGGAATAACACATACTGGAGGGAAACCTTACAAATGTGATCAATGTGGTAAAGCCTTTGCATATCATAGTTCTCTCCAAGTACATAAAAGAATACATACTGGAGAGAAGCCCTATGTATGTGACCAATGTGGTAAAGCCTTTGCACAACTCGGTCATCTCCAAGTTCATGGAATAACACATACTGGAGAGAAACCTTACAAGTGTGATCAATGTGGTAAAGCCTTTGCACATCATAGTTATCTCCAAGTACATAAAAGAATACATACTGGAGAGAAGCTCTGTGAATGTGATCAATGTGGTAAAGCCTTTTTATCTCATAGTTATCTCCAAGTACATAAAAGAATACATA…
>TUCP_000895
ACAATCAATGTGGTAAAGACTTTGCAGGACTCAGTCATCTCAAAACACATGGAATAACACATACTGGAGGGAAACCTTACAAATGTGATCAATGTGGTAAAGCCTTTGCATATCATAGTTCTCTCCAAGTACATAAAAGAATACATACTGGAGAGAAGCCCTATGTATGTGACCAATGTGGTAAAGCCTTTGCACAACTCGGTCATCTCCAAGTTCATGGAATAACACATACTGGAGAGAAACCTTACAAGTGTGATCAATGTGGTAAAGCCTTTGCACATCATAGTTATCTCCAAGTACATAAAAGAATACATACTGGAGAGAAGCTCTGTGAATGTGATCAATGTGGTAAAGCCTTTTTATCTCATAGTTATCTCCAAGTACATAAAAGAATACATA…
>TUCP_000896
ACAATCAATGTGGTAAAGACTTTGCAGGACTCAGTCATCTCAAAACACATGGAATAACACATACTGGAGGGAAACCTTACAAATGTGATCAATGTGGTAAAGCCTTTGCATATCATAGTTCTCTCCAAGTACATAAAAGAATACATACTGGAGAGAAGCCCTATGTATGTGACCAATGTGGTAAAGCCTTTGCACAACTCGGTCATCTCCAAGTTCATGGAATAACACATACTGGAGAGAAACCTTACAAGTGTGATCAATGTGGTAAAGCCTTTGCACATCATAGTTATCTCCAAGTACATAAAAGAATACATACTGGAGAGAAGCTCTGTGAATGTGATCAATGTGGTAAAGCCTTTTTATCTCATAGTTATCTCCAAGTACATAAAAGAATACATA…
>TUCP_000897
CAATGTGGTAAAGCCTTTGCATCTCATAGTTATCTCCAAGTACATAAAAGAATACATACTGGAGAGAAGCTCTATGAATGTGATCAATGTGGTAAAGCCTTTACATCTCATAGTTATCTCCAAGTACATAAAAGAATACATACTGGAGAGAAGCTCTATGAATGTGATCAATGTGGTAAAGCCTTTGCATCTCATAGTTATCTCCAAGTACATAAAAAAATACATACTGGAGAGAAGCTCTATGAATGTGATCAATGTGATAAAGCCTTTACATCTCATAGTTATCTCCAAGTACATAAAAGAATACATACAGGAGAGAAGCTCAATGAATGTGATCAATGTGGTAAAGCCTTTGCATCTCATAGTTATCTGCAAGTACATAAAAGAATACATACTGGA…
>TUCP_000898
TGTGATCAATGTGGTAAAGCCTTTGCATCTCATAGTTATCTCCAAGTACATAAAAGAATACATACTGGAGAGAAGCTCTATGAATGTGATCAATGTGGTAAAGCCTTTACATCTCATAGTTATCTCCAAGTACATAAAAGAATACATACTGGAGAGAAGCTCTATGAATGTGATCAATGTGGTAAAGCCTTTGCATCTCATAGTTATCTCCAAGTACATAAAAGAATACATACTGGAGAGAAGCCCTGTGAATGTAATCGATGTGGTAAAGCCTTTGTAGATCAGAATCTCCTTAAAAGACATGAAAGAATTCATACTGGAGAGAAACCTTACGAATGTAATGAATGTGGTAAAGCCTTTACACGTTACCGTAATTTTCGAATGCATAAAATGATGCAT…
>TUCP_000899
CAGATGAGAACGCTGTTGGAGGACAGGCACAAGTGCTAGTGAAATTCAAATCCCTGTAGATCTGCAAAAGGTCTGGCTTCAGGCTTGATGCTTGGGCCGGCAAGTGTGTACCTACACTGTACGTTCAGCCCCGCCTACCCTTACAGAGGTCCTCAAGTCACTCAAGAGTACTGGCCATTCGGAGTCTTCACTGGACCTTCCAATCAGAAGGGAAAGCGGGCTTTTCCGGGTGCCTAGGTGTAGGATTCGCTTAGTAGTTAAGCAGTCTTAACTGGTCCTGGCTGCTGTGCTCTCTGTCCTGCCGTTGAATTCTCTGAGGCATGTTCAGGCAAGCTCCAAAGTTGCGACATGGATGCATTGACCTATGATGATGTACATGTGAACTTCACTCGAGAAGAA…
>TUCP_000900
CTGGGCGGGGAGACAGATGAGAACGCTGTTGGAGGACAGGCACAAGTGCTAGTGAAATTCAAATCCCTGTAGATCTGCAAAAGGTCTGGCTTCAGGCTTGATGCTTGGGCCGGCAAGTGTGTACCTACACTGTACGTTCAGCCCCGCCTACCCTTACAGAGGTCCTCAAGTCACTCAAGAGTACTGGCCATTCGGAGTCTTCACTGGACCTTCCAATCAGAAGGGAAAGCGGGCTTTTCCGGGTGCCTAGGTGTAGGATTCGCTTAGTAGTTAAGCAGTCTTAACTGGTCCTGGCTGCTGTGCTCTCTGTCCTGCCGTTGAATTCTCTGAGGCATGTTCAGGCAAGCTCCAAAGTTGCGACATGGATGTATTGACCTATGATGATGTACATGTGAACTT…
>TUCP_000901
AGTTTTGTTTTTATTTTGAGGACAAAGTTTCTCTATGTAGCCCTGGCTGTCCTGAAAGTAGCTGTTTAGAACATGCGGACTCAGATGTAAATGGTCCACCTGCCTCTGGCTCCAGAGTGCCAGGATTAAATGTCAGCCAACATGCCCAGCTTTCTCTTTGTTTGTTTGTTTGTTTTTATATTATTGGCTGATGGGTTGGACTGTGGGTTTTGGCACATGTCAAGCATATGCTGCTGTGTTGATCTTCATCCACGTTATGAATTTTGAAATTTGACAGAGAGCATATTCTGTTTCTCAGGTGGCATGTATTCATGACATTAATACTGCCTGGCTATATTGCCTGAGCTTTCTGAGTCATTGGACTGCAGGATGTATTGACCTATGATGATGTACATGTGA…
>TUCP_000902
GGAGGACAGGCACAAGTGCTAGTGAAATTCAAATCCCTGTAGATCTGCAAAAGGTCTGGCTTCAGGCTTGATGCTTGGGCCGGCAAGTGTGTACCTACACTGTACGTTCAGCCCCGCCTACCCTTACAGAGGTCCTCAAGTCACTCAAGAGTACTGGCCATTCGGAGTCTTCACTGGACCTTCCAATCAGAAGGGAAAGCGGGCTTTTCCGGGTGCCTAGGTGTAGGATTCGCTTAGTAGTTAAGCAGTCTTAACTGGTCCTGGCTGCTGTGCTCTCTGTCCTGCCGTTGAATTCTCTGAGGCATGTTCAGGCAAGCTCCAAAGTTGCGACATGGTGGCATGTATTCATGACATTAATACTGCCTGGCTATATTGCCTGAGCTTTCTGAGTCATTGGAC…
>TUCP_000903
CTGGGCGGGGAGACAGATGAGAACGCTGTTGGAGGACAGGCACAAGTGCTAGTGAAATTCAAATCCCTGTAGATCTGCAAAAGGTCTGGCTTCAGGCTTGATGCTTGGGCCGGCAAGTGTGTACCTACACTGTACGTTCAGCCCCGCCTACCCTTACAGAGGTCCTCAAGTCACTCAAGAGTACTGGCCATTCGGAGTCTTCACTGGACCTTCCAATCAGAAGGGAAAGCGGGCTTTTCCGGGTGCCTAGGTGTAGGATTCGCTTAGTAGTTAAGCAGTCTTAACTGGTCCTGGCTGCTGTGCTCTCTGTCCTGCCGTTGAATTCTCTGAGGCATGTTCAGGCAAGCTCCAAAGTTGCGACATGGATGCATTGACCTATGATGATGTACATGTGAACTT…
>TUCP_000904
AAGGCGGGCTTTTCCGGGTGTCTTGTTGCAGGATTCGCTTTGCCGCTAAGCCTTCTTAAATGGTCCTGGCTGCTGTGCTTTGTGTCCTGCGGTTGGATTCTGTGCGGCATGCTCAGGCAAGCTCCACAGTTGCGACATGGATGTATTGACCTATGATGATGTACATGTGAACTTCACTCGAGAAGAATGGGCTTTGCTGGATCCTTCACAGAAGAGTCTCTACAAAGATGTGATGCAGGAGACCTACAGGAACCTCACTGCTATAGGTTACAATTGGGAAGACCATACTATTGAAGAACATTGTCAAAGTTTCAGAAGACATGGAAGGTAATTTTCATGTGCAAGTTGGTATGAATATGCCTCTGAAGAAATGTTAGTATGTCCTGGAACTTTTAAAGA…
>TUCP_000905
CTGGGCGGGGAGACAGATGAGAACGCTGTTGGAGGACAGGCACAAGTGCTAGTGAAATTCAAATCCCTGTAGATCTGCAAAAGGTCTGGCTTCAGGCTTGATGCTTGGGCCGGCAAGTGTGTACCTACACTGTACGTTCAGCCCCGCCTACCCTTACAGAGGTCCTCAAGTCACTCAAGAGTACTGGCCATTCGGAGTCTTCACTGGACCTTCCAATCAGAAGGGAAAGCGGGCTTTTCCGGGTGCCTAGGTGTAGGATTCGCTTAGTAGTTAAGCAGTCTTAACTGGTCCTGGCTGCTGTGCTCTCTGTCCTGCCGTTGAATTCTCTGAGGCATGTTCAGGCAAGCTCCAAAGTTGCGACATGGATGCATTGACCTATGATGATGTACATGTGAACTT…
>TUCP_000906
AGCTAATTGACTGAGAAAGGCTTGTCTGGCAGGGCCCCTTTGCGTCCTGCCTGTACATTCTGAAGTTCTGTGAAAAGAGGCACTAGCGCTCAGCCACGCAAGGCAGGAAAACAGAGGAAGTTTTTGCATTCTGATTACAGCCTGAGTTCCCTGTAGTGAGACTGCTTCTCTCCACCCACTTCTCACCAAGAAATCCTGAACTTGAGGGTGGACGACTTGAAAACTAGCTCCCACAGACTCACCTGAAAAGGGTTCTGCTGCGCGTTTCATTGAACTGAAAGGCCAGATCACCTATGTGAGGCGGTGGGAAGCATATGGAGATTGTATTAGAACTTCAGCAAAGTGCACAGCTGCAGCCGGCAGAAGCCAGCTCTCTGGCTGACAAGCAAAGGAACCAGA…
>TUCP_000907
CTCTCTCCCTGGGTGTAAAATTAACACTCTCATTTTCAAAGATTATAAAATCACGTCTGGCGTCCGGATCAAATACTGAGAAGCAAACAATCTCTGTTAACCATGAGGTGCAGGGTTAAATTTTTCTTTCCACTGATAAATCCCACCCCGGAACAGATTTCAGCGAGGCAGCTCGCAAAGCTCGCGCGGGTGAACCACACAGGCCATGTGGGTGCCGAGCTCAGAGCCGGAAAGCAAACAGCTGCTGTAGCCTGATTTGAGTTAAAATAGTGTGAGTGTTTAGTCTGGCGCACGGCTTCGGGGGAGATTGGCAGCTGGGTCAAACAAAGTCCTTCCGTTGGCTCCCTTCCCAGGCTGCTCTGCTAGTATTTAGTGGGTCCTAGTGCTGTGTAGGGCCCT…
>TUCP_000908
CGCGGGTGAACCACACAGGCCATGTGGGTGCCGAGCTCAGAGCCGGAAAGCAAACAGCTGCTGTAGCCTGATTTGAGTTAAAATAGTGTGAGTGTTTAGTCTGGCGCACGGCTTCGGGGGAGATTGGCAGCTGGGTCAAACAAAGTCCTTCCGTTGGCTCCCTTCCCAGGCTGCTCTGCTAGTATTTAGTGGGTCCTAGTGCTGTGTAGGGCCCTTTTCTCAGGCAAAATCCTAACATCTGACCGCACCCTCTTCTCTTTGCTATTTAAAAAAAAGAAGAAAGAAAGAAAATGAAAAAGAAAAAGAAAAAGAAATGTAAAAAGAAAAAGGGGGAGAGAAAAAGAAAAAAAAAACTAGCTGTGTTTCTGCTTCTTTTGCTCAAAGATAAATTCTCCCGGA…
>TUCP_000909
CTCAGAGCCGGAAAGCAAACAGCTGCTGTAGCCTGATTTGAGTTAAAATAGTGTGAGTGTTTAGTCTGGCGCACGGCTTCGGGGGAGATTGGCAGCTGGGTCAAACAAAGTCCTTCCGTTGGCTCCCTTCCCAGGCTGCTCTGCTAGTATTTAGTGGGTCCTAGTGCTGTGTAGGGCCCTTTTCTCAGGCAAAATCCTAACATCTGACCGCACCCTCTTCTCTTTGCTATTTAAAAAAAAGAAGAAAGAAAGAAAATGAAAAAGAAAAAGAAAAAGAAATGTAAAAAGAAAAAGGGGGAGAGAAAAAGAAAAAAAAAACTAGCTGTGTTTCTGCTTCTTTTGCTCAAAGATAAATTCTCCCGGAGACAACCTCTCCCACTAATTGTGTGTTAGCCATGA…
>TUCP_000910
TCATTCACTTTGTATAAAAAAGCTGACAAATTTAACAAATAAAAAATAAGGGACACAGATTTAATTTAAATTTGAAATAGACAATTTTAAAAGATTTTTATGAGTGCTTCGACTCCTTGTTTGCATGCAAGTGAACTATGTGCGTTGTCCACAAGGTCTGAGAGCATTGGACCCTCTGGAATTGAACTTAATAGACAGTTATGAGCCACCAATGTGATTGTTTGGAACCAAACCCAGGTCATTTGGATAGAACGGAGAGTGCCCTTATCCACTGAGCAACCTCCTGAACCTGAAAATGTTTTATTTTAATATTAGTGTATCTAAAACAATCTGTGTTTCTATTGTCTATTTGAAATTTATATTTCACTTGGACACCTTATGTTTTTGATTTGGCAGTTG…
GAAGCTATAACTTCGATTAAAATTCCAGGTTTTTTTTTTTTGACTAGAAAGGATTGGTCTTTACACACCCAGCCCTACCGGTGCATGGGTGTCTGATGCTGGGTGGGGTCTTCACATAAAAACAGATAGACTCTCTTCTCTCTTTTGCCCTTCCTTCAGTCAAAGAGGGAAAGAAAATGAAACCGAGAAACCGCAGAATAAAGTCTGAGACTGTTAAGAAACTGCTGGTATTTTTTTTTTCCTGTGTCACGTGTGTGTGAGCCTGCCTGGCTGCTTCCTTAGGTGGGGACCCGGCCGAGAGACTGTGCCTGAGTCTGTTTCCACGCTGCTCTTGCAGATCTGTCTTATTGATTAGCAAGGAAAAGGGTGGGGATTAGCGGCAGGGGAGGGGAGCACTAA…
>TUCP_000911
TCATTCACTTTGTATAAAAAAGCTGACAAATTTAACAAATAAAAAATAAGGGACACAGATTTAATTTAAATTTGAAATAGACAATTTTAAAAGATTTTTATGAGTGCTTCGACTCCTTGTTTGCATGCAAGTGAACTATGTGCGTTGTCCACAAGGTCTGAGAGCATTGGACCCTCTGGAATTGAACTTAATAGACAGTTATGAGCCACCAATGTGATTGTTTGGAACCAAACCCAGGTCATTTGGATAGAACGGAGAGTGCCCTTATCCACTGAGCAACCTCCTGAACCTGAAAATGTTTTATTTTAATATTAGTGTATCTAAAACAATCTGTGTTTCTATTGTCTATTTGAAATTTATATTTCACTTGGACACCTTATGTTTTTGATTTGGCAGTTG…
ATGAAGCTATAACTTCGATTAAAATTCCAGGTTTTTTTTTTTTGACTAGAAAGGATTGGTCTTTACACACCCAGCCCTACCGGTGCATGGGTGTCTGATGCTGGGTGGGGTCTTCACATAAAAACAGATAGACTCTCTTCTCTCTTTTGCCCTTCCTTCAGTCAAAGAGGGAAAGAAAATGAAACCGAGAAACCGCAGAATAAAGTCTGAGACTGTTAAGAAACTGCTGGTATTTTTTTTTTCCTGTGTCACGTGTGTGTGAGCCTGCCTGGCTGCTTCCTTAGGTGGGGACCCGGCCGAGAGACTGTGCCTGAGTCTGTTTCCACGCTGCTCTTGCAGATCTGTCTTATTGATTAGCAAGGAAAAGGGTGGGGATTAGCGGCAGGGGAGGGGAGCACT…
>TUCP_000912
TCATTCACTTTGTATAAAAAAGCTGACAAATTTAACAAATAAAAAATAAGGGACACAGATTTAATTTAAATTTGAAATAGACAATTTTAAAAGATTTTTATGAGTGCTTCGACTCCTTGTTTGCATGCAAGTGAACTATGTGCGTTGTCCACAAGGTCTGAGAGCATTGGACCCTCTGGAATTGAACTTAATAGACAGTTATGAGCCACCAATGTGATTGTTTGGAACCAAACCCAGGTCATTTGGATAGAACGGAGAGTGCCCTTATCCACTGAGCAACCTCCTGAACCTGAAAATGTTTTATTTTAATATTAGTGTATCTAAAACAATCTGTGTTTCTATTGTCTATTTGAAATTTATATTTCACTTGGACACCTTATGTTTTTGATTTGGCAGTTG…
AGAGCATAGCTAATAAAAACATGAAGCTATAACTTCGATTAAAATTCCAGGTTTTTTTTTTTTGACTAGAAAGGATTGGTCTTTACACACCCAGCCCTACCGGTGCATGGGTGTCTGATGCTGGGTGGGGTCTTCACATAAAAACAGATAGACTCTCTTCTCTCTTTTGCCCTTCCTTCAGTCAAAGAGGGAAAGAAAATGAAACCGAGAAACCGCAGAATAAAGTCTGAGACTGTTAAGAAACTGCTGGTATTTTTTTTTTCCTGTGTCACGTGTGTGTGAGCCTGCCTGGCTGCTTCCTTAGGTGGGGACCCGGCCGAGAGACTGTGCCTGAGTCTGTTTCCACGCTGCTCTTGCAGATCTGTCTTATTGATTAGCAAGGAAAAGGGTGGGGATTAG…
>TUCP_000913
TCATTCACTTTGTATAAAAAAGCTGACAAATTTAACAAATAAAAAATAAGGGACACAGATTTAATTTAAATTTGAAATAGACAATTTTAAAAGATTTTTATGAGTGCTTCGACTCCTTGTTTGCATGCAAGTGAACTATGTGCGTTGTCCACAAGGTCTGAGAGCATTGGACCCTCTGGAATTGAACTTAATAGACAGTTATGAGCCACCAATGTGATTGTTTGGAACCAAACCCAGGTCATTTGGATAGAACGGAGAGTGCCCTTATCCACTGAGCAACCTCCTGAACCTGAAAATGTTTTATTTTAATATTAGTGTATCTAAAACAATCTGTGTTTCTATTGTCTATTTGAAATTTATATTTCACTTGGACACCTTATGTTTTTGATTTGGCAGTTG…
TTTTTTTTTTTGACTAGAAAGGATTGGTCTTTACACACCCAGCCCTACCGGTGCATGGGTGTCTGATGCTGGGTGGGGTCTTCACATAAAAACAGATAGACTCTCTTCTCTCTTTTGCCCTTCCTTCAGTCAAAGAGGGAAAGAAAATGAAACCGAGAAACCGCAGAATAAAGTCTGAGACTGTTAAGAAACTGCTGGTATTTTTTTTTTCCTGTGTCACGTGTGTGTGAGCCTGCCTGGCTGCTTCCTTAGGTGGGGACCCGGCCGAGAGACTGTGCCTGAGTCTGTTTCCACGCTGCTCTTGCAGATCTGTCTTATTGATTAGCAAGGAAAAGGGTGGGGATTAGCGGCAGGGGAGGGGAGCACTAACTGGCGACTGGCTCGTTGAAGCACAAGACA…
>TUCP_000914
TCATTCACTTTGTATAAAAAAGCTGACAAATTTAACAAATAAAAAATAAGGGACACAGATTTAATTTAAATTTGAAATAGACAATTTTAAAAGATTTTTATGAGTGCTTCGACTCCTTGTTTGCATGCAAGTGAACTATGTGCGTTGTCCACAAGGTCTGAGAGCATTGGACCCTCTGGAATTGAACTTAATAGACAGTTATGAGCCACCAATGTGATTGTTTGGAACCAAACCCAGGTCATTTGGATAGAACGGAGAGTGCCCTTATCCACTGAGCAACCTCCTGAACCTGAAAATGTTTTATTTTAATATTAGTGTATCTAAAACAATCTGTGTTTCTATTGTCTATTTGAAATTTATATTTCACTTGGACACCTTATGTTTTTGATTTGGCAGTTG…
CATAGCTAATAAAAACATGAAGCTATAACTTCGATTAAAATTCCAGGTTTTTTTTTTTTGACTAGAAAGGATTGGTCTTTACACACCCAGCCCTACCGGTGCATGGGTGTCTGATGCTGGGTGGGGTCTTCACATAAAAACAGATAGACTCTCTTCTCTCTTTTGCCCTTCCTTCAGTCAAAGAGGGAAAGAAAATGAAACCGAGAAACCGCAGAATAAAGTCTGAGACTGTTAAGAAACTGCTGGTATTTTTTTTTTCCTGTGTCACGTGTGTGTGAGCCTGCCTGGCTGCTTCCTTAGGTGGGGACCCGGCCGAGAGACTGTGCCTGAGTCTGTTTCCACGCTGCTCTTGCAGATCTGTCTTATTGATTAGCAAGGAAAAGGGTGGGGATTAGCGGC…
>TUCP_000915
TCATTCACTTTGTATAAAAAAGCTGACAAATTTAACAAATAAAAAATAAGGGACACAGATTTAATTTAAATTTGAAATAGACAATTTTAAAAGATTTTTATGAGTGCTTCGACTCCTTGTTTGCATGCAAGTGAACTATGTGCGTTGTCCACAAGGTCTGAGAGCATTGGACCCTCTGGAATTGAACTTAATAGACAGTTATGAGCCACCAATGTGATTGTTTGGAACCAAACCCAGGTCATTTGGATAGAACGGAGAGTGCCCTTATCCACTGAGCAACCTCCTGAACCTGAAAATGTTTTATTTTAATATTAGTGTATCTAAAACAATCTGTGTTTCTATTGTCTATTTGAAATTTATATTTCACTTGGACACCTTATGTTTTTGATTTGGCAGTTG…
CTTGAATAACTATGAAGTGTGCATGAAAATATTTGCTGTCTGAATAGTTTGTATATTTAAAGAGAAAAATCGACATGAATAAGTATTAAATTATGACATACAAAAGTTTTTTTAATCTTAACTGTAATAGTATACATTTAAATGAGATTTTTTTTAAGTGTTGTATATCCTGGGCCCACTGTTAACAGTTGTGATATATAAAAATTGCAGTAGAAGCGAAATATCAATTAGGGTCCCATTAACTGGCATATAAGACTTCTTTAATGTAATAGAAATGGGTGGTGCTGTAAAAATCTGCTAGCAGCAGATTTTAACCCCTGTTTCGTCTCCTTCTTTGGCTAGAATGGGATGATTCTTAAGTGTGCATGTCTGCTTTGTTTCCATAGCCCTCATTACTGT…
>TUCP_000916
TCATTCACTTTGTATAAAAAAGCTGACAAATTTAACAAATAAAAAATAAGGGACACAGATTTAATTTAAATTTGAAATAGACAATTTTAAAAGATTTTTATGAGTGCTTCGACTCCTTGTTTGCATGCAAGTGAACTATGTGCGTTGTCCACAAGGTCTGAGAGCATTGGACCCTCTGGAATTGAACTTAATAGACAGTTATGAGCCACCAATGTGATTGTTTGGAACCAAACCCAGGTCATTTGGATAGAACGGAGAGTGCCCTTATCCACTGAGCAACCTCCTGAACCTGAAAATGTTTTATTTTAATATTAGTGTATCTAAAACAATCTGTGTTTCTATTGTCTATTTGAAATTTATATTTCACTTGGACACCTTATGTTTTTGATTTGGCAGTTG…
ATAACTTCGATTAAAATTCCAGGTTTTTTTTTTTTGACTAGAAAGGATTGGTCTTTACACACCCAGCCCTACCGGTGCATGGGTGTCTGATGCTGGGTGGGGTCTTCACATAAAAACAGATAGACTCTCTTCTCTCTTTTGCCCTTCCTTCAGTCAAAGAGGGAAAGAAAATGAAACCGAGAAACCGCAGAATAAAGTCTGAGACTGTTAAGAAACTGCTGGTATTTTTTTTTTCCTGTGTCACGTGTGTGTGAGCCTGCCTGGCTGCTTCCTTAGGTGGGGACCCGGCCGAGAGACTGTGCCTGAGTCTGTTTCCACGCTGCTCTTGCAGATCTGTCTTATTGATTAGCAAGGAAAAGGGTGGGGATTAGCGGCAGGGGAGGGGAGCACTAACTGGCG…
>TUCP_000917
TCATTCACTTTGTATAAAAAAGCTGACAAATTTAACAAATAAAAAATAAGGGACACAGATTTAATTTAAATTTGAAATAGACAATTTTAAAAGATTTTTATGAGTGCTTCGACTCCTTGTTTGCATGCAAGTGAACTATGTGCGTTGTCCACAAGGTCTGAGAGCATTGGACCCTCTGGAATTGAACTTAATAGACAGTTATGAGCCACCAATGTGATTGTTTGGAACCAAACCCAGGTCATTTGGATAGAACGGAGAGTGCCCTTATCCACTGAGCAACCTCCTGAACCTGAAAATGTTTTATTTTAATATTAGTGTATCTAAAACAATCTGTGTTTCTATTGTCTATTTGAAATTTATATTTCACTTGGACACCTTATGTTTTTGATTTGGCAGTTG…
ATTCCTACGAAATGAGAGCATAGCTAATAAAAACATGAAGCTATAACTTCGATTAAAATTCCAGGTTTTTTTTTTTTGACTAGAAAGGATTGGTCTTTACACACCCAGCCCTACCGGTGCATGGGTGTCTGATGCTGGGTGGGGTCTTCACATAAAAACAGATAGACTCTCTTCTCTCTTTTGCCCTTCCTTCAGTCAAAGAGGGAAAGAAAATGAAACCGAGAAACCGCAGAATAAAGTCTGAGACTGTTAAGAAACTGCTGGTATTTTTTTTTTCCTGTGTCACGTGTGTGTGAGCCTGCCTGGCTGCTTCCTTAGGTGGGGACCCGGCCGAGAGACTGTGCCTGAGTCTGTTTCCACGCTGCTCTTGCAGATCTGTCTTATTGATTAGCAAGGAAA…
>TUCP_000918
GAGGGAGGGGAGGGAGGCGAGGGAGGAGAGGGAGGAGAGGGAGGAGAGGGAGGAGATCAAGATCCTGTTTTTCAGTCCAGAAGAAAGAAGCAGGGATTTACTGCCCTGACCATCAGTGGATCAACTTTGTTGCCCAAGGTTAACCTTGCAGTCTCTGAGAAACAAGGGAACGGTTCTTGTTGACACATTGTAGAAGAAATACCAGGCAAAATCAAAACAGAGCTTGAACTGTCATCGCTGACTTCTGGATTGTTTGTCATAACATTTATAGGTCAACTATGTTTACCTTAGTGAACTTGGTAACGATTATCAAAATGGGAAGCACTGTTATACTGGGAAATGTGCTACGTCCATCATGCCAATGGAAAACTATCTAGCATGGCAGATCGCAGCCTTGAG…
>TUCP_000919
GAGGGAGGGGAGGGAGGCGAGGGAGGAGAGGGAGGAGAGGGAGGAGAGGGAGGAGATCAAGATCCTGTTTTTCAGTCCAGAAGAAAGAAGCAGGGATTTACTGCCCTGACCATCAGTGGATCAACTTTGTTGCCCAAGGTTAACCTTGCAGTCTCTGAGAAACAAGGGAACGGTTCTTGTTGACACATTGTAGAAGAAATACCAGGCAAAATCAAAACAGAGCTTGAACTGTCATCGCTGACTTCTGGATTGTTTGTCATAACATTTATAGGTCAACTATGTTTACCTTAGTGAACTTGGTAACGATTATCAAAATGGGAAGCACTGTTATACTGGGAAATGTGCTACGTCCATCATGCCAATGGAAAACTATCTAGCATGGCAGATCGCAGCCTTGAG…
>TUCP_000920
GAGGGAGGAGAGGGAGGAGATCAAGATCCTGTTTTTCAGTCCAGAAGAAAGAAGCAGGGATTTACTGCCCTGACCATCAGTGGATCAACTTTGTTGCCCAAGGTTAACCTTGCAGTCTCTGAGAAACAAGGGAACGGTTCTTGTTGACACATTGTAGAAGAAATACCAGGCAAAATCAAAACAGAGCTTGAACTGTCATCGCTGACTTCTGGATTGTTTGTCATAACATTTATAGGTCAACTATGTTTACCTTAGTGAACTTGGTAACGATTATCAAAATGGGAAGCACTGTTATACTGGGAAATGTGCTACGTCCATCATGCCAATGGAAAACTATCTAGCATGGCAGATCGCAGCCTTGAGTATCATGGAGATTAACTACACTTTCTTACCATTTCT…
>TUCP_000921
CTTAAGCTTTGTACAGGGTGATAAGCATGGATCGATCTGCATTCTTCTACATGTTGACCTCCAGTTGAACCAGCACCATTTGCTGAAAATGCTGTCTTTTTTCCATTGGATGGTTTTGGCTCCTTTGTCAAAAATCAAGTGCCCATAGGTGTGTGGGTTCATTTCTGGGTCTTCAATTCTATTCCATTGGTCTATCTGTCTGTCTCTGTACCAATACCATGCAGTTTTTATCACTATTGCTCTGTAATACTGCTTGAGTTCAGGGAT
>TUCP_000922
GAAGCGTACTTGATCATGGTGGATGATTGCTTTGATGTGCTCTTGGATTCGGTTTGCCAGAATTTTATTGAGTATATTTGTGTCGATATTCATAAGGGAAATTGGTCTGAAGTTCTCTTTCTTTGTTGGGTCTTTGTGTGGTTTAGGTATAAGAGTATCATTGAGTAGAGCATTGTTCAATTTCCCCATATATGTGGGCATTCTTCCCTTATTTTTATTGAAGACCAGTTTTAGGCTGTGGTGGTCCGATAGCACGCATGGGATTATTTCTATCTTTCTGTACCTGTTGAGGCCCGTTTTTTGACCAATTATATGGTCAATTTTGGAGAAAGTACCATGAGGAGCTGAGAAGAAGGTATATCCTTTTGCTTTAGGATAGAGTGTTCTATAAATATCTGT…
>TUCP_000923
CCGGTTTCCGGGCAAACATCCCCCTCCCCCCTCCCCTTCCTGATGGGTGTTCCCCTCCCAACCCTCCCCCCATTGCCGCCCTCCCCCCACCAGTCTAGTTCACTGGGGGTTCAGCCTTAGCAGGACCCAGGGCTTCCCCTTCCACTGGTGCTCTTATGAGGATATTCATTGCTACCTATGGGGTCAGAGTCCAGGGTCAGTCCATGTATAGTCTTTAGGTAGTGGCTTAGTCCCTGGAAGCTCTGGTTGCTTGGCAAATCAATGATATCTTAAGATACTTTTTCAGTTGTGGAGAAAATCAATTCTGATTGGTTGAATGATTAAAAGGATATGATATAAAAATTAGACAAAATATTATCATCTTTTATTTAGATTTTAGAAGATAGACTTTTAAGTTAA…
>TUCP_000924
CTAATATTAGGAATCAGAATTATATTCTCTGATATTGAGCCTTTTTTTTTTCAAGTAAAAAAAGGGTTGATTTTCAGTTGTTGCATTTTTCCCTTATGGGTTTAATTCTTAAATTATCATTAAGTAAATATTGCTATTTAATATCTTGTTAAGGCATGGTGTTTGATTCATTTTTATAAGCAACCTGATACATAGTTAAATAAAAATGAGTTATGTGCAGCTCTAGAGTTTTCTTTCAAAAATCAAGATAAGAGATCAGCCAAAGTTATTTATTTATTTATTTATTTTTATGCTGAACATTTTTCTTTAAAAGAAAAAAAGTTTCAAAGTTGTTCTTGTTTGCATGCTCAGACGTGTCAGCCTGTACGGCTTCCCATGGCATGACATATGTGAACTGTC…
>TUCP_000925
CAATATCTTAGTCATTTCATCTTCATAGATTATTTTTCACCTCTAAATTTAAGTAGCTTTTCACATTCAAAACTTTAATTTCTAAGTTTAATGATGGAATATATAAATCATGGAATATATCCTATAAATCTTACATGTTTTAGACATATATACATATATACATATATGTGTGTATATATATATCACTTTAATTCTTGACTTTGTGATCATTAATATTTTTAGATTATAATAATTAGGCACCCAAATAGTTTTATTATTTAAATGTTACCAGTAATGATACTAAATACAGAACTTACAAATGTTGGTATAGAGAATAAATGAGCATCAGAAATTAAACATCAATAATTTTCAATCATTGCTTTTGAGATGTGGTTTGCGTAAGAGCCAAGGCAAGGATAG…
>TUCP_000926
GGAAGAACTGCGCTGCCCTTTCCGGGAGCTTCAGTGCATCATCAGGGTTCCAGATGGCCTTTGGTGTTTTCCTCTGGCGTCTGAAATGTATGTGCAGAGAGCAGTCTCTTCTGGTTTCCCAGGCTTGTCTGCCTCTCTGAAGGTTTAGCTCTCCCTCCCACGGGATTTGGGTGCAGAGAACTGTTTATCCAGTCTGTTTCCTTCAGGTTCCGGCGGTGTCTCAGGCAGGGGTCCTGCCGCTCCTGGGCCCTCCCCCACGGGAGCCCAGAGGCCTTATACAGTTTCCTCTTGGGCCAGGGATATACATATGTTTCTTAAATTTATATTTTTTATGAAACTTTGGGTGAGATTGTTTTTCTTTACAAATTTTGAATTTGAATGCGGGAATTTGAATCACAA…
>TUCP_000927
GAAGAAGCAAGCTGGAGTAGCCATTCTAATATCAGATAAAATCAATTTTCAACTAAAAGTCAGCAAAAAAGATAAGGAAGGACACTTCATATTCATCAAAGGAAAAATCCACCAAGATGAACTCTCAATCCTAAATATCTATGCCCCAAATACAAGGGCACCTACATATGTAAAAGAAACCTTACTAAAACTCAAAACACACATTGCACCTCACACAATAATAGTGGGAGATTTCAACACCCCACTCTCATCAATGGACAGATCATGGAAACAGAAATTAAACAGAGATGTAGACAGACTAAGAGAAGACATGAGCCAAAT
>TUCP_000928
CAAAAGGGCAGCTGTAGAGTTTTAACATGTGGAAAACTCCACAGGCGGCAGTTACATAACGGGAAAGAAACAAGATAAATATTTCACACCGTTAGATGAACTTCCAGATGACAACGAAGAAGCCAAGAACGCGGAACACACCTTAACTCTCTAAGTGGGGGCGGGGAGGACCGACTTGAACGAAGAAGAGGCTAAGCCTGACCTGGGACCTGACTTGCAGCACGAGTGATGGCTGTGCCCCCCACACCACCCCCGTTTCTGGAGTCAGAGGCTGAGCTCACGCCCCTATACTTTAAGAGCGCTTTCCCAGCGGTTTTGTCCGCTAGGTAGAATATTTCCAAAAAAAATCTCCACGTTAGGCAAAACACTGAAAAGGAAGTTTTTTGCGCCGAAAGAAGG…
>TUCP_000929
GCCCTGGAGATGGAACGGCGCCTCCGCCTCCACCACGTCTGAGGTCCCGCGTTCCCAGCTGGCGAGAAAGCTGAATGGTCCAGCAGCTGCGGTGCCAGTTCTGTGCGTCGCCTAGAACTACTGTGCACCGAGGGGCTCTCTTGGGCCCCAGACGGGGACGCTGGAGTCTCGCAACTGGTGCGTGGCGGCAGGGCCTCGAAGCTGAAGCCCTCGCGGGTGTAGACATGCAGGATGCGTGAAGACCCATCCCCGTAAACTCGTTCGGACTCTGCCCAGGACCCACGCAAGAGCGGCTTCAGAGTGTAGCGCGCATGCTTGACTGCGAAGAAGCCATCGAGACCCCCACAGAGGTCAAAGACAGCTAGGGATCGAGGGCTGCCGTCCACAGTGCCTCTGTAG…
>TUCP_000930
GCCCTGGAGATGGAACGGCGCCTCCGCCTCCACCACGTCTGAGGTCCCGCGTTCCCAGCTGGCGAGAAAGCTGAATGGTCCAGCAGCTGCGGTGCCAGTTCTGTGCGTCGCCTAGAACTACTGTGCACCGAGGGGCTCTCTTGGGCCCCAGACGGGGACGCTGGAGTCTCGCAACTGGTGCGTGGCGGCAGGGCCTCGAAGCTGAAGCCCTCGCGGGTGTAGACATGCAGGATGCGTGAAGACCCATCCCCGTAAACTCGTTCGGACTCTGCCCAGGACCCACGCAAGAGCGGCTTCAGAGTGTAGCGCGCATGCTTGACTGCGAAGAAGCCATCGAGACCCCCACAGAGGTCAAAGACAGCTAGGGATCGAGGGCTGCCGTCCACAGTGCCTCTGTAG…
>TUCP_000931
AGCGAGCCTAGCTCATTGCGCCTGCGTCCTGGCGTCTTCCTAAGCAAAGGCAGGTGAATTAGCTTGTTGGAGGTCCTTCCGCCGCCGTTGAGAAAGTTAAGGGCTTCGAATTAAACAAGCAACCGCTCACCTAGTCCTTCCACATTATTAATGGACATGCCGGTGCTAGCTGTCCACCCACGGCGATCCTCCTGCATCAGCCTCCCACGTGCTAGGATTACAAGCCAGCCTTGAGTCTTGATTCTTCACAGGATTAAATGGTCAGTAACCTCCTGGACTATTAACTGAGCAATGGGATGTGTGTGAGGATACCATAACGGCATTAATTAGCTTCCAAGTAGGAGAAAATGCATCAAATAATTTAGGATTTGTCTACCCATAGAGTTGTTTTCTCTCTAC…
>TUCP_000932
AGCGAGCCTAGCTCATTGCGCCTGCGTCCTGGCGTCTTCCTAAGCAAAGGCAGGTGAATTAGCTTGTTGGAGGTCCTTCCGCCGCCGTTGAGAAAGTTAAGGGCTTCGAATTAAACAAGCAACCGCTCACCTAGTCCTTCCACATTATTAATGGACATGCCGGTGCTAGCTGTCCACCCACGGCGATCCTCCTGCATCAGCCTCCCACGTGCTAGGATTACAAGCCAGCCTTGAGTCTTGATTCTTCACAGGATTAAATGAGTACTGGCAAGTTTGGAGGAGGAGGAACAGTCCTGGACACCCTAGGGTAGAGAAGAAAGAAAGTGAGAAGGGCCAGGACTGGAGGCCAGCATGGGCTTTGATATGCAACCACGGGAGAGCTGTGTGTTTCTTCTGCCA…
>TUCP_000933
GGTCCTTCCGCCGCCGTTGAGAAAGTTAAGGGCTTCGAATTAAACAAGCAACCGCTCACCTAGTCCTTCCACATTATTAATGGACATGCCGGTGCTAGGTAAGCAGATCTGGTAAGCAGGCCCACCTCCATGGAATTCCAAGTGGTGTATTGCTAGCCACATCCCTGATTCTAGTCTGTCTGCTCCCGGAGACCCACTTTCCTAGATCCAGAAAAATCAGGGATCGATGGCGAGCCAAAGACACCCCCTGCCTCAAAGACCCAGCATTACGCAGGCTTGCACTGCAAGGGAAAAGTACGAGAAGCTGGAGGGGACAGCATTACTGTGGTTACAAAGTGGGCGAGTGTCACTCACTCTGTCTGGGTCAGAGTACAGTAGGGGCGGGAAGGACGGTCAGTC…
>TUCP_000934
CACAGGCATACACAGACACAGACACACACACACAGACACAAAAACACACACATACACAGGCATACACATAGACACAGACACACACACAGACACATACATAGGCACACACACAGGCACTTACACAGACACAGGCATACACACAGACACACACACAGACACACATACACAAACATACACACAGGCATACACAGATACACAGATACACACACACAGTAAATAAATATACAATAAGACTTTGATAAAACTGGTAGGGAAGAAAACATGAGCTCAGAGGTATTTTATCATTTATTTATTTGAGTATTTAAAAGAATTGTTTATTTTATTTACACAAGCACACTGAGCTGTCTTCAGACACCAGGAAAGGACACTGGATCCATTACAGATGGTTGTGAGCCACCA…
>TUCP_000935
CTGTAACTTGATTTCTTTACCTTGAACACTTCTTCATTTTCTTCCTCCTCGTCCTGGAAGCTCAGCAGGCTGGCCCTGGGCACCTCTTTGTTCTCGCGAGGCCTCTTGCGCTGCTTCAGCCCGTTGCCGGGCTCCGCGCCACCAGGGATGCCGCCCCCAGCCTCGGCGCCCAGGCCCGGGGTATGCGCGGAGGGCGGCGGCGGCGGCCCCGGGCCCAGGAGCGATTCCCCCGCGGGGGCCCTGTCGCCGCCGCCAGGGCCAGGCTCTTCGCCCGAGGCCGGCGGCGGTAGCAACGGCGGCGGCTCCTGCTCTTCATCTCGCTCCCGCTCCTCCTCCTCCGAGTCATTCCGCTTGCGCACGTTCACCCGCCGGGCCTTTCGGAACATCCCAGCCGCCGTC…
>TUCP_000936
AAAAAAAAAAAAAAAAAAAAACCTATTCATGCTAGAAAGGAACAAGTTTTTTTTTTTAAGATGTATTTATTTACTATATATAAGTACACTGTAGCTGTCCTCAGACACACCAGAAGAGGGCATTGGATCCCATTACAGATCATTGTGAGCCACCATGTGGTTGCTGTGATTTGAACTCAGGACCTCTGAAAGAGCAGCCAGTGCCCTTAACCACTGAACCATCTCTCCAGCCCTGATATTTGTTTCTTAATAAAGAATCTTGGAAGTGAGGGAGGGATGTGGTTATATTTTAACTTAAAAAAGATCAGTTTTAAATCATGTGTATTAAGTCTATGCTCGAGGAGATACACAGAGCACAAGACAAGGGTGTTGGATCCTGTCTTAGTCGGAGTTTCTGTT…
>TUCP_000937
ACCTGGCCCCTAGATATGCACCCTTCTGCCATGGTGCAGGCCTCACGACTCCCTGGTTTGCATCAGGCTGTGTGCGCATGCGTTCCAGATTCAGACCTTCCTGTGATCTCCATTTGGCTTGGCACACTCCCTACCTCTGCATAGCAGTGGCTCCTGGGAACACTGCCTGTGGATCATGGGAGCCAAATCGTGAAACCTAAGCTGCTTGACCTCTAACTGCCCTCTCAGCCTCCTCTAAGGAGGCTCATCTGTTCAGCCTGTGGATTTGCTGCAAAGAATGATGGCCACAGAGGAGCAGCAGCAGCGGCAGCAGCAGCGGCAGCAGCAGCAGCAGCAGCAGCAGCAGCAGCGGCAGCAGCAGCAGCAGCAGAGCAGATGCACCTGCCAGCAAGTGGCAAA…
>TUCP_000938
CTGGGAACACTGCCTGTGGATCATGGGAGCCAAATCGTGAAACCTAAGCTGCTTGACCTCTAACTGCCCTCTCAGCCTCCTCTAAGGAGGCTCATCTGTTCAGCCTGTGGATTTGCTGCGCGATCGGGGGAAGCTACGATTAACTCAGTGCCATGTGCACGACAAAGCAAACAGAACTCTCTCTGAGGAGCACAGGAAACTAAATACAGACCGGACATCACGACCCTTCGTAAACAAAGAATGATGGCCACAGAGGAGCAGCAGCAGCGGCAGCAGCAGCGGCAGCAGCAGCAGCAGCAGCAGCAGCAGCAGCGGCAGCAGCAGCAGCAGCAGAGCAGATGCACCTGCCAGCAAGTGGCAAAGACACTTGGATCTTTTTAAAACACAGCAAGAGGGCAC…
>TUCP_000939
CTGGGAACACTGCCTGTGGATCATGGGAGCCAAATCGTGAAACCTAAGCTGCTTGACCTCTAACTGCCCTCTCAGCCTCCTCTAAGGAGGCTCATCTGTTCAGCCTGTGGATTTGCTGCGCGATCGGGGGAAGCTACGATTAACTCAGTGCCATGTGCACGACAAAGCAAACAGAACTCTCTCTGAGGAGCACAGGAAACTAAATACAGACCGGACATCACGACCCTTCGTAAAGTATGTGTGATGGATTCTGTAGACTGACTGAGAAAAACCAGCGCCGGGAAAGTCTTCAGCCACACAGAGTTTTCAGGGACCCCAGGCACATCTGCTCCTGCCTGCTGGGTGGATAACGCAAAGAATGATGGCCACAGAGGAGCAGCAGCAGCGGCAGCAGCAGCG…
>TUCP_000940
[truncated: 8,004 more rows]
