# Supplementary material for: Comparative transcriptome analysis of transcripts of uncertain coding potential in septic myocardial depression
Source: BMC Cardiovasc Disord. 2021 Apr 8;21:166. doi: 10.1186/s12872-021-01973-z (PMC8028820; doi:10.1186/s12872-021-01973-z)
Supplement: Supplementary file 4 — Additional file 4. Table S3: Detailed information on the 85 DE TUCPs between sepsis group and control group. DE, differential expression. [file 12872_2021_1973_MOESM4_ESM.xls]

transcript_id	gene_id	gene_name	feature_id	Sepsis_FPKM	Control_FPKM	log2(foldchange)	pvalue	qvalue
TUCP_000002	XLOC_000034	.	transcript	3.861067333	6.171959333	-0.676728842	0.000982764	0.005128817
TUCP_000073	XLOC_001712	.	transcript	4.435449667	0.668434167	2.73022299	0.009550656	0.027022249
TUCP_000239	XLOC_007350	.	transcript	0.296254	2.135418	-2.849611961	0.000201746	0.001823203
TUCP_000356	XLOC_011781	.	transcript	2.208572	0	Inf	0.00018847	0.00174062
TUCP_000466	XLOC_015872	.	transcript	2.451705833	0.030504167	6.328635759	0.002297818	0.009278713
TUCP_000583	XLOC_020714	.	transcript	1.872415667	0.208296	3.168193701	0.004051822	0.014079393
TUCP_000584	XLOC_020716	.	transcript	245.0758465	34.56391267	2.82588986	2.35E-05	0.00052137
TUCP_000659	XLOC_025126	.	transcript	3.385535667	0.363430667	3.219632052	0.002398349	0.009582565
TUCP_000736	XLOC_027394	.	transcript	2.479735667	0.687548	1.850654	0.003246671	0.011924469
TUCP_000846	XLOC_032509	.	transcript	11.4007915	13.74682417	-0.269964374	0.016589291	0.040991006
TUCP_000894	XLOC_033438	.	transcript	7.7854665	4.940744333	0.656055084	0.015707412	0.039290734
TUCP_000928	XLOC_034230	.	transcript	3.797581833	5.565630833	-0.551464165	5.72E-05	0.000879454
TUCP_000981	XLOC_035789	.	transcript	2.232458333	3.569026667	-0.676897432	0.012459246	0.032890112
TUCP_001001	XLOC_037807	.	transcript	2.632018667	0.158916833	4.049825865	0.001486286	0.006785304
TUCP_001059	XLOC_040425	.	transcript	2.538509833	4.3166755	-0.765938796	0.001388856	0.006486438
TUCP_001124	XLOC_042595	.	transcript	5.111245333	8.499870167	-0.733765964	0.00867384	0.02504094
TUCP_001325	XLOC_050977	.	transcript	19.32453633	4.466445	2.113234897	0.000141749	0.001483326
TUCP_001334	XLOC_051295	.	transcript	4.086129667	1.386394	1.55939767	0.00299829	0.011284747
TUCP_001476	XLOC_056833	.	transcript	2.909409	0.015188667	7.581587083	2.56E-05	0.000541771
TUCP_001479	XLOC_057126	.	transcript	2.2875665	4.6616795	-1.027036136	0.000673039	0.003939077
TUCP_001493	XLOC_057848	.	transcript	1.870246833	3.9316035	-1.071889146	0.002934692	0.011109446
TUCP_001587	XLOC_061713	.	transcript	2.441673833	10.1738325	-2.058920849	0.004083908	0.014150473
TUCP_001589	XLOC_061713	.	transcript	2.280466167	9.9367745	-2.123448859	0.016190128	0.040280806
TUCP_001593	XLOC_062103	.	transcript	2.594168167	10.50254883	-2.017395584	0.000112147	0.001308499
TUCP_001645	XLOC_064934	.	transcript	2.084211333	3.927653333	-0.914166028	0.013471368	0.035011167
TUCP_001732	XLOC_071296	.	transcript	6.769232667	8.146262167	-0.26714594	0.016561176	0.040954177
TUCP_001755	XLOC_072758	.	transcript	12.4701125	14.65491383	-0.232910005	0.005820253	0.018578617
TUCP_001783	XLOC_073522	.	transcript	1.489308	0.151306	3.299101041	0.020533949	0.048368084
TUCP_001787	XLOC_073522	.	transcript	3.476096167	0.004421	9.618879545	0.001589333	0.007095861
TUCP_001806	XLOC_074849	.	transcript	2.165264667	5.633706	-1.379540897	0.002568728	0.010081222
TUCP_001921	XLOC_078987	.	transcript	2.457090333	0.703440167	1.804451278	0.008822574	0.025360339
TUCP_002006	XLOC_081822	.	transcript	1.200192333	4.266132167	-1.829663042	0.001624027	0.007194653
TUCP_002008	XLOC_081836	.	transcript	2.362704667	8.124141833	-1.78177612	0.000688396	0.004002483
TUCP_002009	XLOC_081837	.	transcript	1.1993295	5.1500845	-2.102368029	0.001196734	0.005867915
TUCP_002010	XLOC_081837	.	transcript	0.812997167	2.972783667	-1.870492251	0.012997811	0.034044385
TUCP_002011	XLOC_081841	.	transcript	2.219890333	8.674687833	-1.966323435	0.002093132	0.008676512
TUCP_002012	XLOC_082054	.	transcript	3.132333667	8.808952	-1.491732491	9.54E-05	0.00119041
TUCP_002078	XLOC_085249	.	transcript	1.889328667	0.240058833	2.976413766	0.005944249	0.018875371
TUCP_002079	XLOC_085258	.	transcript	3.074509667	0.177572333	4.113877618	0.003602512	0.012909886
TUCP_002089	XLOC_085984	.	transcript	0.2800785	3.606258333	-3.686599602	4.03E-05	0.000715514
TUCP_002170	XLOC_090402	.	transcript	0.243188667	2.205580167	-3.181010298	0.00136688	0.006426976
TUCP_002249	XLOC_093848	.	transcript	8.715551167	6.274741167	0.474035953	0.001792032	0.007748489
TUCP_002346	XLOC_098002	.	transcript	0.450997167	2.248556	-2.31780854	0.018428082	0.044506333
TUCP_002439	XLOC_103308	.	transcript	23.2980525	7.753276833	1.587331281	0.012242935	0.032484581
TUCP_002474	XLOC_104687	.	transcript	5.298531333	0.795188	2.736224633	5.28E-05	0.000844541
TUCP_002501	XLOC_105430	.	transcript	1.425228833	6.514952667	-2.192561122	2.66E-05	0.000557813
TUCP_002520	XLOC_106507	.	transcript	3.832790333	0.437633833	3.130598898	0.005367433	0.017505426
TUCP_002612	XLOC_109992	.	transcript	0.432524333	2.636417167	-2.607725465	0.009987212	0.027940653
TUCP_002655	XLOC_112559	.	transcript	1.603015333	7.419006	-2.210437682	2.43E-05	0.000528202
TUCP_002671	XLOC_113217	.	transcript	6.381553833	0.057353	6.797894984	0.01112022	0.030283463
TUCP_002673	XLOC_113217	.	transcript	1.507894333	0.107656	3.808034702	0.008473282	0.024603359
TUCP_002674	XLOC_113217	.	transcript	2.837088	0	Inf	0.002589541	0.010130225
TUCP_002678	XLOC_113217	.	transcript	7.263374333	0.015858333	8.839254968	0.000666733	0.003909225
TUCP_002679	XLOC_113217	.	transcript	4.040454833	0.021285833	7.568480324	0.005495308	0.017781195
TUCP_002800	XLOC_118219	.	transcript	3.644530167	1.198224333	1.604834805	0.000411095	0.002888947
TUCP_002940	XLOC_126648	.	transcript	2.422005	0.3791175	2.675484886	0.000141886	0.001483326
TUCP_003015	XLOC_128384	.	transcript	48.68832267	84.5916355	-0.796939215	0.010717115	0.029416152
TUCP_003076	XLOC_131887	.	transcript	2.564217167	0.168561333	3.927172914	6.14E-06	0.000241898
TUCP_003099	XLOC_132611	.	transcript	9.794066667	15.673551	-0.678352152	0.00604117	0.019109102
TUCP_003302	XLOC_141907	.	transcript	7.2945365	2.049157833	1.831785201	0.004930508	0.016423216
TUCP_003377	XLOC_146336	.	transcript	2.425373333	5.308270667	-1.130035099	0.018741533	0.04505096
TUCP_003378	XLOC_146336	.	transcript	3.270317833	8.048759167	-1.299335534	0.004980416	0.016515976
TUCP_003379	XLOC_146338	.	transcript	2.258022	5.428930167	-1.265608384	0.016477741	0.040798232
TUCP_003382	XLOC_146342	.	transcript	0.645198667	2.8211965	-2.128491793	0.000465615	0.003118945
TUCP_003484	XLOC_150878	.	transcript	2.465950333	5.034575333	-1.029726349	0.003281195	0.012010483
TUCP_003526	XLOC_153572	.	transcript	19.62304783	38.952764	-0.989176565	0.001572165	0.007034747
TUCP_003576	XLOC_156959	.	transcript	2.762634	0.785818333	1.813776712	0.016232894	0.04035626
TUCP_003800	XLOC_166074	.	transcript	0.195040667	2.091170833	-3.422464057	6.42E-07	8.15E-05
TUCP_003834	XLOC_167932	.	transcript	42.10435283	33.171088	0.344043057	0.013740278	0.03552319
TUCP_003906	XLOC_172034	.	transcript	1.0272355	2.595833167	-1.337430699	0.00852272	0.024724779
TUCP_003909	XLOC_172179	.	transcript	2.417771167	6.636804333	-1.456811036	0.000846439	0.004607601
TUCP_003913	XLOC_172285	.	transcript	0.326057333	2.151047333	-2.721841699	0.001082101	0.005479755
TUCP_003916	XLOC_172480	.	transcript	1.237477833	3.750265	-1.59958986	0.000249612	0.002090769
TUCP_004027	XLOC_177527	.	transcript	13.43486767	10.3500375	0.376346116	0.000671675	0.00393346
TUCP_004095	XLOC_179241	.	transcript	0.072913833	2.1185565	-4.860745243	0.01725103	0.042250697
TUCP_004180	XLOC_182944	.	transcript	0.543092	2.406857	-2.147881912	0.008675439	0.02504094
TUCP_004186	XLOC_183530	.	transcript	1.006862333	4.32826	-2.103920725	0.001607847	0.007155544
TUCP_004213	XLOC_184900	.	transcript	5.147634333	7.1875715	-0.481594828	0.000737512	0.00416369
TUCP_004215	XLOC_184965	.	transcript	2557.624438	2817.891993	-0.139811881	0.018981667	0.045437423
TUCP_004244	XLOC_186617	.	transcript	4.8603265	0.5932025	3.034456649	0.002812185	0.010785852
TUCP_004613	XLOC_203501	.	transcript	2.048428167	0.237174667	3.110495477	0.000116553	0.001334605
TUCP_004687	XLOC_205978	.	transcript	9.139465	21.58067333	-1.239558257	0.007061631	0.021489687
TUCP_004773	XLOC_210931	.	transcript	3.5857275	2.471513833	0.536870872	0.015342723	0.038631583
TUCP_004774	XLOC_210931	.	transcript	4.513662333	2.208727333	1.031083165	0.017941863	0.043569897
TUCP_004817	XLOC_214053	.	transcript	1.654658333	0	Inf	0.000793367	0.004379946
