# Supplementary material for: Comparative transcriptome analysis of transcripts of uncertain coding potential in septic myocardial depression
Source: BMC Cardiovasc Disord. 2021 Apr 8;21:166. doi: 10.1186/s12872-021-01973-z (PMC8028820; doi:10.1186/s12872-021-01973-z)
Supplement: Supplementary file 7 — Additional file 7. Table S6: Detailed information GO terms based on co-location analysis. Table Note: CAD_item, the number of co-located genes in this GO term; CAD_list, all co-located genes number of GO terms; Bg_item, total gene number of the specific GO term; Bg_list, total gene number of all GO terms [file 12872_2021_1973_MOESM7_ESM.xls]

GO_accession	Description	Term_type	Over_represented_pValue	Corrected_pValue	CAD_item	CAD_list	Bg_item	Bg_list	Gene_names	Gene_description
GO:0035458	cellular response to interferon-beta	biological_process	1.2057e-07	0.0022099	6	237	24	20121	ENSRNOG00000046839,ENSRNOG00000049893,ENSRNOG00000038960,ENSRNOG00000027008,ENSRNOG00000038955,ENSRNOG00000019542	LOC102555392|LOC100910934|RGD1309362|Igtp|MGC105567|LOC100910979|
GO:0035456	response to interferon-beta	biological_process	3.3697e-07	0.0030882	6	237	28	20121	ENSRNOG00000038955,ENSRNOG00000019542,ENSRNOG00000046839,ENSRNOG00000049893,ENSRNOG00000038960,ENSRNOG00000027008	MGC105567|LOC100910979|LOC102555392|LOC100910934|RGD1309362|Igtp|
GO:0044422	organelle part	cellular_component	1.3483e-05	0.082379	102	237	6922	20121	ENSRNOG00000012360,ENSRNOG00000011488,ENSRNOG00000049497,ENSRNOG00000050675,ENSRNOG00000026690,ENSRNOG00000009960,ENSRNOG00000012580,ENSRNOG00000010259,ENSRNOG00000056956,ENSRNOG00000009711,ENSRNOG00000022586,ENSRNOG00000028566,ENSRNOG00000049056,ENSRNOG00000030264,ENSRNOG00000016108,ENSRNOG00000060063,ENSRNOG00000027039,ENSRNOG00000012565,ENSRNOG00000036842,ENSRNOG00000042195,ENSRNOG00000036836,…	Gtf2h1|Sergef|Eif6|Myl4|Kin|Puf60|Ccdc141|Esrrb|Thap1|Hepacam2|Cdk9|Pld4|Ak1|Fam83h|Phlpp2|Naa10|Mrpl22|Cln8|Smug1|Pabpn1|AABR07058937.1|Rpl5l1|Myh7|Adra1a|Pias4|Stxbp1|Pbrm1|Mthfd2l|Atp5c1|Rcor1|Igtp|Syne3|Mrpl54|Dapk3|St6galnac6|Tor2a|Pomk|Polg2|Nmrk2|Glrx5|Copz1|Cfap157|Ahnak2|Cdca4|Gemin5|Zfp692|Ep300|Rtn4ip1|Ndufb7|Uqcc1|Pip5k1c|Bcl2l2|Gtf2b|Hcfc1|Scrib|Gabpa|Ap1g2|Trmt10a|Dpysl2|Zfp672|Tecr…
GO:0006950	response to stress	biological_process	1.9701e-05	0.090275	54	237	2957	20121	ENSRNOG00000032574,ENSRNOG00000026690,ENSRNOG00000011672,ENSRNOG00000016804,ENSRNOG00000012360,ENSRNOG00000015732,ENSRNOG00000002792,ENSRNOG00000028043,ENSRNOG00000016291,ENSRNOG00000022586,ENSRNOG00000002802,ENSRNOG00000017060,ENSRNOG00000018434,ENSRNOG00000029966,ENSRNOG00000020431,ENSRNOG00000032202,ENSRNOG00000056659,ENSRNOG00000017593,ENSRNOG00000003928,ENSRNOG00000042852,ENSRNOG00000039852,…	Scrib|Kin|Tph1|Il25|Gtf2h1|Bcl2l2|Cxcl2|Cxcl3|Marveld3|Cdk9|Cxcl1|Ryr2|Stab1|Xrcc4|Matk|Creb3l3|Mecp2|Mtr|Tmco1|LOC679782|Cactin|Myh7|LOC100910979|Eef2|Procr|Cln8|Smug1|Itgb3|Saa4|Pkn1|LOC102555392|Nrbp2|Igtp|Dnajb1|Sh2d3c|Pias4|Stxbp1|Myh6|Map2k2|Polg2|LOC100910934|Dapk3|Rangap1|Nfatc2|Scoc|Rictor|Fcer1a|Irak1|Apod|MGC105567|Ddx5|Ep300|RGD1309362|Edem2|
GO:0005488	binding	molecular_function	5.3992e-05	0.19229	149	237	11766	20121	ENSRNOG00000002792,ENSRNOG00000028043,ENSRNOG00000031423,ENSRNOG00000049056,ENSRNOG00000010259,ENSRNOG00000031349,ENSRNOG00000034177,ENSRNOG00000012360,ENSRNOG00000050675,ENSRNOG00000050190,ENSRNOG00000016983,ENSRNOG00000036842,ENSRNOG00000047324,ENSRNOG00000004131,ENSRNOG00000020431,ENSRNOG00000030264,ENSRNOG00000031054,ENSRNOG00000019549,ENSRNOG00000007340,ENSRNOG00000050780,ENSRNOG00000013728,…	Cxcl2|Cxcl3|LOC108350227|Ak1|Esrrb|AABR07026842.1|Efna5|Gtf2h1|Myl4|Eng|Myh7|Smug1|Olr1260|Pkn1|Matk|Fam83h|Olr1266|Akap12|Dcp1b|Fpgs|Polg2|Ptgdr2|Atp5c1|Igtp|LOC103690016|Mrpl54|Adra1a|Pias4|Sema3g|Pbrm1|LOC680875|Rtn4ip1|Chadl|Irak1|Cfap157|Dpysl2|L3mbtl2|Gtf2b|Osmr|Gabpa|Pip5k1c|Nfe2|Cactin|Itgb3|Cxcl1|Xrcc4|Apba3|Vcan|Mecp2|Nisch|Arhgef10|Myh6|LOC100910934|Zbtb7a|Hnrnpa1|Hook3|Cbx5|Itgb8|Nrbp…
GO:0002026	regulation of the force of heart contraction	biological_process	6.2947e-05	0.19229	4	237	21	20121	ENSRNOG00000009522,ENSRNOG00000050675,ENSRNOG00000016983,ENSRNOG00000025757	Adra1a|Myl4|Myh7|Myh6|
GO:0044446	intracellular organelle part	cellular_component	0.00013083	0.33865	97	237	6813	20121	ENSRNOG00000036841,ENSRNOG00000046839,ENSRNOG00000001551,ENSRNOG00000021824,ENSRNOG00000047563,ENSRNOG00000018943,ENSRNOG00000012561,ENSRNOG00000025757,ENSRNOG00000049893,ENSRNOG00000001736,ENSRNOG00000016722,ENSRNOG00000014275,ENSRNOG00000031789,ENSRNOG00000012175,ENSRNOG00000061474,ENSRNOG00000003853,ENSRNOG00000016414,ENSRNOG00000018069,ENSRNOG00000038955,ENSRNOG00000005904,ENSRNOG00000030680,…	Cbx5|LOC102555392|Atp5j|Dnajb1|Mrpl39|Tnnc1|Arhgef10|Myh6|LOC100910934|Bdh1|Xpo6|Hook3|Rangap1|Nfatc2|Ctdp1|Scoc|Slc22a17|Ngdn|MGC105567|Cdc27|Ddx5|Fnta|Ccdc86|RGD1309362|Nfib|Edem2|Scrib|Hcfc1|Gtf2b|Gabpa|Ndufb7|Uqcc1|Pip5k1c|Bcl2l2|Trmt10a|Dpysl2|Tecr|Zfp672|Ap1g2|Ryr2|LOC100911993|Xrcc4|LOC100359503|Nup43|Creb3l3|Mecp2|Tmco1|Nfe2|Atcay|Cactin|Procr|LOC100910979|Mthfd2l|Atp5c1|Rcor1|Igtp|Syne3|…
GO:0043462	regulation of ATPase activity	biological_process	0.000153	0.33865	5	237	48	20121	ENSRNOG00000050675,ENSRNOG00000018943,ENSRNOG00000017060,ENSRNOG00000021824,ENSRNOG00000025757	Myl4|Tnnc1|Ryr2|Dnajb1|Myh6|
GO:0043022	ribosome binding	molecular_function	0.00016628	0.33865	5	237	49	20121	ENSRNOG00000011341,ENSRNOG00000002645,ENSRNOG00000049497,ENSRNOG00000060063,ENSRNOG00000020266	Rictor|Gemin5|Eif6|Naa10|Eef2|
GO:0007512	adult heart development	biological_process	0.00022452	0.3992	3	237	12	20121	ENSRNOG00000009522,ENSRNOG00000016983,ENSRNOG00000025757	Adra1a|Myh7|Myh6|
GO:0043500	muscle adaptation	biological_process	0.00023957	0.3992	6	237	82	20121	ENSRNOG00000022586,ENSRNOG00000025757,ENSRNOG00000016983,ENSRNOG00000000190,ENSRNOG00000018943,ENSRNOG00000061474	Cdk9|Myh6|Myh7|Ep300|Tnnc1|Ctdp1|
GO:0042558	pteridine-containing compound metabolic process	biological_process	0.0002751	0.4202	4	237	30	20121	ENSRNOG00000017593,ENSRNOG00000050780,ENSRNOG00000021347,ENSRNOG00000019582	Mtr|Fpgs|Mthfd2l|Mthfd1l|
GO:0060048	cardiac muscle contraction	biological_process	0.00029993	0.42288	6	237	86	20121	ENSRNOG00000025757,ENSRNOG00000016983,ENSRNOG00000017060,ENSRNOG00000018943,ENSRNOG00000050675,ENSRNOG00000009522	Myh6|Myh7|Ryr2|Tnnc1|Myl4|Adra1a|
GO:0006941	striated muscle contraction	biological_process	0.00035221	0.46112	7	237	124	20121	ENSRNOG00000020266,ENSRNOG00000009522,ENSRNOG00000050675,ENSRNOG00000017060,ENSRNOG00000018943,ENSRNOG00000025757,ENSRNOG00000016983	Eef2|Adra1a|Myl4|Ryr2|Tnnc1|Myh6|Myh7|
GO:0043502	regulation of muscle adaptation	biological_process	0.0004912	0.52221	5	237	61	20121	ENSRNOG00000022586,ENSRNOG00000018943,ENSRNOG00000000190,ENSRNOG00000061474,ENSRNOG00000016983	Cdk9|Tnnc1|Ep300|Ctdp1|Myh7|
GO:0003300	cardiac muscle hypertrophy	biological_process	0.00052866	0.52221	5	237	62	20121	ENSRNOG00000017060,ENSRNOG00000061474,ENSRNOG00000025757,ENSRNOG00000016983,ENSRNOG00000022586	Ryr2|Ctdp1|Myh6|Myh7|Cdk9|
GO:0043292	contractile fiber	cellular_component	0.00054683	0.52221	8	237	173	20121	ENSRNOG00000025757,ENSRNOG00000023781,ENSRNOG00000016983,ENSRNOG00000018943,ENSRNOG00000028545,ENSRNOG00000050675,ENSRNOG00000009522,ENSRNOG00000017060	Myh6|Plec|Myh7|Tnnc1|Ahnak2|Myl4|Adra1a|Ryr2|
GO:0045296	cadherin binding	molecular_function	0.00055106	0.52221	9	237	213	20121	ENSRNOG00000021824,ENSRNOG00000009960,ENSRNOG00000031789,ENSRNOG00000051948,ENSRNOG00000032574,ENSRNOG00000003864,ENSRNOG00000020266,ENSRNOG00000047028,ENSRNOG00000023781	Dnajb1|Puf60|Rangap1|Hcfc1|Scrib|Gipc1|Eef2|Mmp24|Plec|
GO:0050839	cell adhesion molecule binding	molecular_function	0.00056826	0.52221	10	237	260	20121	ENSRNOG00000003365,ENSRNOG00000009960,ENSRNOG00000021824,ENSRNOG00000032574,ENSRNOG00000051948,ENSRNOG00000031789,ENSRNOG00000023781,ENSRNOG00000003864,ENSRNOG00000047028,ENSRNOG00000020266	Cadm3|Puf60|Dnajb1|Scrib|Hcfc1|Rangap1|Plec|Gipc1|Mmp24|Eef2|
GO:0014897	striated muscle hypertrophy	biological_process	0.00056982	0.52221	5	237	63	20121	ENSRNOG00000017060,ENSRNOG00000061474,ENSRNOG00000025757,ENSRNOG00000016983,ENSRNOG00000022586	Ryr2|Ctdp1|Myh6|Myh7|Cdk9|
GO:0004477	methenyltetrahydrofolate cyclohydrolase activity	molecular_function	0.00065201	0.54177	2	237	4	20121	ENSRNOG00000021347,ENSRNOG00000019582	Mthfd2l|Mthfd1l|
GO:0014896	muscle hypertrophy	biological_process	0.00065557	0.54177	5	237	65	20121	ENSRNOG00000022586,ENSRNOG00000017060,ENSRNOG00000061474,ENSRNOG00000025757,ENSRNOG00000016983	Cdk9|Ryr2|Ctdp1|Myh6|Myh7|
GO:0043021	ribonucleoprotein complex binding	molecular_function	0.00067983	0.54177	6	237	100	20121	ENSRNOG00000049497,ENSRNOG00000030680,ENSRNOG00000002645,ENSRNOG00000020266,ENSRNOG00000060063,ENSRNOG00000011341	Eif6|Ddx5|Gemin5|Eef2|Naa10|Rictor|
GO:0044444	cytoplasmic part	cellular_component	0.00075332	0.56313	97	237	7098	20121	ENSRNOG00000029966,ENSRNOG00000013602,ENSRNOG00000042524,ENSRNOG00000017060,ENSRNOG00000020466,ENSRNOG00000046342,ENSRNOG00000032202,ENSRNOG00000003928,ENSRNOG00000056659,ENSRNOG00000013659,ENSRNOG00000039852,ENSRNOG00000020407,ENSRNOG00000019542,ENSRNOG00000020266,ENSRNOG00000055531,ENSRNOG00000003864,ENSRNOG00000032574,ENSRNOG00000048309,ENSRNOG00000028717,ENSRNOG00000015732,ENSRNOG00000020577,…	Xrcc4|LOC100911993|Milr1|Ryr2|Apba3|LOC100359503|Creb3l3|Tmco1|Mecp2|Tex2|Cactin|Atcay|LOC100910979|Eef2|Saa4|Gipc1|Scrib|Uqcc1|Ndufb7|Bcl2l2|Pip5k1c|Dpysl2|Trmt10a|Tecr|Qrsl1|Kyat3|Ap1g2|Rpl6-ps1|Scoc|Rangap1|Nfatc2|Vps50|Ngdn|Slc22a17|MGC105567|Apod|Fnta|RGD1309362|Edem2|Atp5j|Jph4|LOC102555392|Dnajb1|Nrbp2|Mrpl39|Fry|Arhgef10|Tnnc1|Nisch|Plec|LOC100910934|Ptrh1|Map2k2|Myh6|Xpo6|Bdh1|Akap12|Dcp…
GO:0055010	ventricular cardiac muscle tissue morphogenesis	biological_process	0.00088712	0.56313	4	237	41	20121	ENSRNOG00000017060,ENSRNOG00000018943,ENSRNOG00000050190,ENSRNOG00000016983	Ryr2|Tnnc1|Eng|Myh7|
GO:0016605	PML body	cellular_component	0.00093573	0.56313	5	237	69	20121	ENSRNOG00000022586,ENSRNOG00000020383,ENSRNOG00000056956,ENSRNOG00000036841,ENSRNOG00000036837	Cdk9|Dapk3|Thap1|Cbx5|Nfe2|
GO:0030017	sarcomere	cellular_component	0.00094486	0.56313	7	237	145	20121	ENSRNOG00000028545,ENSRNOG00000050675,ENSRNOG00000009522,ENSRNOG00000025757,ENSRNOG00000016983,ENSRNOG00000017060,ENSRNOG00000018943	Ahnak2|Myl4|Adra1a|Myh6|Myh7|Ryr2|Tnnc1|
GO:0051147	regulation of muscle cell differentiation	biological_process	0.00095933	0.56313	7	237	147	20121	ENSRNOG00000061474,ENSRNOG00000000190,ENSRNOG00000012175,ENSRNOG00000042897,ENSRNOG00000022586,ENSRNOG00000056659,ENSRNOG00000016828	Ctdp1|Ep300|Nfatc2|Nmrk2|Cdk9|Mecp2|Cmtm5|
GO:0007044	cell-substrate junction assembly	biological_process	0.00096349	0.56313	5	237	69	20121	ENSRNOG00000034177,ENSRNOG00000023781,ENSRNOG00000048449,ENSRNOG00000048273,ENSRNOG00000020383	Efna5|Plec|Itgb3|Apod|Dapk3|
GO:1901564	organonitrogen compound metabolic process	biological_process	0.0009985	0.56313	31	237	1623	20121	ENSRNOG00000019582,ENSRNOG00000020407,ENSRNOG00000016983,ENSRNOG00000012565,ENSRNOG00000031789,ENSRNOG00000017060,ENSRNOG00000018105,ENSRNOG00000011341,ENSRNOG00000001066,ENSRNOG00000019549,ENSRNOG00000056659,ENSRNOG00000017593,ENSRNOG00000003917,ENSRNOG00000050780,ENSRNOG00000018943,ENSRNOG00000013728,ENSRNOG00000026049,ENSRNOG00000025757,ENSRNOG00000049614,ENSRNOG00000043426,ENSRNOG00000046984,…	Mthfd1l|Atcay|Myh7|Cln8|Rangap1|Ryr2|Thtpa|Rictor|Itih2|Akap12|Mecp2|Mtr|Uck2|Fpgs|Tnnc1|Polg2|Qrsl1|Myh6|AABR07028488.1|Kyat3|St6galnac6|Mthfd2l|Itgb8|Atp5c1|Atp5j|Scrib|Tph1|Dnajb1|Efna5|Sh2d3c|Myl4|
GO:1901605	alpha-amino acid metabolic process	biological_process	0.0010176	0.56313	8	237	188	20121	ENSRNOG00000043426,ENSRNOG00000020407,ENSRNOG00000019582,ENSRNOG00000050780,ENSRNOG00000017593,ENSRNOG00000056659,ENSRNOG00000011672,ENSRNOG00000021347	Kyat3|Atcay|Mthfd1l|Fpgs|Mtr|Mecp2|Tph1|Mthfd2l|
GO:0071345	cellular response to cytokine stimulus	biological_process	0.0010445	0.56313	14	237	515	20121	ENSRNOG00000046839,ENSRNOG00000027008,ENSRNOG00000033192,ENSRNOG00000060869,ENSRNOG00000038955,ENSRNOG00000020230,ENSRNOG00000002792,ENSRNOG00000028043,ENSRNOG00000038960,ENSRNOG00000049893,ENSRNOG00000039852,ENSRNOG00000020383,ENSRNOG00000019542,ENSRNOG00000022586	LOC102555392|Igtp|Osmr|Irak1|MGC105567|Pias4|Cxcl2|Cxcl3|RGD1309362|LOC100910934|Cactin|Dapk3|LOC100910979|Cdk9|
GO:0005515	protein binding	molecular_function	0.0010546	0.56313	84	237	5960	20121	ENSRNOG00000061474,ENSRNOG00000012175,ENSRNOG00000009894,ENSRNOG00000031789,ENSRNOG00000009177,ENSRNOG00000005904,ENSRNOG00000014462,ENSRNOG00000030680,ENSRNOG00000036841,ENSRNOG00000006569,ENSRNOG00000054560,ENSRNOG00000021824,ENSRNOG00000042029,ENSRNOG00000012561,ENSRNOG00000018823,ENSRNOG00000018943,ENSRNOG00000023781,ENSRNOG00000020161,ENSRNOG00000020005,ENSRNOG00000025757,ENSRNOG00000016722,…	Ctdp1|Nfatc2|Vps50|Rangap1|Fcer1a|Cdc27|Fnta|Ddx5|Cbx5|Itgb8|Sh2d3c|Dnajb1|Efs|Arhgef10|Nisch|Tnnc1|Plec|Zbtb7a|Map2k2|Myh6|Xpo6|Hook3|Xrcc4|Ryr2|Cxcl1|Apba3|Cadm3|Creb3l3|Mecp2|Nfe2|Atcay|Eef2|Mmp24|Itgb3|Gipc1|Hcfc1|Gtf2b|Scrib|Gabpa|Osmr|Il25|Bcl2l2|Dpysl2|Kyat3|L3mbtl2|Rictor|Cfap157|Irak1|Ep300|LOC680875|Chadl|Rcor1|Atp5c1|Syne3|Mttp|Adra1a|Stxbp1|Sema3g|Pias4|Polg2|Dapk3|Renbp|Tor2a|Matk|Ak…
GO:0003229	ventricular cardiac muscle tissue development	biological_process	0.0010712	0.56313	4	237	43	20121	ENSRNOG00000016983,ENSRNOG00000050190,ENSRNOG00000018943,ENSRNOG00000017060	Myh7|Eng|Tnnc1|Ryr2|
GO:0004488	methylenetetrahydrofolate dehydrogenase (NADP+) activity	molecular_function	0.0011006	0.56313	2	237	5	20121	ENSRNOG00000021347,ENSRNOG00000019582	Mthfd2l|Mthfd1l|
GO:0009256	10-formyltetrahydrofolate metabolic process	biological_process	0.001106	0.56313	2	237	5	20121	ENSRNOG00000019582,ENSRNOG00000021347	Mthfd1l|Mthfd2l|
GO:0003012	muscle system process	biological_process	0.0013576	0.66027	10	237	300	20121	ENSRNOG00000022586,ENSRNOG00000020266,ENSRNOG00000016983,ENSRNOG00000025757,ENSRNOG00000018943,ENSRNOG00000000190,ENSRNOG00000050675,ENSRNOG00000009522,ENSRNOG00000061474,ENSRNOG00000017060	Cdk9|Eef2|Myh7|Myh6|Tnnc1|Ep300|Myl4|Adra1a|Ctdp1|Ryr2|
GO:0050879	multicellular organismal movement	biological_process	0.0014451	0.66027	4	237	47	20121	ENSRNOG00000018943,ENSRNOG00000016983,ENSRNOG00000012565,ENSRNOG00000020266	Tnnc1|Myh7|Cln8|Eef2|
GO:0050881	musculoskeletal movement	biological_process	0.0014451	0.66027	4	237	47	20121	ENSRNOG00000018943,ENSRNOG00000016983,ENSRNOG00000020266,ENSRNOG00000012565	Tnnc1|Myh7|Eef2|Cln8|
GO:0044449	contractile fiber part	cellular_component	0.0014643	0.66027	7	237	156	20121	ENSRNOG00000016983,ENSRNOG00000025757,ENSRNOG00000018943,ENSRNOG00000017060,ENSRNOG00000050675,ENSRNOG00000028545,ENSRNOG00000009522	Myh7|Myh6|Tnnc1|Ryr2|Myl4|Ahnak2|Adra1a|
GO:0061061	muscle structure development	biological_process	0.001477	0.66027	14	237	526	20121	ENSRNOG00000061474,ENSRNOG00000012175,ENSRNOG00000017060,ENSRNOG00000014462,ENSRNOG00000056659,ENSRNOG00000016828,ENSRNOG00000000190,ENSRNOG00000018943,ENSRNOG00000042897,ENSRNOG00000016983,ENSRNOG00000050190,ENSRNOG00000025757,ENSRNOG00000020266,ENSRNOG00000022586	Ctdp1|Nfatc2|Ryr2|Fnta|Mecp2|Cmtm5|Ep300|Tnnc1|Nmrk2|Myh7|Eng|Myh6|Eef2|Cdk9|
GO:0019238	cyclohydrolase activity	molecular_function	0.0016601	0.693	2	237	6	20121	ENSRNOG00000021347,ENSRNOG00000019582	Mthfd2l|Mthfd1l|
GO:0030049	muscle filament sliding	biological_process	0.0016715	0.693	2	237	6	20121	ENSRNOG00000018943,ENSRNOG00000016983	Tnnc1|Myh7|
GO:0043648	dicarboxylic acid metabolic process	biological_process	0.001689	0.693	5	237	79	20121	ENSRNOG00000043426,ENSRNOG00000020407,ENSRNOG00000050780,ENSRNOG00000021347,ENSRNOG00000019582	Kyat3|Atcay|Fpgs|Mthfd2l|Mthfd1l|
GO:0097159	organic cyclic compound binding	molecular_function	0.0017014	0.693	79	237	5697	20121	ENSRNOG00000036842,ENSRNOG00000027039,ENSRNOG00000004131,ENSRNOG00000042195,ENSRNOG00000019582,ENSRNOG00000037220,ENSRNOG00000016983,ENSRNOG00000017593,ENSRNOG00000007340,ENSRNOG00000020431,ENSRNOG00000056956,ENSRNOG00000010259,ENSRNOG00000022586,ENSRNOG00000001603,ENSRNOG00000049056,ENSRNOG00000049484,ENSRNOG00000049497,ENSRNOG00000026690,ENSRNOG00000055925,ENSRNOG00000009960,ENSRNOG00000002682,…	Smug1|Mrpl22|Pkn1|Pabpn1|Mthfd1l|Rpl5l1|Myh7|Mtr|Dcp1b|Matk|Thap1|Esrrb|Cdk9|N6amt1|Ak1|Atp9a|Eif6|Kin|Zc3h7b|Puf60|Zfp692|Gemin5|Ep300|Zfhx2|Irak1|RGD1305184|Dapk3|Renbp|Pomk|Tor2a|Fpgs|Pbrm1|Stxbp1|AC102976.1|Pias4|Rcor1|Zfr2|Mrpl54|Igtp|LOC103690016|LOC100910979|Eef2|Nfe2|Cactin|Creb3l3|Mecp2|Xrcc4|Ryr2|LOC100359503|Kyat3|Trmt10a|Uck2|Zfp672|Qrsl1|Pip5k1c|Gtf2b|Gabpa|Nfib|Gm17067|Ccdc86|RGD130…
GO:0006760	folic acid-containing compound metabolic process	biological_process	0.0018533	0.72293	3	237	23	20121	ENSRNOG00000019582,ENSRNOG00000021347,ENSRNOG00000050780	Mthfd1l|Mthfd2l|Fpgs|
GO:0030016	myofibril	cellular_component	0.0018538	0.72293	7	237	163	20121	ENSRNOG00000018943,ENSRNOG00000017060,ENSRNOG00000016983,ENSRNOG00000025757,ENSRNOG00000009522,ENSRNOG00000050675,ENSRNOG00000028545	Tnnc1|Ryr2|Myh7|Myh6|Adra1a|Myl4|Ahnak2|
GO:0090257	regulation of muscle system process	biological_process	0.0021995	0.83546	7	237	171	20121	ENSRNOG00000022586,ENSRNOG00000009522,ENSRNOG00000016983,ENSRNOG00000017060,ENSRNOG00000000190,ENSRNOG00000018943,ENSRNOG00000061474	Cdk9|Adra1a|Myh7|Ryr2|Ep300|Tnnc1|Ctdp1|
GO:0034097	response to cytokine stimulus	biological_process	0.00227	0.83546	15	237	621	20121	ENSRNOG00000028043,ENSRNOG00000000190,ENSRNOG00000002792,ENSRNOG00000039852,ENSRNOG00000049893,ENSRNOG00000038960,ENSRNOG00000019542,ENSRNOG00000020383,ENSRNOG00000022586,ENSRNOG00000046839,ENSRNOG00000033192,ENSRNOG00000027008,ENSRNOG00000038955,ENSRNOG00000060869,ENSRNOG00000020230	Cxcl3|Ep300|Cxcl2|Cactin|LOC100910934|RGD1309362|LOC100910979|Dapk3|Cdk9|LOC102555392|Osmr|Igtp|MGC105567|Irak1|Pias4|
GO:0033275	actin-myosin filament sliding	biological_process	0.0022791	0.83546	2	237	7	20121	ENSRNOG00000016983,ENSRNOG00000018943	Myh7|Tnnc1|
GO:0014883	transition between fast and slow fiber	biological_process	0.002328	0.83666	2	237	7	20121	ENSRNOG00000018943,ENSRNOG00000016983	Tnnc1|Myh7|
GO:0043228	non-membrane-bounded organelle	cellular_component	0.0024459	0.84397	56	237	3795	20121	ENSRNOG00000039315,ENSRNOG00000028545,ENSRNOG00000005904,ENSRNOG00000030680,ENSRNOG00000014462,ENSRNOG00000031789,ENSRNOG00000012175,ENSRNOG00000061474,ENSRNOG00000018069,ENSRNOG00000009795,ENSRNOG00000002645,ENSRNOG00000002682,ENSRNOG00000023828,ENSRNOG00000000190,ENSRNOG00000020925,ENSRNOG00000009522,ENSRNOG00000047563,ENSRNOG00000015420,ENSRNOG00000036841,ENSRNOG00000021824,ENSRNOG00000020464,…	Cfap157|Ahnak2|Cdc27|Ddx5|Fnta|Rangap1|Nfatc2|Ctdp1|Ngdn|Nfib|Gemin5|Zfp692|LOC680875|Ep300|Ccdc86|Adra1a|Mrpl39|Stxbp1|Cbx5|Dnajb1|Mrpl54|Dapk3|Xpo6|Hook3|Tnnc1|Arhgef10|Myh6|Polg2|Plec|Akap12|Fam83h|Mecp2|Dcp1b|Ryr2|LOC100359503|Nup43|Naa10|Mrpl22|Eef2|Procr|Smug1|AABR07058937.1|Rpl5l1|Myh7|Eif6|Myl4|Scrib|Gabpa|Ccdc141|Thap1|Esrrb|Hepacam2|Rpl6-ps1|Cdk9|Trmt10a|Dpysl2|
GO:0043232	intracellular non-membrane-bounded organelle	cellular_component	0.0024459	0.84397	56	237	3795	20121	ENSRNOG00000061474,ENSRNOG00000012175,ENSRNOG00000031789,ENSRNOG00000018069,ENSRNOG00000039315,ENSRNOG00000005904,ENSRNOG00000014462,ENSRNOG00000030680,ENSRNOG00000028545,ENSRNOG00000020925,ENSRNOG00000000190,ENSRNOG00000023828,ENSRNOG00000009795,ENSRNOG00000002682,ENSRNOG00000002645,ENSRNOG00000036841,ENSRNOG00000020464,ENSRNOG00000021824,ENSRNOG00000009522,ENSRNOG00000047563,ENSRNOG00000015420,…	Ctdp1|Nfatc2|Rangap1|Ngdn|Cfap157|Cdc27|Fnta|Ddx5|Ahnak2|Ccdc86|Ep300|LOC680875|Nfib|Zfp692|Gemin5|Cbx5|Mrpl54|Dnajb1|Adra1a|Mrpl39|Stxbp1|Arhgef10|Tnnc1|Plec|Polg2|Myh6|Xpo6|Dapk3|Hook3|Ryr2|LOC100359503|Nup43|Fam83h|Akap12|Dcp1b|Mecp2|Rpl5l1|Myh7|Smug1|Procr|Naa10|Eef2|Mrpl22|AABR07058937.1|Scrib|Ccdc141|Gabpa|Eif6|Myl4|Dpysl2|Trmt10a|Hepacam2|Esrrb|Thap1|Cdk9|Rpl6-ps1|
GO:0055008	cardiac muscle tissue morphogenesis	biological_process	0.0024864	0.84397	4	237	54	20121	ENSRNOG00000050190,ENSRNOG00000016983,ENSRNOG00000017060,ENSRNOG00000018943	Eng|Myh7|Ryr2|Tnnc1|
GO:0007517	muscle organ development	biological_process	0.0025608	0.84637	11	237	383	20121	ENSRNOG00000042897,ENSRNOG00000050190,ENSRNOG00000016983,ENSRNOG00000025757,ENSRNOG00000018943,ENSRNOG00000020266,ENSRNOG00000061474,ENSRNOG00000017060,ENSRNOG00000012175,ENSRNOG00000014462,ENSRNOG00000016828	Nmrk2|Eng|Myh7|Myh6|Tnnc1|Eef2|Ctdp1|Ryr2|Nfatc2|Fnta|Cmtm5|
GO:0055001	muscle cell development	biological_process	0.0025859	0.84637	8	237	222	20121	ENSRNOG00000042897,ENSRNOG00000050190,ENSRNOG00000025757,ENSRNOG00000000190,ENSRNOG00000061474,ENSRNOG00000012175,ENSRNOG00000014462,ENSRNOG00000016828	Nmrk2|Eng|Myh6|Ep300|Ctdp1|Nfatc2|Fnta|Cmtm5|
GO:0035639	purine ribonucleoside triphosphate binding	molecular_function	0.0026866	0.85078	31	237	1709	20121	ENSRNOG00000022514,ENSRNOG00000014628,ENSRNOG00000022586,ENSRNOG00000054765,ENSRNOG00000020383,ENSRNOG00000020005,ENSRNOG00000026049,ENSRNOG00000049484,ENSRNOG00000025757,ENSRNOG00000049056,ENSRNOG00000049893,ENSRNOG00000003917,ENSRNOG00000050780,ENSRNOG00000020577,ENSRNOG00000029535,ENSRNOG00000027008,ENSRNOG00000057696,ENSRNOG00000020416,ENSRNOG00000046839,ENSRNOG00000004131,ENSRNOG00000019542,…	Tor2a|Pomk|Cdk9|Renbp|Dapk3|Map2k2|Qrsl1|Atp9a|Myh6|Ak1|LOC100910934|Uck2|Fpgs|Pip5k1c|Nrbp2|Igtp|LOC103690016|Zfr2|LOC102555392|Pkn1|LOC100910979|Eef2|RGD1309362|Myh7|Mthfd1l|Ddx5|Irak1|MGC105567|RGD1305184|LOC100910979|Matk|
GO:0042692	muscle cell differentiation	biological_process	0.0026922	0.85078	11	237	383	20121	ENSRNOG00000000190,ENSRNOG00000050190,ENSRNOG00000042897,ENSRNOG00000025757,ENSRNOG00000020266,ENSRNOG00000022586,ENSRNOG00000061474,ENSRNOG00000012175,ENSRNOG00000014462,ENSRNOG00000016828,ENSRNOG00000056659	Ep300|Eng|Nmrk2|Myh6|Eef2|Cdk9|Ctdp1|Nfatc2|Fnta|Cmtm5|Mecp2|
GO:0032550	purine ribonucleoside binding	molecular_function	0.0028794	0.86615	31	237	1717	20121	ENSRNOG00000048302,ENSRNOG00000020431,ENSRNOG00000038957,ENSRNOG00000030680,ENSRNOG00000038955,ENSRNOG00000060869,ENSRNOG00000016983,ENSRNOG00000038960,ENSRNOG00000019582,ENSRNOG00000004131,ENSRNOG00000019542,ENSRNOG00000020266,ENSRNOG00000027008,ENSRNOG00000029535,ENSRNOG00000057696,ENSRNOG00000046839,ENSRNOG00000020416,ENSRNOG00000020577,ENSRNOG00000049056,ENSRNOG00000049893,ENSRNOG00000025757,…	LOC100910979|Matk|RGD1305184|Ddx5|MGC105567|Irak1|Myh7|RGD1309362|Mthfd1l|Pkn1|LOC100910979|Eef2|Igtp|Nrbp2|LOC103690016|LOC102555392|Zfr2|Pip5k1c|Ak1|LOC100910934|Myh6|Map2k2|Atp9a|Qrsl1|Uck2|Fpgs|Cdk9|Pomk|Tor2a|Dapk3|Renbp|
GO:1901363	heterocyclic compound binding	molecular_function	0.0029252	0.86615	77	237	5621	20121	ENSRNOG00000036839,ENSRNOG00000030410,ENSRNOG00000025757,ENSRNOG00000020005,ENSRNOG00000023781,ENSRNOG00000049893,ENSRNOG00000049034,ENSRNOG00000020161,ENSRNOG00000047563,ENSRNOG00000029535,ENSRNOG00000046839,ENSRNOG00000000891,ENSRNOG00000009795,ENSRNOG00000038960,ENSRNOG00000020925,ENSRNOG00000030680,ENSRNOG00000038955,ENSRNOG00000048302,ENSRNOG00000018069,ENSRNOG00000012175,ENSRNOG00000031789,…	Hnrnpa1|Zfp958|Myh6|Map2k2|Plec|LOC100910934|Ptrh1|Zbtb7a|Mrpl39|Nrbp2|LOC102555392|Gm17067|Nfib|RGD1309362|Ccdc86|Ddx5|MGC105567|LOC100910979|Ngdn|Nfatc2|Rangap1|Kyat3|Qrsl1|Zfp672|Trmt10a|Uck2|Pip5k1c|Gabpa|Gtf2b|LOC100910979|Eef2|Cactin|Nfe2|Mecp2|Creb3l3|LOC100359503|Xrcc4|Pomk|Tor2a|Dapk3|Renbp|Fpgs|Pias4|AC102976.1|Pbrm1|Stxbp1|LOC103690016|Igtp|Mrpl54|Zfr2|Rcor1|Gemin5|Zfp692|Zfhx2|Ep300|I…
GO:0001883	purine nucleoside binding	molecular_function	0.0029568	0.86615	31	237	1720	20121	ENSRNOG00000022586,ENSRNOG00000014628,ENSRNOG00000022514,ENSRNOG00000054765,ENSRNOG00000020383,ENSRNOG00000049056,ENSRNOG00000049893,ENSRNOG00000025757,ENSRNOG00000020005,ENSRNOG00000049484,ENSRNOG00000026049,ENSRNOG00000050780,ENSRNOG00000003917,ENSRNOG00000020577,ENSRNOG00000027008,ENSRNOG00000029535,ENSRNOG00000057696,ENSRNOG00000046839,ENSRNOG00000020416,ENSRNOG00000004131,ENSRNOG00000019542,…	Cdk9|Pomk|Tor2a|Renbp|Dapk3|Ak1|LOC100910934|Myh6|Map2k2|Atp9a|Qrsl1|Fpgs|Uck2|Pip5k1c|Igtp|Nrbp2|LOC103690016|LOC102555392|Zfr2|Pkn1|LOC100910979|Eef2|Myh7|RGD1309362|Mthfd1l|Ddx5|MGC105567|Irak1|Matk|LOC100910979|RGD1305184|
GO:0032549	ribonucleoside binding	molecular_function	0.0029585	0.86615	31	237	1720	20121	ENSRNOG00000048302,ENSRNOG00000020431,ENSRNOG00000038957,ENSRNOG00000038955,ENSRNOG00000060869,ENSRNOG00000030680,ENSRNOG00000019582,ENSRNOG00000016983,ENSRNOG00000038960,ENSRNOG00000020266,ENSRNOG00000019542,ENSRNOG00000004131,ENSRNOG00000046839,ENSRNOG00000020416,ENSRNOG00000029535,ENSRNOG00000057696,ENSRNOG00000027008,ENSRNOG00000020577,ENSRNOG00000003917,ENSRNOG00000050780,ENSRNOG00000049893,…	LOC100910979|Matk|RGD1305184|MGC105567|Irak1|Ddx5|Mthfd1l|Myh7|RGD1309362|Eef2|LOC100910979|Pkn1|LOC102555392|Zfr2|Nrbp2|LOC103690016|Igtp|Pip5k1c|Uck2|Fpgs|LOC100910934|Ak1|Myh6|Map2k2|Atp9a|Qrsl1|Dapk3|Renbp|Cdk9|Tor2a|Pomk|
GO:0030018	Z disc	cellular_component	0.0029817	0.86615	5	237	91	20121	ENSRNOG00000009522,ENSRNOG00000028545,ENSRNOG00000017060,ENSRNOG00000025757,ENSRNOG00000016983	Adra1a|Ahnak2|Ryr2|Myh6|Myh7|
GO:0009396	folic acid-containing compound biosynthetic process	biological_process	0.0030429	0.86615	2	237	8	20121	ENSRNOG00000050780,ENSRNOG00000019582	Fpgs|Mthfd1l|
GO:0014733	regulation of skeletal muscle adaptation	biological_process	0.0031035	0.86615	2	237	8	20121	ENSRNOG00000016983,ENSRNOG00000018943	Myh7|Tnnc1|
GO:0001882	nucleoside binding	molecular_function	0.0031189	0.86615	31	237	1726	20121	ENSRNOG00000004131,ENSRNOG00000019542,ENSRNOG00000020266,ENSRNOG00000038960,ENSRNOG00000016983,ENSRNOG00000019582,ENSRNOG00000030680,ENSRNOG00000060869,ENSRNOG00000038955,ENSRNOG00000038957,ENSRNOG00000048302,ENSRNOG00000020431,ENSRNOG00000014628,ENSRNOG00000022514,ENSRNOG00000022586,ENSRNOG00000054765,ENSRNOG00000020383,ENSRNOG00000049484,ENSRNOG00000020005,ENSRNOG00000026049,ENSRNOG00000025757,…	Pkn1|LOC100910979|Eef2|RGD1309362|Myh7|Mthfd1l|Ddx5|Irak1|MGC105567|RGD1305184|LOC100910979|Matk|Pomk|Tor2a|Cdk9|Renbp|Dapk3|Atp9a|Map2k2|Qrsl1|Myh6|Ak1|LOC100910934|Uck2|Fpgs|Pip5k1c|Igtp|Nrbp2|LOC103690016|Zfr2|LOC102555392|
GO:0051148	negative regulation of muscle cell differentiation	biological_process	0.0031847	0.87123	4	237	58	20121	ENSRNOG00000056659,ENSRNOG00000016828,ENSRNOG00000061474,ENSRNOG00000042897	Mecp2|Cmtm5|Ctdp1|Nmrk2|
GO:0006520	cellular amino acid metabolic process	biological_process	0.0032446	0.87457	10	237	332	20121	ENSRNOG00000021347,ENSRNOG00000011672,ENSRNOG00000056659,ENSRNOG00000017593,ENSRNOG00000050780,ENSRNOG00000019582,ENSRNOG00000020407,ENSRNOG00000013728,ENSRNOG00000026049,ENSRNOG00000043426	Mthfd2l|Tph1|Mecp2|Mtr|Fpgs|Mthfd1l|Atcay|Polg2|Qrsl1|Kyat3|
GO:0032555	purine ribonucleotide binding	molecular_function	0.0035528	0.94376	31	237	1741	20121	ENSRNOG00000038957,ENSRNOG00000020431,ENSRNOG00000048302,ENSRNOG00000060869,ENSRNOG00000038955,ENSRNOG00000030680,ENSRNOG00000019582,ENSRNOG00000038960,ENSRNOG00000016983,ENSRNOG00000020266,ENSRNOG00000019542,ENSRNOG00000004131,ENSRNOG00000020416,ENSRNOG00000046839,ENSRNOG00000029535,ENSRNOG00000027008,ENSRNOG00000057696,ENSRNOG00000020577,ENSRNOG00000050780,ENSRNOG00000003917,ENSRNOG00000020005,…	RGD1305184|Matk|LOC100910979|Irak1|MGC105567|Ddx5|Mthfd1l|RGD1309362|Myh7|Eef2|LOC100910979|Pkn1|Zfr2|LOC102555392|Nrbp2|Igtp|LOC103690016|Pip5k1c|Fpgs|Uck2|Map2k2|Myh6|Atp9a|Qrsl1|LOC100910934|Ak1|Renbp|Dapk3|Pomk|Tor2a|Cdk9|
GO:0016591	DNA-directed RNA polymerase II, holoenzyme	cellular_component	0.0036502	0.95578	5	237	97	20121	ENSRNOG00000012360,ENSRNOG00000010259,ENSRNOG00000061474,ENSRNOG00000011135,ENSRNOG00000019223	Gtf2h1|Esrrb|Ctdp1|Gtf2b|Atp5c1|
GO:0017076	purine nucleotide binding	molecular_function	0.0038	0.98098	31	237	1749	20121	ENSRNOG00000019582,ENSRNOG00000038960,ENSRNOG00000016983,ENSRNOG00000019542,ENSRNOG00000020266,ENSRNOG00000004131,ENSRNOG00000038957,ENSRNOG00000020431,ENSRNOG00000048302,ENSRNOG00000060869,ENSRNOG00000038955,ENSRNOG00000030680,ENSRNOG00000050780,ENSRNOG00000003917,ENSRNOG00000026049,ENSRNOG00000020005,ENSRNOG00000049484,ENSRNOG00000025757,ENSRNOG00000049056,ENSRNOG00000049893,ENSRNOG00000020383,…	Mthfd1l|RGD1309362|Myh7|LOC100910979|Eef2|Pkn1|RGD1305184|Matk|LOC100910979|Irak1|MGC105567|Ddx5|Fpgs|Uck2|Qrsl1|Map2k2|Atp9a|Myh6|Ak1|LOC100910934|Dapk3|Renbp|Pomk|Tor2a|Cdk9|Zfr2|LOC102555392|Nrbp2|Igtp|LOC103690016|Pip5k1c|
GO:0045236	CXCR chemokine receptor binding	molecular_function	0.0039476	0.98839	2	237	10	20121	ENSRNOG00000028043,ENSRNOG00000002792	Cxcl3|Cxcl2|
GO:0032553	ribonucleotide binding	molecular_function	0.0040397	0.98839	31	237	1756	20121	ENSRNOG00000020005,ENSRNOG00000049484,ENSRNOG00000025757,ENSRNOG00000026049,ENSRNOG00000049893,ENSRNOG00000049056,ENSRNOG00000003917,ENSRNOG00000050780,ENSRNOG00000014628,ENSRNOG00000022514,ENSRNOG00000022586,ENSRNOG00000054765,ENSRNOG00000020383,ENSRNOG00000029535,ENSRNOG00000057696,ENSRNOG00000027008,ENSRNOG00000020416,ENSRNOG00000046839,ENSRNOG00000020577,ENSRNOG00000038960,ENSRNOG00000016983,…	Map2k2|Atp9a|Myh6|Qrsl1|LOC100910934|Ak1|Uck2|Fpgs|Pomk|Tor2a|Cdk9|Renbp|Dapk3|Nrbp2|LOC103690016|Igtp|Zfr2|LOC102555392|Pip5k1c|RGD1309362|Myh7|Mthfd1l|Pkn1|Eef2|LOC100910979|RGD1305184|LOC100910979|Matk|Ddx5|Irak1|MGC105567|
GO:0003208	cardiac ventricle morphogenesis	biological_process	0.0040779	0.98839	4	237	62	20121	ENSRNOG00000017060,ENSRNOG00000018943,ENSRNOG00000050190,ENSRNOG00000016983	Ryr2|Tnnc1|Eng|Myh7|
GO:0060415	muscle tissue morphogenesis	biological_process	0.0040944	0.98839	4	237	62	20121	ENSRNOG00000016983,ENSRNOG00000050190,ENSRNOG00000018943,ENSRNOG00000017060	Myh7|Eng|Tnnc1|Ryr2|
GO:0014888	striated muscle adaptation	biological_process	0.0040983	0.98839	3	237	31	20121	ENSRNOG00000016983,ENSRNOG00000025757,ENSRNOG00000018943	Myh7|Myh6|Tnnc1|
GO:0031974	membrane-enclosed lumen	cellular_component	0.004185	0.9962	51	237	3367	20121	ENSRNOG00000010259,ENSRNOG00000056956,ENSRNOG00000022586,ENSRNOG00000011025,ENSRNOG00000002713,ENSRNOG00000012360,ENSRNOG00000028717,ENSRNOG00000049497,ENSRNOG00000011488,ENSRNOG00000020577,ENSRNOG00000026690,ENSRNOG00000051948,ENSRNOG00000032574,ENSRNOG00000011135,ENSRNOG00000009960,ENSRNOG00000053205,ENSRNOG00000036842,ENSRNOG00000060063,ENSRNOG00000027039,ENSRNOG00000036837,ENSRNOG00000039852,…	Esrrb|Thap1|Cdk9|Trmt10a|Zfp672|Gtf2h1|Ndufb7|Eif6|Sergef|Pip5k1c|Kin|Hcfc1|Scrib|Gtf2b|Puf60|Gabpa|Smug1|Naa10|Mrpl22|Nfe2|Cactin|LOC100911993|Xrcc4|Xpo6|Bdh1|Dapk3|Tor2a|Nmrk2|Polg2|Mrpl39|Pbrm1|Stxbp1|Pias4|Rcor1|Cbx5|Atp5c1|Mthfd2l|Mrpl54|Nfib|Zfp692|Gemin5|Ccdc86|Ep300|Glrx5|Cdca4|Ddx5|Cdc27|Scoc|Ctdp1|Nfatc2|Ngdn|
GO:0008097	5S rRNA binding	molecular_function	0.0043058	1	2	237	10	20121	ENSRNOG00000020266,ENSRNOG00000037220	Eef2|Rpl5l1|
GO:0030048	actin filament-based movement	biological_process	0.0043132	1	4	237	61	20121	ENSRNOG00000017060,ENSRNOG00000018943,ENSRNOG00000025757,ENSRNOG00000016983	Ryr2|Tnnc1|Myh6|Myh7|
GO:0014706	striated muscle tissue development	biological_process	0.0043747	1	11	237	409	20121	ENSRNOG00000025757,ENSRNOG00000042897,ENSRNOG00000050190,ENSRNOG00000016983,ENSRNOG00000018943,ENSRNOG00000020266,ENSRNOG00000012175,ENSRNOG00000017060,ENSRNOG00000061474,ENSRNOG00000016828,ENSRNOG00000014462	Myh6|Nmrk2|Eng|Myh7|Tnnc1|Eef2|Nfatc2|Ryr2|Ctdp1|Cmtm5|Fnta|
GO:0032228	regulation of synaptic transmission, GABAergic	biological_process	0.0044739	1	3	237	31	20121	ENSRNOG00000009522,ENSRNOG00000015420,ENSRNOG00000018823	Adra1a|Stxbp1|Nisch|
GO:0016235	aggresome	cellular_component	0.0045043	1	3	237	31	20121	ENSRNOG00000031789,ENSRNOG00000011488,ENSRNOG00000020266	Rangap1|Sergef|Eef2|
GO:0043229	intracellular organelle	cellular_component	0.0045533	1	129	237	10535	20121	ENSRNOG00000046839,ENSRNOG00000047563,ENSRNOG00000018943,ENSRNOG00000020005,ENSRNOG00000023781,ENSRNOG00000049034,ENSRNOG00000001736,ENSRNOG00000016722,ENSRNOG00000012175,ENSRNOG00000038955,ENSRNOG00000014462,ENSRNOG00000005904,ENSRNOG00000032574,ENSRNOG00000051948,ENSRNOG00000015732,ENSRNOG00000011025,ENSRNOG00000026049,ENSRNOG00000002713,ENSRNOG00000043426,ENSRNOG00000017060,ENSRNOG00000013602,…	LOC102555392|Mrpl39|Tnnc1|Map2k2|Plec|Ptrh1|Bdh1|Xpo6|Nfatc2|MGC105567|Fnta|Cdc27|Scrib|Hcfc1|Bcl2l2|Trmt10a|Qrsl1|Zfp672|Kyat3|Ryr2|LOC100911993|LOC100359503|Creb3l3|Tex2|Atcay|Eef2|Mmp24|LOC100910979|Gipc1|Mthfd2l|Rcor1|Syne3|Mttp|Stxbp1|Dapk3|Pomk|Tor2a|Glrx5|Ahnak2|Ep300|Zfhx2|Gemin5|Zfp692|Kin|Puf60|Sergef|Eif6|Pld4|Atp9a|Marveld3|Thap1|Cdk9|Phlpp2|Rpl5l1|Mthfd1l|Mrpl22|Naa10|Pabpn1|AABR0705…
GO:0008009	chemokine activity	molecular_function	0.0047085	1	3	237	36	20121	ENSRNOG00000028043,ENSRNOG00000002802,ENSRNOG00000002792	Cxcl3|Cxcl1|Cxcl2|
GO:0031674	I band	cellular_component	0.004829	1	5	237	102	20121	ENSRNOG00000025757,ENSRNOG00000016983,ENSRNOG00000017060,ENSRNOG00000028545,ENSRNOG00000009522	Myh6|Myh7|Ryr2|Ahnak2|Adra1a|
GO:0034329	cell junction assembly	biological_process	0.0048669	1	6	237	144	20121	ENSRNOG00000034177,ENSRNOG00000023781,ENSRNOG00000048449,ENSRNOG00000048273,ENSRNOG00000020383,ENSRNOG00000016291	Efna5|Plec|Itgb3|Apod|Dapk3|Marveld3|
GO:0070013	intracellular organelle lumen	cellular_component	0.0048802	1	50	237	3308	20121	ENSRNOG00000036837,ENSRNOG00000039852,ENSRNOG00000036842,ENSRNOG00000060063,ENSRNOG00000027039,ENSRNOG00000013602,ENSRNOG00000029966,ENSRNOG00000011025,ENSRNOG00000002713,ENSRNOG00000056956,ENSRNOG00000010259,ENSRNOG00000022586,ENSRNOG00000051948,ENSRNOG00000011135,ENSRNOG00000032574,ENSRNOG00000026690,ENSRNOG00000053205,ENSRNOG00000009960,ENSRNOG00000012360,ENSRNOG00000049497,ENSRNOG00000011488,…	Nfe2|Cactin|Smug1|Naa10|Mrpl22|LOC100911993|Xrcc4|Trmt10a|Zfp672|Thap1|Esrrb|Cdk9|Hcfc1|Gtf2b|Scrib|Kin|Gabpa|Puf60|Gtf2h1|Eif6|Sergef|Pip5k1c|Ccdc86|Ep300|Nfib|Zfp692|Gemin5|Scoc|Ctdp1|Nfatc2|Ngdn|Glrx5|Cdc27|Cdca4|Ddx5|Nmrk2|Polg2|Xpo6|Dapk3|Bdh1|Tor2a|Rcor1|Cbx5|Atp5c1|Mthfd2l|Mrpl54|Mrpl39|Pbrm1|Stxbp1|Pias4|
GO:0060502	epithelial cell proliferation involved in lung morphogenesis	biological_process	0.0049434	1	2	237	10	20121	ENSRNOG00000020005,ENSRNOG00000009795	Map2k2|Nfib|
GO:0043233	organelle lumen	cellular_component	0.0050987	1	50	237	3315	20121	ENSRNOG00000018069,ENSRNOG00000012175,ENSRNOG00000061474,ENSRNOG00000003853,ENSRNOG00000013898,ENSRNOG00000030680,ENSRNOG00000005904,ENSRNOG00000004206,ENSRNOG00000000190,ENSRNOG00000020925,ENSRNOG00000002645,ENSRNOG00000002682,ENSRNOG00000009795,ENSRNOG00000020464,ENSRNOG00000021347,ENSRNOG00000036841,ENSRNOG00000019223,ENSRNOG00000008067,ENSRNOG00000020230,ENSRNOG00000047563,ENSRNOG00000015420,…	Ngdn|Nfatc2|Ctdp1|Scoc|Cdca4|Ddx5|Cdc27|Glrx5|Ep300|Ccdc86|Gemin5|Zfp692|Nfib|Mrpl54|Mthfd2l|Cbx5|Atp5c1|Rcor1|Pias4|Mrpl39|Stxbp1|Pbrm1|Polg2|Nmrk2|Tor2a|Dapk3|Bdh1|Xpo6|Xrcc4|LOC100911993|Cactin|Nfe2|Mrpl22|Naa10|Smug1|Gabpa|Puf60|Scrib|Hcfc1|Gtf2b|Kin|Pip5k1c|Eif6|Sergef|Gtf2h1|Zfp672|Trmt10a|Cdk9|Thap1|Esrrb|
GO:0033003	regulation of mast cell activation	biological_process	0.0051917	1	3	237	33	20121	ENSRNOG00000042524,ENSRNOG00000015420,ENSRNOG00000009177	Milr1|Stxbp1|Fcer1a|
GO:0006952	defense response	biological_process	0.0053701	1	21	237	1120	20121	ENSRNOG00000046839,ENSRNOG00000027008,ENSRNOG00000016804,ENSRNOG00000028043,ENSRNOG00000002792,ENSRNOG00000049893,ENSRNOG00000020383,ENSRNOG00000018434,ENSRNOG00000002802,ENSRNOG00000020431,ENSRNOG00000011341,ENSRNOG00000038955,ENSRNOG00000009177,ENSRNOG00000060869,ENSRNOG00000048273,ENSRNOG00000056659,ENSRNOG00000039852,ENSRNOG00000038960,ENSRNOG00000042852,ENSRNOG00000019542,ENSRNOG00000055531	LOC102555392|Igtp|Il25|Cxcl3|Cxcl2|LOC100910934|Dapk3|Stab1|Cxcl1|Matk|Rictor|MGC105567|Fcer1a|Irak1|Apod|Mecp2|Cactin|RGD1309362|LOC679782|LOC100910979|Saa4|
GO:0004955	prostaglandin receptor activity	molecular_function	0.0054023	1	2	237	11	20121	ENSRNOG00000036631,ENSRNOG00000004094	Ptgdr2|Ptger1|
GO:0003723	RNA binding	molecular_function	0.0054084	1	28	237	1646	20121	ENSRNOG00000007340,ENSRNOG00000030680,ENSRNOG00000056659,ENSRNOG00000031789,ENSRNOG00000046342,ENSRNOG00000018069,ENSRNOG00000020266,ENSRNOG00000027039,ENSRNOG00000002645,ENSRNOG00000042195,ENSRNOG00000020925,ENSRNOG00000037220,ENSRNOG00000039852,ENSRNOG00000049497,ENSRNOG00000047563,ENSRNOG00000015420,ENSRNOG00000057798,ENSRNOG00000026690,ENSRNOG00000055925,ENSRNOG00000020416,ENSRNOG00000020464,…	Dcp1b|Ddx5|Mecp2|Rangap1|LOC100359503|Ngdn|Eef2|Mrpl22|Gemin5|Pabpn1|Ccdc86|Rpl5l1|Cactin|Eif6|Mrpl39|Stxbp1|AC102976.1|Kin|Zc3h7b|Zfr2|Mrpl54|Puf60|Hnrnpa1|Kyat3|Cdk9|Trmt10a|Ptrh1|Plec|
GO:0005737	cytoplasm	cellular_component	0.0054412	1	113	237	8994	20121	ENSRNOG00000021824,ENSRNOG00000029535,ENSRNOG00000001551,ENSRNOG00000025589,ENSRNOG00000046839,ENSRNOG00000000894,ENSRNOG00000047563,ENSRNOG00000023781,ENSRNOG00000049893,ENSRNOG00000049034,ENSRNOG00000020005,ENSRNOG00000025757,ENSRNOG00000012561,ENSRNOG00000018943,ENSRNOG00000018823,ENSRNOG00000014275,ENSRNOG00000016722,ENSRNOG00000001736,ENSRNOG00000018069,ENSRNOG00000016414,ENSRNOG00000003853,…	Dnajb1|Nrbp2|Atp5j|Jph4|LOC102555392|Fry|Mrpl39|Plec|LOC100910934|Ptrh1|Map2k2|Myh6|Arhgef10|Tnnc1|Nisch|Hook3|Xpo6|Bdh1|Ngdn|Slc22a17|Scoc|Nfatc2|Rangap1|Vps50|Cdc27|Ddx5|Fnta|MGC105567|Apod|RGD1309362|Edem2|Scrib|Hcfc1|Pip5k1c|Bcl2l2|Uqcc1|Ndufb7|Tecr|Qrsl1|Dpysl2|Trmt10a|Ap1g2|Rpl6-ps1|Kyat3|LOC100359503|Apba3|LOC100911993|Xrcc4|Milr1|Ryr2|Tmco1|Tex2|Mecp2|Creb3l3|Cactin|Atcay|Nfe2|Saa4|Gipc1|…
GO:0002444	myeloid leukocyte mediated immunity	biological_process	0.0054778	1	4	237	67	20121	ENSRNOG00000002802,ENSRNOG00000042524,ENSRNOG00000015420,ENSRNOG00000009177	Cxcl1|Milr1|Stxbp1|Fcer1a|
GO:0048644	muscle organ morphogenesis	biological_process	0.0055855	1	4	237	68	20121	ENSRNOG00000016983,ENSRNOG00000050190,ENSRNOG00000018943,ENSRNOG00000017060	Myh7|Eng|Tnnc1|Ryr2|
GO:0060537	muscle tissue development	biological_process	0.005746	1	11	237	424	20121	ENSRNOG00000016828,ENSRNOG00000014462,ENSRNOG00000012175,ENSRNOG00000017060,ENSRNOG00000061474,ENSRNOG00000020266,ENSRNOG00000025757,ENSRNOG00000050190,ENSRNOG00000042897,ENSRNOG00000016983,ENSRNOG00000018943	Cmtm5|Fnta|Nfatc2|Ryr2|Ctdp1|Eef2|Myh6|Eng|Nmrk2|Myh7|Tnnc1|
GO:0030529	ribonucleoprotein complex	cellular_component	0.0060921	1	20	237	1129	20121	ENSRNOG00000009960,ENSRNOG00000020464,ENSRNOG00000057798,ENSRNOG00000047563,ENSRNOG00000049497,ENSRNOG00000031889,ENSRNOG00000022586,ENSRNOG00000018069,ENSRNOG00000046342,ENSRNOG00000012175,ENSRNOG00000007340,ENSRNOG00000030680,ENSRNOG00000039852,ENSRNOG00000037220,ENSRNOG00000002645,ENSRNOG00000042195,ENSRNOG00000036836,ENSRNOG00000060063,ENSRNOG00000020266,ENSRNOG00000027039	Puf60|Mrpl54|AC102976.1|Mrpl39|Eif6|Rpl6-ps1|Cdk9|Ngdn|LOC100359503|Nfatc2|Dcp1b|Ddx5|Cactin|Rpl5l1|Gemin5|Pabpn1|AABR07058937.1|Naa10|Eef2|Mrpl22|
GO:0009086	methionine biosynthetic process	biological_process	0.0061083	1	2	237	11	20121	ENSRNOG00000017593,ENSRNOG00000021347	Mtr|Mthfd2l|
GO:0016234	inclusion body	cellular_component	0.0063311	1	4	237	69	20121	ENSRNOG00000031789,ENSRNOG00000020266,ENSRNOG00000011488,ENSRNOG00000042195	Rangap1|Eef2|Sergef|Pabpn1|
GO:0004954	prostanoid receptor activity	molecular_function	0.0063913	1	2	237	12	20121	ENSRNOG00000036631,ENSRNOG00000004094	Ptgdr2|Ptger1|
GO:1901607	alpha-amino acid biosynthetic process	biological_process	0.0064361	1	4	237	69	20121	ENSRNOG00000017593,ENSRNOG00000019582,ENSRNOG00000050780,ENSRNOG00000021347	Mtr|Mthfd1l|Fpgs|Mthfd2l|
GO:0044057	regulation of system process	biological_process	0.0064869	1	14	237	622	20121	ENSRNOG00000018823,ENSRNOG00000000190,ENSRNOG00000018943,ENSRNOG00000016983,ENSRNOG00000025757,ENSRNOG00000022586,ENSRNOG00000003864,ENSRNOG00000025589,ENSRNOG00000061474,ENSRNOG00000017060,ENSRNOG00000009522,ENSRNOG00000050675,ENSRNOG00000015420,ENSRNOG00000056659	Nisch|Ep300|Tnnc1|Myh7|Myh6|Cdk9|Gipc1|Jph4|Ctdp1|Ryr2|Adra1a|Myl4|Stxbp1|Mecp2|
GO:0003009	skeletal muscle contraction	biological_process	0.0065336	1	3	237	37	20121	ENSRNOG00000020266,ENSRNOG00000016983,ENSRNOG00000018943	Eef2|Myh7|Tnnc1|
GO:0036094	small molecule binding	molecular_function	0.0066402	1	35	237	2127	20121	ENSRNOG00000020577,ENSRNOG00000022586,ENSRNOG00000026049,ENSRNOG00000049484,ENSRNOG00000049056,ENSRNOG00000003917,ENSRNOG00000056659,ENSRNOG00000017593,ENSRNOG00000020431,ENSRNOG00000004131,ENSRNOG00000019542,ENSRNOG00000020266,ENSRNOG00000016983,ENSRNOG00000019582,ENSRNOG00000047563,ENSRNOG00000027008,ENSRNOG00000029535,ENSRNOG00000057696,ENSRNOG00000020416,ENSRNOG00000046839,ENSRNOG00000022514,…	Pip5k1c|Cdk9|Qrsl1|Atp9a|Ak1|Uck2|Mecp2|Mtr|Matk|Pkn1|LOC100910979|Eef2|Myh7|Mthfd1l|Mrpl39|Igtp|Nrbp2|LOC103690016|Zfr2|LOC102555392|Tor2a|Pomk|Renbp|Dapk3|Map2k2|Myh6|LOC100910934|Fpgs|Ddx5|Apod|Irak1|MGC105567|RGD1305184|LOC100910979|RGD1309362|
GO:0032781	positive regulation of ATPase activity	biological_process	0.0066803	1	3	237	36	20121	ENSRNOG00000017060,ENSRNOG00000021824,ENSRNOG00000050675	Ryr2|Dnajb1|Myl4|
GO:0044424	intracellular part	cellular_component	0.0068079	1	144	237	12107	20121	ENSRNOG00000016108,ENSRNOG00000017593,ENSRNOG00000037220,ENSRNOG00000019582,ENSRNOG00000042195,ENSRNOG00000036836,ENSRNOG00000027039,ENSRNOG00000060063,ENSRNOG00000011672,ENSRNOG00000009960,ENSRNOG00000026690,ENSRNOG00000049497,ENSRNOG00000011488,ENSRNOG00000049484,ENSRNOG00000028566,ENSRNOG00000022586,ENSRNOG00000001603,ENSRNOG00000016291,ENSRNOG00000056956,ENSRNOG00000011341,ENSRNOG00000018105,…	Phlpp2|Mtr|Rpl5l1|Mthfd1l|Pabpn1|AABR07058937.1|Mrpl22|Naa10|Tph1|Puf60|Kin|Eif6|Sergef|Atp9a|Pld4|Cdk9|N6amt1|Marveld3|Thap1|Rictor|Thtpa|Ahnak2|Glrx5|Zfhx2|Ep300|Gemin5|Zfp692|Mttp|Syne3|Mthfd2l|Rcor1|AC102976.1|Stxbp1|Pomk|Tor2a|Dapk3|LOC100359503|Ryr2|LOC100911993|Tex2|Creb3l3|Atcay|Gipc1|Eef2|Mmp24|LOC100910979|Hcfc1|Scrib|Bcl2l2|Qrsl1|Zfp672|Trmt10a|Kyat3|Nfatc2|Fnta|Cdc27|MGC105567|LOC1025…
GO:0000166	nucleotide binding	molecular_function	0.0068304	1	33	237	1975	20121	ENSRNOG00000003917,ENSRNOG00000049056,ENSRNOG00000049484,ENSRNOG00000026049,ENSRNOG00000022586,ENSRNOG00000020577,ENSRNOG00000019582,ENSRNOG00000016983,ENSRNOG00000019542,ENSRNOG00000020266,ENSRNOG00000004131,ENSRNOG00000020431,ENSRNOG00000056659,ENSRNOG00000050780,ENSRNOG00000049893,ENSRNOG00000020005,ENSRNOG00000025757,ENSRNOG00000054765,ENSRNOG00000020383,ENSRNOG00000022514,ENSRNOG00000014628,…	Uck2|Ak1|Atp9a|Qrsl1|Cdk9|Pip5k1c|Mthfd1l|Myh7|LOC100910979|Eef2|Pkn1|Matk|Mecp2|Fpgs|LOC100910934|Map2k2|Myh6|Renbp|Dapk3|Tor2a|Pomk|LOC102555392|Zfr2|Igtp|LOC103690016|Nrbp2|Mrpl39|RGD1309362|LOC100910979|RGD1305184|MGC105567|Irak1|Ddx5|
GO:1901265	nucleoside phosphate binding	molecular_function	0.0068304	1	33	237	1975	20121	ENSRNOG00000054765,ENSRNOG00000020383,ENSRNOG00000014628,ENSRNOG00000022514,ENSRNOG00000050780,ENSRNOG00000049893,ENSRNOG00000020005,ENSRNOG00000025757,ENSRNOG00000047563,ENSRNOG00000046839,ENSRNOG00000020416,ENSRNOG00000029535,ENSRNOG00000057696,ENSRNOG00000027008,ENSRNOG00000038960,ENSRNOG00000038955,ENSRNOG00000060869,ENSRNOG00000030680,ENSRNOG00000048302,ENSRNOG00000038957,ENSRNOG00000022586,…	Renbp|Dapk3|Pomk|Tor2a|Fpgs|LOC100910934|Map2k2|Myh6|Mrpl39|LOC102555392|Zfr2|Nrbp2|LOC103690016|Igtp|RGD1309362|MGC105567|Irak1|Ddx5|LOC100910979|RGD1305184|Cdk9|Uck2|Ak1|Atp9a|Qrsl1|Pip5k1c|LOC100910979|Eef2|Pkn1|Mthfd1l|Myh7|Mecp2|Matk|
GO:0002886	regulation of myeloid leukocyte mediated immunity	biological_process	0.0069376	1	3	237	37	20121	ENSRNOG00000002802,ENSRNOG00000009177,ENSRNOG00000015420	Cxcl1|Fcer1a|Stxbp1|
GO:0055029	nuclear DNA-directed RNA polymerase complex	cellular_component	0.0072181	1	5	237	114	20121	ENSRNOG00000012360,ENSRNOG00000010259,ENSRNOG00000061474,ENSRNOG00000011135,ENSRNOG00000019223	Gtf2h1|Esrrb|Ctdp1|Gtf2b|Atp5c1|
GO:0001078	RNA polymerase II core promoter proximal region sequence-specific DNA binding transcription factor activity involved in negative regulation of transcription	molecular_function	0.0072217	1	5	237	115	20121	ENSRNOG00000056659,ENSRNOG00000002682,ENSRNOG00000012175,ENSRNOG00000008067,ENSRNOG00000020161	Mecp2|Zfp692|Nfatc2|Rcor1|Zbtb7a|
GO:0044710	single-organism metabolic process	biological_process	0.0072793	1	46	237	3049	20121	ENSRNOG00000000190,ENSRNOG00000000279,ENSRNOG00000011341,ENSRNOG00000031789,ENSRNOG00000018105,ENSRNOG00000004206,ENSRNOG00000048273,ENSRNOG00000009177,ENSRNOG00000013728,ENSRNOG00000025757,ENSRNOG00000050780,ENSRNOG00000018943,ENSRNOG00000054765,ENSRNOG00000001736,ENSRNOG00000046984,ENSRNOG00000021824,ENSRNOG00000010655,ENSRNOG00000054560,ENSRNOG00000021347,ENSRNOG00000006569,ENSRNOG00000019223,…	Ep300|Rtn4ip1|Rictor|Rangap1|Thtpa|Glrx5|Apod|Fcer1a|Polg2|Myh6|Fpgs|Tnnc1|Renbp|Bdh1|St6galnac6|Dnajb1|Mttp|Sh2d3c|Mthfd2l|Itgb8|Atp5c1|Atp5j|Atcay|Eng|Myh7|Mthfd1l|Cln8|Ryr2|Mecp2|Mtr|Akap12|Qrsl1|Ak1|Tecr|RGD1308564|Uck2|Kyat3|Esrrb|Tph1|AABR07026842.1|Efna5|Scrib|Pip5k1c|Eif6|Myl4|Ndufb7|
GO:0006555	methionine metabolic process	biological_process	0.007287	1	2	237	12	20121	ENSRNOG00000017593,ENSRNOG00000021347	Mtr|Mthfd2l|
GO:0007268	synaptic transmission	biological_process	0.0073331	1	14	237	628	20121	ENSRNOG00000009522,ENSRNOG00000056659,ENSRNOG00000015420,ENSRNOG00000014462,ENSRNOG00000025589,ENSRNOG00000032574,ENSRNOG00000034177,ENSRNOG00000020466,ENSRNOG00000012565,ENSRNOG00000012573,ENSRNOG00000003864,ENSRNOG00000036631,ENSRNOG00000018823,ENSRNOG00000009625	Adra1a|Mecp2|Stxbp1|Fnta|Jph4|Scrib|Efna5|Apba3|Cln8|Dlgap2|Gipc1|Ptgdr2|Nisch|Dpysl2|
GO:0051085	chaperone mediated protein folding requiring cofactor	biological_process	0.0073433	1	2	237	13	20121	ENSRNOG00000022514,ENSRNOG00000021824	Tor2a|Dnajb1|
GO:0000428	DNA-directed RNA polymerase complex	cellular_component	0.0074902	1	5	237	115	20121	ENSRNOG00000010259,ENSRNOG00000012360,ENSRNOG00000019223,ENSRNOG00000011135,ENSRNOG00000061474	Esrrb|Gtf2h1|Atp5c1|Gtf2b|Ctdp1|
GO:0055002	striated muscle cell development	biological_process	0.0075813	1	7	237	212	20121	ENSRNOG00000000190,ENSRNOG00000061474,ENSRNOG00000012175,ENSRNOG00000042897,ENSRNOG00000025757,ENSRNOG00000014462,ENSRNOG00000016828	Ep300|Ctdp1|Nfatc2|Nmrk2|Myh6|Fnta|Cmtm5|
GO:0048519	negative regulation of biological process	biological_process	0.0075986	1	54	237	3734	20121	ENSRNOG00000009795,ENSRNOG00000002682,ENSRNOG00000000190,ENSRNOG00000024631,ENSRNOG00000048273,ENSRNOG00000016828,ENSRNOG00000030680,ENSRNOG00000012175,ENSRNOG00000031789,ENSRNOG00000061474,ENSRNOG00000020383,ENSRNOG00000036631,ENSRNOG00000018823,ENSRNOG00000042897,ENSRNOG00000020161,ENSRNOG00000009522,ENSRNOG00000020230,ENSRNOG00000028227,ENSRNOG00000015420,ENSRNOG00000018952,ENSRNOG00000019223,…	Nfib|Zfp692|Ep300|Chadl|Apod|Cmtm5|Ddx5|Nfatc2|Rangap1|Ctdp1|Dapk3|Ptgdr2|Nisch|Nmrk2|Zbtb7a|Adra1a|Pias4|Pbrm1|Stxbp1|Sema3g|Atp5c1|Cbx5|Itgb8|Rcor1|Nrbp2|Dnajb1|Procr|Mmp24|Cln8|Gipc1|Itgb3|Pkn1|Atcay|Cactin|Eng|Mecp2|Ryr2|Milr1|Stab1|Esrrb|Marveld3|Thap1|Jam2|Cdk9|Ak1|Bcl2l2|Eif6|Sergef|Scrib|Hcfc1|AABR07026842.1|Tph1|Efna5|Gabpa|
GO:0030880	RNA polymerase complex	cellular_component	0.0077747	1	5	237	116	20121	ENSRNOG00000019223,ENSRNOG00000011135,ENSRNOG00000061474,ENSRNOG00000010259,ENSRNOG00000012360	Atp5c1|Gtf2b|Ctdp1|Esrrb|Gtf2h1|
GO:0033008	positive regulation of mast cell activation involved in immune response	biological_process	0.0078106	1	2	237	13	20121	ENSRNOG00000009177,ENSRNOG00000015420	Fcer1a|Stxbp1|
GO:0043306	positive regulation of mast cell degranulation	biological_process	0.0078106	1	2	237	13	20121	ENSRNOG00000015420,ENSRNOG00000009177	Stxbp1|Fcer1a|
GO:0060047	heart contraction	biological_process	0.0078915	1	6	237	164	20121	ENSRNOG00000050675,ENSRNOG00000009522,ENSRNOG00000016983,ENSRNOG00000025757,ENSRNOG00000018943,ENSRNOG00000017060	Myl4|Adra1a|Myh7|Myh6|Tnnc1|Ryr2|
GO:0051932	synaptic transmission, GABAergic	biological_process	0.0079104	1	3	237	38	20121	ENSRNOG00000018823,ENSRNOG00000015420,ENSRNOG00000009522	Nisch|Stxbp1|Adra1a|
GO:0002448	mast cell mediated immunity	biological_process	0.0082856	1	3	237	39	20121	ENSRNOG00000042524,ENSRNOG00000015420,ENSRNOG00000009177	Milr1|Stxbp1|Fcer1a|
GO:0043303	mast cell degranulation	biological_process	0.0082856	1	3	237	39	20121	ENSRNOG00000042524,ENSRNOG00000009177,ENSRNOG00000015420	Milr1|Fcer1a|Stxbp1|
GO:0001785	prostaglandin J receptor activity	molecular_function	0.008536	1	1	237	1	20121	ENSRNOG00000036631	Ptgdr2|
GO:0035637	multicellular organismal signaling	biological_process	0.0085855	1	16	237	773	20121	ENSRNOG00000009522,ENSRNOG00000015420,ENSRNOG00000025589,ENSRNOG00000032574,ENSRNOG00000034177,ENSRNOG00000036631,ENSRNOG00000018823,ENSRNOG00000009625,ENSRNOG00000012561,ENSRNOG00000014462,ENSRNOG00000056659,ENSRNOG00000017060,ENSRNOG00000020466,ENSRNOG00000012573,ENSRNOG00000012565,ENSRNOG00000003864	Adra1a|Stxbp1|Jph4|Scrib|Efna5|Ptgdr2|Nisch|Dpysl2|Arhgef10|Fnta|Mecp2|Ryr2|Apba3|Dlgap2|Cln8|Gipc1|
GO:0070953	regulation of neutrophil mediated killing of fungus	biological_process	0.0086094	1	1	237	1	20121	ENSRNOG00000002802	Cxcl1|
GO:0070965	positive regulation of neutrophil mediated killing of fungus	biological_process	0.0086094	1	1	237	1	20121	ENSRNOG00000002802	Cxcl1|
GO:1900150	regulation of defense response to fungus	biological_process	0.0086094	1	1	237	1	20121	ENSRNOG00000002802	Cxcl1|
GO:0044281	small molecule metabolic process	biological_process	0.0086685	1	32	237	1943	20121	ENSRNOG00000017060,ENSRNOG00000056659,ENSRNOG00000017593,ENSRNOG00000019549,ENSRNOG00000020407,ENSRNOG00000016983,ENSRNOG00000019582,ENSRNOG00000012565,ENSRNOG00000011672,ENSRNOG00000034177,ENSRNOG00000032574,ENSRNOG00000049497,ENSRNOG00000050675,ENSRNOG00000026049,ENSRNOG00000021808,ENSRNOG00000049056,ENSRNOG00000003917,ENSRNOG00000043426,ENSRNOG00000011341,ENSRNOG00000031789,ENSRNOG00000018105,…	Ryr2|Mecp2|Mtr|Akap12|Atcay|Myh7|Mthfd1l|Cln8|Tph1|Efna5|Scrib|Eif6|Myl4|Qrsl1|Tecr|Ak1|Uck2|Kyat3|Rictor|Rangap1|Thtpa|Fcer1a|Dnajb1|Sh2d3c|Atp5c1|Mthfd2l|Atp5j|Polg2|Myh6|Fpgs|Tnnc1|Renbp|
GO:0002279	mast cell activation involved in immune response	biological_process	0.0089083	1	3	237	40	20121	ENSRNOG00000042524,ENSRNOG00000015420,ENSRNOG00000009177	Milr1|Stxbp1|Fcer1a|
GO:0032806	carboxy-terminal domain protein kinase complex	cellular_component	0.0090846	1	2	237	14	20121	ENSRNOG00000022586,ENSRNOG00000012360	Cdk9|Gtf2h1|
GO:0042559	pteridine-containing compound biosynthetic process	biological_process	0.009103	1	2	237	14	20121	ENSRNOG00000050780,ENSRNOG00000019582	Fpgs|Mthfd1l|
GO:0003015	heart process	biological_process	0.0091385	1	6	237	169	20121	ENSRNOG00000025757,ENSRNOG00000016983,ENSRNOG00000017060,ENSRNOG00000018943,ENSRNOG00000050675,ENSRNOG00000009522	Myh6|Myh7|Ryr2|Tnnc1|Myl4|Adra1a|
GO:0002027	regulation of heart rate	biological_process	0.0093001	1	4	237	78	20121	ENSRNOG00000017060,ENSRNOG00000016983,ENSRNOG00000025757,ENSRNOG00000009522	Ryr2|Myh7|Myh6|Adra1a|
GO:0019205	nucleobase-containing compound kinase activity	molecular_function	0.0093299	1	3	237	41	20121	ENSRNOG00000032574,ENSRNOG00000003917,ENSRNOG00000049056	Scrib|Uck2|Ak1|
GO:0050333	thiamin-triphosphatase activity	molecular_function	0.0093586	1	1	237	1	20121	ENSRNOG00000018105	Thtpa|
GO:0042379	chemokine receptor binding	molecular_function	0.0093841	1	3	237	45	20121	ENSRNOG00000028043,ENSRNOG00000002802,ENSRNOG00000002792	Cxcl3|Cxcl1|Cxcl2|
GO:0017065	single-strand selective uracil DNA N-glycosylase activity	molecular_function	0.0096668	1	1	237	1	20121	ENSRNOG00000036842	Smug1|
GO:0000097	sulfur amino acid biosynthetic process	biological_process	0.0097993	1	2	237	14	20121	ENSRNOG00000021347,ENSRNOG00000017593	Mthfd2l|Mtr|
GO:0045652	regulation of megakaryocyte differentiation	biological_process	0.0099503	1	2	237	15	20121	ENSRNOG00000053205,ENSRNOG00000049497	Gabpa|Eif6|
GO:0044432	endoplasmic reticulum part	cellular_component	0.010003	1	14	237	648	20121	ENSRNOG00000014628,ENSRNOG00000022514,ENSRNOG00000012565,ENSRNOG00000019299,ENSRNOG00000019542,ENSRNOG00000021808,ENSRNOG00000049893,ENSRNOG00000038960,ENSRNOG00000003928,ENSRNOG00000038955,ENSRNOG00000032202,ENSRNOG00000027008,ENSRNOG00000046839,ENSRNOG00000017060	Pomk|Tor2a|Cln8|Edem2|LOC100910979|Tecr|LOC100910934|RGD1309362|Tmco1|MGC105567|Creb3l3|Igtp|LOC102555392|Ryr2|
GO:0004326	tetrahydrofolylpolyglutamate synthase activity	molecular_function	0.010033	1	1	237	1	20121	ENSRNOG00000050780	Fpgs|
GO:0046901	tetrahydrofolylpolyglutamate biosynthetic process	biological_process	0.010033	1	1	237	1	20121	ENSRNOG00000050780	Fpgs|
GO:0090036	regulation of protein kinase C signaling cascade	biological_process	0.010061	1	2	237	14	20121	ENSRNOG00000009522,ENSRNOG00000019549	Adra1a|Akap12|
GO:0051153	regulation of striated muscle cell differentiation	biological_process	0.010078	1	5	237	124	20121	ENSRNOG00000042897,ENSRNOG00000012175,ENSRNOG00000000190,ENSRNOG00000061474,ENSRNOG00000016828	Nmrk2|Nfatc2|Ep300|Ctdp1|Cmtm5|
GO:0000122	negative regulation of transcription from RNA polymerase II promoter	biological_process	0.010143	1	14	237	661	20121	ENSRNOG00000056956,ENSRNOG00000010259,ENSRNOG00000009795,ENSRNOG00000002682,ENSRNOG00000020161,ENSRNOG00000030680,ENSRNOG00000020230,ENSRNOG00000056659,ENSRNOG00000008067,ENSRNOG00000051948,ENSRNOG00000012175,ENSRNOG00000019223,ENSRNOG00000053205,ENSRNOG00000021824	Thap1|Esrrb|Nfib|Zfp692|Zbtb7a|Ddx5|Pias4|Mecp2|Rcor1|Hcfc1|Nfatc2|Atp5c1|Gabpa|Dnajb1|
GO:0045727	positive regulation of translation	biological_process	0.010192	1	4	237	81	20121	ENSRNOG00000000190,ENSRNOG00000049497,ENSRNOG00000048309,ENSRNOG00000020266	Ep300|Eif6|Uqcc1|Eef2|
GO:0006936	muscle contraction	biological_process	0.010296	1	7	237	227	20121	ENSRNOG00000018943,ENSRNOG00000017060,ENSRNOG00000016983,ENSRNOG00000025757,ENSRNOG00000009522,ENSRNOG00000020266,ENSRNOG00000050675	Tnnc1|Ryr2|Myh7|Myh6|Adra1a|Eef2|Myl4|
GO:0003299	muscle hypertrophy in response to stress	biological_process	0.0105	1	2	237	15	20121	ENSRNOG00000016983,ENSRNOG00000025757	Myh7|Myh6|
GO:0014887	cardiac muscle adaptation	biological_process	0.0105	1	2	237	15	20121	ENSRNOG00000016983,ENSRNOG00000025757	Myh7|Myh6|
GO:0014898	cardiac muscle hypertrophy in response to stress	biological_process	0.0105	1	2	237	15	20121	ENSRNOG00000025757,ENSRNOG00000016983	Myh6|Myh7|
GO:0033005	positive regulation of mast cell activation	biological_process	0.010532	1	2	237	15	20121	ENSRNOG00000009177,ENSRNOG00000015420	Fcer1a|Stxbp1|
GO:0004953	icosanoid receptor activity	molecular_function	0.010675	1	2	237	16	20121	ENSRNOG00000004094,ENSRNOG00000036631	Ptger1|Ptgdr2|
GO:0006050	mannosamine metabolic process	biological_process	0.010694	1	1	237	1	20121	ENSRNOG00000054765	Renbp|
GO:0006051	N-acetylmannosamine metabolic process	biological_process	0.010694	1	1	237	1	20121	ENSRNOG00000054765	Renbp|
GO:0050121	N-acylglucosamine 2-epimerase activity	molecular_function	0.010694	1	1	237	1	20121	ENSRNOG00000054765	Renbp|
GO:0042175	nuclear outer membrane-endoplasmic reticulum membrane network	cellular_component	0.010704	1	13	237	588	20121	ENSRNOG00000019542,ENSRNOG00000012565,ENSRNOG00000014628,ENSRNOG00000038960,ENSRNOG00000049893,ENSRNOG00000021808,ENSRNOG00000032202,ENSRNOG00000038955,ENSRNOG00000003928,ENSRNOG00000017060,ENSRNOG00000046839,ENSRNOG00000027008,ENSRNOG00000005287	LOC100910979|Cln8|Pomk|RGD1309362|LOC100910934|Tecr|Creb3l3|MGC105567|Tmco1|Ryr2|LOC102555392|Igtp|Syne3|
GO:0070150	mitochondrial glycyl-tRNA aminoacylation	biological_process	0.010847	1	1	237	1	20121	ENSRNOG00000013728	Polg2|
GO:0050434	positive regulation of viral transcription	biological_process	0.010913	1	2	237	15	20121	ENSRNOG00000061474,ENSRNOG00000011135	Ctdp1|Gtf2b|
GO:0031090	organelle membrane	cellular_component	0.010921	1	33	237	2064	20121	ENSRNOG00000001551,ENSRNOG00000046839,ENSRNOG00000021347,ENSRNOG00000019223,ENSRNOG00000005287,ENSRNOG00000027008,ENSRNOG00000009522,ENSRNOG00000049893,ENSRNOG00000046984,ENSRNOG00000001736,ENSRNOG00000014628,ENSRNOG00000003853,ENSRNOG00000031789,ENSRNOG00000016414,ENSRNOG00000036835,ENSRNOG00000038955,ENSRNOG00000028545,ENSRNOG00000000279,ENSRNOG00000038960,ENSRNOG00000048309,ENSRNOG00000028717,…	Atp5j|LOC102555392|Mthfd2l|Atp5c1|Syne3|Igtp|Adra1a|LOC100910934|St6galnac6|Bdh1|Pomk|Scoc|Rangap1|Slc22a17|Copz1|MGC105567|Ahnak2|Rtn4ip1|RGD1309362|Uqcc1|Ndufb7|Bcl2l2|Pld4|Tecr|Ryr2|Creb3l3|Phlpp2|Tmco1|Atcay|Cln8|Mmp24|LOC100910979|Gipc1|
GO:0060588	negative regulation of lipoprotein lipid oxidation	biological_process	0.011039	1	1	237	1	20121	ENSRNOG00000048273	Apod|
GO:0031449	regulation of slow-twitch skeletal muscle fiber contraction	biological_process	0.01104	1	1	237	1	20121	ENSRNOG00000016983	Myh7|
GO:0007522	visceral muscle development	biological_process	0.011046	1	1	237	1	20121	ENSRNOG00000025757	Myh6|
GO:2000212	negative regulation of glutamate metabolic process	biological_process	0.011047	1	1	237	1	20121	ENSRNOG00000020407	Atcay|
GO:0047315	kynurenine-glyoxylate transaminase activity	molecular_function	0.011049	1	1	237	1	20121	ENSRNOG00000043426	Kyat3|
GO:2000629	negative regulation of miRNA metabolic process	biological_process	0.011049	1	1	237	1	20121	ENSRNOG00000000190	Ep300|
GO:0034718	SMN-Gemin2 complex	cellular_component	0.011049	1	1	237	1	20121	ENSRNOG00000002645	Gemin5|
GO:0090282	positive regulation of transcription involved in G2/M transition of mitotic cell cycle	biological_process	0.011049	1	1	237	1	20121	ENSRNOG00000010259	Esrrb|
GO:1900114	positive regulation of histone H3-K9 trimethylation	biological_process	0.011049	1	1	237	1	20121	ENSRNOG00000056659	Mecp2|
GO:0001096	TFIIF-class transcription factor binding	molecular_function	0.011049	1	1	237	1	20121	ENSRNOG00000061474	Ctdp1|
GO:0006238	CMP salvage	biological_process	0.011049	1	1	237	1	20121	ENSRNOG00000003917	Uck2|
GO:0009224	CMP biosynthetic process	biological_process	0.011049	1	1	237	1	20121	ENSRNOG00000003917	Uck2|
GO:0046035	CMP metabolic process	biological_process	0.011049	1	1	237	1	20121	ENSRNOG00000003917	Uck2|
GO:0000105	histidine biosynthetic process	biological_process	0.011049	1	1	237	1	20121	ENSRNOG00000021347	Mthfd2l|
GO:0008705	methionine synthase activity	molecular_function	0.011049	1	1	237	1	20121	ENSRNOG00000017593	Mtr|
GO:0042084	5-methyltetrahydrofolate-dependent methyltransferase activity	molecular_function	0.011049	1	1	237	1	20121	ENSRNOG00000017593	Mtr|
GO:0001985	negative regulation of heart rate involved in baroreceptor response to increased systemic arterial blood pressure	biological_process	0.011049	1	1	237	1	20121	ENSRNOG00000009522	Adra1a|
GO:1900729	regulation of adenylate cyclase-inhibiting opioid receptor signaling pathway	biological_process	0.011049	1	1	237	1	20121	ENSRNOG00000048449	Itgb3|
GO:1900731	positive regulation of adenylate cyclase-inhibiting opioid receptor signaling pathway	biological_process	0.011049	1	1	237	1	20121	ENSRNOG00000048449	Itgb3|
GO:2000476	positive regulation of opioid receptor signaling pathway	biological_process	0.011049	1	1	237	1	20121	ENSRNOG00000048449	Itgb3|
GO:0061141	lung ciliated cell differentiation	biological_process	0.011049	1	1	237	1	20121	ENSRNOG00000009795	Nfib|
GO:2000795	negative regulation of epithelial cell proliferation involved in lung morphogenesis	biological_process	0.011049	1	1	237	1	20121	ENSRNOG00000009795	Nfib|
GO:0043924	suramin binding	molecular_function	0.011049	1	1	237	1	20121	ENSRNOG00000017060	Ryr2|
GO:0048857	neural nucleus development	biological_process	0.01109	1	2	237	16	20121	ENSRNOG00000032574,ENSRNOG00000009795	Scrib|Nfib|
GO:0048738	cardiac muscle tissue development	biological_process	0.011201	1	6	237	174	20121	ENSRNOG00000016983,ENSRNOG00000050190,ENSRNOG00000025757,ENSRNOG00000018943,ENSRNOG00000061474,ENSRNOG00000017060	Myh7|Eng|Myh6|Tnnc1|Ctdp1|Ryr2|
GO:0008353	RNA polymerase II carboxy-terminal domain kinase activity	molecular_function	0.01128	1	2	237	15	20121	ENSRNOG00000012360,ENSRNOG00000022586	Gtf2h1|Cdk9|
GO:0071216	cellular response to biotic stimulus	biological_process	0.011419	1	6	237	178	20121	ENSRNOG00000002792,ENSRNOG00000028043,ENSRNOG00000039852,ENSRNOG00000060869,ENSRNOG00000042195,ENSRNOG00000003928	Cxcl2|Cxcl3|Cactin|Irak1|Pabpn1|Tmco1|
GO:0051893	regulation of focal adhesion assembly	biological_process	0.011525	1	3	237	43	20121	ENSRNOG00000048273,ENSRNOG00000020383,ENSRNOG00000034177	Apod|Dapk3|Efna5|
GO:0090109	regulation of cell-substrate junction assembly	biological_process	0.011525	1	3	237	43	20121	ENSRNOG00000034177,ENSRNOG00000020383,ENSRNOG00000048273	Efna5|Dapk3|Apod|
GO:0000146	microfilament motor activity	molecular_function	0.011597	1	2	237	15	20121	ENSRNOG00000016983,ENSRNOG00000025757	Myh7|Myh6|
GO:0043226	organelle	cellular_component	0.011643	1	135	237	11337	20121	ENSRNOG00000007340,ENSRNOG00000019549,ENSRNOG00000030264,ENSRNOG00000004131,ENSRNOG00000012565,ENSRNOG00000036842,ENSRNOG00000016983,ENSRNOG00000050675,ENSRNOG00000012360,ENSRNOG00000012580,ENSRNOG00000031349,ENSRNOG00000009711,ENSRNOG00000010259,ENSRNOG00000049056,ENSRNOG00000013898,ENSRNOG00000036835,ENSRNOG00000039315,ENSRNOG00000060869,ENSRNOG00000000279,ENSRNOG00000023828,ENSRNOG00000018952,…	Dcp1b|Akap12|Fam83h|Pkn1|Cln8|Smug1|Myh7|Myl4|Gtf2h1|Ccdc141|AABR07026842.1|Hepacam2|Esrrb|Ak1|Cdca4|Copz1|Cfap157|Irak1|Rtn4ip1|LOC680875|Sema3g|Pbrm1|Pias4|Adra1a|Mrpl54|Igtp|Atp5c1|St6galnac6|Nmrk2|Polg2|RGD1563091|Fpgs|Tmco1|Mecp2|Nup43|Xrcc4|Milr1|Procr|Cactin|Nfe2|Pip5k1c|Uqcc1|Ndufb7|Gabpa|Gtf2b|Ap1g2|L3mbtl2|Rpl6-ps1|Tecr|Dpysl2|Tjp3|Ddx5|Apod|Itih2|Ngdn|Slc22a17|Scoc|Ctdp1|Vps50|Rangap1|…
GO:0048638	regulation of developmental growth	biological_process	0.011766	1	6	237	175	20121	ENSRNOG00000025757,ENSRNOG00000034177,ENSRNOG00000009625,ENSRNOG00000000190,ENSRNOG00000061474,ENSRNOG00000018952	Myh6|Efna5|Dpysl2|Ep300|Ctdp1|Sema3g|
GO:0019901	protein kinase binding	molecular_function	0.011787	1	11	237	464	20121	ENSRNOG00000011341,ENSRNOG00000017060,ENSRNOG00000046772,ENSRNOG00000015420,ENSRNOG00000030264,ENSRNOG00000000190,ENSRNOG00000009625,ENSRNOG00000022586,ENSRNOG00000004131,ENSRNOG00000016291,ENSRNOG00000020266	Rictor|Ryr2|Fam83c|Stxbp1|Fam83h|Ep300|Dpysl2|Cdk9|Pkn1|Marveld3|Eef2|
GO:0034330	cell junction organization	biological_process	0.012032	1	6	237	175	20121	ENSRNOG00000034177,ENSRNOG00000023781,ENSRNOG00000020383,ENSRNOG00000016291,ENSRNOG00000048273,ENSRNOG00000048449	Efna5|Plec|Dapk3|Marveld3|Apod|Itgb3|
GO:0001573	ganglioside metabolic process	biological_process	0.012135	1	2	237	16	20121	ENSRNOG00000006569,ENSRNOG00000046984	Itgb8|St6galnac6|
GO:0005622	intracellular	cellular_component	0.01244	1	148	237	12665	20121	ENSRNOG00000027039,ENSRNOG00000060063,ENSRNOG00000036836,ENSRNOG00000042195,ENSRNOG00000019582,ENSRNOG00000037220,ENSRNOG00000017593,ENSRNOG00000016108,ENSRNOG00000056956,ENSRNOG00000016291,ENSRNOG00000022586,ENSRNOG00000001603,ENSRNOG00000028566,ENSRNOG00000049484,ENSRNOG00000011488,ENSRNOG00000049497,ENSRNOG00000026690,ENSRNOG00000009960,ENSRNOG00000011672,ENSRNOG00000002682,ENSRNOG00000002645,…	Mrpl22|Naa10|AABR07058937.1|Pabpn1|Mthfd1l|Rpl5l1|Mtr|Phlpp2|Thap1|Marveld3|Cdk9|N6amt1|Pld4|Atp9a|Sergef|Eif6|Kin|Puf60|Tph1|Zfp692|Gemin5|Ep300|Zfhx2|Glrx5|Ahnak2|Thtpa|Rictor|Dapk3|Pomk|Tor2a|Stxbp1|AC102976.1|Rcor1|Mthfd2l|Syne3|Mttp|Eef2|Mmp24|LOC100910979|Gipc1|Atcay|Creb3l3|Tex2|LOC100911993|Ryr2|LOC100359503|Kyat3|Trmt10a|Zfp672|Qrsl1|Bcl2l2|Scrib|Hcfc1|Gm17067|MGC105567|Fcer1a|Fnta|Cdc27…
GO:0051239	regulation of multicellular organismal process	biological_process	0.012477	1	37	237	2408	20121	ENSRNOG00000018434,ENSRNOG00000002802,ENSRNOG00000017060,ENSRNOG00000056659,ENSRNOG00000016983,ENSRNOG00000039852,ENSRNOG00000050190,ENSRNOG00000048449,ENSRNOG00000003864,ENSRNOG00000019330,ENSRNOG00000034177,ENSRNOG00000053205,ENSRNOG00000011672,ENSRNOG00000049497,ENSRNOG00000050675,ENSRNOG00000009625,ENSRNOG00000022586,ENSRNOG00000016291,ENSRNOG00000061474,ENSRNOG00000012175,ENSRNOG00000016828,…	Stab1|Cxcl1|Ryr2|Mecp2|Myh7|Cactin|Eng|Itgb3|Gipc1|Procr|Efna5|Gabpa|Tph1|Eif6|Myl4|Dpysl2|Cdk9|Marveld3|Ctdp1|Nfatc2|Cmtm5|Irak1|Fcer1a|Apod|Chadl|Ep300|Nfib|Jph4|Sema3g|Stxbp1|Adra1a|Nmrk2|Map2k2|Myh6|Nisch|Tnnc1|Ptgdr2|
GO:0019226	transmission of nerve impulse	biological_process	0.012721	1	15	237	739	20121	ENSRNOG00000012561,ENSRNOG00000009625,ENSRNOG00000018823,ENSRNOG00000036631,ENSRNOG00000003864,ENSRNOG00000012573,ENSRNOG00000012565,ENSRNOG00000034177,ENSRNOG00000020466,ENSRNOG00000025589,ENSRNOG00000032574,ENSRNOG00000014462,ENSRNOG00000015420,ENSRNOG00000056659,ENSRNOG00000009522	Arhgef10|Dpysl2|Nisch|Ptgdr2|Gipc1|Dlgap2|Cln8|Efna5|Apba3|Jph4|Scrib|Fnta|Stxbp1|Mecp2|Adra1a|
GO:0043302	positive regulation of leukocyte degranulation	biological_process	0.01351	1	2	237	17	20121	ENSRNOG00000015420,ENSRNOG00000009177	Stxbp1|Fcer1a|
GO:0050884	neuromuscular process controlling posture	biological_process	0.013657	1	2	237	17	20121	ENSRNOG00000056659,ENSRNOG00000012565	Mecp2|Cln8|
GO:0070816	phosphorylation of RNA polymerase II C-terminal domain	biological_process	0.013659	1	2	237	17	20121	ENSRNOG00000022586,ENSRNOG00000012360	Cdk9|Gtf2h1|
GO:0016646	oxidoreductase activity, acting on the CH-NH group of donors, NAD or NADP as acceptor	molecular_function	0.013834	1	2	237	17	20121	ENSRNOG00000019582,ENSRNOG00000021347	Mthfd1l|Mthfd2l|
GO:0017111	nucleoside-triphosphatase activity	molecular_function	0.013901	1	15	237	743	20121	ENSRNOG00000038955,ENSRNOG00000012360,ENSRNOG00000030680,ENSRNOG00000001551,ENSRNOG00000046839,ENSRNOG00000019223,ENSRNOG00000018105,ENSRNOG00000027008,ENSRNOG00000019542,ENSRNOG00000020266,ENSRNOG00000049893,ENSRNOG00000016983,ENSRNOG00000025757,ENSRNOG00000049484,ENSRNOG00000038960	MGC105567|Gtf2h1|Ddx5|Atp5j|LOC102555392|Atp5c1|Thtpa|Igtp|LOC100910979|Eef2|LOC100910934|Myh7|Myh6|Atp9a|RGD1309362|
GO:0001952	regulation of cell-matrix adhesion	biological_process	0.01393	1	4	237	85	20121	ENSRNOG00000020383,ENSRNOG00000048273,ENSRNOG00000048449,ENSRNOG00000034177	Dapk3|Apod|Itgb3|Efna5|
GO:0070252	actin-mediated cell contraction	biological_process	0.014135	1	3	237	47	20121	ENSRNOG00000018943,ENSRNOG00000017060,ENSRNOG00000016983	Tnnc1|Ryr2|Myh7|
GO:0051084	'de novo' posttranslational protein folding	biological_process	0.014137	1	2	237	18	20121	ENSRNOG00000021824,ENSRNOG00000022514	Dnajb1|Tor2a|
GO:0031324	negative regulation of cellular metabolic process	biological_process	0.014214	1	27	237	1652	20121	ENSRNOG00000020383,ENSRNOG00000056956,ENSRNOG00000010259,ENSRNOG00000022586,ENSRNOG00000020161,ENSRNOG00000049497,ENSRNOG00000020230,ENSRNOG00000051948,ENSRNOG00000008067,ENSRNOG00000036841,ENSRNOG00000019223,ENSRNOG00000053205,ENSRNOG00000029535,ENSRNOG00000031349,ENSRNOG00000021824,ENSRNOG00000009795,ENSRNOG00000002682,ENSRNOG00000004131,ENSRNOG00000003864,ENSRNOG00000000190,ENSRNOG00000039852,…	Dapk3|Thap1|Esrrb|Cdk9|Zbtb7a|Eif6|Pias4|Hcfc1|Rcor1|Cbx5|Atp5c1|Gabpa|Nrbp2|AABR07026842.1|Dnajb1|Nfib|Zfp692|Pkn1|Gipc1|Ep300|Cactin|Eng|Atcay|Apod|Ddx5|Mecp2|Nfatc2|
GO:0032543	mitochondrial translation	biological_process	0.014235	1	3	237	49	20121	ENSRNOG00000013728,ENSRNOG00000026049,ENSRNOG00000048309	Polg2|Qrsl1|Uqcc1|
GO:0046653	tetrahydrofolate metabolic process	biological_process	0.014283	1	2	237	17	20121	ENSRNOG00000021347,ENSRNOG00000019582	Mthfd2l|Mthfd1l|
GO:0001976	neurological system process involved in regulation of systemic arterial blood pressure	biological_process	0.014556	1	2	237	18	20121	ENSRNOG00000056659,ENSRNOG00000009522	Mecp2|Adra1a|
GO:0032970	regulation of actin filament-based process	biological_process	0.014561	1	8	237	296	20121	ENSRNOG00000018943,ENSRNOG00000012561,ENSRNOG00000000190,ENSRNOG00000048449,ENSRNOG00000020383,ENSRNOG00000011341,ENSRNOG00000034177,ENSRNOG00000017060	Tnnc1|Arhgef10|Ep300|Itgb3|Dapk3|Rictor|Efna5|Ryr2|
GO:0000315	organellar large ribosomal subunit	cellular_component	0.014817	1	3	237	52	20121	ENSRNOG00000047563,ENSRNOG00000027039,ENSRNOG00000020464	Mrpl39|Mrpl22|Mrpl54|
GO:0005762	mitochondrial large ribosomal subunit	cellular_component	0.014817	1	3	237	52	20121	ENSRNOG00000020464,ENSRNOG00000027039,ENSRNOG00000047563	Mrpl54|Mrpl22|Mrpl39|
GO:0043501	skeletal muscle adaptation	biological_process	0.015095	1	2	237	18	20121	ENSRNOG00000016983,ENSRNOG00000018943	Myh7|Tnnc1|
GO:0019201	nucleotide kinase activity	molecular_function	0.015117	1	2	237	18	20121	ENSRNOG00000032574,ENSRNOG00000049056	Scrib|Ak1|
GO:0045576	mast cell activation	biological_process	0.0156	1	3	237	49	20121	ENSRNOG00000042524,ENSRNOG00000015420,ENSRNOG00000009177	Milr1|Stxbp1|Fcer1a|
GO:0008361	regulation of cell size	biological_process	0.015919	1	5	237	136	20121	ENSRNOG00000009625,ENSRNOG00000000190,ENSRNOG00000034177,ENSRNOG00000012565,ENSRNOG00000018952	Dpysl2|Ep300|Efna5|Cln8|Sema3g|
GO:0008016	regulation of heart contraction	biological_process	0.016031	1	5	237	139	20121	ENSRNOG00000009522,ENSRNOG00000050675,ENSRNOG00000017060,ENSRNOG00000016983,ENSRNOG00000025757	Adra1a|Myl4|Ryr2|Myh7|Myh6|
GO:0008092	cytoskeletal protein binding	molecular_function	0.016082	1	15	237	752	20121	ENSRNOG00000050675,ENSRNOG00000014462,ENSRNOG00000039315,ENSRNOG00000005287,ENSRNOG00000014275,ENSRNOG00000003864,ENSRNOG00000020266,ENSRNOG00000023781,ENSRNOG00000016983,ENSRNOG00000020407,ENSRNOG00000025757,ENSRNOG00000009625,ENSRNOG00000018943,ENSRNOG00000012561,ENSRNOG00000023828	Myl4|Fnta|Cfap157|Syne3|Hook3|Gipc1|Eef2|Plec|Myh7|Atcay|Myh6|Dpysl2|Tnnc1|Arhgef10|LOC680875|
GO:0008652	cellular amino acid biosynthetic process	biological_process	0.016208	1	4	237	90	20121	ENSRNOG00000017593,ENSRNOG00000050780,ENSRNOG00000021347,ENSRNOG00000019582	Mtr|Fpgs|Mthfd2l|Mthfd1l|
GO:0032588	trans-Golgi network membrane	cellular_component	0.016323	1	2	237	18	20121	ENSRNOG00000028566,ENSRNOG00000047028	Pld4|Mmp24|
GO:0006928	cellular component movement	biological_process	0.016386	1	24	237	1423	20121	ENSRNOG00000009795,ENSRNOG00000003864,ENSRNOG00000048449,ENSRNOG00000004131,ENSRNOG00000050190,ENSRNOG00000016983,ENSRNOG00000048273,ENSRNOG00000030264,ENSRNOG00000017060,ENSRNOG00000012175,ENSRNOG00000002802,ENSRNOG00000020383,ENSRNOG00000016291,ENSRNOG00000014628,ENSRNOG00000002792,ENSRNOG00000018943,ENSRNOG00000009625,ENSRNOG00000028043,ENSRNOG00000018823,ENSRNOG00000020005,ENSRNOG00000025757,…	Nfib|Gipc1|Itgb3|Pkn1|Eng|Myh7|Apod|Fam83h|Ryr2|Nfatc2|Cxcl1|Dapk3|Marveld3|Pomk|Cxcl2|Tnnc1|Dpysl2|Cxcl3|Nisch|Map2k2|Myh6|Scrib|Ccdc141|Efna5|
GO:0016053	organic acid biosynthetic process	biological_process	0.016646	1	7	237	245	20121	ENSRNOG00000021808,ENSRNOG00000019582,ENSRNOG00000050780,ENSRNOG00000021347,ENSRNOG00000049497,ENSRNOG00000017593,ENSRNOG00000009177	Tecr|Mthfd1l|Fpgs|Mthfd2l|Eif6|Mtr|Fcer1a|
GO:0046394	carboxylic acid biosynthetic process	biological_process	0.016646	1	7	237	245	20121	ENSRNOG00000009177,ENSRNOG00000049497,ENSRNOG00000017593,ENSRNOG00000021347,ENSRNOG00000050780,ENSRNOG00000019582,ENSRNOG00000021808	Fcer1a|Eif6|Mtr|Mthfd2l|Fpgs|Mthfd1l|Tecr|
GO:0005525	GTP binding	molecular_function	0.016687	1	9	237	371	20121	ENSRNOG00000038955,ENSRNOG00000046839,ENSRNOG00000048302,ENSRNOG00000038957,ENSRNOG00000027008,ENSRNOG00000019542,ENSRNOG00000020266,ENSRNOG00000049893,ENSRNOG00000038960	MGC105567|LOC102555392|LOC100910979|RGD1305184|Igtp|LOC100910979|Eef2|LOC100910934|RGD1309362|
GO:0070947	neutrophil mediated killing of fungus	biological_process	0.017203	1	1	237	2	20121	ENSRNOG00000002802	Cxcl1|
GO:0035064	methylated histone residue binding	molecular_function	0.017816	1	3	237	53	20121	ENSRNOG00000036841,ENSRNOG00000031349,ENSRNOG00000024743	Cbx5|AABR07026842.1|L3mbtl2|
GO:0009116	nucleoside metabolic process	biological_process	0.018101	1	14	237	698	20121	ENSRNOG00000019223,ENSRNOG00000031789,ENSRNOG00000017060,ENSRNOG00000032574,ENSRNOG00000001551,ENSRNOG00000021824,ENSRNOG00000011341,ENSRNOG00000034177,ENSRNOG00000054560,ENSRNOG00000050675,ENSRNOG00000003917,ENSRNOG00000018943,ENSRNOG00000025757,ENSRNOG00000016983	Atp5c1|Rangap1|Ryr2|Scrib|Atp5j|Dnajb1|Rictor|Efna5|Sh2d3c|Myl4|Uck2|Tnnc1|Myh6|Myh7|
GO:1901135	carbohydrate derivative metabolic process	biological_process	0.018831	1	23	237	1365	20121	ENSRNOG00000003917,ENSRNOG00000018943,ENSRNOG00000025757,ENSRNOG00000054765,ENSRNOG00000049614,ENSRNOG00000046984,ENSRNOG00000014628,ENSRNOG00000019223,ENSRNOG00000006569,ENSRNOG00000001551,ENSRNOG00000032574,ENSRNOG00000021824,ENSRNOG00000034177,ENSRNOG00000054560,ENSRNOG00000050675,ENSRNOG00000000190,ENSRNOG00000016983,ENSRNOG00000019299,ENSRNOG00000031789,ENSRNOG00000017060,ENSRNOG00000011341,…	Uck2|Tnnc1|Myh6|Renbp|AABR07028488.1|St6galnac6|Pomk|Atp5c1|Itgb8|Atp5j|Scrib|Dnajb1|Efna5|Sh2d3c|Myl4|Ep300|Myh7|Edem2|Rangap1|Ryr2|Rictor|Itih2|Akap12|
GO:0050905	neuromuscular process	biological_process	0.018865	1	4	237	96	20121	ENSRNOG00000025589,ENSRNOG00000014628,ENSRNOG00000056659,ENSRNOG00000012565	Jph4|Pomk|Mecp2|Cln8|
GO:0048523	negative regulation of cellular process	biological_process	0.018943	1	48	237	3403	20121	ENSRNOG00000049056,ENSRNOG00000022586,ENSRNOG00000010259,ENSRNOG00000016291,ENSRNOG00000056956,ENSRNOG00000042848,ENSRNOG00000031349,ENSRNOG00000034177,ENSRNOG00000053205,ENSRNOG00000032574,ENSRNOG00000051948,ENSRNOG00000015732,ENSRNOG00000049497,ENSRNOG00000011488,ENSRNOG00000020407,ENSRNOG00000039852,ENSRNOG00000050190,ENSRNOG00000003864,ENSRNOG00000048449,ENSRNOG00000004131,ENSRNOG00000047028,…	Ak1|Cdk9|Esrrb|Marveld3|Thap1|Jam2|AABR07026842.1|Efna5|Gabpa|Scrib|Hcfc1|Bcl2l2|Eif6|Sergef|Atcay|Cactin|Eng|Gipc1|Itgb3|Pkn1|Mmp24|Cln8|Milr1|Mecp2|Nmrk2|Zbtb7a|Nisch|Ptgdr2|Dapk3|Nrbp2|Dnajb1|Atp5c1|Cbx5|Rcor1|Pias4|Pbrm1|Sema3g|Stxbp1|Adra1a|Chadl|Ep300|Zfp692|Nfib|Nfatc2|Ctdp1|Cmtm5|Ddx5|Apod|
GO:0061387	regulation of extent of cell growth	biological_process	0.019009	1	4	237	94	20121	ENSRNOG00000000190,ENSRNOG00000009625,ENSRNOG00000034177,ENSRNOG00000018952	Ep300|Dpysl2|Efna5|Sema3g|
GO:0001997	positive regulation of the force of heart contraction by epinephrine-norepinephrine	biological_process	0.019407	1	1	237	2	20121	ENSRNOG00000009522	Adra1a|
GO:0003099	positive regulation of the force of heart contraction by chemical signal	biological_process	0.019407	1	1	237	2	20121	ENSRNOG00000009522	Adra1a|
GO:0001994	norepinephrine-epinephrine vasoconstriction involved in regulation of systemic arterial blood pressure	biological_process	0.019418	1	1	237	2	20121	ENSRNOG00000009522	Adra1a|
GO:0005540	hyaluronic acid binding	molecular_function	0.019436	1	2	237	20	20121	ENSRNOG00000029212,ENSRNOG00000018434	Vcan|Stab1|
GO:0070960	positive regulation of neutrophil mediated cytotoxicity	biological_process	0.019485	1	1	237	2	20121	ENSRNOG00000002802	Cxcl1|
GO:0070961	positive regulation of neutrophil mediated killing of symbiont cell	biological_process	0.019485	1	1	237	2	20121	ENSRNOG00000002802	Cxcl1|
GO:0004958	prostaglandin F receptor activity	molecular_function	0.019491	1	1	237	2	20121	ENSRNOG00000036631	Ptgdr2|
GO:0048747	muscle fiber development	biological_process	0.01951	1	5	237	146	20121	ENSRNOG00000014462,ENSRNOG00000016828,ENSRNOG00000012175,ENSRNOG00000042897,ENSRNOG00000025757	Fnta|Cmtm5|Nfatc2|Nmrk2|Myh6|
GO:0009067	aspartate family amino acid biosynthetic process	biological_process	0.019513	1	2	237	20	20121	ENSRNOG00000021347,ENSRNOG00000017593	Mthfd2l|Mtr|
GO:0000703	oxidized pyrimidine nucleobase lesion DNA N-glycosylase activity	molecular_function	0.019765	1	1	237	2	20121	ENSRNOG00000036842	Smug1|
GO:0014737	positive regulation of muscle atrophy	biological_process	0.019899	1	1	237	2	20121	ENSRNOG00000000190	Ep300|
GO:0009257	10-formyltetrahydrofolate biosynthetic process	biological_process	0.020023	1	1	237	2	20121	ENSRNOG00000019582	Mthfd1l|
GO:0005789	endoplasmic reticulum membrane	cellular_component	0.020166	1	12	237	572	20121	ENSRNOG00000032202,ENSRNOG00000038955,ENSRNOG00000003928,ENSRNOG00000017060,ENSRNOG00000046839,ENSRNOG00000027008,ENSRNOG00000019542,ENSRNOG00000012565,ENSRNOG00000014628,ENSRNOG00000038960,ENSRNOG00000021808,ENSRNOG00000049893	Creb3l3|MGC105567|Tmco1|Ryr2|LOC102555392|Igtp|LOC100910979|Cln8|Pomk|RGD1309362|Tecr|LOC100910934|
GO:0002086	diaphragm contraction	biological_process	0.020174	1	1	237	2	20121	ENSRNOG00000018943	Tnnc1|
GO:0032972	regulation of muscle filament sliding speed	biological_process	0.020179	1	1	237	2	20121	ENSRNOG00000018943	Tnnc1|
GO:0042357	thiamine diphosphate metabolic process	biological_process	0.020305	1	1	237	2	20121	ENSRNOG00000018105	Thtpa|
GO:0060689	cell differentiation involved in salivary gland development	biological_process	0.020572	1	1	237	2	20121	ENSRNOG00000009795	Nfib|
GO:0072521	purine-containing compound metabolic process	biological_process	0.020613	1	16	237	858	20121	ENSRNOG00000011341,ENSRNOG00000031789,ENSRNOG00000017060,ENSRNOG00000019549,ENSRNOG00000016983,ENSRNOG00000019582,ENSRNOG00000054560,ENSRNOG00000034177,ENSRNOG00000021824,ENSRNOG00000032574,ENSRNOG00000001551,ENSRNOG00000021347,ENSRNOG00000019223,ENSRNOG00000050675,ENSRNOG00000025757,ENSRNOG00000018943	Rictor|Rangap1|Ryr2|Akap12|Myh7|Mthfd1l|Sh2d3c|Efna5|Dnajb1|Scrib|Atp5j|Mthfd2l|Atp5c1|Myl4|Myh6|Tnnc1|
GO:0051146	striated muscle cell differentiation	biological_process	0.020738	1	8	237	319	20121	ENSRNOG00000025757,ENSRNOG00000042897,ENSRNOG00000000190,ENSRNOG00000020266,ENSRNOG00000012175,ENSRNOG00000061474,ENSRNOG00000016828,ENSRNOG00000014462	Myh6|Nmrk2|Ep300|Eef2|Nfatc2|Ctdp1|Cmtm5|Fnta|
GO:0001983	baroreceptor response to increased systemic arterial blood pressure	biological_process	0.02074	1	1	237	2	20121	ENSRNOG00000009522	Adra1a|
GO:2000767	positive regulation of cytoplasmic translation	biological_process	0.020858	1	1	237	2	20121	ENSRNOG00000020266	Eef2|
GO:0014047	glutamate secretion	biological_process	0.020863	1	2	237	21	20121	ENSRNOG00000009625,ENSRNOG00000003864	Dpysl2|Gipc1|
GO:0046900	tetrahydrofolylpolyglutamate metabolic process	biological_process	0.020967	1	1	237	2	20121	ENSRNOG00000050780	Fpgs|
GO:0001306	age-dependent response to oxidative stress	biological_process	0.021019	1	1	237	2	20121	ENSRNOG00000012565	Cln8|
GO:0007571	age-dependent general metabolic decline	biological_process	0.021019	1	1	237	2	20121	ENSRNOG00000012565	Cln8|
GO:0055086	nucleobase-containing small molecule metabolic process	biological_process	0.021034	1	18	237	1005	20121	ENSRNOG00000003917,ENSRNOG00000018943,ENSRNOG00000025757,ENSRNOG00000049056,ENSRNOG00000050675,ENSRNOG00000019223,ENSRNOG00000021347,ENSRNOG00000032574,ENSRNOG00000001551,ENSRNOG00000021824,ENSRNOG00000054560,ENSRNOG00000034177,ENSRNOG00000019582,ENSRNOG00000016983,ENSRNOG00000019549,ENSRNOG00000017060,ENSRNOG00000031789,ENSRNOG00000011341	Uck2|Tnnc1|Myh6|Ak1|Myl4|Atp5c1|Mthfd2l|Scrib|Atp5j|Dnajb1|Sh2d3c|Efna5|Mthfd1l|Myh7|Akap12|Ryr2|Rangap1|Rictor|
GO:0016462	pyrophosphatase activity	molecular_function	0.02104	1	15	237	783	20121	ENSRNOG00000016983,ENSRNOG00000049893,ENSRNOG00000038960,ENSRNOG00000049484,ENSRNOG00000025757,ENSRNOG00000020266,ENSRNOG00000019542,ENSRNOG00000027008,ENSRNOG00000046839,ENSRNOG00000001551,ENSRNOG00000019223,ENSRNOG00000018105,ENSRNOG00000030680,ENSRNOG00000012360,ENSRNOG00000038955	Myh7|LOC100910934|RGD1309362|Atp9a|Myh6|Eef2|LOC100910979|Igtp|LOC102555392|Atp5j|Atp5c1|Thtpa|Ddx5|Gtf2h1|MGC105567|
GO:0033613	activating transcription factor binding	molecular_function	0.021059	1	3	237	55	20121	ENSRNOG00000000190,ENSRNOG00000051948,ENSRNOG00000053205	Ep300|Hcfc1|Gabpa|
GO:0032561	guanyl ribonucleotide binding	molecular_function	0.021085	1	9	237	386	20121	ENSRNOG00000038955,ENSRNOG00000046839,ENSRNOG00000048302,ENSRNOG00000027008,ENSRNOG00000038957,ENSRNOG00000019542,ENSRNOG00000020266,ENSRNOG00000049893,ENSRNOG00000038960	MGC105567|LOC102555392|LOC100910979|Igtp|RGD1305184|LOC100910979|Eef2|LOC100910934|RGD1309362|
GO:0042223	interleukin-3 biosynthetic process	biological_process	0.021098	1	1	237	2	20121	ENSRNOG00000009177	Fcer1a|
GO:0045399	regulation of interleukin-3 biosynthetic process	biological_process	0.021098	1	1	237	2	20121	ENSRNOG00000009177	Fcer1a|
GO:0045401	positive regulation of interleukin-3 biosynthetic process	biological_process	0.021098	1	1	237	2	20121	ENSRNOG00000009177	Fcer1a|
GO:0045425	positive regulation of granulocyte macrophage colony-stimulating factor biosynthetic process	biological_process	0.021098	1	1	237	2	20121	ENSRNOG00000009177	Fcer1a|
GO:0030029	actin filament-based process	biological_process	0.021238	1	12	237	573	20121	ENSRNOG00000000894,ENSRNOG00000017060,ENSRNOG00000034177,ENSRNOG00000011341,ENSRNOG00000020383,ENSRNOG00000048449,ENSRNOG00000012561,ENSRNOG00000000190,ENSRNOG00000018943,ENSRNOG00000018823,ENSRNOG00000016983,ENSRNOG00000025757	Fry|Ryr2|Efna5|Rictor|Dapk3|Itgb3|Arhgef10|Ep300|Tnnc1|Nisch|Myh7|Myh6|
GO:0035500	MH2 domain binding	molecular_function	0.021408	1	1	237	2	20121	ENSRNOG00000030680	Ddx5|
GO:0019001	guanyl nucleotide binding	molecular_function	0.021414	1	9	237	387	20121	ENSRNOG00000049893,ENSRNOG00000038960,ENSRNOG00000020266,ENSRNOG00000019542,ENSRNOG00000046839,ENSRNOG00000048302,ENSRNOG00000038957,ENSRNOG00000027008,ENSRNOG00000038955	LOC100910934|RGD1309362|Eef2|LOC100910979|LOC102555392|LOC100910979|RGD1305184|Igtp|MGC105567|
GO:1901657	glycosyl compound metabolic process	biological_process	0.021536	1	14	237	714	20121	ENSRNOG00000050675,ENSRNOG00000001551,ENSRNOG00000032574,ENSRNOG00000017060,ENSRNOG00000031789,ENSRNOG00000019223,ENSRNOG00000054560,ENSRNOG00000034177,ENSRNOG00000011341,ENSRNOG00000021824,ENSRNOG00000018943,ENSRNOG00000003917,ENSRNOG00000016983,ENSRNOG00000025757	Myl4|Atp5j|Scrib|Ryr2|Rangap1|Atp5c1|Sh2d3c|Efna5|Rictor|Dnajb1|Tnnc1|Uck2|Myh7|Myh6|
GO:0031038	myosin II filament organization	biological_process	0.021548	1	1	237	2	20121	ENSRNOG00000020383	Dapk3|
GO:0043519	regulation of myosin II filament organization	biological_process	0.021548	1	1	237	2	20121	ENSRNOG00000020383	Dapk3|
GO:0044428	nuclear part	cellular_component	0.021581	1	48	237	3412	20121	ENSRNOG00000049505,ENSRNOG00000013602,ENSRNOG00000029966,ENSRNOG00000042195,ENSRNOG00000060063,ENSRNOG00000036842,ENSRNOG00000039852,ENSRNOG00000036837,ENSRNOG00000020577,ENSRNOG00000049497,ENSRNOG00000011488,ENSRNOG00000012360,ENSRNOG00000009960,ENSRNOG00000053205,ENSRNOG00000011135,ENSRNOG00000051948,ENSRNOG00000032574,ENSRNOG00000026690,ENSRNOG00000022586,ENSRNOG00000010259,ENSRNOG00000056956,…	Nup43|LOC100911993|Xrcc4|Pabpn1|Naa10|Smug1|Cactin|Nfe2|Pip5k1c|Eif6|Sergef|Gtf2h1|Puf60|Gabpa|Gtf2b|Hcfc1|Scrib|Kin|Cdk9|Esrrb|Thap1|Zfp672|Trmt10a|Cdca4|Ddx5|Cdc27|Ngdn|Nfatc2|Rangap1|Scoc|Ctdp1|Gemin5|Zfp692|Nfib|Ccdc86|Ep300|Pias4|Pbrm1|Stxbp1|Adra1a|Syne3|Atp5c1|Cbx5|Rcor1|Bdh1|Dapk3|Xpo6|Nmrk2|
GO:0006587	serotonin biosynthetic process from tryptophan	biological_process	0.021655	1	1	237	2	20121	ENSRNOG00000011672	Tph1|
GO:0034750	Scrib-APC-beta-catenin complex	cellular_component	0.021693	1	1	237	2	20121	ENSRNOG00000032574	Scrib|
GO:0071931	positive regulation of transcription involved in G1/S phase of mitotic cell cycle	biological_process	0.0217	1	1	237	2	20121	ENSRNOG00000010259	Esrrb|
GO:0051284	positive regulation of sequestering of calcium ion	biological_process	0.021708	1	1	237	2	20121	ENSRNOG00000017060	Ryr2|
GO:0010460	positive regulation of heart rate	biological_process	0.021725	1	2	237	22	20121	ENSRNOG00000017060,ENSRNOG00000009522	Ryr2|Adra1a|
GO:2000098	negative regulation of smooth muscle cell-matrix adhesion	biological_process	0.021763	1	1	237	2	20121	ENSRNOG00000048273	Apod|
GO:0001300	chronological cell aging	biological_process	0.021773	1	1	237	2	20121	ENSRNOG00000050190	Eng|
GO:0004820	glycine-tRNA ligase activity	molecular_function	0.021777	1	1	237	2	20121	ENSRNOG00000013728	Polg2|
GO:0006426	glycyl-tRNA aminoacylation	biological_process	0.021777	1	1	237	2	20121	ENSRNOG00000013728	Polg2|
GO:0071222	cellular response to lipopolysaccharide	biological_process	0.021807	1	5	237	151	20121	ENSRNOG00000042195,ENSRNOG00000060869,ENSRNOG00000039852,ENSRNOG00000028043,ENSRNOG00000002792	Pabpn1|Irak1|Cactin|Cxcl3|Cxcl2|
GO:0043299	leukocyte degranulation	biological_process	0.02181	1	3	237	56	20121	ENSRNOG00000015420,ENSRNOG00000009177,ENSRNOG00000042524	Stxbp1|Fcer1a|Milr1|
GO:0003924	GTPase activity	molecular_function	0.021844	1	7	237	264	20121	ENSRNOG00000038955,ENSRNOG00000020266,ENSRNOG00000019542,ENSRNOG00000049893,ENSRNOG00000038960,ENSRNOG00000027008,ENSRNOG00000046839	MGC105567|Eef2|LOC100910979|LOC100910934|RGD1309362|Igtp|LOC102555392|
GO:0004487	methylenetetrahydrofolate dehydrogenase (NAD+) activity	molecular_function	0.021846	1	1	237	2	20121	ENSRNOG00000021347	Mthfd2l|
GO:0030622	U4atac snRNA binding	molecular_function	0.021853	1	1	237	2	20121	ENSRNOG00000002645	Gemin5|
GO:0071133	alpha9-beta1 integrin-ADAM8 complex	cellular_component	0.021885	1	1	237	2	20121	ENSRNOG00000048449	Itgb3|
GO:0016818	hydrolase activity, acting on acid anhydrides, in phosphorus-containing anhydrides	molecular_function	0.021905	1	15	237	787	20121	ENSRNOG00000046839,ENSRNOG00000001551,ENSRNOG00000018105,ENSRNOG00000019223,ENSRNOG00000027008,ENSRNOG00000038955,ENSRNOG00000012360,ENSRNOG00000030680,ENSRNOG00000016983,ENSRNOG00000049893,ENSRNOG00000038960,ENSRNOG00000049484,ENSRNOG00000025757,ENSRNOG00000019542,ENSRNOG00000020266	LOC102555392|Atp5j|Thtpa|Atp5c1|Igtp|MGC105567|Gtf2h1|Ddx5|Myh7|LOC100910934|RGD1309362|Atp9a|Myh6|LOC100910979|Eef2|
GO:0034439	lipoprotein lipid oxidation	biological_process	0.021909	1	1	237	2	20121	ENSRNOG00000048273	Apod|
GO:0060587	regulation of lipoprotein lipid oxidation	biological_process	0.021909	1	1	237	2	20121	ENSRNOG00000048273	Apod|
GO:0014724	regulation of twitch skeletal muscle contraction	biological_process	0.021928	1	1	237	2	20121	ENSRNOG00000016983	Myh7|
GO:0014728	regulation of the force of skeletal muscle contraction	biological_process	0.021928	1	1	237	2	20121	ENSRNOG00000016983	Myh7|
GO:0014862	regulation of skeletal muscle contraction by chemo-mechanical energy conversion	biological_process	0.021928	1	1	237	2	20121	ENSRNOG00000016983	Myh7|
GO:2000474	regulation of opioid receptor signaling pathway	biological_process	0.021937	1	1	237	2	20121	ENSRNOG00000048449	Itgb3|
GO:0005953	CAAX-protein geranylgeranyltransferase complex	cellular_component	0.021961	1	1	237	2	20121	ENSRNOG00000014462	Fnta|
GO:0004660	protein farnesyltransferase activity	molecular_function	0.021961	1	1	237	2	20121	ENSRNOG00000014462	Fnta|
GO:0005965	protein farnesyltransferase complex	cellular_component	0.021961	1	1	237	2	20121	ENSRNOG00000014462	Fnta|
GO:0003858	3-hydroxybutyrate dehydrogenase activity	molecular_function	0.021964	1	1	237	2	20121	ENSRNOG00000001736	Bdh1|
GO:2000405	negative regulation of T cell migration	biological_process	0.021966	1	1	237	2	20121	ENSRNOG00000048273	Apod|
GO:0019042	viral latency	biological_process	0.021974	1	1	237	2	20121	ENSRNOG00000051948	Hcfc1|
GO:0019046	release from viral latency	biological_process	0.021974	1	1	237	2	20121	ENSRNOG00000051948	Hcfc1|
GO:0045763	negative regulation of cellular amino acid metabolic process	biological_process	0.021974	1	1	237	2	20121	ENSRNOG00000020407	Atcay|
GO:2000211	regulation of glutamate metabolic process	biological_process	0.021974	1	1	237	2	20121	ENSRNOG00000020407	Atcay|
GO:0005900	oncostatin-M receptor complex	cellular_component	0.021975	1	1	237	2	20121	ENSRNOG00000033192	Osmr|
GO:0035402	histone kinase activity (H3-T11 specific)	molecular_function	0.021976	1	1	237	2	20121	ENSRNOG00000004131	Pkn1|
GO:0035407	histone H3-T11 phosphorylation	biological_process	0.021976	1	1	237	2	20121	ENSRNOG00000004131	Pkn1|
GO:0004510	tryptophan 5-monooxygenase activity	molecular_function	0.021976	1	1	237	2	20121	ENSRNOG00000011672	Tph1|
GO:0072563	endothelial microparticle	cellular_component	0.021976	1	1	237	2	20121	ENSRNOG00000050190	Eng|
GO:0000117	regulation of transcription involved in G2/M transition of mitotic cell cycle	biological_process	0.021976	1	1	237	2	20121	ENSRNOG00000010259	Esrrb|
GO:0097195	pilomotor reflex	biological_process	0.021976	1	1	237	2	20121	ENSRNOG00000009522	Adra1a|
GO:0034686	alphav-beta8 integrin complex	cellular_component	0.021976	1	1	237	2	20121	ENSRNOG00000006569	Itgb8|
GO:0005169	neurotrophin TRKB receptor binding	molecular_function	0.021976	1	1	237	2	20121	ENSRNOG00000034177	Efna5|
GO:0021730	trigeminal sensory nucleus development	biological_process	0.021976	1	1	237	2	20121	ENSRNOG00000009795	Nfib|
GO:0021740	principal sensory nucleus of trigeminal nerve development	biological_process	0.021976	1	1	237	2	20121	ENSRNOG00000009795	Nfib|
GO:2000790	regulation of mesenchymal cell proliferation involved in lung development	biological_process	0.021976	1	1	237	2	20121	ENSRNOG00000009795	Nfib|
GO:2000791	negative regulation of mesenchymal cell proliferation involved in lung development	biological_process	0.021976	1	1	237	2	20121	ENSRNOG00000009795	Nfib|
GO:0003220	left ventricular cardiac muscle tissue morphogenesis	biological_process	0.021976	1	1	237	2	20121	ENSRNOG00000017060	Ryr2|
GO:0005739	mitochondrion	cellular_component	0.022005	1	25	237	1559	20121	ENSRNOG00000018069,ENSRNOG00000013602,ENSRNOG00000056659,ENSRNOG00000004206,ENSRNOG00000020407,ENSRNOG00000000279,ENSRNOG00000019582,ENSRNOG00000012565,ENSRNOG00000027039,ENSRNOG00000020464,ENSRNOG00000001551,ENSRNOG00000021347,ENSRNOG00000047563,ENSRNOG00000015420,ENSRNOG00000015732,ENSRNOG00000048309,ENSRNOG00000028717,ENSRNOG00000049034,ENSRNOG00000026049,ENSRNOG00000020005,ENSRNOG00000013728,…	Ngdn|LOC100911993|Mecp2|Glrx5|Atcay|Rtn4ip1|Mthfd1l|Cln8|Mrpl22|Mrpl54|Atp5j|Mthfd2l|Mrpl39|Stxbp1|Bcl2l2|Uqcc1|Ndufb7|Ptrh1|Qrsl1|Map2k2|Polg2|Dpysl2|Fpgs|Bdh1|Kyat3|
GO:0032088	negative regulation of NF-kappaB transcription factor activity	biological_process	0.022195	1	3	237	56	20121	ENSRNOG00000060869,ENSRNOG00000020230,ENSRNOG00000039852	Irak1|Pias4|Cactin|
GO:0090023	positive regulation of neutrophil chemotaxis	biological_process	0.022361	1	2	237	23	20121	ENSRNOG00000028043,ENSRNOG00000002792	Cxcl3|Cxcl2|
GO:0010468	regulation of gene expression	biological_process	0.022385	1	49	237	3556	20121	ENSRNOG00000019223,ENSRNOG00000036841,ENSRNOG00000006569,ENSRNOG00000008067,ENSRNOG00000021824,ENSRNOG00000020230,ENSRNOG00000015420,ENSRNOG00000025757,ENSRNOG00000020161,ENSRNOG00000020383,ENSRNOG00000030410,ENSRNOG00000012175,ENSRNOG00000061474,ENSRNOG00000011341,ENSRNOG00000060869,ENSRNOG00000030680,ENSRNOG00000000190,ENSRNOG00000025634,ENSRNOG00000009795,ENSRNOG00000002645,ENSRNOG00000002682,…	Atp5c1|Cbx5|Itgb8|Rcor1|Dnajb1|Pias4|Stxbp1|Myh6|Zbtb7a|Dapk3|Zfp958|Nfatc2|Ctdp1|Rictor|Irak1|Ddx5|Ep300|Zfhx2|Nfib|Gemin5|Zfp692|Gm17067|Gtf2b|Hcfc1|AABR07026842.1|Gabpa|Puf60|Il25|Uqcc1|Gtf2h1|Eif6|Qrsl1|Zfp672|Thap1|Esrrb|Cdk9|L3mbtl2|Ryr2|Apba3|Creb3l3|Mecp2|Mtr|Nfe2|Cactin|Eng|Eef2|Gipc1|Itgb3|Pkn1|
GO:0060337	type I interferon-mediated signaling pathway	biological_process	0.022461	1	2	237	22	20121	ENSRNOG00000060869,ENSRNOG00000039852	Irak1|Cactin|
GO:0071357	cellular response to type I interferon	biological_process	0.022461	1	2	237	22	20121	ENSRNOG00000060869,ENSRNOG00000039852	Irak1|Cactin|
GO:0040011	locomotion	biological_process	0.022507	1	22	237	1317	20121	ENSRNOG00000009795,ENSRNOG00000004131,ENSRNOG00000003864,ENSRNOG00000048449,ENSRNOG00000050190,ENSRNOG00000030264,ENSRNOG00000048273,ENSRNOG00000012175,ENSRNOG00000002802,ENSRNOG00000016291,ENSRNOG00000020383,ENSRNOG00000036631,ENSRNOG00000014628,ENSRNOG00000009625,ENSRNOG00000028043,ENSRNOG00000018823,ENSRNOG00000002792,ENSRNOG00000020005,ENSRNOG00000018952,ENSRNOG00000032574,ENSRNOG00000012580,…	Nfib|Pkn1|Gipc1|Itgb3|Eng|Fam83h|Apod|Nfatc2|Cxcl1|Marveld3|Dapk3|Ptgdr2|Pomk|Dpysl2|Cxcl3|Nisch|Cxcl2|Map2k2|Sema3g|Scrib|Ccdc141|Efna5|
GO:0045662	negative regulation of myoblast differentiation	biological_process	0.022534	1	2	237	23	20121	ENSRNOG00000042897,ENSRNOG00000016828	Nmrk2|Cmtm5|
GO:1901888	regulation of cell junction assembly	biological_process	0.022613	1	3	237	56	20121	ENSRNOG00000020383,ENSRNOG00000048273,ENSRNOG00000034177	Dapk3|Apod|Efna5|
GO:0032991	macromolecular complex	cellular_component	0.022877	1	66	237	5139	20121	ENSRNOG00000031789,ENSRNOG00000012175,ENSRNOG00000061474,ENSRNOG00000018069,ENSRNOG00000030680,ENSRNOG00000014462,ENSRNOG00000005904,ENSRNOG00000012333,ENSRNOG00000036841,ENSRNOG00000006569,ENSRNOG00000025589,ENSRNOG00000001551,ENSRNOG00000047563,ENSRNOG00000053640,ENSRNOG00000018943,ENSRNOG00000025757,ENSRNOG00000017060,ENSRNOG00000029966,ENSRNOG00000049505,ENSRNOG00000046342,ENSRNOG00000056659,…	Rangap1|Nfatc2|Ctdp1|Ngdn|Ddx5|Fnta|Cdc27|Kbtbd11|Cbx5|Itgb8|Jph4|Atp5j|Mrpl39|Kcng2|Tnnc1|Myh6|Ryr2|Xrcc4|Nup43|LOC100359503|Mecp2|Nfe2|Cactin|Eef2|Saa4|Itgb3|Gtf2b|Hcfc1|Scrib|Osmr|Ndufb7|Bcl2l2|Dpysl2|Qrsl1|Rpl6-ps1|Ap1g2|Rictor|Copz1|Ep300|Gemin5|Atp5c1|Rcor1|Mrpl54|Syne3|AC102976.1|Pbrm1|Stxbp1|Cacna2d4|Dapk3|Fam83h|Dcp1b|Rpl5l1|Eng|Myh7|Naa10|Mrpl22|Pabpn1|Pkn1|AABR07058937.1|Kin|Puf60|Gtf2…
GO:0016817	hydrolase activity, acting on acid anhydrides	molecular_function	0.022995	1	15	237	792	20121	ENSRNOG00000030680,ENSRNOG00000012360,ENSRNOG00000038955,ENSRNOG00000027008,ENSRNOG00000046839,ENSRNOG00000001551,ENSRNOG00000019223,ENSRNOG00000018105,ENSRNOG00000019542,ENSRNOG00000020266,ENSRNOG00000049893,ENSRNOG00000016983,ENSRNOG00000038960,ENSRNOG00000049484,ENSRNOG00000025757	Ddx5|Gtf2h1|MGC105567|Igtp|LOC102555392|Atp5j|Atp5c1|Thtpa|LOC100910979|Eef2|LOC100910934|Myh7|RGD1309362|Atp9a|Myh6|
GO:0032386	regulation of intracellular transport	biological_process	0.023433	1	9	237	387	20121	ENSRNOG00000031789,ENSRNOG00000017060,ENSRNOG00000015420,ENSRNOG00000009177,ENSRNOG00000048273,ENSRNOG00000020005,ENSRNOG00000018943,ENSRNOG00000000190,ENSRNOG00000048449	Rangap1|Ryr2|Stxbp1|Fcer1a|Apod|Map2k2|Tnnc1|Ep300|Itgb3|
GO:0003682	chromatin binding	molecular_function	0.023644	1	10	237	461	20121	ENSRNOG00000012360,ENSRNOG00000028227,ENSRNOG00000056659,ENSRNOG00000051948,ENSRNOG00000036841,ENSRNOG00000012175,ENSRNOG00000053205,ENSRNOG00000022586,ENSRNOG00000004131,ENSRNOG00000000190	Gtf2h1|Pbrm1|Mecp2|Hcfc1|Cbx5|Nfatc2|Gabpa|Cdk9|Pkn1|Ep300|
GO:0032967	positive regulation of collagen biosynthetic process	biological_process	0.023716	1	2	237	23	20121	ENSRNOG00000050190,ENSRNOG00000000190	Eng|Ep300|
GO:0009892	negative regulation of metabolic process	biological_process	0.024082	1	28	237	1807	20121	ENSRNOG00000020161,ENSRNOG00000056956,ENSRNOG00000020383,ENSRNOG00000010259,ENSRNOG00000022586,ENSRNOG00000036841,ENSRNOG00000019223,ENSRNOG00000006569,ENSRNOG00000008067,ENSRNOG00000051948,ENSRNOG00000021824,ENSRNOG00000029535,ENSRNOG00000031349,ENSRNOG00000053205,ENSRNOG00000020230,ENSRNOG00000049497,ENSRNOG00000000190,ENSRNOG00000020407,ENSRNOG00000039852,ENSRNOG00000050190,ENSRNOG00000009795,…	Zbtb7a|Thap1|Dapk3|Esrrb|Cdk9|Cbx5|Atp5c1|Itgb8|Rcor1|Hcfc1|Dnajb1|Nrbp2|AABR07026842.1|Gabpa|Pias4|Eif6|Ep300|Atcay|Cactin|Eng|Nfib|Gipc1|Zfp692|Pkn1|Nfatc2|Apod|Mecp2|Ddx5|
GO:0071624	positive regulation of granulocyte chemotaxis	biological_process	0.024215	1	2	237	24	20121	ENSRNOG00000028043,ENSRNOG00000002792	Cxcl3|Cxcl2|
GO:0006835	dicarboxylic acid transport	biological_process	0.024436	1	3	237	58	20121	ENSRNOG00000003864,ENSRNOG00000012565,ENSRNOG00000009625	Gipc1|Cln8|Dpysl2|
GO:0009117	nucleotide metabolic process	biological_process	0.024602	1	17	237	950	20121	ENSRNOG00000018943,ENSRNOG00000003917,ENSRNOG00000049056,ENSRNOG00000025757,ENSRNOG00000050675,ENSRNOG00000001551,ENSRNOG00000032574,ENSRNOG00000021347,ENSRNOG00000019223,ENSRNOG00000034177,ENSRNOG00000054560,ENSRNOG00000021824,ENSRNOG00000016983,ENSRNOG00000019549,ENSRNOG00000031789,ENSRNOG00000017060,ENSRNOG00000011341	Tnnc1|Uck2|Ak1|Myh6|Myl4|Atp5j|Scrib|Mthfd2l|Atp5c1|Efna5|Sh2d3c|Dnajb1|Myh7|Akap12|Rangap1|Ryr2|Rictor|
GO:0045745	positive regulation of G-protein coupled receptor protein signaling pathway	biological_process	0.024985	1	2	237	24	20121	ENSRNOG00000036631,ENSRNOG00000048449	Ptgdr2|Itgb3|
GO:0008134	transcription factor binding	molecular_function	0.025031	1	10	237	459	20121	ENSRNOG00000056659,ENSRNOG00000036841,ENSRNOG00000012175,ENSRNOG00000008067,ENSRNOG00000051948,ENSRNOG00000061474,ENSRNOG00000011135,ENSRNOG00000053205,ENSRNOG00000022586,ENSRNOG00000000190	Mecp2|Cbx5|Nfatc2|Rcor1|Hcfc1|Ctdp1|Gtf2b|Gabpa|Cdk9|Ep300|
GO:0071219	cellular response to molecule of bacterial origin	biological_process	0.025222	1	5	237	157	20121	ENSRNOG00000042195,ENSRNOG00000060869,ENSRNOG00000039852,ENSRNOG00000028043,ENSRNOG00000002792	Pabpn1|Irak1|Cactin|Cxcl3|Cxcl2|
GO:0003206	cardiac chamber morphogenesis	biological_process	0.025368	1	4	237	105	20121	ENSRNOG00000050190,ENSRNOG00000016983,ENSRNOG00000018943,ENSRNOG00000017060	Eng|Myh7|Tnnc1|Ryr2|
GO:0010714	positive regulation of collagen metabolic process	biological_process	0.025399	1	2	237	24	20121	ENSRNOG00000000190,ENSRNOG00000050190	Ep300|Eng|
GO:0009201	ribonucleoside triphosphate biosynthetic process	biological_process	0.025425	1	3	237	62	20121	ENSRNOG00000001551,ENSRNOG00000019223,ENSRNOG00000003917	Atp5j|Atp5c1|Uck2|
GO:0019752	carboxylic acid metabolic process	biological_process	0.025482	1	14	237	726	20121	ENSRNOG00000043426,ENSRNOG00000054765,ENSRNOG00000050780,ENSRNOG00000019582,ENSRNOG00000020407,ENSRNOG00000013728,ENSRNOG00000026049,ENSRNOG00000021808,ENSRNOG00000009177,ENSRNOG00000056659,ENSRNOG00000049497,ENSRNOG00000017593,ENSRNOG00000021347,ENSRNOG00000011672	Kyat3|Renbp|Fpgs|Mthfd1l|Atcay|Polg2|Qrsl1|Tecr|Fcer1a|Mecp2|Eif6|Mtr|Mthfd2l|Tph1|
GO:0003779	actin binding	molecular_function	0.025666	1	8	237	328	20121	ENSRNOG00000003864,ENSRNOG00000020266,ENSRNOG00000025757,ENSRNOG00000023781,ENSRNOG00000016983,ENSRNOG00000018943,ENSRNOG00000050675,ENSRNOG00000005287	Gipc1|Eef2|Myh6|Plec|Myh7|Tnnc1|Myl4|Syne3|
GO:0006536	glutamate metabolic process	biological_process	0.025777	1	2	237	23	20121	ENSRNOG00000050780,ENSRNOG00000020407	Fpgs|Atcay|
GO:0033554	cellular response to stress	biological_process	0.025994	1	24	237	1481	20121	ENSRNOG00000026690,ENSRNOG00000021824,ENSRNOG00000029535,ENSRNOG00000054560,ENSRNOG00000012360,ENSRNOG00000020230,ENSRNOG00000015732,ENSRNOG00000013728,ENSRNOG00000020005,ENSRNOG00000016291,ENSRNOG00000022586,ENSRNOG00000012175,ENSRNOG00000029966,ENSRNOG00000003853,ENSRNOG00000032202,ENSRNOG00000060869,ENSRNOG00000009177,ENSRNOG00000030680,ENSRNOG00000017593,ENSRNOG00000003928,ENSRNOG00000000190,…	Kin|Dnajb1|Nrbp2|Sh2d3c|Gtf2h1|Pias4|Bcl2l2|Polg2|Map2k2|Marveld3|Cdk9|Nfatc2|Xrcc4|Scoc|Creb3l3|Irak1|Fcer1a|Ddx5|Mtr|Tmco1|Ep300|Eef2|Smug1|Edem2|
GO:0006753	nucleoside phosphate metabolic process	biological_process	0.026201	1	17	237	957	20121	ENSRNOG00000019549,ENSRNOG00000031789,ENSRNOG00000017060,ENSRNOG00000011341,ENSRNOG00000016983,ENSRNOG00000050675,ENSRNOG00000001551,ENSRNOG00000032574,ENSRNOG00000021347,ENSRNOG00000019223,ENSRNOG00000034177,ENSRNOG00000054560,ENSRNOG00000021824,ENSRNOG00000018943,ENSRNOG00000003917,ENSRNOG00000049056,ENSRNOG00000025757	Akap12|Rangap1|Ryr2|Rictor|Myh7|Myl4|Atp5j|Scrib|Mthfd2l|Atp5c1|Efna5|Sh2d3c|Dnajb1|Tnnc1|Uck2|Ak1|Myh6|
GO:0006163	purine nucleotide metabolic process	biological_process	0.026336	1	15	237	812	20121	ENSRNOG00000050675,ENSRNOG00000019549,ENSRNOG00000021824,ENSRNOG00000034177,ENSRNOG00000054560,ENSRNOG00000011341,ENSRNOG00000031789,ENSRNOG00000019223,ENSRNOG00000017060,ENSRNOG00000021347,ENSRNOG00000001551,ENSRNOG00000032574,ENSRNOG00000025757,ENSRNOG00000016983,ENSRNOG00000018943	Myl4|Akap12|Dnajb1|Efna5|Sh2d3c|Rictor|Rangap1|Atp5c1|Ryr2|Mthfd2l|Atp5j|Scrib|Myh6|Myh7|Tnnc1|
GO:0006807	nitrogen compound metabolic process	biological_process	0.026447	1	73	237	5714	20121	ENSRNOG00000011025,ENSRNOG00000003917,ENSRNOG00000026049,ENSRNOG00000002713,ENSRNOG00000043426,ENSRNOG00000024743,ENSRNOG00000032574,ENSRNOG00000051948,ENSRNOG00000011135,ENSRNOG00000053205,ENSRNOG00000016804,ENSRNOG00000036837,ENSRNOG00000020407,ENSRNOG00000039852,ENSRNOG00000017060,ENSRNOG00000029966,ENSRNOG00000046342,ENSRNOG00000032202,ENSRNOG00000056659,ENSRNOG00000018943,ENSRNOG00000025757,…	Trmt10a|Uck2|Qrsl1|Zfp672|Kyat3|L3mbtl2|Scrib|Hcfc1|Gtf2b|Gabpa|Il25|Nfe2|Atcay|Cactin|Ryr2|Xrcc4|LOC100359503|Creb3l3|Mecp2|Tnnc1|Myh6|Zbtb7a|AABR07028488.1|Zfp958|Cbx5|Itgb8|Atp5j|Dnajb1|Sh2d3c|Nfib|Gm17067|Rangap1|Nfatc2|Ctdp1|Ngdn|Itih2|Ddx5|Ak1|Esrrb|Thap1|Cdk9|Kin|AABR07026842.1|Tph1|Efna5|Puf60|Gtf2h1|Myl4|Eif6|Mthfd1l|Myh7|Eng|Smug1|Cln8|Pkn1|Akap12|Mtr|Dcp1b|Fpgs|Polg2|Dapk3|St6galnac6|A…
GO:0006984	ER-nucleus signaling pathway	biological_process	0.026669	1	3	237	61	20121	ENSRNOG00000003928,ENSRNOG00000019299,ENSRNOG00000032202	Tmco1|Edem2|Creb3l3|
GO:0007045	cell-substrate adherens junction assembly	biological_process	0.026924	1	3	237	59	20121	ENSRNOG00000034177,ENSRNOG00000020383,ENSRNOG00000048273	Efna5|Dapk3|Apod|
GO:0048041	focal adhesion assembly	biological_process	0.026924	1	3	237	59	20121	ENSRNOG00000020383,ENSRNOG00000048273,ENSRNOG00000034177	Dapk3|Apod|Efna5|
GO:0050681	androgen receptor binding	molecular_function	0.026952	1	2	237	24	20121	ENSRNOG00000004131,ENSRNOG00000030680	Pkn1|Ddx5|
GO:0019637	organophosphate metabolic process	biological_process	0.027114	1	21	237	1260	20121	ENSRNOG00000020577,ENSRNOG00000050675,ENSRNOG00000021824,ENSRNOG00000034177,ENSRNOG00000054560,ENSRNOG00000019223,ENSRNOG00000021347,ENSRNOG00000001551,ENSRNOG00000032574,ENSRNOG00000025757,ENSRNOG00000049056,ENSRNOG00000003917,ENSRNOG00000018943,ENSRNOG00000056659,ENSRNOG00000019549,ENSRNOG00000011341,ENSRNOG00000031789,ENSRNOG00000017060,ENSRNOG00000018105,ENSRNOG00000012565,ENSRNOG00000016983	Pip5k1c|Myl4|Dnajb1|Efna5|Sh2d3c|Atp5c1|Mthfd2l|Atp5j|Scrib|Myh6|Ak1|Uck2|Tnnc1|Mecp2|Akap12|Rictor|Rangap1|Ryr2|Thtpa|Cln8|Myh7|
GO:0030212	hyaluronan metabolic process	biological_process	0.027132	1	2	237	24	20121	ENSRNOG00000049614,ENSRNOG00000001066	AABR07028488.1|Itih2|
GO:0003231	cardiac ventricle development	biological_process	0.02725	1	4	237	107	20121	ENSRNOG00000017060,ENSRNOG00000018943,ENSRNOG00000050190,ENSRNOG00000016983	Ryr2|Tnnc1|Eng|Myh7|
GO:0009605	response to external stimulus	biological_process	0.027268	1	23	237	1422	20121	ENSRNOG00000009522,ENSRNOG00000018952,ENSRNOG00000032574,ENSRNOG00000029535,ENSRNOG00000034177,ENSRNOG00000036631,ENSRNOG00000002792,ENSRNOG00000028043,ENSRNOG00000009625,ENSRNOG00000020005,ENSRNOG00000008031,ENSRNOG00000048273,ENSRNOG00000009177,ENSRNOG00000056659,ENSRNOG00000002802,ENSRNOG00000017060,ENSRNOG00000003853,ENSRNOG00000011341,ENSRNOG00000020266,ENSRNOG00000009795,ENSRNOG00000047028,…	Adra1a|Sema3g|Scrib|Nrbp2|Efna5|Ptgdr2|Cxcl2|Cxcl3|Dpysl2|Map2k2|Cacna2d4|Apod|Fcer1a|Mecp2|Cxcl1|Ryr2|Scoc|Rictor|Eef2|Nfib|Mmp24|Itgb3|Eng|
GO:0031981	nuclear lumen	cellular_component	0.027477	1	43	237	3039	20121	ENSRNOG00000020925,ENSRNOG00000000190,ENSRNOG00000002645,ENSRNOG00000002682,ENSRNOG00000009795,ENSRNOG00000018069,ENSRNOG00000012175,ENSRNOG00000061474,ENSRNOG00000003853,ENSRNOG00000030680,ENSRNOG00000013898,ENSRNOG00000005904,ENSRNOG00000042897,ENSRNOG00000020383,ENSRNOG00000001736,ENSRNOG00000016722,ENSRNOG00000019223,ENSRNOG00000036841,ENSRNOG00000008067,ENSRNOG00000020230,ENSRNOG00000015420,…	Ccdc86|Ep300|Gemin5|Zfp692|Nfib|Ngdn|Nfatc2|Ctdp1|Scoc|Ddx5|Cdca4|Cdc27|Nmrk2|Dapk3|Bdh1|Xpo6|Atp5c1|Cbx5|Rcor1|Pias4|Stxbp1|Pbrm1|Cactin|Nfe2|Naa10|Smug1|LOC100911993|Xrcc4|Zfp672|Trmt10a|Cdk9|Esrrb|Thap1|Gabpa|Puf60|Hcfc1|Kin|Scrib|Gtf2b|Pip5k1c|Eif6|Sergef|Gtf2h1|
GO:0004956	prostaglandin D receptor activity	molecular_function	0.027514	1	1	237	3	20121	ENSRNOG00000036631	Ptgdr2|
GO:0016301	kinase activity	molecular_function	0.027644	1	15	237	802	20121	ENSRNOG00000020431,ENSRNOG00000029535,ENSRNOG00000057696,ENSRNOG00000032574,ENSRNOG00000020577,ENSRNOG00000012360,ENSRNOG00000060869,ENSRNOG00000050190,ENSRNOG00000049056,ENSRNOG00000020005,ENSRNOG00000003917,ENSRNOG00000004131,ENSRNOG00000022586,ENSRNOG00000014628,ENSRNOG00000020383	Matk|Nrbp2|LOC103690016|Scrib|Pip5k1c|Gtf2h1|Irak1|Eng|Ak1|Map2k2|Uck2|Pkn1|Cdk9|Pomk|Dapk3|
GO:0015985	energy coupled proton transport, down electrochemical gradient	biological_process	0.027666	1	2	237	27	20121	ENSRNOG00000001551,ENSRNOG00000019223	Atp5j|Atp5c1|
GO:0015986	ATP synthesis coupled proton transport	biological_process	0.027666	1	2	237	27	20121	ENSRNOG00000019223,ENSRNOG00000001551	Atp5c1|Atp5j|
GO:0002039	p53 binding	molecular_function	0.028048	1	3	237	61	20121	ENSRNOG00000020266,ENSRNOG00000000190,ENSRNOG00000019223	Eef2|Ep300|Atp5c1|
GO:0070948	regulation of neutrophil mediated cytotoxicity	biological_process	0.02808	1	1	237	3	20121	ENSRNOG00000002802	Cxcl1|
GO:0070949	regulation of neutrophil mediated killing of symbiont cell	biological_process	0.02808	1	1	237	3	20121	ENSRNOG00000002802	Cxcl1|
GO:0051172	negative regulation of nitrogen compound metabolic process	biological_process	0.028245	1	19	237	1134	20121	ENSRNOG00000010259,ENSRNOG00000056956,ENSRNOG00000022586,ENSRNOG00000020161,ENSRNOG00000020230,ENSRNOG00000008067,ENSRNOG00000051948,ENSRNOG00000036841,ENSRNOG00000019223,ENSRNOG00000053205,ENSRNOG00000021824,ENSRNOG00000031349,ENSRNOG00000009795,ENSRNOG00000002682,ENSRNOG00000000190,ENSRNOG00000020407,ENSRNOG00000030680,ENSRNOG00000056659,ENSRNOG00000012175	Esrrb|Thap1|Cdk9|Zbtb7a|Pias4|Rcor1|Hcfc1|Cbx5|Atp5c1|Gabpa|Dnajb1|AABR07026842.1|Nfib|Zfp692|Ep300|Atcay|Ddx5|Mecp2|Nfatc2|
GO:0034443	negative regulation of lipoprotein oxidation	biological_process	0.028575	1	1	237	3	20121	ENSRNOG00000048273	Apod|
GO:0015688	iron chelate transport	biological_process	0.028735	1	1	237	3	20121	ENSRNOG00000016414	Slc22a17|
GO:0015891	siderophore transport	biological_process	0.028735	1	1	237	3	20121	ENSRNOG00000016414	Slc22a17|
GO:0033212	iron assimilation	biological_process	0.028735	1	1	237	3	20121	ENSRNOG00000016414	Slc22a17|
GO:0033214	iron assimilation by chelation and transport	biological_process	0.028735	1	1	237	3	20121	ENSRNOG00000016414	Slc22a17|
GO:0071514	genetic imprinting	biological_process	0.029236	1	2	237	27	20121	ENSRNOG00000056659,ENSRNOG00000031349	Mecp2|AABR07026842.1|
GO:0010605	negative regulation of macromolecule metabolic process	biological_process	0.029246	1	26	237	1676	20121	ENSRNOG00000008067,ENSRNOG00000051948,ENSRNOG00000036841,ENSRNOG00000019223,ENSRNOG00000006569,ENSRNOG00000053205,ENSRNOG00000021824,ENSRNOG00000031349,ENSRNOG00000049497,ENSRNOG00000020230,ENSRNOG00000020161,ENSRNOG00000056956,ENSRNOG00000020383,ENSRNOG00000010259,ENSRNOG00000022586,ENSRNOG00000012175,ENSRNOG00000048273,ENSRNOG00000030680,ENSRNOG00000056659,ENSRNOG00000000190,ENSRNOG00000050190,…	Rcor1|Hcfc1|Cbx5|Atp5c1|Itgb8|Gabpa|Dnajb1|AABR07026842.1|Eif6|Pias4|Zbtb7a|Thap1|Dapk3|Esrrb|Cdk9|Nfatc2|Apod|Ddx5|Mecp2|Ep300|Eng|Cactin|Nfib|Zfp692|Pkn1|Gipc1|
GO:1902035	positive regulation of hematopoietic stem cell proliferation	biological_process	0.029353	1	1	237	3	20121	ENSRNOG00000002802	Cxcl1|
GO:0016645	oxidoreductase activity, acting on the CH-NH group of donors	molecular_function	0.02944	1	2	237	25	20121	ENSRNOG00000021347,ENSRNOG00000019582	Mthfd2l|Mthfd1l|
GO:0005912	adherens junction	cellular_component	0.029498	1	9	237	399	20121	ENSRNOG00000032574,ENSRNOG00000034177,ENSRNOG00000003365,ENSRNOG00000019549,ENSRNOG00000020005,ENSRNOG00000050190,ENSRNOG00000023781,ENSRNOG00000019330,ENSRNOG00000048449	Scrib|Efna5|Cadm3|Akap12|Map2k2|Eng|Plec|Procr|Itgb3|
GO:0001205	RNA polymerase II distal enhancer sequence-specific DNA binding transcription factor activity involved in positive regulation of transcription	molecular_function	0.029507	1	2	237	26	20121	ENSRNOG00000010259,ENSRNOG00000051948	Esrrb|Hcfc1|
GO:0019900	kinase binding	molecular_function	0.029555	1	11	237	534	20121	ENSRNOG00000011341,ENSRNOG00000017060,ENSRNOG00000046772,ENSRNOG00000015420,ENSRNOG00000030264,ENSRNOG00000000190,ENSRNOG00000009625,ENSRNOG00000022586,ENSRNOG00000004131,ENSRNOG00000016291,ENSRNOG00000020266	Rictor|Ryr2|Fam83c|Stxbp1|Fam83h|Ep300|Dpysl2|Cdk9|Pkn1|Marveld3|Eef2|
GO:0014744	positive regulation of muscle adaptation	biological_process	0.029573	1	1	237	3	20121	ENSRNOG00000000190	Ep300|
GO:0045823	positive regulation of heart contraction	biological_process	0.029824	1	2	237	26	20121	ENSRNOG00000009522,ENSRNOG00000017060	Adra1a|Ryr2|
GO:0009064	glutamine family amino acid metabolic process	biological_process	0.030006	1	3	237	62	20121	ENSRNOG00000020407,ENSRNOG00000050780,ENSRNOG00000056659	Atcay|Fpgs|Mecp2|
GO:0019722	calcium-mediated signaling	biological_process	0.03011	1	4	237	110	20121	ENSRNOG00000017060,ENSRNOG00000012175,ENSRNOG00000009177,ENSRNOG00000036631	Ryr2|Nfatc2|Fcer1a|Ptgdr2|
GO:0070528	protein kinase C signaling cascade	biological_process	0.03014	1	2	237	25	20121	ENSRNOG00000019549,ENSRNOG00000009522	Akap12|Adra1a|
GO:0019767	IgE receptor activity	molecular_function	0.030323	1	1	237	3	20121	ENSRNOG00000009177	Fcer1a|
GO:0004674	protein serine/threonine kinase activity	molecular_function	0.030396	1	9	237	401	20121	ENSRNOG00000060869,ENSRNOG00000012360,ENSRNOG00000029535,ENSRNOG00000057696,ENSRNOG00000020383,ENSRNOG00000022586,ENSRNOG00000004131,ENSRNOG00000020005,ENSRNOG00000050190	Irak1|Gtf2h1|Nrbp2|LOC103690016|Dapk3|Cdk9|Pkn1|Map2k2|Eng|
GO:0050770	regulation of axonogenesis	biological_process	0.030439	1	5	237	161	20121	ENSRNOG00000018952,ENSRNOG00000034177,ENSRNOG00000020005,ENSRNOG00000000190,ENSRNOG00000009625	Sema3g|Efna5|Map2k2|Ep300|Dpysl2|
GO:2000820	negative regulation of transcription from RNA polymerase II promoter involved in smooth muscle cell differentiation	biological_process	0.030454	1	1	237	3	20121	ENSRNOG00000056659	Mecp2|
GO:0008015	blood circulation	biological_process	0.030518	1	8	237	347	20121	ENSRNOG00000056659,ENSRNOG00000050675,ENSRNOG00000009522,ENSRNOG00000017060,ENSRNOG00000025757,ENSRNOG00000016983,ENSRNOG00000018823,ENSRNOG00000018943	Mecp2|Myl4|Adra1a|Ryr2|Myh6|Myh7|Nisch|Tnnc1|
GO:0001810	regulation of type I hypersensitivity	biological_process	0.03054	1	1	237	3	20121	ENSRNOG00000009177	Fcer1a|
GO:0001812	positive regulation of type I hypersensitivity	biological_process	0.03054	1	1	237	3	20121	ENSRNOG00000009177	Fcer1a|
GO:0016068	type I hypersensitivity	biological_process	0.03054	1	1	237	3	20121	ENSRNOG00000009177	Fcer1a|
GO:0007412	axon target recognition	biological_process	0.030566	1	1	237	3	20121	ENSRNOG00000015420	Stxbp1|
GO:2000404	regulation of T cell migration	biological_process	0.030656	1	2	237	27	20121	ENSRNOG00000048449,ENSRNOG00000048273	Itgb3|Apod|
GO:0005790	smooth endoplasmic reticulum	cellular_component	0.03072	1	2	237	26	20121	ENSRNOG00000025589,ENSRNOG00000017060	Jph4|Ryr2|
GO:0045259	proton-transporting ATP synthase complex	cellular_component	0.030722	1	2	237	29	20121	ENSRNOG00000001551,ENSRNOG00000019223	Atp5j|Atp5c1|
GO:0031084	BLOC-2 complex	cellular_component	0.030773	1	1	237	3	20121	ENSRNOG00000055531	Saa4|
GO:0043304	regulation of mast cell degranulation	biological_process	0.03085	1	2	237	26	20121	ENSRNOG00000015420,ENSRNOG00000009177	Stxbp1|Fcer1a|
GO:0004329	formate-tetrahydrofolate ligase activity	molecular_function	0.030852	1	1	237	3	20121	ENSRNOG00000019582	Mthfd1l|
GO:0035257	nuclear hormone receptor binding	molecular_function	0.030903	1	4	237	110	20121	ENSRNOG00000000190,ENSRNOG00000011135,ENSRNOG00000004131,ENSRNOG00000030680	Ep300|Gtf2b|Pkn1|Ddx5|
GO:0032971	regulation of muscle filament sliding	biological_process	0.030936	1	1	237	3	20121	ENSRNOG00000018943	Tnnc1|
GO:0060486	Clara cell differentiation	biological_process	0.030963	1	1	237	3	20121	ENSRNOG00000009795	Nfib|
GO:0090022	regulation of neutrophil chemotaxis	biological_process	0.030968	1	2	237	27	20121	ENSRNOG00000002792,ENSRNOG00000028043	Cxcl2|Cxcl3|
GO:0003011	involuntary skeletal muscle contraction	biological_process	0.031001	1	1	237	3	20121	ENSRNOG00000018943	Tnnc1|
GO:0043433	negative regulation of sequence-specific DNA binding transcription factor activity	biological_process	0.031023	1	4	237	112	20121	ENSRNOG00000060869,ENSRNOG00000020230,ENSRNOG00000019223,ENSRNOG00000039852	Irak1|Pias4|Atp5c1|Cactin|
GO:0004663	Rab geranylgeranyltransferase activity	molecular_function	0.031038	1	1	237	3	20121	ENSRNOG00000014462	Fnta|
GO:0006772	thiamine metabolic process	biological_process	0.03113	1	1	237	3	20121	ENSRNOG00000018105	Thtpa|
GO:0042723	thiamine-containing compound metabolic process	biological_process	0.03113	1	1	237	3	20121	ENSRNOG00000018105	Thtpa|
GO:0001978	regulation of systemic arterial blood pressure by carotid sinus baroreceptor feedback	biological_process	0.03156	1	1	237	3	20121	ENSRNOG00000009522	Adra1a|
GO:0009405	pathogenesis	biological_process	0.031572	1	1	237	3	20121	ENSRNOG00000056659	Mecp2|
GO:2000097	regulation of smooth muscle cell-matrix adhesion	biological_process	0.031684	1	1	237	3	20121	ENSRNOG00000048273	Apod|
GO:0030956	glutamyl-tRNA(Gln) amidotransferase complex	cellular_component	0.031703	1	1	237	3	20121	ENSRNOG00000026049	Qrsl1|
GO:0050567	glutaminyl-tRNA synthase (glutamine-hydrolyzing) activity	molecular_function	0.031703	1	1	237	3	20121	ENSRNOG00000026049	Qrsl1|
GO:0070681	glutaminyl-tRNAGln biosynthesis via transamidation	biological_process	0.031703	1	1	237	3	20121	ENSRNOG00000026049	Qrsl1|
GO:0006767	water-soluble vitamin metabolic process	biological_process	0.031751	1	2	237	26	20121	ENSRNOG00000017593,ENSRNOG00000018105	Mtr|Thtpa|
GO:0044211	CTP salvage	biological_process	0.03176	1	1	237	3	20121	ENSRNOG00000003917	Uck2|
GO:0042253	granulocyte macrophage colony-stimulating factor biosynthetic process	biological_process	0.031785	1	1	237	3	20121	ENSRNOG00000009177	Fcer1a|
GO:0045423	regulation of granulocyte macrophage colony-stimulating factor biosynthetic process	biological_process	0.031785	1	1	237	3	20121	ENSRNOG00000009177	Fcer1a|
GO:0002275	myeloid cell activation involved in immune response	biological_process	0.031789	1	3	237	65	20121	ENSRNOG00000015420,ENSRNOG00000009177,ENSRNOG00000042524	Stxbp1|Fcer1a|Milr1|
GO:0032807	DNA ligase IV complex	cellular_component	0.031856	1	1	237	3	20121	ENSRNOG00000029966	Xrcc4|
GO:0032672	regulation of interleukin-3 production	biological_process	0.031915	1	1	237	3	20121	ENSRNOG00000009177	Fcer1a|
GO:0090170	regulation of Golgi inheritance	biological_process	0.031917	1	1	237	3	20121	ENSRNOG00000020005	Map2k2|
GO:0031444	slow-twitch skeletal muscle fiber contraction	biological_process	0.031955	1	1	237	3	20121	ENSRNOG00000016983	Myh7|
GO:0048588	developmental cell growth	biological_process	0.032372	1	5	237	164	20121	ENSRNOG00000034177,ENSRNOG00000061474,ENSRNOG00000000190,ENSRNOG00000009625,ENSRNOG00000018952	Efna5|Ctdp1|Ep300|Dpysl2|Sema3g|
GO:0018343	protein farnesylation	biological_process	0.032436	1	1	237	3	20121	ENSRNOG00000014462	Fnta|
GO:0050699	WW domain binding	molecular_function	0.03244	1	2	237	28	20121	ENSRNOG00000020407,ENSRNOG00000036837	Atcay|Nfe2|
GO:0001665	alpha-N-acetylgalactosaminide alpha-2,6-sialyltransferase activity	molecular_function	0.032471	1	1	237	3	20121	ENSRNOG00000046984	St6galnac6|
GO:0034340	response to type I interferon	biological_process	0.032491	1	2	237	27	20121	ENSRNOG00000039852,ENSRNOG00000060869	Cactin|Irak1|
GO:0014045	establishment of endothelial blood-brain barrier	biological_process	0.032508	1	1	237	3	20121	ENSRNOG00000050190	Eng|
GO:0022009	central nervous system vasculogenesis	biological_process	0.032508	1	1	237	3	20121	ENSRNOG00000050190	Eng|
GO:0051933	amino acid uptake involved in synaptic transmission	biological_process	0.032541	1	1	237	3	20121	ENSRNOG00000012565	Cln8|
GO:0051935	L-glutamate uptake involved in synaptic transmission	biological_process	0.032541	1	1	237	3	20121	ENSRNOG00000012565	Cln8|
GO:0086029	Purkinje myocyte to ventricular cardiac muscle cell signaling	biological_process	0.032549	1	1	237	3	20121	ENSRNOG00000017060	Ryr2|
GO:0086068	Purkinje myocyte to ventricular cardiac muscle cell communication	biological_process	0.032549	1	1	237	3	20121	ENSRNOG00000017060	Ryr2|
GO:0004468	lysine N-acetyltransferase activity	molecular_function	0.032688	1	1	237	3	20121	ENSRNOG00000000190	Ep300|
GO:1902174	positive regulation of keratinocyte apoptotic process	biological_process	0.032726	1	1	237	3	20121	ENSRNOG00000020230	Pias4|
GO:0031635	adenylate cyclase-inhibiting opioid receptor signaling pathway	biological_process	0.032742	1	1	237	3	20121	ENSRNOG00000048449	Itgb3|
GO:0004937	alpha1-adrenergic receptor activity	molecular_function	0.032745	1	1	237	3	20121	ENSRNOG00000009522	Adra1a|
GO:0090044	positive regulation of tubulin deacetylation	biological_process	0.032745	1	1	237	3	20121	ENSRNOG00000014462	Fnta|
GO:0004719	protein-L-isoaspartate (D-aspartate) O-methyltransferase activity	molecular_function	0.032769	1	1	237	3	20121	ENSRNOG00000014330	Pcmt1|
GO:0021747	cochlear nucleus development	biological_process	0.032779	1	1	237	3	20121	ENSRNOG00000032574	Scrib|
GO:0016080	synaptic vesicle targeting	biological_process	0.032779	1	1	237	3	20121	ENSRNOG00000032574	Scrib|
GO:0004924	oncostatin-M receptor activity	molecular_function	0.032782	1	1	237	3	20121	ENSRNOG00000033192	Osmr|
GO:0097466	misfolded or incompletely synthesized glycoprotein catabolic process	biological_process	0.032782	1	1	237	3	20121	ENSRNOG00000019299	Edem2|
GO:0035544	negative regulation of SNARE complex assembly	biological_process	0.032784	1	1	237	3	20121	ENSRNOG00000015420	Stxbp1|
GO:0005219	ryanodine-sensitive calcium-release channel activity	molecular_function	0.032784	1	1	237	3	20121	ENSRNOG00000017060	Ryr2|
GO:0003013	circulatory system process	biological_process	0.032923	1	8	237	352	20121	ENSRNOG00000009522,ENSRNOG00000050675,ENSRNOG00000056659,ENSRNOG00000017060,ENSRNOG00000018943,ENSRNOG00000018823,ENSRNOG00000016983,ENSRNOG00000025757	Adra1a|Myl4|Mecp2|Ryr2|Tnnc1|Nisch|Myh7|Myh6|
GO:0043231	intracellular membrane-bounded organelle	cellular_component	0.033102	1	111	237	9250	20121	ENSRNOG00000016108,ENSRNOG00000007340,ENSRNOG00000027039,ENSRNOG00000060063,ENSRNOG00000012565,ENSRNOG00000036842,ENSRNOG00000042195,ENSRNOG00000004131,ENSRNOG00000019582,ENSRNOG00000012360,ENSRNOG00000049497,ENSRNOG00000011488,ENSRNOG00000026690,ENSRNOG00000031349,ENSRNOG00000009960,ENSRNOG00000010259,ENSRNOG00000056956,ENSRNOG00000009711,ENSRNOG00000022586,ENSRNOG00000028566,ENSRNOG00000049484,…	Phlpp2|Dcp1b|Mrpl22|Naa10|Cln8|Smug1|Pabpn1|Pkn1|Mthfd1l|Gtf2h1|Eif6|Sergef|Kin|AABR07026842.1|Puf60|Esrrb|Thap1|Hepacam2|Cdk9|Pld4|Atp9a|Ak1|Glrx5|Irak1|Copz1|Cfap157|Ahnak2|Cdca4|Gemin5|Zfp692|Ep300|Rtn4ip1|Zfhx2|Adra1a|Pias4|Stxbp1|Pbrm1|Atp5c1|Mthfd2l|Rcor1|Igtp|Syne3|Mrpl54|Mttp|Dapk3|St6galnac6|Pomk|Tor2a|Fpgs|RGD1563091|Polg2|Nmrk2|Creb3l3|Mecp2|Tex2|Tmco1|Ryr2|LOC100911993|Milr1|Xrcc4|Nup…
GO:0033006	regulation of mast cell activation involved in immune response	biological_process	0.03318	1	2	237	27	20121	ENSRNOG00000015420,ENSRNOG00000009177	Stxbp1|Fcer1a|
GO:0070161	anchoring junction	cellular_component	0.033409	1	9	237	408	20121	ENSRNOG00000048449,ENSRNOG00000019330,ENSRNOG00000023781,ENSRNOG00000050190,ENSRNOG00000020005,ENSRNOG00000019549,ENSRNOG00000034177,ENSRNOG00000003365,ENSRNOG00000032574	Itgb3|Procr|Plec|Eng|Map2k2|Akap12|Efna5|Cadm3|Scrib|
GO:0051253	negative regulation of RNA metabolic process	biological_process	0.033452	1	17	237	1001	20121	ENSRNOG00000000190,ENSRNOG00000009795,ENSRNOG00000002682,ENSRNOG00000012175,ENSRNOG00000056659,ENSRNOG00000030680,ENSRNOG00000020161,ENSRNOG00000056956,ENSRNOG00000010259,ENSRNOG00000022586,ENSRNOG00000036841,ENSRNOG00000019223,ENSRNOG00000008067,ENSRNOG00000051948,ENSRNOG00000021824,ENSRNOG00000053205,ENSRNOG00000020230	Ep300|Nfib|Zfp692|Nfatc2|Mecp2|Ddx5|Zbtb7a|Thap1|Esrrb|Cdk9|Cbx5|Atp5c1|Rcor1|Hcfc1|Dnajb1|Gabpa|Pias4|
GO:0071310	cellular response to organic substance	biological_process	0.033513	1	26	237	1688	20121	ENSRNOG00000020230,ENSRNOG00000051948,ENSRNOG00000046839,ENSRNOG00000027008,ENSRNOG00000033192,ENSRNOG00000034177,ENSRNOG00000010259,ENSRNOG00000020383,ENSRNOG00000022586,ENSRNOG00000002792,ENSRNOG00000028043,ENSRNOG00000049893,ENSRNOG00000032202,ENSRNOG00000060869,ENSRNOG00000038955,ENSRNOG00000031789,ENSRNOG00000017060,ENSRNOG00000019542,ENSRNOG00000019299,ENSRNOG00000003864,ENSRNOG00000042195,…	Pias4|Hcfc1|LOC102555392|Igtp|Osmr|Efna5|Esrrb|Dapk3|Cdk9|Cxcl2|Cxcl3|LOC100910934|Creb3l3|Irak1|MGC105567|Rangap1|Ryr2|LOC100910979|Edem2|Gipc1|Pabpn1|Itgb3|Ep300|RGD1309362|Cactin|Eng|
GO:0007160	cell-matrix adhesion	biological_process	0.033777	1	5	237	164	20121	ENSRNOG00000048449,ENSRNOG00000020383,ENSRNOG00000048273,ENSRNOG00000034177,ENSRNOG00000006569	Itgb3|Dapk3|Apod|Efna5|Itgb8|
GO:1901360	organic cyclic compound metabolic process	biological_process	0.03425	1	69	237	5426	20121	ENSRNOG00000026690,ENSRNOG00000031349,ENSRNOG00000011672,ENSRNOG00000009960,ENSRNOG00000034177,ENSRNOG00000012360,ENSRNOG00000049497,ENSRNOG00000050675,ENSRNOG00000049056,ENSRNOG00000010259,ENSRNOG00000056956,ENSRNOG00000022586,ENSRNOG00000019549,ENSRNOG00000017593,ENSRNOG00000007340,ENSRNOG00000019582,ENSRNOG00000050190,ENSRNOG00000016983,ENSRNOG00000036842,ENSRNOG00000012565,ENSRNOG00000004131,…	Kin|AABR07026842.1|Tph1|Puf60|Efna5|Gtf2h1|Eif6|Myl4|Ak1|Esrrb|Thap1|Cdk9|Akap12|Mtr|Dcp1b|Mthfd1l|Eng|Myh7|Smug1|Cln8|Pkn1|Mthfd2l|Atp5c1|Rcor1|Pias4|Fpgs|Polg2|Dapk3|Thtpa|Rictor|Irak1|Ep300|Zfhx2|Gemin5|Zfp692|Hcfc1|Gtf2b|Scrib|Gabpa|Il25|Trmt10a|Uck2|Qrsl1|Zfp672|Tecr|Kyat3|L3mbtl2|Ryr2|Xrcc4|LOC100359503|Creb3l3|Mecp2|Nfe2|Cactin|Cbx5|Atp5j|Dnajb1|Sh2d3c|Tnnc1|Myh6|Zbtb7a|Zfp958|Nfatc2|Ranga…
GO:0008536	Ran GTPase binding	molecular_function	0.034368	1	2	237	27	20121	ENSRNOG00000016722,ENSRNOG00000031789	Xpo6|Rangap1|
GO:0003016	respiratory system process	biological_process	0.034496	1	2	237	28	20121	ENSRNOG00000056659,ENSRNOG00000018943	Mecp2|Tnnc1|
GO:0005840	ribosome	cellular_component	0.035734	1	10	237	589	20121	ENSRNOG00000037220,ENSRNOG00000036836,ENSRNOG00000002645,ENSRNOG00000031889,ENSRNOG00000060063,ENSRNOG00000027039,ENSRNOG00000020266,ENSRNOG00000046342,ENSRNOG00000020464,ENSRNOG00000047563	Rpl5l1|AABR07058937.1|Gemin5|Rpl6-ps1|Naa10|Mrpl22|Eef2|LOC100359503|Mrpl54|Mrpl39|
GO:0048678	response to axon injury	biological_process	0.035738	1	3	237	68	20121	ENSRNOG00000020005,ENSRNOG00000031789,ENSRNOG00000017593	Map2k2|Rangap1|Mtr|
GO:0046034	ATP metabolic process	biological_process	0.035999	1	3	237	70	20121	ENSRNOG00000001551,ENSRNOG00000019223,ENSRNOG00000016983	Atp5j|Atp5c1|Myh7|
GO:0001227	RNA polymerase II transcription regulatory region sequence-specific DNA binding transcription factor activity involved in negative regulation of transcription	molecular_function	0.036516	1	5	237	174	20121	ENSRNOG00000002682,ENSRNOG00000056659,ENSRNOG00000020161,ENSRNOG00000008067,ENSRNOG00000012175	Zfp692|Mecp2|Zbtb7a|Rcor1|Nfatc2|
GO:0006937	regulation of muscle contraction	biological_process	0.036734	1	4	237	120	20121	ENSRNOG00000009522,ENSRNOG00000018943,ENSRNOG00000017060,ENSRNOG00000016983	Adra1a|Tnnc1|Ryr2|Myh7|
GO:0016814	hydrolase activity, acting on carbon-nitrogen (but not peptide) bonds, in cyclic amidines	molecular_function	0.036784	1	2	237	28	20121	ENSRNOG00000021347,ENSRNOG00000019582	Mthfd2l|Mthfd1l|
GO:0006366	transcription from RNA polymerase II promoter	biological_process	0.03687	1	26	237	1717	20121	ENSRNOG00000020230,ENSRNOG00000012360,ENSRNOG00000016804,ENSRNOG00000053205,ENSRNOG00000021824,ENSRNOG00000051948,ENSRNOG00000011135,ENSRNOG00000008067,ENSRNOG00000019223,ENSRNOG00000022586,ENSRNOG00000056956,ENSRNOG00000010259,ENSRNOG00000020161,ENSRNOG00000025757,ENSRNOG00000030680,ENSRNOG00000056659,ENSRNOG00000032202,ENSRNOG00000061474,ENSRNOG00000012175,ENSRNOG00000017060,ENSRNOG00000004131,…	Pias4|Gtf2h1|Il25|Gabpa|Dnajb1|Hcfc1|Gtf2b|Rcor1|Atp5c1|Cdk9|Thap1|Esrrb|Zbtb7a|Myh6|Ddx5|Mecp2|Creb3l3|Ctdp1|Nfatc2|Ryr2|Pkn1|Zfp692|Nfib|Eng|Ep300|Nfe2|
GO:0006110	regulation of glycolysis	biological_process	0.036925	1	2	237	29	20121	ENSRNOG00000049497,ENSRNOG00000010259	Eif6|Esrrb|
GO:0006725	cellular aromatic compound metabolic process	biological_process	0.037458	1	67	237	5272	20121	ENSRNOG00000049056,ENSRNOG00000022586,ENSRNOG00000010259,ENSRNOG00000056956,ENSRNOG00000031349,ENSRNOG00000011672,ENSRNOG00000009960,ENSRNOG00000034177,ENSRNOG00000026690,ENSRNOG00000050675,ENSRNOG00000049497,ENSRNOG00000012360,ENSRNOG00000050190,ENSRNOG00000016983,ENSRNOG00000019582,ENSRNOG00000004131,ENSRNOG00000036842,ENSRNOG00000017593,ENSRNOG00000007340,ENSRNOG00000019549,ENSRNOG00000013728,…	Ak1|Cdk9|Esrrb|Thap1|AABR07026842.1|Tph1|Puf60|Efna5|Kin|Myl4|Eif6|Gtf2h1|Eng|Myh7|Mthfd1l|Pkn1|Smug1|Mtr|Dcp1b|Akap12|Polg2|Fpgs|Dapk3|Mthfd2l|Atp5c1|Rcor1|Pias4|Zfhx2|Ep300|Gemin5|Zfp692|Rictor|Thtpa|Irak1|Qrsl1|Zfp672|Uck2|Trmt10a|L3mbtl2|Kyat3|Gabpa|Scrib|Hcfc1|Gtf2b|Il25|Cactin|Nfe2|LOC100359503|Ryr2|Xrcc4|Mecp2|Creb3l3|Myh6|Zbtb7a|Tnnc1|Zfp958|Dnajb1|Sh2d3c|Cbx5|Atp5j|Gm17067|Nfib|Ngdn|Rang…
GO:0045055	regulated secretory pathway	biological_process	0.037638	1	3	237	69	20121	ENSRNOG00000042524,ENSRNOG00000009177,ENSRNOG00000015420	Milr1|Fcer1a|Stxbp1|
GO:0006458	'de novo' protein folding	biological_process	0.037693	1	2	237	30	20121	ENSRNOG00000021824,ENSRNOG00000022514	Dnajb1|Tor2a|
GO:0008305	integrin complex	cellular_component	0.038001	1	2	237	28	20121	ENSRNOG00000048449,ENSRNOG00000006569	Itgb3|Itgb8|
GO:0045494	photoreceptor cell maintenance	biological_process	0.038215	1	2	237	29	20121	ENSRNOG00000010259,ENSRNOG00000012565	Esrrb|Cln8|
GO:0034333	adherens junction assembly	biological_process	0.038245	1	3	237	68	20121	ENSRNOG00000020383,ENSRNOG00000048273,ENSRNOG00000034177	Dapk3|Apod|Efna5|
GO:0009142	nucleoside triphosphate biosynthetic process	biological_process	0.03828	1	3	237	72	20121	ENSRNOG00000019223,ENSRNOG00000003917,ENSRNOG00000001551	Atp5c1|Uck2|Atp5j|
GO:0006935	chemotaxis	biological_process	0.038288	1	9	237	432	20121	ENSRNOG00000002792,ENSRNOG00000028043,ENSRNOG00000009625,ENSRNOG00000009795,ENSRNOG00000036631,ENSRNOG00000002802,ENSRNOG00000032574,ENSRNOG00000034177,ENSRNOG00000018952	Cxcl2|Cxcl3|Dpysl2|Nfib|Ptgdr2|Cxcl1|Scrib|Efna5|Sema3g|
GO:0042330	taxis	biological_process	0.038288	1	9	237	432	20121	ENSRNOG00000036631,ENSRNOG00000009795,ENSRNOG00000009625,ENSRNOG00000028043,ENSRNOG00000002792,ENSRNOG00000018952,ENSRNOG00000034177,ENSRNOG00000032574,ENSRNOG00000002802	Ptgdr2|Nfib|Dpysl2|Cxcl3|Cxcl2|Sema3g|Efna5|Scrib|Cxcl1|
GO:0017198	N-terminal peptidyl-serine acetylation	biological_process	0.038504	1	1	237	4	20121	ENSRNOG00000060063	Naa10|
GO:0018002	N-terminal peptidyl-glutamic acid acetylation	biological_process	0.038504	1	1	237	4	20121	ENSRNOG00000060063	Naa10|
GO:0030920	peptidyl-serine acetylation	biological_process	0.038504	1	1	237	4	20121	ENSRNOG00000060063	Naa10|
GO:0005524	ATP binding	molecular_function	0.038928	1	22	237	1364	20121	ENSRNOG00000004131,ENSRNOG00000019582,ENSRNOG00000016983,ENSRNOG00000060869,ENSRNOG00000030680,ENSRNOG00000020431,ENSRNOG00000054765,ENSRNOG00000020383,ENSRNOG00000022586,ENSRNOG00000022514,ENSRNOG00000014628,ENSRNOG00000050780,ENSRNOG00000003917,ENSRNOG00000049056,ENSRNOG00000026049,ENSRNOG00000049484,ENSRNOG00000020005,ENSRNOG00000025757,ENSRNOG00000020577,ENSRNOG00000020416,ENSRNOG00000029535,…	Pkn1|Mthfd1l|Myh7|Irak1|Ddx5|Matk|Renbp|Dapk3|Cdk9|Tor2a|Pomk|Fpgs|Uck2|Ak1|Qrsl1|Atp9a|Map2k2|Myh6|Pip5k1c|Zfr2|Nrbp2|LOC103690016|
GO:0014735	regulation of muscle atrophy	biological_process	0.039024	1	1	237	4	20121	ENSRNOG00000000190	Ep300|
GO:0001959	regulation of cytokine-mediated signaling pathway	biological_process	0.039025	1	3	237	70	20121	ENSRNOG00000020230,ENSRNOG00000060869,ENSRNOG00000039852	Pias4|Irak1|Cactin|
GO:2000255	negative regulation of male germ cell proliferation	biological_process	0.039101	1	1	237	4	20121	ENSRNOG00000036631	Ptgdr2|
GO:0090063	positive regulation of microtubule nucleation	biological_process	0.039142	1	1	237	4	20121	ENSRNOG00000056659	Mecp2|
GO:0034442	regulation of lipoprotein oxidation	biological_process	0.039253	1	1	237	4	20121	ENSRNOG00000048273	Apod|
GO:0000096	sulfur amino acid metabolic process	biological_process	0.039471	1	2	237	29	20121	ENSRNOG00000021347,ENSRNOG00000017593	Mthfd2l|Mtr|
GO:0032965	regulation of collagen biosynthetic process	biological_process	0.039481	1	2	237	30	20121	ENSRNOG00000050190,ENSRNOG00000000190	Eng|Ep300|
GO:0001975	response to amphetamine	biological_process	0.039664	1	2	237	30	20121	ENSRNOG00000009625,ENSRNOG00000002792	Dpysl2|Cxcl2|
GO:0006942	regulation of striated muscle contraction	biological_process	0.039845	1	3	237	71	20121	ENSRNOG00000016983,ENSRNOG00000017060,ENSRNOG00000009522	Myh7|Ryr2|Adra1a|
GO:0004844	uracil DNA N-glycosylase activity	molecular_function	0.039848	1	1	237	4	20121	ENSRNOG00000036842	Smug1|
GO:0019222	regulation of metabolic process	biological_process	0.039895	1	71	237	5621	20121	ENSRNOG00000020266,ENSRNOG00000003864,ENSRNOG00000048449,ENSRNOG00000036837,ENSRNOG00000039852,ENSRNOG00000020407,ENSRNOG00000032202,ENSRNOG00000056659,ENSRNOG00000029966,ENSRNOG00000002802,ENSRNOG00000017060,ENSRNOG00000020466,ENSRNOG00000024743,ENSRNOG00000002713,ENSRNOG00000026049,ENSRNOG00000048309,ENSRNOG00000016804,ENSRNOG00000011135,ENSRNOG00000051948,ENSRNOG00000032574,ENSRNOG00000053205,…	Eef2|Gipc1|Itgb3|Nfe2|Cactin|Atcay|Creb3l3|Mecp2|Xrcc4|Cxcl1|Ryr2|Apba3|L3mbtl2|Zfp672|Qrsl1|Uqcc1|Il25|Gtf2b|Hcfc1|Scrib|Gabpa|Nfib|Gm17067|Apod|Fcer1a|Ddx5|Fnta|Ctdp1|Scoc|Nfatc2|Rangap1|Itih2|Zfp958|AABR07028488.1|Tnnc1|Zbtb7a|Myh6|Map2k2|Fry|Cbx5|Itgb8|Sh2d3c|Dnajb1|Nrbp2|Pkn1|Eng|Akap12|Dcp1b|Mtr|Esrrb|Thap1|Cdk9|Gtf2h1|Myl4|Eif6|Puf60|Efna5|AABR07026842.1|Zfp692|Gemin5|Ep300|Zfhx2|Irak1|Ric…
GO:0051270	regulation of cellular component movement	biological_process	0.040102	1	13	237	710	20121	ENSRNOG00000018823,ENSRNOG00000028043,ENSRNOG00000018943,ENSRNOG00000002792,ENSRNOG00000050190,ENSRNOG00000020005,ENSRNOG00000016291,ENSRNOG00000020383,ENSRNOG00000004131,ENSRNOG00000048449,ENSRNOG00000017060,ENSRNOG00000030264,ENSRNOG00000048273	Nisch|Cxcl3|Tnnc1|Cxcl2|Eng|Map2k2|Marveld3|Dapk3|Pkn1|Itgb3|Ryr2|Fam83h|Apod|
GO:0019863	IgE binding	molecular_function	0.040786	1	1	237	4	20121	ENSRNOG00000009177	Fcer1a|
GO:0035258	steroid hormone receptor binding	molecular_function	0.040796	1	3	237	71	20121	ENSRNOG00000000190,ENSRNOG00000004131,ENSRNOG00000030680	Ep300|Pkn1|Ddx5|
GO:0005759	mitochondrial matrix	cellular_component	0.040866	1	6	237	241	20121	ENSRNOG00000047563,ENSRNOG00000027039,ENSRNOG00000004206,ENSRNOG00000020464,ENSRNOG00000013728,ENSRNOG00000021347	Mrpl39|Mrpl22|Glrx5|Mrpl54|Polg2|Mthfd2l|
GO:0001996	positive regulation of heart rate by epinephrine-norepinephrine	biological_process	0.040959	1	1	237	4	20121	ENSRNOG00000009522	Adra1a|
GO:0042256	mature ribosome assembly	biological_process	0.041037	1	1	237	4	20121	ENSRNOG00000049497	Eif6|
GO:0043696	dedifferentiation	biological_process	0.041134	1	1	237	4	20121	ENSRNOG00000010259	Esrrb|
GO:0043697	cell dedifferentiation	biological_process	0.041134	1	1	237	4	20121	ENSRNOG00000010259	Esrrb|
GO:0010739	positive regulation of protein kinase A signaling cascade	biological_process	0.041138	1	1	237	4	20121	ENSRNOG00000019549	Akap12|
GO:0006357	regulation of transcription from RNA polymerase II promoter	biological_process	0.04118	1	25	237	1654	20121	ENSRNOG00000061474,ENSRNOG00000012175,ENSRNOG00000017060,ENSRNOG00000030680,ENSRNOG00000056659,ENSRNOG00000032202,ENSRNOG00000050190,ENSRNOG00000000190,ENSRNOG00000036837,ENSRNOG00000004131,ENSRNOG00000002682,ENSRNOG00000009795,ENSRNOG00000053205,ENSRNOG00000021824,ENSRNOG00000051948,ENSRNOG00000008067,ENSRNOG00000019223,ENSRNOG00000020230,ENSRNOG00000012360,ENSRNOG00000016804,ENSRNOG00000020161,…	Ctdp1|Nfatc2|Ryr2|Ddx5|Mecp2|Creb3l3|Eng|Ep300|Nfe2|Pkn1|Zfp692|Nfib|Gabpa|Dnajb1|Hcfc1|Rcor1|Atp5c1|Pias4|Gtf2h1|Il25|Zbtb7a|Myh6|Cdk9|Esrrb|Thap1|
GO:0019230	proprioception	biological_process	0.041181	1	1	237	4	20121	ENSRNOG00000056659	Mecp2|
GO:0031058	positive regulation of histone modification	biological_process	0.041349	1	3	237	71	20121	ENSRNOG00000056659,ENSRNOG00000022586,ENSRNOG00000000190	Mecp2|Cdk9|Ep300|
GO:1901896	positive regulation of calcium-transporting ATPase activity	biological_process	0.041455	1	1	237	4	20121	ENSRNOG00000017060	Ryr2|
GO:0014904	myotube cell development	biological_process	0.041487	1	1	237	4	20121	ENSRNOG00000012175	Nfatc2|
GO:0043436	oxoacid metabolic process	biological_process	0.041599	1	14	237	777	20121	ENSRNOG00000009177,ENSRNOG00000056659,ENSRNOG00000049497,ENSRNOG00000017593,ENSRNOG00000021347,ENSRNOG00000011672,ENSRNOG00000043426,ENSRNOG00000054765,ENSRNOG00000050780,ENSRNOG00000019582,ENSRNOG00000026049,ENSRNOG00000020407,ENSRNOG00000013728,ENSRNOG00000021808	Fcer1a|Mecp2|Eif6|Mtr|Mthfd2l|Tph1|Kyat3|Renbp|Fpgs|Mthfd1l|Qrsl1|Atcay|Polg2|Tecr|
GO:0031013	troponin I binding	molecular_function	0.041649	1	1	237	4	20121	ENSRNOG00000018943	Tnnc1|
GO:0005669	transcription factor TFIID complex	cellular_component	0.041709	1	2	237	31	20121	ENSRNOG00000019223,ENSRNOG00000011135	Atp5c1|Gtf2b|
GO:0004661	protein geranylgeranyltransferase activity	molecular_function	0.041745	1	1	237	4	20121	ENSRNOG00000014462	Fnta|
GO:0003273	cell migration involved in endocardial cushion formation	biological_process	0.041774	1	1	237	4	20121	ENSRNOG00000050190	Eng|
GO:0010385	double-stranded methylated DNA binding	molecular_function	0.041843	1	1	237	4	20121	ENSRNOG00000056659	Mecp2|
GO:0070389	chaperone cofactor-dependent protein refolding	biological_process	0.041874	1	1	237	4	20121	ENSRNOG00000021824	Dnajb1|
GO:0019262	N-acetylneuraminate catabolic process	biological_process	0.042187	1	1	237	4	20121	ENSRNOG00000054765	Renbp|
GO:2001166	regulation of histone H2B ubiquitination	biological_process	0.042197	1	1	237	4	20121	ENSRNOG00000022586	Cdk9|
GO:2001168	positive regulation of histone H2B ubiquitination	biological_process	0.042197	1	1	237	4	20121	ENSRNOG00000022586	Cdk9|
GO:0009019	tRNA (guanine-N1-)-methyltransferase activity	molecular_function	0.042201	1	1	237	4	20121	ENSRNOG00000011025	Trmt10a|
GO:0097283	keratinocyte apoptotic process	biological_process	0.042248	1	1	237	4	20121	ENSRNOG00000020230	Pias4|
GO:1902172	regulation of keratinocyte apoptotic process	biological_process	0.042248	1	1	237	4	20121	ENSRNOG00000020230	Pias4|
GO:0038165	oncostatin-M-mediated signaling pathway	biological_process	0.042262	1	1	237	4	20121	ENSRNOG00000033192	Osmr|
GO:0044767	single-organism developmental process	biological_process	0.042403	1	55	237	4172	20121	ENSRNOG00000009795,ENSRNOG00000000190,ENSRNOG00000016828,ENSRNOG00000014462,ENSRNOG00000030680,ENSRNOG00000060869,ENSRNOG00000039315,ENSRNOG00000011341,ENSRNOG00000012175,ENSRNOG00000061474,ENSRNOG00000014628,ENSRNOG00000020383,ENSRNOG00000025757,ENSRNOG00000020005,ENSRNOG00000013728,ENSRNOG00000042897,ENSRNOG00000050780,ENSRNOG00000018943,ENSRNOG00000012561,ENSRNOG00000015420,ENSRNOG00000000894,…	Nfib|Ep300|Cmtm5|Fnta|Ddx5|Irak1|Cfap157|Rictor|Nfatc2|Ctdp1|Pomk|Dapk3|Myh6|Map2k2|Polg2|Nmrk2|Fpgs|Tnnc1|Arhgef10|Stxbp1|Fry|Sema3g|Adra1a|LOC103690016|Syne3|Atp5j|Itgb3|Pkn1|Mmp24|Eef2|Cln8|Atcay|Myh7|Eng|Mthfd1l|Mecp2|Mtr|Phlpp2|Apba3|Ryr2|Cxcl1|Stab1|Cdk9|Esrrb|Pld4|Dpysl2|Bcl2l2|Eif6|Il25|AABR07026842.1|Tph1|Efna5|Gabpa|Ccdc141|Scrib|
GO:0032717	negative regulation of interleukin-8 production	biological_process	0.042424	1	1	237	4	20121	ENSRNOG00000039852	Cactin|
GO:0004849	uridine kinase activity	molecular_function	0.042458	1	1	237	4	20121	ENSRNOG00000003917	Uck2|
GO:0032632	interleukin-3 production	biological_process	0.042461	1	1	237	4	20121	ENSRNOG00000009177	Fcer1a|
GO:0005667	transcription factor complex	cellular_component	0.042484	1	6	237	240	20121	ENSRNOG00000012360,ENSRNOG00000000190,ENSRNOG00000008067,ENSRNOG00000011135,ENSRNOG00000019223,ENSRNOG00000012175	Gtf2h1|Ep300|Rcor1|Gtf2b|Atp5c1|Nfatc2|
GO:0005958	DNA-dependent protein kinase-DNA ligase 4 complex	cellular_component	0.042555	1	1	237	4	20121	ENSRNOG00000029966	Xrcc4|
GO:0004040	amidase activity	molecular_function	0.042568	1	1	237	4	20121	ENSRNOG00000026049	Qrsl1|
GO:0045213	neurotransmitter receptor metabolic process	biological_process	0.042663	1	1	237	4	20121	ENSRNOG00000014462	Fnta|
GO:0060916	mesenchymal cell proliferation involved in lung development	biological_process	0.042883	1	1	237	4	20121	ENSRNOG00000009795	Nfib|
GO:0019899	enzyme binding	molecular_function	0.04307	1	25	237	1630	20121	ENSRNOG00000019549,ENSRNOG00000030264,ENSRNOG00000005904,ENSRNOG00000030680,ENSRNOG00000031789,ENSRNOG00000017060,ENSRNOG00000011341,ENSRNOG00000020466,ENSRNOG00000020266,ENSRNOG00000042195,ENSRNOG00000048449,ENSRNOG00000004131,ENSRNOG00000000190,ENSRNOG00000020230,ENSRNOG00000046772,ENSRNOG00000015420,ENSRNOG00000036841,ENSRNOG00000021824,ENSRNOG00000020383,ENSRNOG00000016291,ENSRNOG00000010259,…	Akap12|Fam83h|Cdc27|Ddx5|Rangap1|Ryr2|Rictor|Apba3|Eef2|Pabpn1|Itgb3|Pkn1|Ep300|Pias4|Fam83c|Stxbp1|Cbx5|Dnajb1|Dapk3|Marveld3|Esrrb|Xpo6|Cdk9|Dpysl2|Zbtb7a|
GO:0042427	serotonin biosynthetic process	biological_process	0.043157	1	1	237	4	20121	ENSRNOG00000011672	Tph1|
GO:1901162	primary amino compound biosynthetic process	biological_process	0.043157	1	1	237	4	20121	ENSRNOG00000011672	Tph1|
GO:0032982	myosin filament	cellular_component	0.043273	1	1	237	4	20121	ENSRNOG00000016983	Myh7|
GO:0070051	fibrinogen binding	molecular_function	0.043305	1	1	237	4	20121	ENSRNOG00000048449	Itgb3|
GO:0010629	negative regulation of gene expression	biological_process	0.043403	1	18	237	1110	20121	ENSRNOG00000012175,ENSRNOG00000030680,ENSRNOG00000056659,ENSRNOG00000050190,ENSRNOG00000002682,ENSRNOG00000009795,ENSRNOG00000053205,ENSRNOG00000021824,ENSRNOG00000051948,ENSRNOG00000008067,ENSRNOG00000006569,ENSRNOG00000019223,ENSRNOG00000036841,ENSRNOG00000049497,ENSRNOG00000020230,ENSRNOG00000020161,ENSRNOG00000010259,ENSRNOG00000056956	Nfatc2|Ddx5|Mecp2|Eng|Zfp692|Nfib|Gabpa|Dnajb1|Hcfc1|Rcor1|Itgb8|Atp5c1|Cbx5|Eif6|Pias4|Zbtb7a|Esrrb|Thap1|
GO:0016212	kynurenine-oxoglutarate transaminase activity	molecular_function	0.04341	1	1	237	4	20121	ENSRNOG00000043426	Kyat3|
GO:0036137	kynurenine aminotransferase activity	molecular_function	0.04341	1	1	237	4	20121	ENSRNOG00000043426	Kyat3|
GO:0030950	establishment or maintenance of actin cytoskeleton polarity	biological_process	0.043447	1	1	237	4	20121	ENSRNOG00000011341	Rictor|
GO:0071896	protein localization to adherens junction	biological_process	0.043467	1	1	237	4	20121	ENSRNOG00000032574	Scrib|
GO:0048763	calcium-induced calcium release activity	molecular_function	0.043472	1	1	237	4	20121	ENSRNOG00000017060	Ryr2|
GO:0043902	positive regulation of multi-organism process	biological_process	0.043795	1	3	237	73	20121	ENSRNOG00000002802,ENSRNOG00000011135,ENSRNOG00000061474	Cxcl1|Gtf2b|Ctdp1|
GO:0012505	endomembrane system	cellular_component	0.043859	1	21	237	1317	20121	ENSRNOG00000019542,ENSRNOG00000012565,ENSRNOG00000038960,ENSRNOG00000003928,ENSRNOG00000032202,ENSRNOG00000036835,ENSRNOG00000038955,ENSRNOG00000049505,ENSRNOG00000031789,ENSRNOG00000017060,ENSRNOG00000003853,ENSRNOG00000014628,ENSRNOG00000046984,ENSRNOG00000021808,ENSRNOG00000049893,ENSRNOG00000009522,ENSRNOG00000027008,ENSRNOG00000029535,ENSRNOG00000005287,ENSRNOG00000019223,ENSRNOG00000046839	LOC100910979|Cln8|RGD1309362|Tmco1|Creb3l3|Copz1|MGC105567|Nup43|Rangap1|Ryr2|Scoc|Pomk|St6galnac6|Tecr|LOC100910934|Adra1a|Igtp|Nrbp2|Syne3|Atp5c1|LOC102555392|
GO:0045934	negative regulation of nucleobase-containing compound metabolic process	biological_process	0.044021	1	18	237	1116	20121	ENSRNOG00000002682,ENSRNOG00000009795,ENSRNOG00000000190,ENSRNOG00000030680,ENSRNOG00000056659,ENSRNOG00000012175,ENSRNOG00000022586,ENSRNOG00000056956,ENSRNOG00000010259,ENSRNOG00000020161,ENSRNOG00000020230,ENSRNOG00000053205,ENSRNOG00000031349,ENSRNOG00000021824,ENSRNOG00000008067,ENSRNOG00000051948,ENSRNOG00000036841,ENSRNOG00000019223	Zfp692|Nfib|Ep300|Ddx5|Mecp2|Nfatc2|Cdk9|Thap1|Esrrb|Zbtb7a|Pias4|Gabpa|AABR07026842.1|Dnajb1|Rcor1|Hcfc1|Cbx5|Atp5c1|
GO:0006672	ceramide metabolic process	biological_process	0.044489	1	3	237	74	20121	ENSRNOG00000006569,ENSRNOG00000012565,ENSRNOG00000046984	Itgb8|Cln8|St6galnac6|
GO:0016810	hydrolase activity, acting on carbon-nitrogen (but not peptide) bonds	molecular_function	0.044529	1	4	237	123	20121	ENSRNOG00000026049,ENSRNOG00000021347,ENSRNOG00000009625,ENSRNOG00000019582	Qrsl1|Mthfd2l|Dpysl2|Mthfd1l|
GO:0017069	snRNA binding	molecular_function	0.044951	1	2	237	32	20121	ENSRNOG00000022586,ENSRNOG00000002645	Cdk9|Gemin5|
GO:0003676	nucleic acid binding	molecular_function	0.045403	1	49	237	3800	20121	ENSRNOG00000056956,ENSRNOG00000010259,ENSRNOG00000043426,ENSRNOG00000022586,ENSRNOG00000001603,ENSRNOG00000011025,ENSRNOG00000002713,ENSRNOG00000049497,ENSRNOG00000026690,ENSRNOG00000011135,ENSRNOG00000055925,ENSRNOG00000053205,ENSRNOG00000009960,ENSRNOG00000036842,ENSRNOG00000020266,ENSRNOG00000027039,ENSRNOG00000042195,ENSRNOG00000037220,ENSRNOG00000036837,ENSRNOG00000039852,ENSRNOG00000032202,…	Thap1|Esrrb|Kyat3|Cdk9|N6amt1|Trmt10a|Zfp672|Eif6|Kin|Gtf2b|Zc3h7b|Gabpa|Puf60|Smug1|Eef2|Mrpl22|Pabpn1|Rpl5l1|Nfe2|Cactin|Creb3l3|Dcp1b|Mecp2|Xrcc4|LOC100359503|Hnrnpa1|Zfp958|Ptrh1|Plec|Zbtb7a|Mrpl39|Pbrm1|Stxbp1|AC102976.1|Pias4|Rcor1|Zfr2|Mrpl54|Nfib|Gm17067|Zfp692|Gemin5|Ep300|Ccdc86|Zfhx2|Ddx5|Nfatc2|Rangap1|Ngdn|
GO:0032559	adenyl ribonucleotide binding	molecular_function	0.04541	1	22	237	1387	20121	ENSRNOG00000020431,ENSRNOG00000030680,ENSRNOG00000060869,ENSRNOG00000016983,ENSRNOG00000019582,ENSRNOG00000004131,ENSRNOG00000029535,ENSRNOG00000057696,ENSRNOG00000020416,ENSRNOG00000020577,ENSRNOG00000049056,ENSRNOG00000026049,ENSRNOG00000049484,ENSRNOG00000020005,ENSRNOG00000025757,ENSRNOG00000050780,ENSRNOG00000003917,ENSRNOG00000022586,ENSRNOG00000022514,ENSRNOG00000014628,ENSRNOG00000054765,…	Matk|Ddx5|Irak1|Myh7|Mthfd1l|Pkn1|Nrbp2|LOC103690016|Zfr2|Pip5k1c|Ak1|Qrsl1|Atp9a|Map2k2|Myh6|Fpgs|Uck2|Cdk9|Tor2a|Pomk|Renbp|Dapk3|
GO:0044429	mitochondrial part	cellular_component	0.045693	1	13	237	743	20121	ENSRNOG00000028717,ENSRNOG00000004206,ENSRNOG00000048309,ENSRNOG00000015732,ENSRNOG00000047563,ENSRNOG00000021347,ENSRNOG00000001551,ENSRNOG00000020464,ENSRNOG00000027039,ENSRNOG00000001736,ENSRNOG00000000279,ENSRNOG00000013728,ENSRNOG00000020407	Ndufb7|Glrx5|Uqcc1|Bcl2l2|Mrpl39|Mthfd2l|Atp5j|Mrpl54|Mrpl22|Bdh1|Rtn4ip1|Polg2|Atcay|
GO:0006417	regulation of translation	biological_process	0.045849	1	6	237	245	20121	ENSRNOG00000000190,ENSRNOG00000049497,ENSRNOG00000002645,ENSRNOG00000048309,ENSRNOG00000020266,ENSRNOG00000020383	Ep300|Eif6|Gemin5|Uqcc1|Eef2|Dapk3|
GO:0010608	posttranscriptional regulation of gene expression	biological_process	0.046094	1	10	237	511	20121	ENSRNOG00000000190,ENSRNOG00000026049,ENSRNOG00000020266,ENSRNOG00000020383,ENSRNOG00000003864,ENSRNOG00000002645,ENSRNOG00000051948,ENSRNOG00000048309,ENSRNOG00000049497,ENSRNOG00000015420	Ep300|Qrsl1|Eef2|Dapk3|Gipc1|Gemin5|Hcfc1|Uqcc1|Eif6|Stxbp1|
GO:0007270	neuron-neuron synaptic transmission	biological_process	0.046327	1	4	237	126	20121	ENSRNOG00000018823,ENSRNOG00000012573,ENSRNOG00000009522,ENSRNOG00000015420	Nisch|Dlgap2|Adra1a|Stxbp1|
GO:0005102	receptor binding	molecular_function	0.046441	1	21	237	1378	20121	ENSRNOG00000028043,ENSRNOG00000018823,ENSRNOG00000002792,ENSRNOG00000022514,ENSRNOG00000034177,ENSRNOG00000011135,ENSRNOG00000032574,ENSRNOG00000006569,ENSRNOG00000018952,ENSRNOG00000016804,ENSRNOG00000050190,ENSRNOG00000042852,ENSRNOG00000000190,ENSRNOG00000004131,ENSRNOG00000003864,ENSRNOG00000048449,ENSRNOG00000003365,ENSRNOG00000020431,ENSRNOG00000002802,ENSRNOG00000014462,ENSRNOG00000030680	Cxcl3|Nisch|Cxcl2|Tor2a|Efna5|Gtf2b|Scrib|Itgb8|Sema3g|Il25|Eng|LOC679782|Ep300|Pkn1|Gipc1|Itgb3|Cadm3|Matk|Cxcl1|Fnta|Ddx5|
GO:0050772	positive regulation of axonogenesis	biological_process	0.046575	1	3	237	75	20121	ENSRNOG00000000190,ENSRNOG00000020005,ENSRNOG00000034177	Ep300|Map2k2|Efna5|
GO:0006082	organic acid metabolic process	biological_process	0.046639	1	14	237	790	20121	ENSRNOG00000021347,ENSRNOG00000011672,ENSRNOG00000009177,ENSRNOG00000049497,ENSRNOG00000017593,ENSRNOG00000056659,ENSRNOG00000019582,ENSRNOG00000050780,ENSRNOG00000021808,ENSRNOG00000020407,ENSRNOG00000013728,ENSRNOG00000026049,ENSRNOG00000054765,ENSRNOG00000043426	Mthfd2l|Tph1|Fcer1a|Eif6|Mtr|Mecp2|Mthfd1l|Fpgs|Tecr|Atcay|Polg2|Qrsl1|Renbp|Kyat3|
GO:0043414	macromolecule methylation	biological_process	0.046849	1	6	237	244	20121	ENSRNOG00000056659,ENSRNOG00000017593,ENSRNOG00000001603,ENSRNOG00000011025,ENSRNOG00000014330,ENSRNOG00000031349	Mecp2|Mtr|N6amt1|Trmt10a|Pcmt1|AABR07026842.1|
GO:0030219	megakaryocyte differentiation	biological_process	0.046849	1	2	237	33	20121	ENSRNOG00000053205,ENSRNOG00000049497	Gabpa|Eif6|
GO:0046483	heterocycle metabolic process	biological_process	0.047106	1	66	237	5246	20121	ENSRNOG00000049497,ENSRNOG00000050675,ENSRNOG00000012360,ENSRNOG00000031349,ENSRNOG00000011672,ENSRNOG00000034177,ENSRNOG00000009960,ENSRNOG00000026690,ENSRNOG00000022586,ENSRNOG00000010259,ENSRNOG00000056956,ENSRNOG00000049056,ENSRNOG00000017593,ENSRNOG00000007340,ENSRNOG00000019549,ENSRNOG00000004131,ENSRNOG00000036842,ENSRNOG00000050190,ENSRNOG00000016983,ENSRNOG00000019582,ENSRNOG00000020230,…	Eif6|Myl4|Gtf2h1|AABR07026842.1|Tph1|Efna5|Puf60|Kin|Cdk9|Esrrb|Thap1|Ak1|Mtr|Dcp1b|Akap12|Pkn1|Smug1|Eng|Myh7|Mthfd1l|Pias4|Atp5c1|Mthfd2l|Rcor1|Dapk3|Polg2|Fpgs|Irak1|Rictor|Thtpa|Gemin5|Zfp692|Zfhx2|Ep300|Il25|Gabpa|Hcfc1|Gtf2b|Scrib|L3mbtl2|Qrsl1|Zfp672|Trmt10a|Uck2|Mecp2|Creb3l3|LOC100359503|Ryr2|Xrcc4|Cactin|Nfe2|Dnajb1|Sh2d3c|Cbx5|Atp5j|Zfp958|Myh6|Zbtb7a|Tnnc1|Ddx5|Ngdn|Rangap1|Nfatc2|Ctd…
GO:0000702	oxidized base lesion DNA N-glycosylase activity	molecular_function	0.047264	1	1	237	5	20121	ENSRNOG00000036842	Smug1|
GO:0030554	adenyl nucleotide binding	molecular_function	0.047474	1	22	237	1394	20121	ENSRNOG00000057696,ENSRNOG00000029535,ENSRNOG00000020416,ENSRNOG00000020577,ENSRNOG00000049056,ENSRNOG00000049484,ENSRNOG00000025757,ENSRNOG00000020005,ENSRNOG00000026049,ENSRNOG00000050780,ENSRNOG00000003917,ENSRNOG00000022586,ENSRNOG00000014628,ENSRNOG00000022514,ENSRNOG00000054765,ENSRNOG00000020383,ENSRNOG00000020431,ENSRNOG00000030680,ENSRNOG00000060869,ENSRNOG00000016983,ENSRNOG00000019582,…	LOC103690016|Nrbp2|Zfr2|Pip5k1c|Ak1|Atp9a|Myh6|Map2k2|Qrsl1|Fpgs|Uck2|Cdk9|Pomk|Tor2a|Renbp|Dapk3|Matk|Ddx5|Irak1|Myh7|Mthfd1l|Pkn1|
GO:0044253	positive regulation of multicellular organismal metabolic process	biological_process	0.047533	1	2	237	34	20121	ENSRNOG00000050190,ENSRNOG00000000190	Eng|Ep300|
GO:0007010	cytoskeleton organization	biological_process	0.047555	1	17	237	1017	20121	ENSRNOG00000000190,ENSRNOG00000048449,ENSRNOG00000012565,ENSRNOG00000011341,ENSRNOG00000056659,ENSRNOG00000030264,ENSRNOG00000039315,ENSRNOG00000025757,ENSRNOG00000009625,ENSRNOG00000012561,ENSRNOG00000018823,ENSRNOG00000014275,ENSRNOG00000020383,ENSRNOG00000009711,ENSRNOG00000005287,ENSRNOG00000034177,ENSRNOG00000000894	Ep300|Itgb3|Cln8|Rictor|Mecp2|Fam83h|Cfap157|Myh6|Dpysl2|Arhgef10|Nisch|Hook3|Dapk3|Hepacam2|Syne3|Efna5|Fry|
GO:0048513	organ development	biological_process	0.047892	1	39	237	2837	20121	ENSRNOG00000001551,ENSRNOG00000006569,ENSRNOG00000057696,ENSRNOG00000009522,ENSRNOG00000018943,ENSRNOG00000050780,ENSRNOG00000042897,ENSRNOG00000025757,ENSRNOG00000020005,ENSRNOG00000014628,ENSRNOG00000061474,ENSRNOG00000012175,ENSRNOG00000030680,ENSRNOG00000014462,ENSRNOG00000016828,ENSRNOG00000000190,ENSRNOG00000024631,ENSRNOG00000009795,ENSRNOG00000032574,ENSRNOG00000053205,ENSRNOG00000012580,…	Atp5j|Itgb8|LOC103690016|Adra1a|Tnnc1|Fpgs|Nmrk2|Myh6|Map2k2|Pomk|Ctdp1|Nfatc2|Ddx5|Fnta|Cmtm5|Ep300|Chadl|Nfib|Scrib|Gabpa|Ccdc141|Tph1|Il25|Eif6|Bcl2l2|Dpysl2|Pld4|Esrrb|Cxcl1|Ryr2|Phlpp2|Mecp2|Mthfd1l|Eng|Myh7|Cln8|Eef2|Pkn1|Itgb3|
GO:0048741	skeletal muscle fiber development	biological_process	0.047945	1	4	237	129	20121	ENSRNOG00000014462,ENSRNOG00000016828,ENSRNOG00000042897,ENSRNOG00000012175	Fnta|Cmtm5|Nmrk2|Nfatc2|
GO:0009620	response to fungus	biological_process	0.048297	1	2	237	34	20121	ENSRNOG00000016804,ENSRNOG00000002802	Il25|Cxcl1|
GO:0031014	troponin T binding	molecular_function	0.048493	1	1	237	5	20121	ENSRNOG00000018943	Tnnc1|
GO:0042255	ribosome assembly	biological_process	0.048512	1	3	237	91	20121	ENSRNOG00000049497,ENSRNOG00000046342,ENSRNOG00000037220	Eif6|LOC100359503|Rpl5l1|
GO:0015844	monoamine transport	biological_process	0.048523	1	3	237	79	20121	ENSRNOG00000018823,ENSRNOG00000056659,ENSRNOG00000009177	Nisch|Mecp2|Fcer1a|
GO:0097136	Bcl-2 family protein complex	cellular_component	0.04855	1	1	237	5	20121	ENSRNOG00000015732	Bcl2l2|
GO:0000313	organellar ribosome	cellular_component	0.048716	1	3	237	82	20121	ENSRNOG00000020464,ENSRNOG00000027039,ENSRNOG00000047563	Mrpl54|Mrpl22|Mrpl39|
GO:0005761	mitochondrial ribosome	cellular_component	0.048716	1	3	237	82	20121	ENSRNOG00000020464,ENSRNOG00000047563,ENSRNOG00000027039	Mrpl54|Mrpl39|Mrpl22|
GO:2000254	regulation of male germ cell proliferation	biological_process	0.048718	1	1	237	5	20121	ENSRNOG00000036631	Ptgdr2|
GO:0003321	positive regulation of blood pressure by epinephrine-norepinephrine	biological_process	0.049076	1	1	237	5	20121	ENSRNOG00000009522	Adra1a|
GO:0010712	regulation of collagen metabolic process	biological_process	0.049146	1	2	237	34	20121	ENSRNOG00000000190,ENSRNOG00000050190	Ep300|Eng|
GO:0001098	basal transcription machinery binding	molecular_function	0.04918	1	2	237	33	20121	ENSRNOG00000010259,ENSRNOG00000061474	Esrrb|Ctdp1|
GO:0001099	basal RNA polymerase II transcription machinery binding	molecular_function	0.04918	1	2	237	33	20121	ENSRNOG00000010259,ENSRNOG00000061474	Esrrb|Ctdp1|
GO:0050748	negative regulation of lipoprotein metabolic process	biological_process	0.049285	1	1	237	5	20121	ENSRNOG00000048273	Apod|
GO:0060759	regulation of response to cytokine stimulus	biological_process	0.049398	1	3	237	77	20121	ENSRNOG00000060869,ENSRNOG00000020230,ENSRNOG00000039852	Irak1|Pias4|Cactin|
GO:0019438	aromatic compound biosynthetic process	biological_process	0.049432	1	44	237	3313	20121	ENSRNOG00000004131,ENSRNOG00000019582,ENSRNOG00000036837,ENSRNOG00000039852,ENSRNOG00000050190,ENSRNOG00000019549,ENSRNOG00000032202,ENSRNOG00000056659,ENSRNOG00000017060,ENSRNOG00000056956,ENSRNOG00000010259,ENSRNOG00000024743,ENSRNOG00000022586,ENSRNOG00000003917,ENSRNOG00000002713,ENSRNOG00000012360,ENSRNOG00000016804,ENSRNOG00000051948,ENSRNOG00000011135,ENSRNOG00000053205,ENSRNOG00000009960,…	Pkn1|Mthfd1l|Nfe2|Cactin|Eng|Akap12|Creb3l3|Mecp2|Ryr2|Thap1|Esrrb|L3mbtl2|Cdk9|Uck2|Zfp672|Gtf2h1|Il25|Hcfc1|Gtf2b|Gabpa|Puf60|Tph1|Nfib|Zfp692|Gm17067|Ep300|Zfhx2|Irak1|Ddx5|Ctdp1|Nfatc2|Zfp958|Dapk3|Fpgs|Zbtb7a|Polg2|Myh6|Pias4|Atp5j|Rcor1|Cbx5|Mthfd2l|Atp5c1|Dnajb1|
GO:0018130	heterocycle biosynthetic process	biological_process	0.049505	1	44	237	3314	20121	ENSRNOG00000061474,ENSRNOG00000012175,ENSRNOG00000060869,ENSRNOG00000030680,ENSRNOG00000000190,ENSRNOG00000025634,ENSRNOG00000009795,ENSRNOG00000000891,ENSRNOG00000002682,ENSRNOG00000008067,ENSRNOG00000001551,ENSRNOG00000021347,ENSRNOG00000036841,ENSRNOG00000019223,ENSRNOG00000021824,ENSRNOG00000020230,ENSRNOG00000050780,ENSRNOG00000020161,ENSRNOG00000013728,ENSRNOG00000025757,ENSRNOG00000030410,…	Ctdp1|Nfatc2|Irak1|Ddx5|Ep300|Zfhx2|Nfib|Gm17067|Zfp692|Rcor1|Atp5j|Mthfd2l|Cbx5|Atp5c1|Dnajb1|Pias4|Fpgs|Zbtb7a|Polg2|Myh6|Zfp958|Dapk3|Ryr2|Akap12|Creb3l3|Mecp2|Mthfd1l|Nfe2|Eng|Cactin|Pkn1|Hcfc1|Gtf2b|Puf60|Gabpa|Tph1|Gtf2h1|Il25|Uck2|Zfp672|Esrrb|Thap1|L3mbtl2|Cdk9|
GO:2000035	regulation of stem cell division	biological_process	0.049635	1	1	237	5	20121	ENSRNOG00000010259	Esrrb|
GO:0001191	RNA polymerase II transcription factor binding transcription factor activity involved in negative regulation of transcription	molecular_function	0.049718	1	2	237	34	20121	ENSRNOG00000021824,ENSRNOG00000010259	Dnajb1|Esrrb|
GO:0010968	regulation of microtubule nucleation	biological_process	0.04976	1	1	237	5	20121	ENSRNOG00000056659	Mecp2|
GO:0042160	lipoprotein modification	biological_process	0.049871	1	1	237	5	20121	ENSRNOG00000048273	Apod|
GO:0042161	lipoprotein oxidation	biological_process	0.049871	1	1	237	5	20121	ENSRNOG00000048273	Apod|
GO:0005534	galactose binding	molecular_function	0.050095	1	1	237	5	20121	ENSRNOG00000050190	Eng|
GO:0060011	Sertoli cell proliferation	biological_process	0.050229	1	1	237	5	20121	ENSRNOG00000015732	Bcl2l2|
GO:0061564	axon development	biological_process	0.050429	1	8	237	376	20121	ENSRNOG00000009795,ENSRNOG00000000190,ENSRNOG00000009625,ENSRNOG00000020005,ENSRNOG00000018952,ENSRNOG00000015420,ENSRNOG00000017593,ENSRNOG00000034177	Nfib|Ep300|Dpysl2|Map2k2|Sema3g|Stxbp1|Mtr|Efna5|
GO:0016776	phosphotransferase activity, phosphate group as acceptor	molecular_function	0.050516	1	2	237	34	20121	ENSRNOG00000032574,ENSRNOG00000049056	Scrib|Ak1|
GO:0045104	intermediate filament cytoskeleton organization	biological_process	0.050649	1	2	237	34	20121	ENSRNOG00000030264,ENSRNOG00000012565	Fam83h|Cln8|
GO:1902033	regulation of hematopoietic stem cell proliferation	biological_process	0.050657	1	1	237	5	20121	ENSRNOG00000002802	Cxcl1|
GO:0004385	guanylate kinase activity	molecular_function	0.050681	1	1	237	5	20121	ENSRNOG00000032574	Scrib|
GO:0043300	regulation of leukocyte degranulation	biological_process	0.050785	1	2	237	34	20121	ENSRNOG00000009177,ENSRNOG00000015420	Fcer1a|Stxbp1|
GO:0003057	regulation of the force of heart contraction by chemical signal	biological_process	0.051094	1	1	237	5	20121	ENSRNOG00000009522	Adra1a|
GO:1901362	organic cyclic compound biosynthetic process	biological_process	0.051114	1	45	237	3407	20121	ENSRNOG00000020230,ENSRNOG00000008067,ENSRNOG00000001551,ENSRNOG00000019223,ENSRNOG00000036841,ENSRNOG00000021347,ENSRNOG00000021824,ENSRNOG00000030410,ENSRNOG00000020383,ENSRNOG00000050780,ENSRNOG00000020161,ENSRNOG00000013728,ENSRNOG00000025757,ENSRNOG00000060869,ENSRNOG00000030680,ENSRNOG00000061474,ENSRNOG00000012175,ENSRNOG00000009795,ENSRNOG00000002682,ENSRNOG00000000891,ENSRNOG00000000190,…	Pias4|Rcor1|Atp5j|Atp5c1|Cbx5|Mthfd2l|Dnajb1|Zfp958|Dapk3|Fpgs|Zbtb7a|Polg2|Myh6|Irak1|Ddx5|Ctdp1|Nfatc2|Nfib|Zfp692|Gm17067|Ep300|Zfhx2|Gtf2h1|Il25|Gtf2b|Hcfc1|Gabpa|Puf60|Tph1|Esrrb|Thap1|L3mbtl2|Cdk9|Uck2|Zfp672|Tecr|Akap12|Creb3l3|Mecp2|Ryr2|Pkn1|Mthfd1l|Nfe2|Eng|Cactin|
GO:0004045	aminoacyl-tRNA hydrolase activity	molecular_function	0.051276	1	1	237	5	20121	ENSRNOG00000049034	Ptrh1|
GO:0005654	nucleoplasm	cellular_component	0.0513	1	33	237	2317	20121	ENSRNOG00000036841,ENSRNOG00000019223,ENSRNOG00000008067,ENSRNOG00000020230,ENSRNOG00000015420,ENSRNOG00000028227,ENSRNOG00000042897,ENSRNOG00000001736,ENSRNOG00000020383,ENSRNOG00000012175,ENSRNOG00000061474,ENSRNOG00000003853,ENSRNOG00000013898,ENSRNOG00000005904,ENSRNOG00000000190,ENSRNOG00000002645,ENSRNOG00000009960,ENSRNOG00000053205,ENSRNOG00000051948,ENSRNOG00000032574,ENSRNOG00000011135,…	Cbx5|Atp5c1|Rcor1|Pias4|Stxbp1|Pbrm1|Nmrk2|Bdh1|Dapk3|Nfatc2|Ctdp1|Scoc|Cdca4|Cdc27|Ep300|Gemin5|Puf60|Gabpa|Hcfc1|Scrib|Gtf2b|Pip5k1c|Sergef|Gtf2h1|Zfp672|Trmt10a|Cdk9|Esrrb|Thap1|LOC100911993|Xrcc4|Cactin|Nfe2|
GO:0061302	smooth muscle cell-matrix adhesion	biological_process	0.051466	1	1	237	5	20121	ENSRNOG00000048273	Apod|
GO:0008420	CTD phosphatase activity	molecular_function	0.051738	1	1	237	5	20121	ENSRNOG00000061474	Ctdp1|
GO:0060509	Type I pneumocyte differentiation	biological_process	0.05178	1	1	237	5	20121	ENSRNOG00000009795	Nfib|
GO:0071638	negative regulation of monocyte chemotactic protein-1 production	biological_process	0.051976	1	1	237	5	20121	ENSRNOG00000048273	Apod|
GO:0060510	Type II pneumocyte differentiation	biological_process	0.05199	1	1	237	5	20121	ENSRNOG00000009795	Nfib|
GO:0003674	molecular_function	molecular_function	0.052012	1	181	237	16816	20121	ENSRNOG00000002682,ENSRNOG00000002645,ENSRNOG00000000190,ENSRNOG00000025634,ENSRNOG00000004206,ENSRNOG00000028439,ENSRNOG00000004094,ENSRNOG00000018105,ENSRNOG00000011341,ENSRNOG00000038957,ENSRNOG00000020383,ENSRNOG00000054765,ENSRNOG00000022514,ENSRNOG00000014628,ENSRNOG00000008031,ENSRNOG00000030000,ENSRNOG00000015420,ENSRNOG00000057798,ENSRNOG00000008067,ENSRNOG00000021347,ENSRNOG00000020416,…	Zfp692|Gemin5|Ep300|Zfhx2|Glrx5|Olr1667|Ptger1|Thtpa|Rictor|RGD1305184|Dapk3|Renbp|Tor2a|Pomk|Cacna2d4|Olr1264|Stxbp1|AC102976.1|Rcor1|Mthfd2l|Zfr2|Syne3|Mttp|Mrpl22|Naa10|AABR07058937.1|Pabpn1|Mthfd1l|Rpl5l1|LOC679782|Phlpp2|Mtr|Jam2|Marveld3|Thap1|Cdk9|N6amt1|Pld4|RGD1308564|Atp9a|Eif6|Fam83c|Kin|Zc3h7b|Puf60|Tph1|Gm17067|MGC105567|Fcer1a|Cdc27|Mptx1|Fnta|Aim1|Nt5dc2|Nfatc2|LOC100910979|Zfp958|…
GO:0004957	prostaglandin E receptor activity	molecular_function	0.05202	1	1	237	5	20121	ENSRNOG00000004094	Ptger1|
GO:0060298	positive regulation of sarcomere organization	biological_process	0.052196	1	1	237	5	20121	ENSRNOG00000000190	Ep300|
GO:0018344	protein geranylgeranylation	biological_process	0.052335	1	1	237	5	20121	ENSRNOG00000014462	Fnta|
GO:0046826	negative regulation of protein export from nucleus	biological_process	0.052531	1	1	237	5	20121	ENSRNOG00000031789	Rangap1|
GO:0031087	deadenylation-independent decapping of nuclear-transcribed mRNA	biological_process	0.05272	1	1	237	5	20121	ENSRNOG00000007340	Dcp1b|
GO:0007267	cell-cell signaling	biological_process	0.052748	1	16	237	975	20121	ENSRNOG00000003864,ENSRNOG00000012573,ENSRNOG00000012565,ENSRNOG00000014462,ENSRNOG00000056659,ENSRNOG00000020466,ENSRNOG00000018434,ENSRNOG00000017060,ENSRNOG00000036631,ENSRNOG00000009625,ENSRNOG00000018823,ENSRNOG00000015420,ENSRNOG00000009522,ENSRNOG00000034177,ENSRNOG00000025589,ENSRNOG00000032574	Gipc1|Dlgap2|Cln8|Fnta|Mecp2|Apba3|Stab1|Ryr2|Ptgdr2|Dpysl2|Nisch|Stxbp1|Adra1a|Efna5|Jph4|Scrib|
GO:0033184	positive regulation of histone ubiquitination	biological_process	0.052782	1	1	237	5	20121	ENSRNOG00000022586	Cdk9|
GO:0051427	hormone receptor binding	molecular_function	0.052818	1	4	237	133	20121	ENSRNOG00000000190,ENSRNOG00000011135,ENSRNOG00000030680,ENSRNOG00000004131	Ep300|Gtf2b|Ddx5|Pkn1|
GO:0003025	regulation of systemic arterial blood pressure by baroreceptor feedback	biological_process	0.052846	1	1	237	5	20121	ENSRNOG00000009522	Adra1a|
GO:0010138	pyrimidine ribonucleotide salvage	biological_process	0.053028	1	1	237	5	20121	ENSRNOG00000003917	Uck2|
GO:0032262	pyrimidine nucleotide salvage	biological_process	0.053028	1	1	237	5	20121	ENSRNOG00000003917	Uck2|
GO:0044206	UMP salvage	biological_process	0.053028	1	1	237	5	20121	ENSRNOG00000003917	Uck2|
GO:0046782	regulation of viral transcription	biological_process	0.053115	1	2	237	35	20121	ENSRNOG00000061474,ENSRNOG00000011135	Ctdp1|Gtf2b|
GO:0005638	lamin filament	cellular_component	0.053135	1	1	237	5	20121	ENSRNOG00000049497	Eif6|
GO:0050919	negative chemotaxis	biological_process	0.053168	1	2	237	34	20121	ENSRNOG00000034177,ENSRNOG00000018952	Efna5|Sema3g|
GO:0003010	voluntary skeletal muscle contraction	biological_process	0.053194	1	1	237	5	20121	ENSRNOG00000016983	Myh7|
GO:0014721	twitch skeletal muscle contraction	biological_process	0.053194	1	1	237	5	20121	ENSRNOG00000016983	Myh7|
GO:0051403	stress-activated MAPK cascade	biological_process	0.053234	1	5	237	189	20121	ENSRNOG00000060869,ENSRNOG00000016291,ENSRNOG00000009177,ENSRNOG00000054560,ENSRNOG00000020005	Irak1|Marveld3|Fcer1a|Sh2d3c|Map2k2|
GO:0000820	regulation of glutamine family amino acid metabolic process	biological_process	0.053597	1	1	237	5	20121	ENSRNOG00000020407	Atcay|
GO:0034976	response to endoplasmic reticulum stress	biological_process	0.053722	1	4	237	133	20121	ENSRNOG00000003928,ENSRNOG00000019299,ENSRNOG00000032202,ENSRNOG00000020266	Tmco1|Edem2|Creb3l3|Eef2|
GO:0016772	transferase activity, transferring phosphorus-containing groups	molecular_function	0.053723	1	16	237	956	20121	ENSRNOG00000049056,ENSRNOG00000013728,ENSRNOG00000020005,ENSRNOG00000003917,ENSRNOG00000022586,ENSRNOG00000014628,ENSRNOG00000020383,ENSRNOG00000029535,ENSRNOG00000057696,ENSRNOG00000032574,ENSRNOG00000020577,ENSRNOG00000012360,ENSRNOG00000050190,ENSRNOG00000004131,ENSRNOG00000020431,ENSRNOG00000060869	Ak1|Polg2|Map2k2|Uck2|Cdk9|Pomk|Dapk3|Nrbp2|LOC103690016|Scrib|Pip5k1c|Gtf2h1|Eng|Pkn1|Matk|Irak1|
GO:0060605	tube lumen cavitation	biological_process	0.05373	1	1	237	5	20121	ENSRNOG00000009795	Nfib|
GO:0060662	salivary gland cavitation	biological_process	0.05373	1	1	237	5	20121	ENSRNOG00000009795	Nfib|
GO:0030621	U4 snRNA binding	molecular_function	0.053776	1	1	237	5	20121	ENSRNOG00000002645	Gemin5|
GO:0021960	anterior commissure morphogenesis	biological_process	0.053786	1	1	237	5	20121	ENSRNOG00000009795	Nfib|
GO:0001960	negative regulation of cytokine-mediated signaling pathway	biological_process	0.053859	1	2	237	35	20121	ENSRNOG00000020230,ENSRNOG00000039852	Pias4|Cactin|
GO:0043113	receptor clustering	biological_process	0.053888	1	2	237	35	20121	ENSRNOG00000032574,ENSRNOG00000014462	Scrib|Fnta|
GO:0044300	cerebellar mossy fiber	cellular_component	0.053923	1	1	237	5	20121	ENSRNOG00000009795	Nfib|
GO:0090045	positive regulation of deacetylase activity	biological_process	0.053932	1	1	237	5	20121	ENSRNOG00000014462	Fnta|
GO:0034992	microtubule organizing center attachment site	cellular_component	0.053975	1	1	237	5	20121	ENSRNOG00000005287	Syne3|
GO:0034993	SUN-KASH complex	cellular_component	0.053975	1	1	237	5	20121	ENSRNOG00000005287	Syne3|
GO:0097052	L-kynurenine metabolic process	biological_process	0.053982	1	1	237	5	20121	ENSRNOG00000043426	Kyat3|
GO:0090286	cytoskeletal anchoring at nuclear membrane	biological_process	0.053984	1	1	237	5	20121	ENSRNOG00000005287	Syne3|
GO:0010807	regulation of synaptic vesicle priming	biological_process	0.054003	1	1	237	5	20121	ENSRNOG00000015420	Stxbp1|
GO:0005114	type II transforming growth factor beta receptor binding	molecular_function	0.054005	1	1	237	5	20121	ENSRNOG00000050190	Eng|
GO:0072126	positive regulation of glomerular mesangial cell proliferation	biological_process	0.05402	1	1	237	5	20121	ENSRNOG00000048449	Itgb3|
GO:0048787	presynaptic active zone membrane	cellular_component	0.054022	1	1	237	5	20121	ENSRNOG00000015420	Stxbp1|
GO:0033239	negative regulation of cellular amine metabolic process	biological_process	0.054025	1	1	237	5	20121	ENSRNOG00000020407	Atcay|
GO:0070940	dephosphorylation of RNA polymerase II C-terminal domain	biological_process	0.054043	1	1	237	5	20121	ENSRNOG00000061474	Ctdp1|
GO:0035983	response to trichostatin A	biological_process	0.054043	1	1	237	5	20121	ENSRNOG00000000190	Ep300|
GO:0035984	cellular response to trichostatin A	biological_process	0.054043	1	1	237	5	20121	ENSRNOG00000000190	Ep300|
GO:0031581	hemidesmosome assembly	biological_process	0.054043	1	1	237	5	20121	ENSRNOG00000023781	Plec|
GO:0010611	regulation of cardiac muscle hypertrophy	biological_process	0.054218	1	2	237	35	20121	ENSRNOG00000022586,ENSRNOG00000061474	Cdk9|Ctdp1|
GO:0031532	actin cytoskeleton reorganization	biological_process	0.054559	1	3	237	79	20121	ENSRNOG00000011341,ENSRNOG00000020383,ENSRNOG00000000894	Rictor|Dapk3|Fry|
GO:0034332	adherens junction organization	biological_process	0.054871	1	3	237	79	20121	ENSRNOG00000034177,ENSRNOG00000048273,ENSRNOG00000020383	Efna5|Apod|Dapk3|
GO:0071347	cellular response to interleukin-1	biological_process	0.055015	1	3	237	84	20121	ENSRNOG00000060869,ENSRNOG00000002792,ENSRNOG00000039852	Irak1|Cxcl2|Cactin|
GO:0030509	BMP signaling pathway	biological_process	0.05504	1	4	237	136	20121	ENSRNOG00000017060,ENSRNOG00000025757,ENSRNOG00000050190,ENSRNOG00000030680	Ryr2|Myh6|Eng|Ddx5|
GO:0032964	collagen biosynthetic process	biological_process	0.055528	1	2	237	36	20121	ENSRNOG00000050190,ENSRNOG00000000190	Eng|Ep300|
GO:0019894	kinesin binding	molecular_function	0.055741	1	2	237	35	20121	ENSRNOG00000020407,ENSRNOG00000012561	Atcay|Arhgef10|
GO:0008080	N-acetyltransferase activity	molecular_function	0.055788	1	3	237	83	20121	ENSRNOG00000060063,ENSRNOG00000000190,ENSRNOG00000051948	Naa10|Ep300|Hcfc1|
GO:0048742	regulation of skeletal muscle fiber development	biological_process	0.055915	1	3	237	83	20121	ENSRNOG00000016828,ENSRNOG00000042897,ENSRNOG00000012175	Cmtm5|Nmrk2|Nfatc2|
GO:0045653	negative regulation of megakaryocyte differentiation	biological_process	0.056194	1	1	237	6	20121	ENSRNOG00000053205	Gabpa|
GO:0051168	nuclear export	biological_process	0.056195	1	4	237	135	20121	ENSRNOG00000016722,ENSRNOG00000049497,ENSRNOG00000042195,ENSRNOG00000031789	Xpo6|Eif6|Pabpn1|Rangap1|
GO:0045214	sarcomere organization	biological_process	0.056381	1	2	237	36	20121	ENSRNOG00000000190,ENSRNOG00000025757	Ep300|Myh6|
GO:0060428	lung epithelium development	biological_process	0.056387	1	2	237	36	20121	ENSRNOG00000020005,ENSRNOG00000009795	Map2k2|Nfib|
GO:0044212	transcription regulatory region DNA binding	molecular_function	0.056518	1	13	237	758	20121	ENSRNOG00000009795,ENSRNOG00000056956,ENSRNOG00000010259,ENSRNOG00000022586,ENSRNOG00000002682,ENSRNOG00000000190,ENSRNOG00000036837,ENSRNOG00000020161,ENSRNOG00000032202,ENSRNOG00000008067,ENSRNOG00000011135,ENSRNOG00000012175,ENSRNOG00000053205	Nfib|Thap1|Esrrb|Cdk9|Zfp692|Ep300|Nfe2|Zbtb7a|Creb3l3|Rcor1|Gtf2b|Nfatc2|Gabpa|
GO:0014743	regulation of muscle hypertrophy	biological_process	0.056873	1	2	237	36	20121	ENSRNOG00000061474,ENSRNOG00000022586	Ctdp1|Cdk9|
GO:0005802	trans-Golgi network	cellular_component	0.057182	1	4	237	134	20121	ENSRNOG00000028566,ENSRNOG00000003853,ENSRNOG00000049484,ENSRNOG00000047028	Pld4|Scoc|Atp9a|Mmp24|
GO:0043903	regulation of symbiosis, encompassing mutualism through parasitism	biological_process	0.057208	1	4	237	137	20121	ENSRNOG00000002802,ENSRNOG00000011135,ENSRNOG00000061474,ENSRNOG00000030680	Cxcl1|Gtf2b|Ctdp1|Ddx5|
GO:0000975	regulatory region DNA binding	molecular_function	0.057516	1	13	237	760	20121	ENSRNOG00000032202,ENSRNOG00000011135,ENSRNOG00000008067,ENSRNOG00000012175,ENSRNOG00000053205,ENSRNOG00000009795,ENSRNOG00000056956,ENSRNOG00000010259,ENSRNOG00000002682,ENSRNOG00000022586,ENSRNOG00000000190,ENSRNOG00000036837,ENSRNOG00000020161	Creb3l3|Gtf2b|Rcor1|Nfatc2|Gabpa|Nfib|Thap1|Esrrb|Zfp692|Cdk9|Ep300|Nfe2|Zbtb7a|
GO:0030222	eosinophil differentiation	biological_process	0.057584	1	1	237	6	20121	ENSRNOG00000016804	Il25|
GO:0030516	regulation of axon extension	biological_process	0.057678	1	3	237	81	20121	ENSRNOG00000018952,ENSRNOG00000009625,ENSRNOG00000000190	Sema3g|Dpysl2|Ep300|
GO:0046703	natural killer cell lectin-like receptor binding	molecular_function	0.057785	1	1	237	6	20121	ENSRNOG00000042852	LOC679782|
GO:0000978	RNA polymerase II core promoter proximal region sequence-specific DNA binding	molecular_function	0.057913	1	7	237	329	20121	ENSRNOG00000056956,ENSRNOG00000009795,ENSRNOG00000002682,ENSRNOG00000012175,ENSRNOG00000000190,ENSRNOG00000053205,ENSRNOG00000020161	Thap1|Nfib|Zfp692|Nfatc2|Ep300|Gabpa|Zbtb7a|
GO:0034641	cellular nitrogen compound metabolic process	biological_process	0.057979	1	67	237	5396	20121	ENSRNOG00000056956,ENSRNOG00000010259,ENSRNOG00000022586,ENSRNOG00000049056,ENSRNOG00000012360,ENSRNOG00000049497,ENSRNOG00000050675,ENSRNOG00000026690,ENSRNOG00000011672,ENSRNOG00000031349,ENSRNOG00000034177,ENSRNOG00000009960,ENSRNOG00000036842,ENSRNOG00000004131,ENSRNOG00000019582,ENSRNOG00000050190,ENSRNOG00000016983,ENSRNOG00000019549,ENSRNOG00000007340,ENSRNOG00000017593,ENSRNOG00000020383,…	Thap1|Esrrb|Cdk9|Ak1|Gtf2h1|Eif6|Myl4|Kin|Tph1|AABR07026842.1|Efna5|Puf60|Smug1|Pkn1|Mthfd1l|Eng|Myh7|Akap12|Dcp1b|Mtr|Dapk3|Fpgs|Polg2|Pias4|Mthfd2l|Atp5c1|Rcor1|Gemin5|Zfp692|Ep300|Zfhx2|Irak1|Thtpa|Rictor|L3mbtl2|Uck2|Trmt10a|Qrsl1|Zfp672|Il25|Scrib|Hcfc1|Gtf2b|Gabpa|Nfe2|Atcay|Cactin|Creb3l3|Mecp2|Ryr2|Xrcc4|LOC100359503|Zfp958|Tnnc1|Myh6|Zbtb7a|Cbx5|Atp5j|Dnajb1|Sh2d3c|Nfib|Gm17067|Ddx5|Nfat…
GO:0006412	translation	biological_process	0.058102	1	13	237	851	20121	ENSRNOG00000049497,ENSRNOG00000048309,ENSRNOG00000046342,ENSRNOG00000031889,ENSRNOG00000002645,ENSRNOG00000036836,ENSRNOG00000020383,ENSRNOG00000020266,ENSRNOG00000027039,ENSRNOG00000026049,ENSRNOG00000013728,ENSRNOG00000037220,ENSRNOG00000000190	Eif6|Uqcc1|LOC100359503|Rpl6-ps1|Gemin5|AABR07058937.1|Dapk3|Eef2|Mrpl22|Qrsl1|Polg2|Rpl5l1|Ep300|
GO:0009066	aspartate family amino acid metabolic process	biological_process	0.058125	1	2	237	36	20121	ENSRNOG00000021347,ENSRNOG00000017593	Mthfd2l|Mtr|
GO:0004936	alpha-adrenergic receptor activity	molecular_function	0.058748	1	1	237	6	20121	ENSRNOG00000009522	Adra1a|
GO:0015934	large ribosomal subunit	cellular_component	0.058951	1	6	237	320	20121	ENSRNOG00000037220,ENSRNOG00000020464,ENSRNOG00000027039,ENSRNOG00000002645,ENSRNOG00000047563,ENSRNOG00000036836	Rpl5l1|Mrpl54|Mrpl22|Gemin5|Mrpl39|AABR07058937.1|
GO:0001067	regulatory region nucleic acid binding	molecular_function	0.05904	1	13	237	763	20121	ENSRNOG00000020161,ENSRNOG00000036837,ENSRNOG00000000190,ENSRNOG00000002682,ENSRNOG00000022586,ENSRNOG00000009795,ENSRNOG00000056956,ENSRNOG00000010259,ENSRNOG00000053205,ENSRNOG00000012175,ENSRNOG00000011135,ENSRNOG00000008067,ENSRNOG00000032202	Zbtb7a|Nfe2|Ep300|Zfp692|Cdk9|Nfib|Thap1|Esrrb|Gabpa|Nfatc2|Gtf2b|Rcor1|Creb3l3|
GO:0046710	GDP metabolic process	biological_process	0.059153	1	1	237	6	20121	ENSRNOG00000032574	Scrib|
GO:0009987	cellular process	biological_process	0.059315	1	169	237	15562	20121	ENSRNOG00000037220,ENSRNOG00000019582,ENSRNOG00000060063,ENSRNOG00000027039,ENSRNOG00000042195,ENSRNOG00000036836,ENSRNOG00000016108,ENSRNOG00000017593,ENSRNOG00000028566,ENSRNOG00000049484,ENSRNOG00000016291,ENSRNOG00000056956,ENSRNOG00000042848,ENSRNOG00000022586,ENSRNOG00000001603,ENSRNOG00000026690,ENSRNOG00000011672,ENSRNOG00000009960,ENSRNOG00000011488,ENSRNOG00000049497,ENSRNOG00000000190,…	Rpl5l1|Mthfd1l|Naa10|Mrpl22|Pabpn1|AABR07058937.1|Phlpp2|Mtr|Pld4|Atp9a|Marveld3|Thap1|Jam2|Cdk9|N6amt1|Kin|Tph1|Puf60|Sergef|Eif6|Ep300|Zfhx2|Dlgap2|Gemin5|Zfp692|Thtpa|Olr1667|Ptger1|Rictor|Glrx5|Cacna2d4|Dapk3|Renbp|Pomk|Tor2a|Mthfd2l|Rcor1|Syne3|Mttp|Olr1264|AC102976.1|Stxbp1|Atcay|LOC100910979|Eef2|Mmp24|Gipc1|Ryr2|LOC100911993|Stab1|LOC100359503|Cadm3|Creb3l3|Uck2|Trmt10a|Qrsl1|Zfp672|Kyat3…
GO:0042802	identical protein binding	molecular_function	0.059473	1	19	237	1210	20121	ENSRNOG00000050190,ENSRNOG00000003864,ENSRNOG00000003365,ENSRNOG00000029966,ENSRNOG00000017060,ENSRNOG00000060869,ENSRNOG00000032202,ENSRNOG00000013728,ENSRNOG00000018943,ENSRNOG00000018823,ENSRNOG00000043426,ENSRNOG00000054765,ENSRNOG00000056956,ENSRNOG00000020383,ENSRNOG00000009960,ENSRNOG00000051948,ENSRNOG00000036841,ENSRNOG00000015420,ENSRNOG00000015732	Eng|Gipc1|Cadm3|Xrcc4|Ryr2|Irak1|Creb3l3|Polg2|Tnnc1|Nisch|Kyat3|Renbp|Thap1|Dapk3|Puf60|Hcfc1|Cbx5|Stxbp1|Bcl2l2|
GO:0043227	membrane-bounded organelle	cellular_component	0.059638	1	119	237	10186	20121	ENSRNOG00000049056,ENSRNOG00000049484,ENSRNOG00000028566,ENSRNOG00000022586,ENSRNOG00000009711,ENSRNOG00000056956,ENSRNOG00000010259,ENSRNOG00000009960,ENSRNOG00000031349,ENSRNOG00000026690,ENSRNOG00000011488,ENSRNOG00000049497,ENSRNOG00000012360,ENSRNOG00000019582,ENSRNOG00000004131,ENSRNOG00000042195,ENSRNOG00000036842,ENSRNOG00000012565,ENSRNOG00000060063,ENSRNOG00000027039,ENSRNOG00000016108,…	Ak1|Atp9a|Pld4|Cdk9|Hepacam2|Thap1|Esrrb|Puf60|AABR07026842.1|Kin|Sergef|Eif6|Gtf2h1|Mthfd1l|Pkn1|Pabpn1|Smug1|Cln8|Naa10|Mrpl22|Phlpp2|Dcp1b|Nmrk2|Polg2|RGD1563091|Fpgs|Tor2a|Pomk|St6galnac6|Dapk3|Renbp|Mrpl54|Syne3|Mttp|Igtp|Rcor1|Atp5c1|Mthfd2l|Sema3g|Stxbp1|Pbrm1|Pias4|Adra1a|Zfhx2|Ep300|Rtn4ip1|Zfp692|Gemin5|Cdca4|Ahnak2|Copz1|Cfap157|Glrx5|Irak1|Tecr|Zfp672|Qrsl1|Dpysl2|Trmt10a|Tjp3|Ap1g2|L…
GO:0097322	7SK snRNA binding	molecular_function	0.06	1	1	237	6	20121	ENSRNOG00000022586	Cdk9|
GO:0044271	cellular nitrogen compound biosynthetic process	biological_process	0.060001	1	44	237	3360	20121	ENSRNOG00000002682,ENSRNOG00000000891,ENSRNOG00000009795,ENSRNOG00000025634,ENSRNOG00000000190,ENSRNOG00000030680,ENSRNOG00000060869,ENSRNOG00000012175,ENSRNOG00000061474,ENSRNOG00000020383,ENSRNOG00000030410,ENSRNOG00000013728,ENSRNOG00000025757,ENSRNOG00000020161,ENSRNOG00000050780,ENSRNOG00000020230,ENSRNOG00000021824,ENSRNOG00000019223,ENSRNOG00000036841,ENSRNOG00000021347,ENSRNOG00000008067,…	Zfp692|Gm17067|Nfib|Zfhx2|Ep300|Ddx5|Irak1|Nfatc2|Ctdp1|Dapk3|Zfp958|Polg2|Myh6|Zbtb7a|Fpgs|Pias4|Dnajb1|Atp5c1|Cbx5|Mthfd2l|Rcor1|Atp5j|Pkn1|Cactin|Eng|Nfe2|Mthfd1l|Mecp2|Creb3l3|Akap12|Ryr2|Cdk9|L3mbtl2|Thap1|Esrrb|Zfp672|Uck2|Il25|Gtf2h1|Tph1|Puf60|Gabpa|Gtf2b|Hcfc1|
GO:0006475	internal protein amino acid acetylation	biological_process	0.060259	1	4	237	138	20121	ENSRNOG00000056659,ENSRNOG00000060063,ENSRNOG00000000190,ENSRNOG00000051948	Mecp2|Naa10|Ep300|Hcfc1|
GO:0003205	cardiac chamber development	biological_process	0.060476	1	4	237	138	20121	ENSRNOG00000018943,ENSRNOG00000017060,ENSRNOG00000050190,ENSRNOG00000016983	Tnnc1|Ryr2|Eng|Myh7|
GO:0004672	protein kinase activity	molecular_function	0.060538	1	11	237	597	20121	ENSRNOG00000020383,ENSRNOG00000004131,ENSRNOG00000022586,ENSRNOG00000014628,ENSRNOG00000050190,ENSRNOG00000020005,ENSRNOG00000012360,ENSRNOG00000060869,ENSRNOG00000020431,ENSRNOG00000029535,ENSRNOG00000057696	Dapk3|Pkn1|Cdk9|Pomk|Eng|Map2k2|Gtf2h1|Irak1|Matk|Nrbp2|LOC103690016|
GO:0071389	cellular response to mineralocorticoid stimulus	biological_process	0.060635	1	1	237	6	20121	ENSRNOG00000000190	Ep300|
GO:0002888	positive regulation of myeloid leukocyte mediated immunity	biological_process	0.06078	1	1	237	6	20121	ENSRNOG00000002802	Cxcl1|
GO:1901894	regulation of calcium-transporting ATPase activity	biological_process	0.060884	1	1	237	6	20121	ENSRNOG00000017060	Ryr2|
GO:0072678	T cell migration	biological_process	0.060994	1	2	237	40	20121	ENSRNOG00000048449,ENSRNOG00000048273	Itgb3|Apod|
GO:0032229	negative regulation of synaptic transmission, GABAergic	biological_process	0.061121	1	1	237	6	20121	ENSRNOG00000015420	Stxbp1|
GO:0008024	positive transcription elongation factor complex b	cellular_component	0.061137	1	1	237	6	20121	ENSRNOG00000022586	Cdk9|
GO:0003228	atrial cardiac muscle tissue development	biological_process	0.061154	1	1	237	6	20121	ENSRNOG00000050190	Eng|
GO:0055009	atrial cardiac muscle tissue morphogenesis	biological_process	0.061154	1	1	237	6	20121	ENSRNOG00000050190	Eng|
GO:0019083	viral transcription	biological_process	0.061493	1	2	237	38	20121	ENSRNOG00000011135,ENSRNOG00000061474	Gtf2b|Ctdp1|
GO:0043470	regulation of carbohydrate catabolic process	biological_process	0.061544	1	2	237	39	20121	ENSRNOG00000049497,ENSRNOG00000010259	Eif6|Esrrb|
GO:0043471	regulation of cellular carbohydrate catabolic process	biological_process	0.061544	1	2	237	39	20121	ENSRNOG00000010259,ENSRNOG00000049497	Esrrb|Eif6|
GO:0002685	regulation of leukocyte migration	biological_process	0.061587	1	4	237	143	20121	ENSRNOG00000048273,ENSRNOG00000048449,ENSRNOG00000028043,ENSRNOG00000002792	Apod|Itgb3|Cxcl3|Cxcl2|
GO:0042435	indole-containing compound biosynthetic process	biological_process	0.061623	1	1	237	6	20121	ENSRNOG00000011672	Tph1|
GO:0038095	Fc-epsilon receptor signaling pathway	biological_process	0.061664	1	1	237	6	20121	ENSRNOG00000009177	Fcer1a|
GO:0019763	immunoglobulin receptor activity	molecular_function	0.061737	1	1	237	6	20121	ENSRNOG00000009177	Fcer1a|
GO:0030957	Tat protein binding	molecular_function	0.061825	1	1	237	6	20121	ENSRNOG00000061474	Ctdp1|
GO:0044614	nuclear pore cytoplasmic filaments	cellular_component	0.061844	1	1	237	6	20121	ENSRNOG00000031789	Rangap1|
GO:0060761	negative regulation of response to cytokine stimulus	biological_process	0.061858	1	2	237	38	20121	ENSRNOG00000039852,ENSRNOG00000020230	Cactin|Pias4|
GO:0032956	regulation of actin cytoskeleton organization	biological_process	0.061874	1	6	237	261	20121	ENSRNOG00000034177,ENSRNOG00000011341,ENSRNOG00000012561,ENSRNOG00000000190,ENSRNOG00000048449,ENSRNOG00000020383	Efna5|Rictor|Arhgef10|Ep300|Itgb3|Dapk3|
GO:0043198	dendritic shaft	cellular_component	0.061919	1	2	237	37	20121	ENSRNOG00000025589,ENSRNOG00000003864	Jph4|Gipc1|
GO:0042788	polysomal ribosome	cellular_component	0.06192	1	1	237	6	20121	ENSRNOG00000020266	Eef2|
GO:0009611	response to wounding	biological_process	0.06202	1	14	237	845	20121	ENSRNOG00000011341,ENSRNOG00000032574,ENSRNOG00000031789,ENSRNOG00000015420,ENSRNOG00000017593,ENSRNOG00000048273,ENSRNOG00000016804,ENSRNOG00000009177,ENSRNOG00000020005,ENSRNOG00000028043,ENSRNOG00000002792,ENSRNOG00000048449,ENSRNOG00000055531,ENSRNOG00000019330	Rictor|Scrib|Rangap1|Stxbp1|Mtr|Apod|Il25|Fcer1a|Map2k2|Cxcl3|Cxcl2|Itgb3|Saa4|Procr|
GO:0031086	nuclear-transcribed mRNA catabolic process, deadenylation-independent decay	biological_process	0.062046	1	1	237	6	20121	ENSRNOG00000007340	Dcp1b|
GO:0002634	regulation of germinal center formation	biological_process	0.06223	1	1	237	6	20121	ENSRNOG00000004131	Pkn1|
GO:0006687	glycosphingolipid metabolic process	biological_process	0.062247	1	2	237	38	20121	ENSRNOG00000006569,ENSRNOG00000046984	Itgb8|St6galnac6|
GO:0021523	somatic motor neuron differentiation	biological_process	0.062317	1	1	237	6	20121	ENSRNOG00000012565	Cln8|
GO:1900364	negative regulation of mRNA polyadenylation	biological_process	0.062343	1	1	237	6	20121	ENSRNOG00000022586	Cdk9|
GO:0035184	histone threonine kinase activity	molecular_function	0.06238	1	1	237	6	20121	ENSRNOG00000004131	Pkn1|
GO:0035405	histone-threonine phosphorylation	biological_process	0.06238	1	1	237	6	20121	ENSRNOG00000004131	Pkn1|
GO:0070278	extracellular matrix constituent secretion	biological_process	0.062517	1	1	237	6	20121	ENSRNOG00000050190	Eng|
GO:0046654	tetrahydrofolate biosynthetic process	biological_process	0.062614	1	1	237	6	20121	ENSRNOG00000019582	Mthfd1l|
GO:0046907	intracellular transport	biological_process	0.062651	1	21	237	1378	20121	ENSRNOG00000025619,ENSRNOG00000014275,ENSRNOG00000016722,ENSRNOG00000020005,ENSRNOG00000018943,ENSRNOG00000049497,ENSRNOG00000015420,ENSRNOG00000009522,ENSRNOG00000029535,ENSRNOG00000003864,ENSRNOG00000042195,ENSRNOG00000048449,ENSRNOG00000000190,ENSRNOG00000036835,ENSRNOG00000019549,ENSRNOG00000048273,ENSRNOG00000009177,ENSRNOG00000042524,ENSRNOG00000031789,ENSRNOG00000009894,ENSRNOG00000017060	Ap1g2|Hook3|Xpo6|Map2k2|Tnnc1|Eif6|Stxbp1|Adra1a|Nrbp2|Gipc1|Pabpn1|Itgb3|Ep300|Copz1|Akap12|Apod|Fcer1a|Milr1|Rangap1|Vps50|Ryr2|
GO:2000401	regulation of lymphocyte migration	biological_process	0.062675	1	2	237	40	20121	ENSRNOG00000048449,ENSRNOG00000048273	Itgb3|Apod|
GO:0008318	protein prenyltransferase activity	molecular_function	0.062808	1	1	237	6	20121	ENSRNOG00000014462	Fnta|
GO:0031339	negative regulation of vesicle fusion	biological_process	0.063059	1	1	237	6	20121	ENSRNOG00000015420	Stxbp1|
GO:0008172	S-methyltransferase activity	molecular_function	0.063073	1	1	237	6	20121	ENSRNOG00000017593	Mtr|
GO:0019907	cyclin-dependent protein kinase activating kinase holoenzyme complex	cellular_component	0.063168	1	1	237	6	20121	ENSRNOG00000009960	Puf60|
GO:0070127	tRNA aminoacylation for mitochondrial protein translation	biological_process	0.06322	1	1	237	6	20121	ENSRNOG00000013728	Polg2|
GO:0051015	actin filament binding	molecular_function	0.06329	1	4	237	138	20121	ENSRNOG00000050675,ENSRNOG00000020266,ENSRNOG00000005287,ENSRNOG00000018943	Myl4|Eef2|Syne3|Tnnc1|
GO:0000976	transcription regulatory region sequence-specific DNA binding	molecular_function	0.063406	1	11	237	622	20121	ENSRNOG00000056956,ENSRNOG00000009795,ENSRNOG00000010259,ENSRNOG00000022586,ENSRNOG00000002682,ENSRNOG00000036837,ENSRNOG00000000190,ENSRNOG00000020161,ENSRNOG00000032202,ENSRNOG00000012175,ENSRNOG00000053205	Thap1|Nfib|Esrrb|Cdk9|Zfp692|Nfe2|Ep300|Zbtb7a|Creb3l3|Nfatc2|Gabpa|
GO:0071622	regulation of granulocyte chemotaxis	biological_process	0.063426	1	2	237	40	20121	ENSRNOG00000002792,ENSRNOG00000028043	Cxcl2|Cxcl3|
GO:0048488	synaptic vesicle endocytosis	biological_process	0.063475	1	2	237	38	20121	ENSRNOG00000015420,ENSRNOG00000032574	Stxbp1|Scrib|
GO:0008655	pyrimidine-containing compound salvage	biological_process	0.063492	1	1	237	6	20121	ENSRNOG00000003917	Uck2|
GO:0031419	cobalamin binding	molecular_function	0.063502	1	1	237	6	20121	ENSRNOG00000017593	Mtr|
GO:0009235	cobalamin metabolic process	biological_process	0.06362	1	1	237	6	20121	ENSRNOG00000017593	Mtr|
GO:0044726	protection of DNA demethylation of female pronucleus	biological_process	0.063664	1	1	237	8	20121	ENSRNOG00000031349	AABR07026842.1|
GO:0035912	dorsal aorta morphogenesis	biological_process	0.063734	1	1	237	6	20121	ENSRNOG00000050190	Eng|
GO:0010340	carboxyl-O-methyltransferase activity	molecular_function	0.063784	1	1	237	6	20121	ENSRNOG00000014330	Pcmt1|
GO:0051998	protein carboxyl O-methyltransferase activity	molecular_function	0.063784	1	1	237	6	20121	ENSRNOG00000014330	Pcmt1|
GO:0071141	SMAD protein complex	cellular_component	0.063951	1	1	237	6	20121	ENSRNOG00000030680	Ddx5|
GO:0031663	lipopolysaccharide-mediated signaling pathway	biological_process	0.064028	1	2	237	39	20121	ENSRNOG00000060869,ENSRNOG00000039852	Irak1|Cactin|
GO:0045103	intermediate filament-based process	biological_process	0.064105	1	2	237	39	20121	ENSRNOG00000030264,ENSRNOG00000012565	Fam83h|Cln8|
GO:0090527	actin filament reorganization	biological_process	0.064135	1	1	237	6	20121	ENSRNOG00000000894	Fry|
GO:0051938	L-glutamate import	biological_process	0.064155	1	1	237	6	20121	ENSRNOG00000012565	Cln8|
GO:0055022	negative regulation of cardiac muscle tissue growth	biological_process	0.064287	1	1	237	6	20121	ENSRNOG00000061474	Ctdp1|
GO:0061052	negative regulation of cell growth involved in cardiac muscle cell development	biological_process	0.064287	1	1	237	6	20121	ENSRNOG00000061474	Ctdp1|
GO:0061117	negative regulation of heart growth	biological_process	0.064287	1	1	237	6	20121	ENSRNOG00000061474	Ctdp1|
GO:0090043	regulation of tubulin deacetylation	biological_process	0.064321	1	1	237	6	20121	ENSRNOG00000014462	Fnta|
GO:0090037	positive regulation of protein kinase C signaling cascade	biological_process	0.064402	1	1	237	6	20121	ENSRNOG00000009522	Adra1a|
GO:0006547	histidine metabolic process	biological_process	0.06441	1	1	237	6	20121	ENSRNOG00000021347	Mthfd2l|
GO:0048702	embryonic neurocranium morphogenesis	biological_process	0.064474	1	1	237	6	20121	ENSRNOG00000019582	Mthfd1l|
GO:0007275	multicellular organismal development	biological_process	0.06448	1	54	237	4216	20121	ENSRNOG00000006569,ENSRNOG00000001551,ENSRNOG00000057696,ENSRNOG00000029535,ENSRNOG00000009522,ENSRNOG00000015420,ENSRNOG00000000894,ENSRNOG00000018952,ENSRNOG00000050780,ENSRNOG00000012561,ENSRNOG00000018943,ENSRNOG00000020005,ENSRNOG00000025757,ENSRNOG00000013728,ENSRNOG00000042897,ENSRNOG00000020383,ENSRNOG00000014628,ENSRNOG00000012175,ENSRNOG00000061474,ENSRNOG00000011341,ENSRNOG00000016828,…	Itgb8|Atp5j|LOC103690016|Nrbp2|Adra1a|Stxbp1|Fry|Sema3g|Fpgs|Arhgef10|Tnnc1|Map2k2|Myh6|Polg2|Nmrk2|Dapk3|Pomk|Nfatc2|Ctdp1|Rictor|Cmtm5|Fnta|Ddx5|Ep300|Chadl|Nfib|Scrib|AABR07026842.1|Tph1|Efna5|Ccdc141|Gabpa|Il25|Bcl2l2|Eif6|Pld4|Dpysl2|Esrrb|Ryr2|Cxcl1|Stab1|Apba3|Mecp2|Phlpp2|Mtr|Mthfd1l|Atcay|Eng|Myh7|Mmp24|Eef2|Cln8|Itgb3|Pkn1|
GO:0005072	transforming growth factor beta receptor, cytoplasmic mediator activity	molecular_function	0.064497	1	1	237	6	20121	ENSRNOG00000050190	Eng|
GO:0070063	RNA polymerase binding	molecular_function	0.064865	1	2	237	39	20121	ENSRNOG00000042195,ENSRNOG00000010259	Pabpn1|Esrrb|
GO:2000113	negative regulation of cellular macromolecule biosynthetic process	biological_process	0.065192	1	17	237	1089	20121	ENSRNOG00000020230,ENSRNOG00000049497,ENSRNOG00000019223,ENSRNOG00000036841,ENSRNOG00000008067,ENSRNOG00000051948,ENSRNOG00000021824,ENSRNOG00000053205,ENSRNOG00000010259,ENSRNOG00000056956,ENSRNOG00000020383,ENSRNOG00000020161,ENSRNOG00000056659,ENSRNOG00000030680,ENSRNOG00000012175,ENSRNOG00000009795,ENSRNOG00000002682	Pias4|Eif6|Atp5c1|Cbx5|Rcor1|Hcfc1|Dnajb1|Gabpa|Esrrb|Thap1|Dapk3|Zbtb7a|Mecp2|Ddx5|Nfatc2|Nfib|Zfp692|
GO:0044249	cellular biosynthetic process	biological_process	0.06528	1	62	237	5056	20121	ENSRNOG00000030680,ENSRNOG00000009177,ENSRNOG00000060869,ENSRNOG00000061474,ENSRNOG00000012175,ENSRNOG00000000891,ENSRNOG00000002682,ENSRNOG00000002645,ENSRNOG00000019299,ENSRNOG00000009795,ENSRNOG00000025634,ENSRNOG00000000190,ENSRNOG00000020230,ENSRNOG00000010655,ENSRNOG00000021824,ENSRNOG00000008067,ENSRNOG00000001551,ENSRNOG00000036841,ENSRNOG00000019223,ENSRNOG00000021347,ENSRNOG00000014628,…	Ddx5|Fcer1a|Irak1|Ctdp1|Nfatc2|Gm17067|Zfp692|Gemin5|Edem2|Nfib|Zfhx2|Ep300|Pias4|Mttp|Dnajb1|Rcor1|Atp5j|Cbx5|Atp5c1|Mthfd2l|Pomk|Zfp958|St6galnac6|Dapk3|Zbtb7a|Myh6|Polg2|Fpgs|Mtr|Mecp2|Akap12|Creb3l3|LOC100359503|Ryr2|AABR07058937.1|Pkn1|Mrpl22|Eef2|Eng|Cactin|Mthfd1l|Nfe2|Rpl5l1|Eif6|Uqcc1|Gtf2h1|Il25|Puf60|Gabpa|Tph1|Kin|Hcfc1|Gtf2b|L3mbtl2|Cdk9|Rpl6-ps1|Thap1|Esrrb|Zfp672|Tecr|Qrsl1|Uck2|
GO:0048731	system development	biological_process	0.065432	1	50	237	3861	20121	ENSRNOG00000010259,ENSRNOG00000028566,ENSRNOG00000009625,ENSRNOG00000015732,ENSRNOG00000049497,ENSRNOG00000016804,ENSRNOG00000011672,ENSRNOG00000012580,ENSRNOG00000034177,ENSRNOG00000053205,ENSRNOG00000032574,ENSRNOG00000048449,ENSRNOG00000004131,ENSRNOG00000047028,ENSRNOG00000020266,ENSRNOG00000012565,ENSRNOG00000020407,ENSRNOG00000050190,ENSRNOG00000016983,ENSRNOG00000019582,ENSRNOG00000056659,…	Esrrb|Pld4|Dpysl2|Bcl2l2|Eif6|Il25|Tph1|Ccdc141|Efna5|Gabpa|Scrib|Itgb3|Pkn1|Mmp24|Eef2|Cln8|Atcay|Eng|Myh7|Mthfd1l|Mecp2|Phlpp2|Mtr|Ryr2|Cxcl1|Stab1|Pomk|Dapk3|Myh6|Map2k2|Nmrk2|Fpgs|Arhgef10|Tnnc1|Stxbp1|Sema3g|Fry|Adra1a|Nrbp2|LOC103690016|Itgb8|Atp5j|Nfib|Chadl|Ep300|Cmtm5|Ddx5|Fnta|Nfatc2|Ctdp1|
GO:0045261	proton-transporting ATP synthase complex, catalytic core F(1)	cellular_component	0.065577	1	1	237	7	20121	ENSRNOG00000019223	Atp5c1|
GO:0001993	regulation of systemic arterial blood pressure by norepinephrine-epinephrine	biological_process	0.065877	1	1	237	7	20121	ENSRNOG00000009522	Adra1a|
GO:0008217	regulation of blood pressure	biological_process	0.066144	1	4	237	146	20121	ENSRNOG00000025757,ENSRNOG00000018823,ENSRNOG00000056659,ENSRNOG00000009522	Myh6|Nisch|Mecp2|Adra1a|
GO:0045596	negative regulation of cell differentiation	biological_process	0.066444	1	10	237	551	20121	ENSRNOG00000010259,ENSRNOG00000047028,ENSRNOG00000042897,ENSRNOG00000024631,ENSRNOG00000018952,ENSRNOG00000016828,ENSRNOG00000056659,ENSRNOG00000061474,ENSRNOG00000034177,ENSRNOG00000053205	Esrrb|Mmp24|Nmrk2|Chadl|Sema3g|Cmtm5|Mecp2|Ctdp1|Efna5|Gabpa|
GO:0051018	protein kinase A binding	molecular_function	0.066654	1	2	237	39	20121	ENSRNOG00000019549,ENSRNOG00000017060	Akap12|Ryr2|
GO:0000982	RNA polymerase II core promoter proximal region sequence-specific DNA binding transcription factor activity	molecular_function	0.066706	1	7	237	342	20121	ENSRNOG00000009795,ENSRNOG00000002682,ENSRNOG00000056659,ENSRNOG00000008067,ENSRNOG00000012175,ENSRNOG00000020161,ENSRNOG00000053205	Nfib|Zfp692|Mecp2|Rcor1|Nfatc2|Zbtb7a|Gabpa|
GO:0000987	core promoter proximal region sequence-specific DNA binding	molecular_function	0.066746	1	7	237	340	20121	ENSRNOG00000002682,ENSRNOG00000009795,ENSRNOG00000056956,ENSRNOG00000020161,ENSRNOG00000053205,ENSRNOG00000000190,ENSRNOG00000012175	Zfp692|Nfib|Thap1|Zbtb7a|Gabpa|Ep300|Nfatc2|
GO:0035176	social behavior	biological_process	0.067145	1	2	237	40	20121	ENSRNOG00000012565,ENSRNOG00000056659	Cln8|Mecp2|
GO:0051703	intraspecies interaction between organisms	biological_process	0.067145	1	2	237	40	20121	ENSRNOG00000056659,ENSRNOG00000012565	Mecp2|Cln8|
GO:0051641	cellular localization	biological_process	0.067703	1	34	237	2463	20121	ENSRNOG00000042195,ENSRNOG00000003864,ENSRNOG00000048449,ENSRNOG00000050190,ENSRNOG00000020407,ENSRNOG00000019549,ENSRNOG00000030264,ENSRNOG00000056659,ENSRNOG00000042524,ENSRNOG00000017060,ENSRNOG00000025619,ENSRNOG00000009625,ENSRNOG00000011488,ENSRNOG00000049497,ENSRNOG00000032574,ENSRNOG00000012580,ENSRNOG00000034177,ENSRNOG00000000190,ENSRNOG00000036835,ENSRNOG00000048273,ENSRNOG00000009177,…	Pabpn1|Gipc1|Itgb3|Eng|Atcay|Akap12|Fam83h|Mecp2|Milr1|Ryr2|Ap1g2|Dpysl2|Sergef|Eif6|Scrib|Ccdc141|Efna5|Ep300|Copz1|Apod|Fcer1a|Fnta|Rangap1|Vps50|Xpo6|Hook3|Nisch|Tnnc1|Map2k2|Adra1a|Stxbp1|Atp5c1|Syne3|Nrbp2|
GO:0097084	vascular smooth muscle cell development	biological_process	0.068273	1	1	237	7	20121	ENSRNOG00000050190	Eng|
GO:0001159	core promoter proximal region DNA binding	molecular_function	0.068326	1	7	237	342	20121	ENSRNOG00000009795,ENSRNOG00000056956,ENSRNOG00000002682,ENSRNOG00000000190,ENSRNOG00000012175,ENSRNOG00000053205,ENSRNOG00000020161	Nfib|Thap1|Zfp692|Ep300|Nfatc2|Gabpa|Zbtb7a|
GO:0097201	negative regulation of transcription from RNA polymerase II promoter in response to stress	biological_process	0.068873	1	1	237	7	20121	ENSRNOG00000021824	Dnajb1|
GO:0000775	chromosome, centromeric region	cellular_component	0.068935	1	4	237	142	20121	ENSRNOG00000020383,ENSRNOG00000031789,ENSRNOG00000036841,ENSRNOG00000049505	Dapk3|Rangap1|Cbx5|Nup43|
GO:0090084	negative regulation of inclusion body assembly	biological_process	0.068942	1	1	237	7	20121	ENSRNOG00000021824	Dnajb1|
GO:0008017	microtubule binding	molecular_function	0.069245	1	5	237	202	20121	ENSRNOG00000039315,ENSRNOG00000014462,ENSRNOG00000014275,ENSRNOG00000009625,ENSRNOG00000023828	Cfap157|Fnta|Hook3|Dpysl2|LOC680875|
GO:0043234	protein complex	cellular_component	0.069263	1	52	237	4065	20121	ENSRNOG00000036835,ENSRNOG00000005904,ENSRNOG00000030680,ENSRNOG00000014462,ENSRNOG00000031789,ENSRNOG00000012175,ENSRNOG00000061474,ENSRNOG00000011341,ENSRNOG00000002645,ENSRNOG00000000190,ENSRNOG00000012333,ENSRNOG00000015420,ENSRNOG00000028227,ENSRNOG00000006569,ENSRNOG00000036841,ENSRNOG00000019223,ENSRNOG00000025589,ENSRNOG00000008067,ENSRNOG00000001551,ENSRNOG00000005287,ENSRNOG00000020383,…	Copz1|Cdc27|Ddx5|Fnta|Rangap1|Nfatc2|Ctdp1|Rictor|Gemin5|Ep300|Kbtbd11|Stxbp1|Pbrm1|Itgb8|Cbx5|Atp5c1|Jph4|Rcor1|Atp5j|Syne3|Dapk3|Kcng2|Tnnc1|Myh6|Cacna2d4|Fam83h|Mecp2|Ryr2|Xrcc4|Nup43|Naa10|Saa4|Itgb3|Pkn1|Eng|Myh7|Ndufb7|Gtf2h1|Bcl2l2|Eif6|Hcfc1|Gtf2b|Scrib|Kin|Osmr|Puf60|Esrrb|Hepacam2|Cdk9|Ap1g2|Dpysl2|Qrsl1|
GO:0070887	cellular response to chemical stimulus	biological_process	0.069281	1	29	237	2067	20121	ENSRNOG00000027008,ENSRNOG00000033192,ENSRNOG00000034177,ENSRNOG00000046839,ENSRNOG00000051948,ENSRNOG00000020230,ENSRNOG00000049893,ENSRNOG00000002792,ENSRNOG00000028043,ENSRNOG00000022586,ENSRNOG00000010259,ENSRNOG00000020383,ENSRNOG00000002802,ENSRNOG00000031789,ENSRNOG00000017060,ENSRNOG00000029966,ENSRNOG00000017593,ENSRNOG00000060869,ENSRNOG00000032202,ENSRNOG00000038955,ENSRNOG00000038960,…	Igtp|Osmr|Efna5|LOC102555392|Hcfc1|Pias4|LOC100910934|Cxcl2|Cxcl3|Cdk9|Esrrb|Dapk3|Cxcl1|Rangap1|Ryr2|Xrcc4|Mtr|Irak1|Creb3l3|MGC105567|RGD1309362|Eng|Cactin|Ep300|Gipc1|Itgb3|Pabpn1|LOC100910979|Edem2|
GO:0002176	male germ cell proliferation	biological_process	0.069618	1	1	237	7	20121	ENSRNOG00000036631	Ptgdr2|
GO:0043615	astrocyte cell migration	biological_process	0.069887	1	1	237	7	20121	ENSRNOG00000032574	Scrib|
GO:0009249	protein lipoylation	biological_process	0.069963	1	1	237	7	20121	ENSRNOG00000004206	Glrx5|
GO:0009624	response to nematode	biological_process	0.070339	1	1	237	7	20121	ENSRNOG00000016804	Il25|
GO:0031441	negative regulation of mRNA 3'-end processing	biological_process	0.070519	1	1	237	7	20121	ENSRNOG00000022586	Cdk9|
GO:0006796	phosphate-containing compound metabolic process	biological_process	0.070559	1	39	237	2903	20121	ENSRNOG00000004131,ENSRNOG00000048449,ENSRNOG00000012565,ENSRNOG00000039852,ENSRNOG00000016983,ENSRNOG00000050190,ENSRNOG00000016108,ENSRNOG00000056659,ENSRNOG00000019549,ENSRNOG00000020431,ENSRNOG00000017060,ENSRNOG00000022586,ENSRNOG00000049056,ENSRNOG00000003917,ENSRNOG00000050675,ENSRNOG00000020577,ENSRNOG00000012360,ENSRNOG00000034177,ENSRNOG00000032574,ENSRNOG00000000190,ENSRNOG00000060869,…	Pkn1|Itgb3|Cln8|Cactin|Myh7|Eng|Phlpp2|Mecp2|Akap12|Matk|Ryr2|Cdk9|Ak1|Uck2|Myl4|Pip5k1c|Gtf2h1|Efna5|Scrib|Ep300|Irak1|Fcer1a|Rictor|Ctdp1|Nt5dc2|Rangap1|Thtpa|Pomk|Dapk3|Myh6|Map2k2|Tnnc1|Sh2d3c|Nrbp2|Dnajb1|LOC103690016|Atp5j|Mthfd2l|Atp5c1|
GO:0001574	ganglioside biosynthetic process	biological_process	0.070907	1	1	237	7	20121	ENSRNOG00000046984	St6galnac6|
GO:0043023	ribosomal large subunit binding	molecular_function	0.071488	1	1	237	7	20121	ENSRNOG00000049497	Eif6|
GO:0002885	positive regulation of hypersensitivity	biological_process	0.071846	1	1	237	7	20121	ENSRNOG00000009177	Fcer1a|
GO:0038003	opioid receptor signaling pathway	biological_process	0.072027	1	1	237	7	20121	ENSRNOG00000048449	Itgb3|
GO:2000402	negative regulation of lymphocyte migration	biological_process	0.072079	1	1	237	7	20121	ENSRNOG00000048273	Apod|
GO:0001047	core promoter binding	molecular_function	0.072096	1	4	237	147	20121	ENSRNOG00000000190,ENSRNOG00000011135,ENSRNOG00000022586,ENSRNOG00000010259	Ep300|Gtf2b|Cdk9|Esrrb|
GO:0033129	positive regulation of histone phosphorylation	biological_process	0.072106	1	1	237	7	20121	ENSRNOG00000022586	Cdk9|
GO:0035907	dorsal aorta development	biological_process	0.072307	1	1	237	7	20121	ENSRNOG00000050190	Eng|
GO:1902231	positive regulation of intrinsic apoptotic signaling pathway in response to DNA damage	biological_process	0.07241	1	1	237	7	20121	ENSRNOG00000020230	Pias4|
GO:0005783	endoplasmic reticulum	cellular_component	0.072526	1	18	237	1164	20121	ENSRNOG00000028566,ENSRNOG00000021808,ENSRNOG00000049893,ENSRNOG00000022514,ENSRNOG00000014628,ENSRNOG00000046839,ENSRNOG00000025589,ENSRNOG00000010655,ENSRNOG00000027008,ENSRNOG00000038960,ENSRNOG00000019299,ENSRNOG00000012565,ENSRNOG00000019542,ENSRNOG00000017060,ENSRNOG00000038955,ENSRNOG00000032202,ENSRNOG00000003928,ENSRNOG00000013659	Pld4|Tecr|LOC100910934|Tor2a|Pomk|LOC102555392|Jph4|Mttp|Igtp|RGD1309362|Edem2|Cln8|LOC100910979|Ryr2|MGC105567|Creb3l3|Tmco1|Tex2|
GO:0031665	negative regulation of lipopolysaccharide-mediated signaling pathway	biological_process	0.072532	1	1	237	7	20121	ENSRNOG00000039852	Cactin|
GO:2000794	regulation of epithelial cell proliferation involved in lung morphogenesis	biological_process	0.072622	1	1	237	7	20121	ENSRNOG00000009795	Nfib|
GO:0005041	low-density lipoprotein receptor activity	molecular_function	0.072741	1	1	237	7	20121	ENSRNOG00000018434	Stab1|
GO:0044322	endoplasmic reticulum quality control compartment	cellular_component	0.072849	1	1	237	7	20121	ENSRNOG00000019299	Edem2|
GO:0047485	protein N-terminus binding	molecular_function	0.073013	1	3	237	91	20121	ENSRNOG00000036837,ENSRNOG00000056659,ENSRNOG00000015420	Nfe2|Mecp2|Stxbp1|
GO:0051851	modification by host of symbiont morphology or physiology	biological_process	0.073175	1	2	237	43	20121	ENSRNOG00000061474,ENSRNOG00000002802	Ctdp1|Cxcl1|
GO:0016714	oxidoreductase activity, acting on paired donors, with incorporation or reduction of molecular oxygen, reduced pteridine as one donor, and incorporation of one atom of oxygen	molecular_function	0.073299	1	1	237	7	20121	ENSRNOG00000011672	Tph1|
GO:0031103	axon regeneration	biological_process	0.073445	1	2	237	42	20121	ENSRNOG00000017593,ENSRNOG00000020005	Mtr|Map2k2|
GO:0002576	platelet degranulation	biological_process	0.073478	1	1	237	7	20121	ENSRNOG00000015420	Stxbp1|
GO:0060339	negative regulation of type I interferon-mediated signaling pathway	biological_process	0.073512	1	1	237	7	20121	ENSRNOG00000039852	Cactin|
GO:0006054	N-acetylneuraminate metabolic process	biological_process	0.07352	1	1	237	7	20121	ENSRNOG00000054765	Renbp|
GO:0035999	tetrahydrofolate interconversion	biological_process	0.073537	1	1	237	7	20121	ENSRNOG00000021347	Mthfd2l|
GO:0048856	anatomical structure development	biological_process	0.073537	1	57	237	4512	20121	ENSRNOG00000009795,ENSRNOG00000000190,ENSRNOG00000024631,ENSRNOG00000039315,ENSRNOG00000014462,ENSRNOG00000030680,ENSRNOG00000016828,ENSRNOG00000061474,ENSRNOG00000012175,ENSRNOG00000011341,ENSRNOG00000020383,ENSRNOG00000014628,ENSRNOG00000012561,ENSRNOG00000018943,ENSRNOG00000050780,ENSRNOG00000042897,ENSRNOG00000025757,ENSRNOG00000020005,ENSRNOG00000013728,ENSRNOG00000009522,ENSRNOG00000015420,…	Nfib|Ep300|Chadl|Cfap157|Fnta|Ddx5|Cmtm5|Ctdp1|Nfatc2|Rictor|Dapk3|Pomk|Arhgef10|Tnnc1|Fpgs|Nmrk2|Myh6|Map2k2|Polg2|Adra1a|Stxbp1|Fry|Sema3g|Atp5j|Itgb8|Syne3|LOC103690016|Nrbp2|Cln8|Mmp24|Eef2|Pkn1|Itgb3|Mthfd1l|Eng|Myh7|Atcay|Mtr|Phlpp2|Mecp2|Stab1|Cxcl1|Ryr2|Apba3|Esrrb|Cdk9|Dpysl2|Pld4|Il25|Eif6|Bcl2l2|Scrib|Ccdc141|Efna5|Gabpa|AABR07026842.1|Tph1|
GO:0030619	U1 snRNA binding	molecular_function	0.073582	1	1	237	7	20121	ENSRNOG00000002645	Gemin5|
GO:1901724	positive regulation of cell proliferation involved in kidney development	biological_process	0.073625	1	1	237	7	20121	ENSRNOG00000048449	Itgb3|
GO:0060440	trachea formation	biological_process	0.073745	1	1	237	7	20121	ENSRNOG00000020005	Map2k2|
GO:2001256	regulation of store-operated calcium entry	biological_process	0.07388	1	1	237	7	20121	ENSRNOG00000025589	Jph4|
GO:0005652	nuclear lamina	cellular_component	0.073949	1	1	237	7	20121	ENSRNOG00000049497	Eif6|
GO:0044725	chromatin reprogramming in the zygote	biological_process	0.074012	1	1	237	9	20121	ENSRNOG00000031349	AABR07026842.1|
GO:0030314	junctional membrane complex	cellular_component	0.074096	1	1	237	7	20121	ENSRNOG00000025589	Jph4|
GO:0035748	myelin sheath abaxonal region	cellular_component	0.074096	1	1	237	7	20121	ENSRNOG00000032574	Scrib|
GO:0071340	skeletal muscle acetylcholine-gated channel clustering	biological_process	0.074321	1	1	237	7	20121	ENSRNOG00000014462	Fnta|
GO:0090042	tubulin deacetylation	biological_process	0.074658	1	1	237	7	20121	ENSRNOG00000014462	Fnta|
GO:0005167	neurotrophin TRK receptor binding	molecular_function	0.074716	1	1	237	7	20121	ENSRNOG00000034177	Efna5|
GO:0071313	cellular response to caffeine	biological_process	0.074729	1	1	237	7	20121	ENSRNOG00000017060	Ryr2|
GO:0071679	commissural neuron axon guidance	biological_process	0.074756	1	1	237	7	20121	ENSRNOG00000009795	Nfib|
GO:0030952	establishment or maintenance of cytoskeleton polarity	biological_process	0.0748	1	1	237	7	20121	ENSRNOG00000011341	Rictor|
GO:0030056	hemidesmosome	cellular_component	0.074837	1	1	237	7	20121	ENSRNOG00000023781	Plec|
GO:0042398	cellular modified amino acid biosynthetic process	biological_process	0.07491	1	2	237	42	20121	ENSRNOG00000050780,ENSRNOG00000019582	Fpgs|Mthfd1l|
GO:0045892	negative regulation of transcription, DNA-dependent	biological_process	0.075248	1	15	237	955	20121	ENSRNOG00000020161,ENSRNOG00000010259,ENSRNOG00000056956,ENSRNOG00000009795,ENSRNOG00000002682,ENSRNOG00000036841,ENSRNOG00000019223,ENSRNOG00000012175,ENSRNOG00000008067,ENSRNOG00000051948,ENSRNOG00000021824,ENSRNOG00000053205,ENSRNOG00000056659,ENSRNOG00000020230,ENSRNOG00000030680	Zbtb7a|Esrrb|Thap1|Nfib|Zfp692|Cbx5|Atp5c1|Nfatc2|Rcor1|Hcfc1|Dnajb1|Gabpa|Mecp2|Pias4|Ddx5|
GO:1901566	organonitrogen compound biosynthetic process	biological_process	0.075374	1	10	237	565	20121	ENSRNOG00000046984,ENSRNOG00000019582,ENSRNOG00000003917,ENSRNOG00000050780,ENSRNOG00000019549,ENSRNOG00000017593,ENSRNOG00000001551,ENSRNOG00000019223,ENSRNOG00000021347,ENSRNOG00000011672	St6galnac6|Mthfd1l|Uck2|Fpgs|Akap12|Mtr|Atp5j|Atp5c1|Mthfd2l|Tph1|
GO:0050804	regulation of synaptic transmission	biological_process	0.075506	1	6	237	276	20121	ENSRNOG00000015420,ENSRNOG00000003864,ENSRNOG00000056659,ENSRNOG00000009522,ENSRNOG00000018823,ENSRNOG00000025589	Stxbp1|Gipc1|Mecp2|Adra1a|Nisch|Jph4|
GO:0016740	transferase activity	molecular_function	0.076984	1	27	237	1896	20121	ENSRNOG00000000190,ENSRNOG00000014330,ENSRNOG00000050190,ENSRNOG00000060063,ENSRNOG00000004131,ENSRNOG00000020431,ENSRNOG00000060869,ENSRNOG00000017593,ENSRNOG00000014462,ENSRNOG00000003917,ENSRNOG00000011025,ENSRNOG00000020005,ENSRNOG00000013728,ENSRNOG00000049056,ENSRNOG00000043426,ENSRNOG00000020383,ENSRNOG00000046984,ENSRNOG00000014628,ENSRNOG00000001603,ENSRNOG00000022586,ENSRNOG00000020416,…	Ep300|Pcmt1|Eng|Naa10|Pkn1|Matk|Irak1|Mtr|Fnta|Uck2|Trmt10a|Map2k2|Polg2|Ak1|Kyat3|Dapk3|St6galnac6|Pomk|N6amt1|Cdk9|Zfr2|Hcfc1|Scrib|LOC103690016|Nrbp2|Gtf2h1|Pip5k1c|
GO:0045760	positive regulation of action potential	biological_process	0.077017	1	1	237	8	20121	ENSRNOG00000009522	Adra1a|
GO:0005856	cytoskeleton	cellular_component	0.077134	1	25	237	1741	20121	ENSRNOG00000009711,ENSRNOG00000020383,ENSRNOG00000014275,ENSRNOG00000009625,ENSRNOG00000012561,ENSRNOG00000018943,ENSRNOG00000011025,ENSRNOG00000023781,ENSRNOG00000025757,ENSRNOG00000049497,ENSRNOG00000015420,ENSRNOG00000032574,ENSRNOG00000012580,ENSRNOG00000021824,ENSRNOG00000019330,ENSRNOG00000023828,ENSRNOG00000016983,ENSRNOG00000030264,ENSRNOG00000039315,ENSRNOG00000019549,ENSRNOG00000014462,…	Hepacam2|Dapk3|Hook3|Dpysl2|Arhgef10|Tnnc1|Trmt10a|Plec|Myh6|Eif6|Stxbp1|Scrib|Ccdc141|Dnajb1|Procr|LOC680875|Myh7|Fam83h|Cfap157|Akap12|Fnta|Cdc27|Mecp2|Ctdp1|Rangap1|
GO:0014075	response to amine stimulus	biological_process	0.077147	1	2	237	43	20121	ENSRNOG00000009625,ENSRNOG00000002792	Dpysl2|Cxcl2|
GO:0005125	cytokine activity	molecular_function	0.077353	1	4	237	163	20121	ENSRNOG00000028043,ENSRNOG00000002802,ENSRNOG00000002792,ENSRNOG00000016804	Cxcl3|Cxcl1|Cxcl2|Il25|
GO:0006139	nucleobase-containing compound metabolic process	biological_process	0.077446	1	63	237	5125	20121	ENSRNOG00000000891,ENSRNOG00000002682,ENSRNOG00000002645,ENSRNOG00000009795,ENSRNOG00000025634,ENSRNOG00000000190,ENSRNOG00000030680,ENSRNOG00000060869,ENSRNOG00000011341,ENSRNOG00000018069,ENSRNOG00000061474,ENSRNOG00000012175,ENSRNOG00000031789,ENSRNOG00000030410,ENSRNOG00000020383,ENSRNOG00000020161,ENSRNOG00000013728,ENSRNOG00000025757,ENSRNOG00000018943,ENSRNOG00000020230,ENSRNOG00000054560,…	Gm17067|Zfp692|Gemin5|Nfib|Zfhx2|Ep300|Ddx5|Irak1|Rictor|Ngdn|Ctdp1|Nfatc2|Rangap1|Zfp958|Dapk3|Zbtb7a|Polg2|Myh6|Tnnc1|Pias4|Sh2d3c|Dnajb1|Atp5j|Rcor1|Cbx5|Atp5c1|Mthfd2l|Pkn1|Smug1|Eng|Cactin|Myh7|Mthfd1l|Nfe2|Mtr|Dcp1b|Mecp2|Akap12|Creb3l3|LOC100359503|Xrcc4|Ryr2|Cdk9|L3mbtl2|Esrrb|Thap1|Zfp672|Ak1|Qrsl1|Trmt10a|Uck2|Eif6|Myl4|Gtf2h1|Il25|Efna5|Gabpa|Puf60|AABR07026842.1|Hcfc1|Scrib|Gtf2b|Kin|
GO:0005861	troponin complex	cellular_component	0.077693	1	1	237	8	20121	ENSRNOG00000018943	Tnnc1|
GO:0006754	ATP biosynthetic process	biological_process	0.07805	1	2	237	46	20121	ENSRNOG00000001551,ENSRNOG00000019223	Atp5j|Atp5c1|
GO:1900024	regulation of substrate adhesion-dependent cell spreading	biological_process	0.07808	1	2	237	43	20121	ENSRNOG00000034177,ENSRNOG00000048449	Efna5|Itgb3|
GO:0070131	positive regulation of mitochondrial translation	biological_process	0.07826	1	1	237	8	20121	ENSRNOG00000048309	Uqcc1|
GO:0016079	synaptic vesicle exocytosis	biological_process	0.078345	1	2	237	43	20121	ENSRNOG00000015420,ENSRNOG00000032574	Stxbp1|Scrib|
GO:0010812	negative regulation of cell-substrate adhesion	biological_process	0.07854	1	2	237	43	20121	ENSRNOG00000034177,ENSRNOG00000048273	Efna5|Apod|
GO:0034399	nuclear periphery	cellular_component	0.078615	1	3	237	93	20121	ENSRNOG00000020230,ENSRNOG00000049497,ENSRNOG00000026690	Pias4|Eif6|Kin|
GO:0031415	NatA complex	cellular_component	0.078649	1	1	237	8	20121	ENSRNOG00000060063	Naa10|
GO:0016477	cell migration	biological_process	0.078739	1	16	237	1027	20121	ENSRNOG00000032574,ENSRNOG00000012580,ENSRNOG00000002792,ENSRNOG00000028043,ENSRNOG00000018823,ENSRNOG00000016291,ENSRNOG00000020383,ENSRNOG00000014628,ENSRNOG00000002802,ENSRNOG00000012175,ENSRNOG00000048273,ENSRNOG00000030264,ENSRNOG00000050190,ENSRNOG00000003864,ENSRNOG00000048449,ENSRNOG00000004131	Scrib|Ccdc141|Cxcl2|Cxcl3|Nisch|Marveld3|Dapk3|Pomk|Cxcl1|Nfatc2|Apod|Fam83h|Eng|Gipc1|Itgb3|Pkn1|
GO:0044246	regulation of multicellular organismal metabolic process	biological_process	0.079464	1	2	237	45	20121	ENSRNOG00000000190,ENSRNOG00000050190	Ep300|Eng|
GO:0001520	outer dense fiber	cellular_component	0.079579	1	1	237	8	20121	ENSRNOG00000049056	Ak1|
GO:0036093	germ cell proliferation	biological_process	0.079854	1	1	237	8	20121	ENSRNOG00000036631	Ptgdr2|
GO:0016773	phosphotransferase activity, alcohol group as acceptor	molecular_function	0.080126	1	12	237	703	20121	ENSRNOG00000014628,ENSRNOG00000004131,ENSRNOG00000022586,ENSRNOG00000020383,ENSRNOG00000020005,ENSRNOG00000050190,ENSRNOG00000020577,ENSRNOG00000060869,ENSRNOG00000012360,ENSRNOG00000057696,ENSRNOG00000029535,ENSRNOG00000020431	Pomk|Pkn1|Cdk9|Dapk3|Map2k2|Eng|Pip5k1c|Irak1|Gtf2h1|LOC103690016|Nrbp2|Matk|
GO:0000439	core TFIIH complex	cellular_component	0.080419	1	1	237	8	20121	ENSRNOG00000012360	Gtf2h1|
GO:0000441	SSL2-core TFIIH complex	cellular_component	0.080419	1	1	237	8	20121	ENSRNOG00000012360	Gtf2h1|
GO:0048008	platelet-derived growth factor receptor signaling pathway	biological_process	0.080462	1	2	237	43	20121	ENSRNOG00000048449,ENSRNOG00000048273	Itgb3|Apod|
GO:0009058	biosynthetic process	biological_process	0.080564	1	63	237	5209	20121	ENSRNOG00000050780,ENSRNOG00000020161,ENSRNOG00000025757,ENSRNOG00000013728,ENSRNOG00000030410,ENSRNOG00000046984,ENSRNOG00000020383,ENSRNOG00000014628,ENSRNOG00000001551,ENSRNOG00000008067,ENSRNOG00000036841,ENSRNOG00000021347,ENSRNOG00000019223,ENSRNOG00000010655,ENSRNOG00000021824,ENSRNOG00000020230,ENSRNOG00000000190,ENSRNOG00000025634,ENSRNOG00000019299,ENSRNOG00000009795,ENSRNOG00000002682,…	Fpgs|Zbtb7a|Myh6|Polg2|Zfp958|St6galnac6|Dapk3|Pomk|Atp5j|Rcor1|Cbx5|Mthfd2l|Atp5c1|Mttp|Dnajb1|Pias4|Ep300|Zfhx2|Edem2|Nfib|Zfp692|Gm17067|Gemin5|Ctdp1|Nfatc2|Irak1|Fcer1a|Ddx5|Uck2|Tecr|Zfp672|Qrsl1|Kyat3|Esrrb|Thap1|L3mbtl2|Cdk9|Rpl6-ps1|Kin|Hcfc1|Gtf2b|Gabpa|Puf60|Tph1|Gtf2h1|Uqcc1|Il25|Eif6|Mthfd1l|Nfe2|Rpl5l1|Eng|Cactin|Mrpl22|Eef2|Pkn1|AABR07058937.1|Ryr2|LOC100359503|Akap12|Creb3l3|Mtr|Me…
GO:0048489	synaptic vesicle transport	biological_process	0.081112	1	3	237	94	20121	ENSRNOG00000009625,ENSRNOG00000032574,ENSRNOG00000015420	Dpysl2|Scrib|Stxbp1|
GO:0097480	establishment of synaptic vesicle localization	biological_process	0.081112	1	3	237	94	20121	ENSRNOG00000015420,ENSRNOG00000009625,ENSRNOG00000032574	Stxbp1|Dpysl2|Scrib|
GO:0007254	JNK cascade	biological_process	0.081211	1	4	237	152	20121	ENSRNOG00000054560,ENSRNOG00000016291,ENSRNOG00000060869,ENSRNOG00000009177	Sh2d3c|Marveld3|Irak1|Fcer1a|
GO:0048167	regulation of synaptic plasticity	biological_process	0.081644	1	4	237	152	20121	ENSRNOG00000015420,ENSRNOG00000003864,ENSRNOG00000056659,ENSRNOG00000025589	Stxbp1|Gipc1|Mecp2|Jph4|
GO:0045661	regulation of myoblast differentiation	biological_process	0.081701	1	2	237	46	20121	ENSRNOG00000042897,ENSRNOG00000016828	Nmrk2|Cmtm5|
GO:0009059	macromolecule biosynthetic process	biological_process	0.081722	1	53	237	4320	20121	ENSRNOG00000026049,ENSRNOG00000002713,ENSRNOG00000031889,ENSRNOG00000022586,ENSRNOG00000024743,ENSRNOG00000010259,ENSRNOG00000056956,ENSRNOG00000053205,ENSRNOG00000009960,ENSRNOG00000051948,ENSRNOG00000011135,ENSRNOG00000026690,ENSRNOG00000049497,ENSRNOG00000016804,ENSRNOG00000012360,ENSRNOG00000048309,ENSRNOG00000050190,ENSRNOG00000039852,ENSRNOG00000037220,ENSRNOG00000036837,ENSRNOG00000036836,…	Qrsl1|Zfp672|Rpl6-ps1|Cdk9|L3mbtl2|Esrrb|Thap1|Gabpa|Puf60|Hcfc1|Gtf2b|Kin|Eif6|Il25|Gtf2h1|Uqcc1|Eng|Cactin|Rpl5l1|Nfe2|AABR07058937.1|Pkn1|Eef2|Mrpl22|LOC100359503|Ryr2|Mecp2|Creb3l3|Myh6|Polg2|Zbtb7a|Pomk|Dapk3|St6galnac6|Zfp958|Dnajb1|Mttp|Atp5c1|Cbx5|Rcor1|Pias4|Zfhx2|Ep300|Gemin5|Zfp692|Gm17067|Nfib|Edem2|Nfatc2|Ctdp1|Ddx5|Irak1|Fcer1a|
GO:0042622	photoreceptor outer segment membrane	cellular_component	0.081759	1	1	237	8	20121	ENSRNOG00000016108	Phlpp2|
GO:0070419	nonhomologous end joining complex	cellular_component	0.081874	1	1	237	8	20121	ENSRNOG00000029966	Xrcc4|
GO:0008179	adenylate cyclase binding	molecular_function	0.081896	1	1	237	8	20121	ENSRNOG00000019549	Akap12|
GO:0016857	racemase and epimerase activity, acting on carbohydrates and derivatives	molecular_function	0.082014	1	1	237	8	20121	ENSRNOG00000054765	Renbp|
GO:0051702	interaction with symbiont	biological_process	0.082024	1	2	237	46	20121	ENSRNOG00000002802,ENSRNOG00000061474	Cxcl1|Ctdp1|
GO:0002883	regulation of hypersensitivity	biological_process	0.082104	1	1	237	8	20121	ENSRNOG00000009177	Fcer1a|
GO:0014819	regulation of skeletal muscle contraction	biological_process	0.082244	1	1	237	8	20121	ENSRNOG00000016983	Myh7|
GO:0051574	positive regulation of histone H3-K9 methylation	biological_process	0.082299	1	1	237	8	20121	ENSRNOG00000056659	Mecp2|
GO:0048739	cardiac muscle fiber development	biological_process	0.082368	1	1	237	8	20121	ENSRNOG00000025757	Myh6|
GO:0055026	negative regulation of cardiac muscle tissue development	biological_process	0.082461	1	1	237	8	20121	ENSRNOG00000061474	Ctdp1|
GO:0060052	neurofilament cytoskeleton organization	biological_process	0.082516	1	1	237	8	20121	ENSRNOG00000012565	Cln8|
GO:2000628	regulation of miRNA metabolic process	biological_process	0.082566	1	1	237	8	20121	ENSRNOG00000000190	Ep300|
GO:0005829	cytosol	cellular_component	0.082584	1	39	237	3008	20121	ENSRNOG00000012561,ENSRNOG00000052444,ENSRNOG00000018823,ENSRNOG00000023781,ENSRNOG00000020005,ENSRNOG00000016722,ENSRNOG00000029535,ENSRNOG00000021824,ENSRNOG00000015420,ENSRNOG00000002645,ENSRNOG00000003853,ENSRNOG00000031789,ENSRNOG00000012175,ENSRNOG00000039315,ENSRNOG00000060869,ENSRNOG00000013898,ENSRNOG00000028545,ENSRNOG00000009625,ENSRNOG00000011025,ENSRNOG00000049056,ENSRNOG00000011488,…	Arhgef10|RGD1563091|Nisch|Plec|Map2k2|Xpo6|Nrbp2|Dnajb1|Stxbp1|Gemin5|Scoc|Rangap1|Nfatc2|Cfap157|Irak1|Cdca4|Ahnak2|Dpysl2|Trmt10a|Ak1|Sergef|Eif6|Bcl2l2|Pip5k1c|Rpl5l1|Cactin|Pcmt1|Eef2|Naa10|AABR07058937.1|Gipc1|Saa4|LOC100911993|Xrcc4|LOC100359503|Akap12|Dcp1b|Mtr|Mecp2|
GO:1900363	regulation of mRNA polyadenylation	biological_process	0.082588	1	1	237	8	20121	ENSRNOG00000022586	Cdk9|
GO:0045499	chemorepellent activity	molecular_function	0.082748	1	1	237	8	20121	ENSRNOG00000034177	Efna5|
GO:0016407	acetyltransferase activity	molecular_function	0.082821	1	3	237	98	20121	ENSRNOG00000060063,ENSRNOG00000051948,ENSRNOG00000000190	Naa10|Hcfc1|Ep300|
GO:1901576	organic substance biosynthetic process	biological_process	0.082918	1	62	237	5128	20121	ENSRNOG00000003917,ENSRNOG00000002713,ENSRNOG00000021808,ENSRNOG00000026049,ENSRNOG00000010259,ENSRNOG00000056956,ENSRNOG00000022586,ENSRNOG00000024743,ENSRNOG00000031889,ENSRNOG00000051948,ENSRNOG00000011135,ENSRNOG00000026690,ENSRNOG00000009960,ENSRNOG00000053205,ENSRNOG00000011672,ENSRNOG00000012360,ENSRNOG00000048309,ENSRNOG00000016804,ENSRNOG00000049497,ENSRNOG00000019582,ENSRNOG00000037220,…	Uck2|Zfp672|Tecr|Qrsl1|Esrrb|Thap1|Cdk9|L3mbtl2|Rpl6-ps1|Hcfc1|Gtf2b|Kin|Puf60|Gabpa|Tph1|Gtf2h1|Uqcc1|Il25|Eif6|Mthfd1l|Rpl5l1|Nfe2|Eng|Cactin|Eef2|Mrpl22|Pkn1|AABR07058937.1|Ryr2|LOC100359503|Akap12|Creb3l3|Mtr|Mecp2|Fpgs|Zbtb7a|Myh6|Polg2|Zfp958|St6galnac6|Dapk3|Pomk|Atp5j|Rcor1|Atp5c1|Cbx5|Mthfd2l|Mttp|Dnajb1|Pias4|Ep300|Zfhx2|Edem2|Nfib|Zfp692|Gm17067|Gemin5|Ctdp1|Nfatc2|Irak1|Fcer1a|Ddx5|
GO:0018107	peptidyl-threonine phosphorylation	biological_process	0.083012	1	3	237	94	20121	ENSRNOG00000057696,ENSRNOG00000004131,ENSRNOG00000020383	LOC103690016|Pkn1|Dapk3|
GO:0018342	protein prenylation	biological_process	0.083096	1	1	237	8	20121	ENSRNOG00000014462	Fnta|
GO:0097354	prenylation	biological_process	0.083096	1	1	237	8	20121	ENSRNOG00000014462	Fnta|
GO:0060297	regulation of sarcomere organization	biological_process	0.083239	1	1	237	8	20121	ENSRNOG00000000190	Ep300|
GO:0007596	blood coagulation	biological_process	0.083246	1	4	237	155	20121	ENSRNOG00000015420,ENSRNOG00000048449,ENSRNOG00000055531,ENSRNOG00000019330	Stxbp1|Itgb3|Saa4|Procr|
GO:0019370	leukotriene biosynthetic process	biological_process	0.083381	1	1	237	8	20121	ENSRNOG00000009177	Fcer1a|
GO:0031329	regulation of cellular catabolic process	biological_process	0.083428	1	14	237	870	20121	ENSRNOG00000010259,ENSRNOG00000003864,ENSRNOG00000018943,ENSRNOG00000025757,ENSRNOG00000050675,ENSRNOG00000049497,ENSRNOG00000031789,ENSRNOG00000017060,ENSRNOG00000003853,ENSRNOG00000029535,ENSRNOG00000021824,ENSRNOG00000034177,ENSRNOG00000011341,ENSRNOG00000054560	Esrrb|Gipc1|Tnnc1|Myh6|Myl4|Eif6|Rangap1|Ryr2|Scoc|Nrbp2|Dnajb1|Efna5|Rictor|Sh2d3c|
GO:1901536	negative regulation of DNA demethylation	biological_process	0.083538	1	1	237	10	20121	ENSRNOG00000031349	AABR07026842.1|
GO:2000653	regulation of genetic imprinting	biological_process	0.083548	1	1	237	10	20121	ENSRNOG00000031349	AABR07026842.1|
GO:1900112	regulation of histone H3-K9 trimethylation	biological_process	0.083577	1	1	237	8	20121	ENSRNOG00000056659	Mecp2|
GO:0072124	regulation of glomerular mesangial cell proliferation	biological_process	0.083612	1	1	237	8	20121	ENSRNOG00000048449	Itgb3|
GO:0006575	cellular modified amino acid metabolic process	biological_process	0.083792	1	4	237	154	20121	ENSRNOG00000043426,ENSRNOG00000050780,ENSRNOG00000021347,ENSRNOG00000019582	Kyat3|Fpgs|Mthfd2l|Mthfd1l|
GO:0006222	UMP biosynthetic process	biological_process	0.083858	1	1	237	8	20121	ENSRNOG00000003917	Uck2|
GO:0009173	pyrimidine ribonucleoside monophosphate metabolic process	biological_process	0.083858	1	1	237	8	20121	ENSRNOG00000003917	Uck2|
GO:0009174	pyrimidine ribonucleoside monophosphate biosynthetic process	biological_process	0.083858	1	1	237	8	20121	ENSRNOG00000003917	Uck2|
GO:0046049	UMP metabolic process	biological_process	0.083858	1	1	237	8	20121	ENSRNOG00000003917	Uck2|
GO:0004596	peptide alpha-N-acetyltransferase activity	molecular_function	0.083943	1	1	237	8	20121	ENSRNOG00000060063	Naa10|
GO:0035197	siRNA binding	molecular_function	0.08397	1	1	237	8	20121	ENSRNOG00000056659	Mecp2|
GO:0034645	cellular macromolecule biosynthetic process	biological_process	0.083987	1	52	237	4239	20121	ENSRNOG00000000190,ENSRNOG00000025634,ENSRNOG00000009795,ENSRNOG00000019299,ENSRNOG00000002645,ENSRNOG00000002682,ENSRNOG00000000891,ENSRNOG00000012175,ENSRNOG00000061474,ENSRNOG00000060869,ENSRNOG00000030680,ENSRNOG00000025757,ENSRNOG00000013728,ENSRNOG00000020161,ENSRNOG00000020383,ENSRNOG00000030410,ENSRNOG00000046984,ENSRNOG00000014628,ENSRNOG00000036841,ENSRNOG00000019223,ENSRNOG00000008067,…	Ep300|Zfhx2|Nfib|Edem2|Gemin5|Zfp692|Gm17067|Nfatc2|Ctdp1|Irak1|Ddx5|Myh6|Polg2|Zbtb7a|Dapk3|Zfp958|St6galnac6|Pomk|Cbx5|Atp5c1|Rcor1|Dnajb1|Mttp|Pias4|Nfe2|Rpl5l1|Eng|Cactin|Eef2|Mrpl22|Pkn1|AABR07058937.1|Ryr2|LOC100359503|Creb3l3|Mecp2|Qrsl1|Zfp672|Thap1|Esrrb|Rpl6-ps1|Cdk9|L3mbtl2|Hcfc1|Gtf2b|Kin|Gabpa|Puf60|Il25|Gtf2h1|Uqcc1|Eif6|
GO:0034058	endosomal vesicle fusion	biological_process	0.083989	1	1	237	8	20121	ENSRNOG00000052444	RGD1563091|
GO:1900016	negative regulation of cytokine production involved in inflammatory response	biological_process	0.083997	1	1	237	8	20121	ENSRNOG00000048273	Apod|
GO:0007611	learning or memory	biological_process	0.084208	1	5	237	216	20121	ENSRNOG00000025589,ENSRNOG00000000190,ENSRNOG00000012565,ENSRNOG00000056659,ENSRNOG00000014628	Jph4|Ep300|Cln8|Mecp2|Pomk|
GO:0016572	histone phosphorylation	biological_process	0.08421	1	2	237	47	20121	ENSRNOG00000004131,ENSRNOG00000022586	Pkn1|Cdk9|
GO:0000989	transcription factor binding transcription factor activity	molecular_function	0.084269	1	8	237	426	20121	ENSRNOG00000008067,ENSRNOG00000051948,ENSRNOG00000021824,ENSRNOG00000030680,ENSRNOG00000020230,ENSRNOG00000000190,ENSRNOG00000010259,ENSRNOG00000004131	Rcor1|Hcfc1|Dnajb1|Ddx5|Pias4|Ep300|Esrrb|Pkn1|
GO:0070878	primary miRNA binding	molecular_function	0.084273	1	1	237	8	20121	ENSRNOG00000030680	Ddx5|
GO:0060452	positive regulation of cardiac muscle contraction	biological_process	0.084277	1	1	237	9	20121	ENSRNOG00000009522	Adra1a|
GO:0005126	cytokine receptor binding	molecular_function	0.084313	1	5	237	230	20121	ENSRNOG00000034177,ENSRNOG00000050190,ENSRNOG00000002792,ENSRNOG00000002802,ENSRNOG00000028043	Efna5|Eng|Cxcl2|Cxcl1|Cxcl3|
GO:0019233	sensory perception of pain	biological_process	0.084363	1	3	237	98	20121	ENSRNOG00000047028,ENSRNOG00000014628,ENSRNOG00000056659	Mmp24|Pomk|Mecp2|
GO:0070933	histone H4 deacetylation	biological_process	0.084369	1	1	237	8	20121	ENSRNOG00000008067	Rcor1|
GO:0043995	histone acetyltransferase activity (H4-K5 specific)	molecular_function	0.084607	1	1	237	8	20121	ENSRNOG00000051948	Hcfc1|
GO:0043996	histone acetyltransferase activity (H4-K8 specific)	molecular_function	0.084607	1	1	237	8	20121	ENSRNOG00000051948	Hcfc1|
GO:0046972	histone acetyltransferase activity (H4-K16 specific)	molecular_function	0.084607	1	1	237	8	20121	ENSRNOG00000051948	Hcfc1|
GO:0070942	neutrophil mediated cytotoxicity	biological_process	0.084669	1	1	237	9	20121	ENSRNOG00000002802	Cxcl1|
GO:0070943	neutrophil mediated killing of symbiont cell	biological_process	0.084669	1	1	237	9	20121	ENSRNOG00000002802	Cxcl1|
GO:0006793	phosphorus metabolic process	biological_process	0.084877	1	39	237	2949	20121	ENSRNOG00000025757,ENSRNOG00000020005,ENSRNOG00000018943,ENSRNOG00000014628,ENSRNOG00000020383,ENSRNOG00000054560,ENSRNOG00000029535,ENSRNOG00000057696,ENSRNOG00000021824,ENSRNOG00000001551,ENSRNOG00000019223,ENSRNOG00000021347,ENSRNOG00000000190,ENSRNOG00000011341,ENSRNOG00000018358,ENSRNOG00000061474,ENSRNOG00000018105,ENSRNOG00000031789,ENSRNOG00000009177,ENSRNOG00000060869,ENSRNOG00000049056,…	Myh6|Map2k2|Tnnc1|Pomk|Dapk3|Sh2d3c|Nrbp2|LOC103690016|Dnajb1|Atp5j|Atp5c1|Mthfd2l|Ep300|Rictor|Nt5dc2|Ctdp1|Thtpa|Rangap1|Fcer1a|Irak1|Ak1|Uck2|Cdk9|Efna5|Scrib|Myl4|Pip5k1c|Gtf2h1|Cactin|Myh7|Eng|Pkn1|Itgb3|Cln8|Matk|Ryr2|Phlpp2|Mecp2|Akap12|
GO:0060177	regulation of angiotensin metabolic process	biological_process	0.084907	1	1	237	8	20121	ENSRNOG00000000190	Ep300|
GO:0071415	cellular response to purine-containing compound	biological_process	0.084956	1	1	237	8	20121	ENSRNOG00000017060	Ryr2|
GO:0005218	intracellular ligand-gated calcium channel activity	molecular_function	0.084972	1	1	237	8	20121	ENSRNOG00000017060	Ryr2|
GO:0072201	negative regulation of mesenchymal cell proliferation	biological_process	0.085004	1	1	237	8	20121	ENSRNOG00000009795	Nfib|
GO:0048845	venous blood vessel morphogenesis	biological_process	0.085042	1	1	237	8	20121	ENSRNOG00000050190	Eng|
GO:0004571	mannosyl-oligosaccharide 1,2-alpha-mannosidase activity	molecular_function	0.085052	1	1	237	8	20121	ENSRNOG00000019299	Edem2|
GO:0004402	histone acetyltransferase activity	molecular_function	0.085485	1	2	237	45	20121	ENSRNOG00000000190,ENSRNOG00000051948	Ep300|Hcfc1|
GO:0010558	negative regulation of macromolecule biosynthetic process	biological_process	0.085563	1	17	237	1131	20121	ENSRNOG00000012175,ENSRNOG00000030680,ENSRNOG00000056659,ENSRNOG00000009795,ENSRNOG00000002682,ENSRNOG00000008067,ENSRNOG00000051948,ENSRNOG00000019223,ENSRNOG00000036841,ENSRNOG00000053205,ENSRNOG00000021824,ENSRNOG00000049497,ENSRNOG00000020230,ENSRNOG00000020161,ENSRNOG00000010259,ENSRNOG00000056956,ENSRNOG00000020383	Nfatc2|Ddx5|Mecp2|Nfib|Zfp692|Rcor1|Hcfc1|Atp5c1|Cbx5|Gabpa|Dnajb1|Eif6|Pias4|Zbtb7a|Esrrb|Thap1|Dapk3|
GO:0071880	adenylate cyclase-activating adrenergic receptor signaling pathway	biological_process	0.08578	1	1	237	9	20121	ENSRNOG00000009522	Adra1a|
GO:0030548	acetylcholine receptor regulator activity	molecular_function	0.08596	1	1	237	9	20121	ENSRNOG00000014462	Fnta|
GO:0070527	platelet aggregation	biological_process	0.086125	1	2	237	46	20121	ENSRNOG00000015420,ENSRNOG00000048449	Stxbp1|Itgb3|
GO:0007204	elevation of cytosolic calcium ion concentration	biological_process	0.086234	1	5	237	225	20121	ENSRNOG00000028043,ENSRNOG00000017060,ENSRNOG00000002792,ENSRNOG00000009522,ENSRNOG00000048449	Cxcl3|Ryr2|Cxcl2|Adra1a|Itgb3|
GO:0007599	hemostasis	biological_process	0.086423	1	4	237	157	20121	ENSRNOG00000015420,ENSRNOG00000055531,ENSRNOG00000048449,ENSRNOG00000019330	Stxbp1|Saa4|Itgb3|Procr|
GO:2000145	regulation of cell motility	biological_process	0.086912	1	11	237	651	20121	ENSRNOG00000020005,ENSRNOG00000050190,ENSRNOG00000002792,ENSRNOG00000028043,ENSRNOG00000018823,ENSRNOG00000048449,ENSRNOG00000004131,ENSRNOG00000020383,ENSRNOG00000016291,ENSRNOG00000048273,ENSRNOG00000030264	Map2k2|Eng|Cxcl2|Cxcl3|Nisch|Itgb3|Pkn1|Dapk3|Marveld3|Apod|Fam83h|
GO:0017062	respiratory chain complex III assembly	biological_process	0.08719	1	1	237	9	20121	ENSRNOG00000048309	Uqcc1|
GO:0034551	mitochondrial respiratory chain complex III assembly	biological_process	0.08719	1	1	237	9	20121	ENSRNOG00000048309	Uqcc1|
GO:0007409	axonogenesis	biological_process	0.087645	1	7	237	354	20121	ENSRNOG00000009795,ENSRNOG00000018952,ENSRNOG00000015420,ENSRNOG00000000190,ENSRNOG00000009625,ENSRNOG00000034177,ENSRNOG00000020005	Nfib|Sema3g|Stxbp1|Ep300|Dpysl2|Efna5|Map2k2|
GO:0030968	endoplasmic reticulum unfolded protein response	biological_process	0.087723	1	2	237	47	20121	ENSRNOG00000019299,ENSRNOG00000032202	Edem2|Creb3l3|
GO:0042393	histone binding	molecular_function	0.088017	1	4	237	162	20121	ENSRNOG00000024743,ENSRNOG00000004131,ENSRNOG00000031349,ENSRNOG00000036841	L3mbtl2|Pkn1|AABR07026842.1|Cbx5|
GO:0048870	cell motility	biological_process	0.088105	1	17	237	1125	20121	ENSRNOG00000002792,ENSRNOG00000028043,ENSRNOG00000018823,ENSRNOG00000020005,ENSRNOG00000016291,ENSRNOG00000020383,ENSRNOG00000014628,ENSRNOG00000032574,ENSRNOG00000012580,ENSRNOG00000050190,ENSRNOG00000003864,ENSRNOG00000048449,ENSRNOG00000004131,ENSRNOG00000012175,ENSRNOG00000002802,ENSRNOG00000048273,ENSRNOG00000030264	Cxcl2|Cxcl3|Nisch|Map2k2|Marveld3|Dapk3|Pomk|Scrib|Ccdc141|Eng|Gipc1|Itgb3|Pkn1|Nfatc2|Cxcl1|Apod|Fam83h|
GO:0051674	localization of cell	biological_process	0.088105	1	17	237	1125	20121	ENSRNOG00000050190,ENSRNOG00000004131,ENSRNOG00000003864,ENSRNOG00000048449,ENSRNOG00000002802,ENSRNOG00000012175,ENSRNOG00000030264,ENSRNOG00000048273,ENSRNOG00000020005,ENSRNOG00000028043,ENSRNOG00000018823,ENSRNOG00000002792,ENSRNOG00000014628,ENSRNOG00000016291,ENSRNOG00000020383,ENSRNOG00000012580,ENSRNOG00000032574	Eng|Pkn1|Gipc1|Itgb3|Cxcl1|Nfatc2|Fam83h|Apod|Map2k2|Cxcl3|Nisch|Cxcl2|Pomk|Marveld3|Dapk3|Ccdc141|Scrib|
GO:0003008	system process	biological_process	0.088161	1	37	237	3115	20121	ENSRNOG00000000190,ENSRNOG00000009795,ENSRNOG00000012573,ENSRNOG00000061474,ENSRNOG00000028439,ENSRNOG00000014462,ENSRNOG00000025757,ENSRNOG00000008031,ENSRNOG00000012561,ENSRNOG00000018823,ENSRNOG00000018943,ENSRNOG00000014628,ENSRNOG00000036631,ENSRNOG00000045582,ENSRNOG00000025589,ENSRNOG00000015420,ENSRNOG00000030000,ENSRNOG00000009522,ENSRNOG00000016983,ENSRNOG00000047324,ENSRNOG00000003864,…	Ep300|Nfib|Dlgap2|Ctdp1|Olr1667|Fnta|Myh6|Cacna2d4|Arhgef10|Nisch|Tnnc1|Pomk|Ptgdr2|Olr1583|Jph4|Stxbp1|Olr1264|Adra1a|Myh7|Olr1260|Gipc1|Pkn1|Mmp24|Eef2|Cln8|Apba3|Ryr2|Mecp2|Olr1266|LOC108350227|Dpysl2|Cdk9|LOC681470|Efna5|Olr1259|Scrib|Myl4|
GO:0051103	DNA ligation involved in DNA repair	biological_process	0.088237	1	1	237	9	20121	ENSRNOG00000029966	Xrcc4|
GO:0043522	leucine zipper domain binding	molecular_function	0.088298	1	1	237	9	20121	ENSRNOG00000020383	Dapk3|
GO:0016410	N-acyltransferase activity	molecular_function	0.088341	1	3	237	100	20121	ENSRNOG00000060063,ENSRNOG00000000190,ENSRNOG00000051948	Naa10|Ep300|Hcfc1|
GO:0031098	stress-activated protein kinase signaling cascade	biological_process	0.088374	1	5	237	219	20121	ENSRNOG00000054560,ENSRNOG00000020005,ENSRNOG00000016291,ENSRNOG00000060869,ENSRNOG00000009177	Sh2d3c|Map2k2|Marveld3|Irak1|Fcer1a|
GO:0048640	negative regulation of developmental growth	biological_process	0.088437	1	2	237	46	20121	ENSRNOG00000018952,ENSRNOG00000061474	Sema3g|Ctdp1|
GO:0005262	calcium channel activity	molecular_function	0.088578	1	3	237	96	20121	ENSRNOG00000003928,ENSRNOG00000017060,ENSRNOG00000008031	Tmco1|Ryr2|Cacna2d4|
GO:0016528	sarcoplasm	cellular_component	0.088988	1	2	237	47	20121	ENSRNOG00000017060,ENSRNOG00000025589	Ryr2|Jph4|
GO:0034704	calcium channel complex	cellular_component	0.089066	1	2	237	46	20121	ENSRNOG00000017060,ENSRNOG00000008031	Ryr2|Cacna2d4|
GO:0032259	methylation	biological_process	0.089193	1	6	237	290	20121	ENSRNOG00000011025,ENSRNOG00000031349,ENSRNOG00000014330,ENSRNOG00000017593,ENSRNOG00000001603,ENSRNOG00000056659	Trmt10a|AABR07026842.1|Pcmt1|Mtr|N6amt1|Mecp2|
GO:0031012	extracellular matrix	cellular_component	0.089393	1	8	237	431	20121	ENSRNOG00000020266,ENSRNOG00000047028,ENSRNOG00000024631,ENSRNOG00000023781,ENSRNOG00000021437,ENSRNOG00000030680,ENSRNOG00000034177,ENSRNOG00000029212	Eef2|Mmp24|Chadl|Plec|AABR07073181.1|Ddx5|Efna5|Vcan|
GO:0018065	protein-cofactor linkage	biological_process	0.089867	1	1	237	9	20121	ENSRNOG00000004206	Glrx5|
GO:0030811	regulation of nucleotide catabolic process	biological_process	0.089993	1	9	237	500	20121	ENSRNOG00000050675,ENSRNOG00000031789,ENSRNOG00000017060,ENSRNOG00000021824,ENSRNOG00000054560,ENSRNOG00000034177,ENSRNOG00000011341,ENSRNOG00000018943,ENSRNOG00000025757	Myl4|Rangap1|Ryr2|Dnajb1|Sh2d3c|Efna5|Rictor|Tnnc1|Myh6|
GO:0033121	regulation of purine nucleotide catabolic process	biological_process	0.089993	1	9	237	500	20121	ENSRNOG00000054560,ENSRNOG00000034177,ENSRNOG00000011341,ENSRNOG00000021824,ENSRNOG00000031789,ENSRNOG00000017060,ENSRNOG00000050675,ENSRNOG00000025757,ENSRNOG00000018943	Sh2d3c|Efna5|Rictor|Dnajb1|Rangap1|Ryr2|Myl4|Myh6|Tnnc1|
GO:0051649	establishment of localization in cell	biological_process	0.090191	1	28	237	2024	20121	ENSRNOG00000032574,ENSRNOG00000034177,ENSRNOG00000029535,ENSRNOG00000009522,ENSRNOG00000049497,ENSRNOG00000011488,ENSRNOG00000015420,ENSRNOG00000018943,ENSRNOG00000009625,ENSRNOG00000018823,ENSRNOG00000020005,ENSRNOG00000016722,ENSRNOG00000025619,ENSRNOG00000014275,ENSRNOG00000042524,ENSRNOG00000009894,ENSRNOG00000031789,ENSRNOG00000017060,ENSRNOG00000019549,ENSRNOG00000036835,ENSRNOG00000048273,…	Scrib|Efna5|Nrbp2|Adra1a|Eif6|Sergef|Stxbp1|Tnnc1|Dpysl2|Nisch|Map2k2|Xpo6|Ap1g2|Hook3|Milr1|Vps50|Rangap1|Ryr2|Akap12|Copz1|Apod|Fcer1a|Mecp2|Ep300|Eng|Gipc1|Itgb3|Pabpn1|
GO:0005903	brush border	cellular_component	0.090291	1	3	237	98	20121	ENSRNOG00000010655,ENSRNOG00000023781,ENSRNOG00000003864	Mttp|Plec|Gipc1|
GO:0043900	regulation of multi-organism process	biological_process	0.090303	1	5	237	224	20121	ENSRNOG00000061474,ENSRNOG00000011135,ENSRNOG00000002802,ENSRNOG00000039852,ENSRNOG00000030680	Ctdp1|Gtf2b|Cxcl1|Cactin|Ddx5|
GO:0000988	protein binding transcription factor activity	molecular_function	0.09033	1	8	237	433	20121	ENSRNOG00000021824,ENSRNOG00000051948,ENSRNOG00000008067,ENSRNOG00000030680,ENSRNOG00000020230,ENSRNOG00000000190,ENSRNOG00000004131,ENSRNOG00000010259	Dnajb1|Hcfc1|Rcor1|Ddx5|Pias4|Ep300|Pkn1|Esrrb|
GO:0009161	ribonucleoside monophosphate metabolic process	biological_process	0.090568	1	2	237	47	20121	ENSRNOG00000003917,ENSRNOG00000032574	Uck2|Scrib|
GO:0060420	regulation of heart growth	biological_process	0.090602	1	2	237	47	20121	ENSRNOG00000025757,ENSRNOG00000061474	Myh6|Ctdp1|
GO:0014049	positive regulation of glutamate secretion	biological_process	0.090715	1	1	237	9	20121	ENSRNOG00000009625	Dpysl2|
GO:0004017	adenylate kinase activity	molecular_function	0.091384	1	1	237	9	20121	ENSRNOG00000049056	Ak1|
GO:0018210	peptidyl-threonine modification	biological_process	0.091481	1	3	237	98	20121	ENSRNOG00000020383,ENSRNOG00000004131,ENSRNOG00000057696	Dapk3|Pkn1|LOC103690016|
GO:0048660	regulation of smooth muscle cell proliferation	biological_process	0.091666	1	3	237	100	20121	ENSRNOG00000048273,ENSRNOG00000060869,ENSRNOG00000048449	Apod|Irak1|Itgb3|
GO:0016188	synaptic vesicle maturation	biological_process	0.091739	1	1	237	9	20121	ENSRNOG00000015420	Stxbp1|
GO:0042734	presynaptic membrane	cellular_component	0.091754	1	2	237	47	20121	ENSRNOG00000015420,ENSRNOG00000032574	Stxbp1|Scrib|
GO:0051145	smooth muscle cell differentiation	biological_process	0.091846	1	2	237	48	20121	ENSRNOG00000050190,ENSRNOG00000056659	Eng|Mecp2|
GO:0004935	adrenergic receptor activity	molecular_function	0.091873	1	1	237	10	20121	ENSRNOG00000009522	Adra1a|
GO:0048703	embryonic viscerocranium morphogenesis	biological_process	0.091943	1	1	237	9	20121	ENSRNOG00000019582	Mthfd1l|
GO:0016202	regulation of striated muscle tissue development	biological_process	0.09202	1	4	237	161	20121	ENSRNOG00000042897,ENSRNOG00000061474,ENSRNOG00000012175,ENSRNOG00000016828	Nmrk2|Ctdp1|Nfatc2|Cmtm5|
GO:0032048	cardiolipin metabolic process	biological_process	0.092033	1	1	237	9	20121	ENSRNOG00000056659	Mecp2|
GO:0002866	positive regulation of acute inflammatory response to antigenic stimulus	biological_process	0.092237	1	1	237	9	20121	ENSRNOG00000009177	Fcer1a|
GO:0048672	positive regulation of collateral sprouting	biological_process	0.092294	1	1	237	9	20121	ENSRNOG00000034177	Efna5|
GO:0006473	protein acetylation	biological_process	0.092315	1	4	237	160	20121	ENSRNOG00000060063,ENSRNOG00000056659,ENSRNOG00000051948,ENSRNOG00000000190	Naa10|Mecp2|Hcfc1|Ep300|
GO:0052803	imidazole-containing compound metabolic process	biological_process	0.092324	1	1	237	9	20121	ENSRNOG00000021347	Mthfd2l|
GO:0005623	cell	cellular_component	0.092485	1	169	237	15690	20121	ENSRNOG00000020407,ENSRNOG00000020266,ENSRNOG00000047028,ENSRNOG00000019542,ENSRNOG00000003864,ENSRNOG00000017060,ENSRNOG00000013602,ENSRNOG00000018434,ENSRNOG00000003365,ENSRNOG00000046342,ENSRNOG00000032202,ENSRNOG00000013659,ENSRNOG00000011025,ENSRNOG00000026049,ENSRNOG00000002713,ENSRNOG00000043426,ENSRNOG00000032383,ENSRNOG00000051948,ENSRNOG00000032574,ENSRNOG00000049477,ENSRNOG00000015732,…	Atcay|Eef2|Mmp24|LOC100910979|Gipc1|Ryr2|LOC100911993|Stab1|Cadm3|LOC100359503|Creb3l3|Tex2|Trmt10a|Qrsl1|Zfp672|Kyat3|Olr1259|Hcfc1|Scrib|LOC681470|Bcl2l2|Gm17067|Nfatc2|Fcer1a|MGC105567|Cdc27|Fnta|Kcng2|Tnnc1|Map2k2|Ptrh1|Plec|Bdh1|Xpo6|LOC102555392|Olr1583|Sh2d3c|Mrpl39|Rpl5l1|Mthfd1l|LOC679782|Mrpl22|Naa10|Pabpn1|AABR07058937.1|Mtr|Phlpp2|Pld4|Atp9a|Thap1|Marveld3|Cdk9|N6amt1|Kin|Tph1|Puf60|S…
GO:0051852	disruption by host of symbiont cells	biological_process	0.09263	1	1	237	10	20121	ENSRNOG00000002802	Cxcl1|
GO:0051873	killing by host of symbiont cells	biological_process	0.09263	1	1	237	10	20121	ENSRNOG00000002802	Cxcl1|
GO:0019080	viral genome expression	biological_process	0.092806	1	2	237	48	20121	ENSRNOG00000061474,ENSRNOG00000011135	Ctdp1|Gtf2b|
GO:0002437	inflammatory response to antigenic stimulus	biological_process	0.092882	1	2	237	50	20121	ENSRNOG00000016804,ENSRNOG00000009177	Il25|Fcer1a|
GO:0051775	response to redox state	biological_process	0.092912	1	1	237	9	20121	ENSRNOG00000017060	Ryr2|
GO:0007585	respiratory gaseous exchange	biological_process	0.092975	1	2	237	49	20121	ENSRNOG00000056659,ENSRNOG00000018943	Mecp2|Tnnc1|
GO:0010556	regulation of macromolecule biosynthetic process	biological_process	0.092995	1	41	237	3203	20121	ENSRNOG00000009795,ENSRNOG00000002682,ENSRNOG00000000891,ENSRNOG00000002645,ENSRNOG00000000190,ENSRNOG00000025634,ENSRNOG00000060869,ENSRNOG00000009177,ENSRNOG00000030680,ENSRNOG00000061474,ENSRNOG00000012175,ENSRNOG00000030410,ENSRNOG00000020383,ENSRNOG00000020161,ENSRNOG00000025757,ENSRNOG00000020230,ENSRNOG00000008067,ENSRNOG00000019223,ENSRNOG00000036841,ENSRNOG00000021824,ENSRNOG00000020266,…	Nfib|Zfp692|Gm17067|Gemin5|Ep300|Zfhx2|Irak1|Fcer1a|Ddx5|Ctdp1|Nfatc2|Zfp958|Dapk3|Zbtb7a|Myh6|Pias4|Rcor1|Atp5c1|Cbx5|Dnajb1|Eef2|Pkn1|Nfe2|Cactin|Eng|Creb3l3|Mecp2|Ryr2|Thap1|Esrrb|L3mbtl2|Cdk9|Zfp672|Gtf2h1|Uqcc1|Il25|Eif6|Gtf2b|Hcfc1|Gabpa|Puf60|
GO:0035065	regulation of histone acetylation	biological_process	0.093144	1	2	237	48	20121	ENSRNOG00000056659,ENSRNOG00000000190	Mecp2|Ep300|
GO:0033148	positive regulation of intracellular estrogen receptor signaling pathway	biological_process	0.093179	1	1	237	9	20121	ENSRNOG00000030680	Ddx5|
GO:0010881	regulation of cardiac muscle contraction by regulation of the release of sequestered calcium ion	biological_process	0.09319	1	1	237	9	20121	ENSRNOG00000017060	Ryr2|
GO:0044707	single-multicellular organism process	biological_process	0.093334	1	80	237	7016	20121	ENSRNOG00000000894,ENSRNOG00000045582,ENSRNOG00000029535,ENSRNOG00000001551,ENSRNOG00000025589,ENSRNOG00000006569,ENSRNOG00000025757,ENSRNOG00000020005,ENSRNOG00000018943,ENSRNOG00000012561,ENSRNOG00000018823,ENSRNOG00000030680,ENSRNOG00000014462,ENSRNOG00000016828,ENSRNOG00000009177,ENSRNOG00000048273,ENSRNOG00000061474,ENSRNOG00000012175,ENSRNOG00000009795,ENSRNOG00000015732,ENSRNOG00000016804,…	Fry|Olr1583|Nrbp2|Atp5j|Jph4|Itgb8|Myh6|Map2k2|Tnnc1|Arhgef10|Nisch|Ddx5|Fnta|Cmtm5|Fcer1a|Apod|Ctdp1|Nfatc2|Nfib|Bcl2l2|Il25|Gabpa|LOC681470|Scrib|Olr1259|Dpysl2|Mecp2|Vcan|Apba3|Cadm3|Stab1|Ryr2|Cxcl1|Itgb3|Saa4|Gipc1|Eef2|Procr|Mmp24|Cactin|Atcay|Stxbp1|Sema3g|Adra1a|Olr1264|LOC103690016|Ptgdr2|Pomk|Dapk3|Nmrk2|Cacna2d4|Polg2|Fpgs|Irak1|Rictor|Olr1667|Dlgap2|Chadl|Zfhx2|Ep300|Myl4|Eif6|Ccdc141…
GO:0033182	regulation of histone ubiquitination	biological_process	0.09356	1	1	237	9	20121	ENSRNOG00000022586	Cdk9|
GO:1901535	regulation of DNA demethylation	biological_process	0.093668	1	1	237	11	20121	ENSRNOG00000031349	AABR07026842.1|
GO:0045216	cell-cell junction organization	biological_process	0.09368	1	4	237	159	20121	ENSRNOG00000034177,ENSRNOG00000016291,ENSRNOG00000020383,ENSRNOG00000048273	Efna5|Marveld3|Dapk3|Apod|
GO:0071872	cellular response to epinephrine stimulus	biological_process	0.093712	1	1	237	9	20121	ENSRNOG00000017060	Ryr2|
GO:0072110	glomerular mesangial cell proliferation	biological_process	0.093742	1	1	237	9	20121	ENSRNOG00000048449	Itgb3|
GO:0034212	peptide N-acetyltransferase activity	molecular_function	0.094002	1	1	237	9	20121	ENSRNOG00000060063	Naa10|
GO:0019206	nucleoside kinase activity	molecular_function	0.094053	1	1	237	9	20121	ENSRNOG00000003917	Uck2|
GO:0032479	regulation of type I interferon production	biological_process	0.094068	1	2	237	48	20121	ENSRNOG00000060869,ENSRNOG00000039852	Irak1|Cactin|
GO:0032688	negative regulation of interferon-beta production	biological_process	0.094093	1	1	237	9	20121	ENSRNOG00000039852	Cactin|
GO:2000765	regulation of cytoplasmic translation	biological_process	0.09414	1	1	237	9	20121	ENSRNOG00000020266	Eef2|
GO:0050817	coagulation	biological_process	0.094293	1	4	237	163	20121	ENSRNOG00000019330,ENSRNOG00000015420,ENSRNOG00000048449,ENSRNOG00000055531	Procr|Stxbp1|Itgb3|Saa4|
GO:0001091	RNA polymerase II basal transcription factor binding	molecular_function	0.094632	1	1	237	9	20121	ENSRNOG00000061474	Ctdp1|
GO:0005024	transforming growth factor beta-activated receptor activity	molecular_function	0.094645	1	1	237	9	20121	ENSRNOG00000050190	Eng|
GO:0060073	micturition	biological_process	0.094695	1	1	237	9	20121	ENSRNOG00000009522	Adra1a|
GO:0001895	retina homeostasis	biological_process	0.0949	1	2	237	49	20121	ENSRNOG00000012565,ENSRNOG00000010259	Cln8|Esrrb|
GO:0031080	nuclear pore outer ring	cellular_component	0.094903	1	1	237	9	20121	ENSRNOG00000049505	Nup43|
GO:0003712	transcription cofactor activity	molecular_function	0.094945	1	7	237	366	20121	ENSRNOG00000030680,ENSRNOG00000004131,ENSRNOG00000020230,ENSRNOG00000021824,ENSRNOG00000008067,ENSRNOG00000051948,ENSRNOG00000000190	Ddx5|Pkn1|Pias4|Dnajb1|Rcor1|Hcfc1|Ep300|
GO:0035542	regulation of SNARE complex assembly	biological_process	0.094973	1	1	237	9	20121	ENSRNOG00000015420	Stxbp1|
GO:0005513	detection of calcium ion	biological_process	0.095065	1	1	237	9	20121	ENSRNOG00000017060	Ryr2|
GO:0030898	actin-dependent ATPase activity	molecular_function	0.095135	1	1	237	9	20121	ENSRNOG00000016983	Myh7|
GO:0015924	mannosyl-oligosaccharide mannosidase activity	molecular_function	0.095166	1	1	237	9	20121	ENSRNOG00000019299	Edem2|
GO:0032535	regulation of cellular component size	biological_process	0.095998	1	6	237	294	20121	ENSRNOG00000018952,ENSRNOG00000012565,ENSRNOG00000034177,ENSRNOG00000011341,ENSRNOG00000000190,ENSRNOG00000009625	Sema3g|Cln8|Efna5|Rictor|Ep300|Dpysl2|
GO:0036122	BMP binding	molecular_function	0.096281	1	1	237	10	20121	ENSRNOG00000050190	Eng|
GO:0009118	regulation of nucleoside metabolic process	biological_process	0.096776	1	9	237	508	20121	ENSRNOG00000025757,ENSRNOG00000018943,ENSRNOG00000050675,ENSRNOG00000021824,ENSRNOG00000034177,ENSRNOG00000054560,ENSRNOG00000011341,ENSRNOG00000031789,ENSRNOG00000017060	Myh6|Tnnc1|Myl4|Dnajb1|Efna5|Sh2d3c|Rictor|Rangap1|Ryr2|
GO:0097033	mitochondrial respiratory chain complex III biogenesis	biological_process	0.09682	1	1	237	10	20121	ENSRNOG00000048309	Uqcc1|
GO:1901861	regulation of muscle tissue development	biological_process	0.097035	1	4	237	164	20121	ENSRNOG00000016828,ENSRNOG00000042897,ENSRNOG00000061474,ENSRNOG00000012175	Cmtm5|Nmrk2|Ctdp1|Nfatc2|
GO:0048634	regulation of muscle organ development	biological_process	0.097849	1	4	237	165	20121	ENSRNOG00000042897,ENSRNOG00000061474,ENSRNOG00000012175,ENSRNOG00000016828	Nmrk2|Ctdp1|Nfatc2|Cmtm5|
GO:0010810	regulation of cell-substrate adhesion	biological_process	0.098066	1	4	237	162	20121	ENSRNOG00000034177,ENSRNOG00000048449,ENSRNOG00000020383,ENSRNOG00000048273	Efna5|Itgb3|Dapk3|Apod|
GO:0016569	covalent chromatin modification	biological_process	0.098103	1	8	237	440	20121	ENSRNOG00000000190,ENSRNOG00000022586,ENSRNOG00000004131,ENSRNOG00000024743,ENSRNOG00000020383,ENSRNOG00000051948,ENSRNOG00000008067,ENSRNOG00000056659	Ep300|Cdk9|Pkn1|L3mbtl2|Dapk3|Hcfc1|Rcor1|Mecp2|
GO:0048659	smooth muscle cell proliferation	biological_process	0.098126	1	3	237	103	20121	ENSRNOG00000048449,ENSRNOG00000060869,ENSRNOG00000048273	Itgb3|Irak1|Apod|
GO:0097479	synaptic vesicle localization	biological_process	0.098219	1	3	237	102	20121	ENSRNOG00000015420,ENSRNOG00000009625,ENSRNOG00000032574	Stxbp1|Dpysl2|Scrib|
GO:0050746	regulation of lipoprotein metabolic process	biological_process	0.098497	1	1	237	10	20121	ENSRNOG00000048273	Apod|
GO:0002687	positive regulation of leukocyte migration	biological_process	0.0986	1	3	237	108	20121	ENSRNOG00000002792,ENSRNOG00000028043,ENSRNOG00000048449	Cxcl2|Cxcl3|Itgb3|
GO:0010459	negative regulation of heart rate	biological_process	0.099129	1	1	237	10	20121	ENSRNOG00000009522	Adra1a|
GO:0051712	positive regulation of killing of cells of other organism	biological_process	0.099259	1	1	237	10	20121	ENSRNOG00000002802	Cxcl1|
GO:1901678	iron coordination entity transport	biological_process	0.099367	1	1	237	10	20121	ENSRNOG00000016414	Slc22a17|
GO:0051400	BH domain binding	molecular_function	0.099401	1	1	237	10	20121	ENSRNOG00000015732	Bcl2l2|
GO:0006611	protein export from nucleus	biological_process	0.099493	1	2	237	50	20121	ENSRNOG00000031789,ENSRNOG00000016722	Rangap1|Xpo6|
GO:2000112	regulation of cellular macromolecule biosynthetic process	biological_process	0.099692	1	40	237	3134	20121	ENSRNOG00000049497,ENSRNOG00000048309,ENSRNOG00000012360,ENSRNOG00000016804,ENSRNOG00000053205,ENSRNOG00000009960,ENSRNOG00000011135,ENSRNOG00000051948,ENSRNOG00000024743,ENSRNOG00000022586,ENSRNOG00000056956,ENSRNOG00000010259,ENSRNOG00000002713,ENSRNOG00000056659,ENSRNOG00000032202,ENSRNOG00000017060,ENSRNOG00000004131,ENSRNOG00000020266,ENSRNOG00000050190,ENSRNOG00000039852,ENSRNOG00000036837,…	Eif6|Uqcc1|Gtf2h1|Il25|Gabpa|Puf60|Gtf2b|Hcfc1|L3mbtl2|Cdk9|Thap1|Esrrb|Zfp672|Mecp2|Creb3l3|Ryr2|Pkn1|Eef2|Eng|Cactin|Nfe2|Pias4|Dnajb1|Rcor1|Atp5c1|Cbx5|Zfp958|Dapk3|Zbtb7a|Myh6|Ddx5|Irak1|Ctdp1|Nfatc2|Gm17067|Zfp692|Gemin5|Nfib|Zfhx2|Ep300|
GO:0010467	gene expression	biological_process	0.10022	1	57	237	4744	20121	ENSRNOG00000020161,ENSRNOG00000013728,ENSRNOG00000025757,ENSRNOG00000030410,ENSRNOG00000020383,ENSRNOG00000021824,ENSRNOG00000008067,ENSRNOG00000006569,ENSRNOG00000036841,ENSRNOG00000019223,ENSRNOG00000015420,ENSRNOG00000020230,ENSRNOG00000025634,ENSRNOG00000000190,ENSRNOG00000000891,ENSRNOG00000002682,ENSRNOG00000002645,ENSRNOG00000009795,ENSRNOG00000018069,ENSRNOG00000011341,ENSRNOG00000061474,…	Zbtb7a|Polg2|Myh6|Zfp958|Dapk3|Dnajb1|Rcor1|Itgb8|Cbx5|Atp5c1|Stxbp1|Pias4|Zfhx2|Ep300|Gm17067|Zfp692|Gemin5|Nfib|Ngdn|Rictor|Ctdp1|Nfatc2|Ddx5|Irak1|Zfp672|Qrsl1|Trmt10a|Cdk9|L3mbtl2|Rpl6-ps1|Esrrb|Thap1|Gabpa|Puf60|AABR07026842.1|Gtf2b|Hcfc1|Eif6|Gtf2h1|Uqcc1|Il25|Cactin|Eng|Nfe2|Rpl5l1|Pkn1|AABR07058937.1|Gipc1|Itgb3|Mrpl22|Eef2|LOC100359503|Apba3|Ryr2|Mtr|Mecp2|Creb3l3|
GO:0004722	protein serine/threonine phosphatase activity	molecular_function	0.10036	1	2	237	50	20121	ENSRNOG00000061474,ENSRNOG00000016108	Ctdp1|Phlpp2|
GO:0032606	type I interferon production	biological_process	0.10051	1	2	237	50	20121	ENSRNOG00000060869,ENSRNOG00000039852	Irak1|Cactin|
GO:0048641	regulation of skeletal muscle tissue development	biological_process	0.10085	1	3	237	106	20121	ENSRNOG00000016828,ENSRNOG00000042897,ENSRNOG00000012175	Cmtm5|Nmrk2|Nfatc2|
GO:0048675	axon extension	biological_process	0.10106	1	3	237	103	20121	ENSRNOG00000009625,ENSRNOG00000000190,ENSRNOG00000018952	Dpysl2|Ep300|Sema3g|
GO:0034620	cellular response to unfolded protein	biological_process	0.10107	1	2	237	51	20121	ENSRNOG00000019299,ENSRNOG00000032202	Edem2|Creb3l3|
GO:0032604	granulocyte macrophage colony-stimulating factor production	biological_process	0.10111	1	1	237	10	20121	ENSRNOG00000009177	Fcer1a|
GO:0032645	regulation of granulocyte macrophage colony-stimulating factor production	biological_process	0.10111	1	1	237	10	20121	ENSRNOG00000009177	Fcer1a|
GO:0009113	purine nucleobase biosynthetic process	biological_process	0.10124	1	1	237	10	20121	ENSRNOG00000019582	Mthfd1l|
GO:0033690	positive regulation of osteoblast proliferation	biological_process	0.10132	1	1	237	10	20121	ENSRNOG00000048449	Itgb3|
GO:0042063	gliogenesis	biological_process	0.10138	1	5	237	233	20121	ENSRNOG00000032574,ENSRNOG00000012561,ENSRNOG00000009795,ENSRNOG00000020266,ENSRNOG00000047028	Scrib|Arhgef10|Nfib|Eef2|Mmp24|
GO:0000776	kinetochore	cellular_component	0.10199	1	3	237	103	20121	ENSRNOG00000031789,ENSRNOG00000036841,ENSRNOG00000049505	Rangap1|Cbx5|Nup43|
GO:0070555	response to interleukin-1	biological_process	0.102	1	3	237	108	20121	ENSRNOG00000060869,ENSRNOG00000039852,ENSRNOG00000002792	Irak1|Cactin|Cxcl2|
GO:0046471	phosphatidylglycerol metabolic process	biological_process	0.10207	1	1	237	10	20121	ENSRNOG00000056659	Mecp2|
GO:0019789	SUMO ligase activity	molecular_function	0.10214	1	1	237	10	20121	ENSRNOG00000020230	Pias4|
GO:0032797	SMN complex	cellular_component	0.1022	1	1	237	10	20121	ENSRNOG00000002645	Gemin5|
GO:0002524	hypersensitivity	biological_process	0.10223	1	1	237	10	20121	ENSRNOG00000009177	Fcer1a|
GO:0048306	calcium-dependent protein binding	molecular_function	0.10229	1	2	237	52	20121	ENSRNOG00000018943,ENSRNOG00000030680	Tnnc1|Ddx5|
GO:0043650	dicarboxylic acid biosynthetic process	biological_process	0.10233	1	1	237	10	20121	ENSRNOG00000019582	Mthfd1l|
GO:0043923	positive regulation by host of viral transcription	biological_process	0.10236	1	1	237	10	20121	ENSRNOG00000061474	Ctdp1|
GO:0042428	serotonin metabolic process	biological_process	0.10248	1	1	237	10	20121	ENSRNOG00000011672	Tph1|
GO:0042803	protein homodimerization activity	molecular_function	0.10248	1	11	237	667	20121	ENSRNOG00000032202,ENSRNOG00000060869,ENSRNOG00000015732,ENSRNOG00000036841,ENSRNOG00000003365,ENSRNOG00000054765,ENSRNOG00000020383,ENSRNOG00000043426,ENSRNOG00000003864,ENSRNOG00000018943,ENSRNOG00000050190	Creb3l3|Irak1|Bcl2l2|Cbx5|Cadm3|Renbp|Dapk3|Kyat3|Gipc1|Tnnc1|Eng|
GO:0033004	negative regulation of mast cell activation	biological_process	0.10249	1	1	237	10	20121	ENSRNOG00000042524	Milr1|
GO:0007288	sperm axoneme assembly	biological_process	0.10273	1	1	237	10	20121	ENSRNOG00000039315	Cfap157|
GO:0035083	cilium axoneme assembly	biological_process	0.10273	1	1	237	10	20121	ENSRNOG00000039315	Cfap157|
GO:0016884	carbon-nitrogen ligase activity, with glutamine as amido-N-donor	molecular_function	0.1029	1	1	237	10	20121	ENSRNOG00000026049	Qrsl1|
GO:0021548	pons development	biological_process	0.10292	1	1	237	11	20121	ENSRNOG00000032574	Scrib|
GO:0032496	response to lipopolysaccharide	biological_process	0.10299	1	6	237	307	20121	ENSRNOG00000042195,ENSRNOG00000060869,ENSRNOG00000039852,ENSRNOG00000002792,ENSRNOG00000004094,ENSRNOG00000028043	Pabpn1|Irak1|Cactin|Cxcl2|Ptger1|Cxcl3|
GO:0042953	lipoprotein transport	biological_process	0.10308	1	1	237	10	20121	ENSRNOG00000010655	Mttp|
GO:0033523	histone H2B ubiquitination	biological_process	0.10309	1	1	237	10	20121	ENSRNOG00000022586	Cdk9|
GO:0050885	neuromuscular process controlling balance	biological_process	0.10315	1	2	237	52	20121	ENSRNOG00000025589,ENSRNOG00000012565	Jph4|Cln8|
GO:0046348	amino sugar catabolic process	biological_process	0.1035	1	1	237	10	20121	ENSRNOG00000054765	Renbp|
GO:0060425	lung morphogenesis	biological_process	0.10351	1	2	237	52	20121	ENSRNOG00000009795,ENSRNOG00000020005	Nfib|Map2k2|
GO:0051151	negative regulation of smooth muscle cell differentiation	biological_process	0.10362	1	1	237	10	20121	ENSRNOG00000056659	Mecp2|
GO:0036124	histone H3-K9 trimethylation	biological_process	0.10371	1	1	237	10	20121	ENSRNOG00000056659	Mecp2|
GO:0004708	MAP kinase kinase activity	molecular_function	0.10375	1	1	237	10	20121	ENSRNOG00000020005	Map2k2|
GO:0033235	positive regulation of protein sumoylation	biological_process	0.10394	1	1	237	10	20121	ENSRNOG00000020230	Pias4|
GO:0044430	cytoskeletal part	cellular_component	0.10401	1	20	237	1385	20121	ENSRNOG00000016983,ENSRNOG00000019330,ENSRNOG00000061474,ENSRNOG00000031789,ENSRNOG00000030264,ENSRNOG00000039315,ENSRNOG00000014462,ENSRNOG00000005904,ENSRNOG00000056659,ENSRNOG00000012561,ENSRNOG00000018943,ENSRNOG00000009625,ENSRNOG00000025757,ENSRNOG00000009711,ENSRNOG00000020383,ENSRNOG00000014275,ENSRNOG00000032574,ENSRNOG00000012580,ENSRNOG00000021824,ENSRNOG00000049497	Myh7|Procr|Ctdp1|Rangap1|Fam83h|Cfap157|Fnta|Cdc27|Mecp2|Arhgef10|Tnnc1|Dpysl2|Myh6|Hepacam2|Dapk3|Hook3|Scrib|Ccdc141|Dnajb1|Eif6|
GO:0043039	tRNA aminoacylation	biological_process	0.10401	1	2	237	51	20121	ENSRNOG00000026049,ENSRNOG00000013728	Qrsl1|Polg2|
GO:0003143	embryonic heart tube morphogenesis	biological_process	0.10408	1	2	237	52	20121	ENSRNOG00000017060,ENSRNOG00000050190	Ryr2|Eng|
GO:0005675	holo TFIIH complex	cellular_component	0.10415	1	1	237	10	20121	ENSRNOG00000012360	Gtf2h1|
GO:0045989	positive regulation of striated muscle contraction	biological_process	0.10437	1	1	237	11	20121	ENSRNOG00000009522	Adra1a|
GO:0000340	RNA 7-methylguanosine cap binding	molecular_function	0.10439	1	1	237	10	20121	ENSRNOG00000002645	Gemin5|
GO:0038191	neuropilin binding	molecular_function	0.1045	1	1	237	10	20121	ENSRNOG00000018952	Sema3g|
GO:0009163	nucleoside biosynthetic process	biological_process	0.10451	1	3	237	108	20121	ENSRNOG00000001551,ENSRNOG00000003917,ENSRNOG00000019223	Atp5j|Uck2|Atp5c1|
GO:0042455	ribonucleoside biosynthetic process	biological_process	0.10451	1	3	237	108	20121	ENSRNOG00000001551,ENSRNOG00000019223,ENSRNOG00000003917	Atp5j|Atp5c1|Uck2|
GO:0043092	L-amino acid import	biological_process	0.10454	1	1	237	10	20121	ENSRNOG00000012565	Cln8|
GO:0006568	tryptophan metabolic process	biological_process	0.10463	1	1	237	10	20121	ENSRNOG00000011672	Tph1|
GO:0006586	indolalkylamine metabolic process	biological_process	0.10463	1	1	237	10	20121	ENSRNOG00000011672	Tph1|
GO:0044275	cellular carbohydrate catabolic process	biological_process	0.10464	1	2	237	53	20121	ENSRNOG00000010259,ENSRNOG00000049497	Esrrb|Eif6|
GO:0005730	nucleolus	cellular_component	0.10479	1	12	237	754	20121	ENSRNOG00000011025,ENSRNOG00000020925,ENSRNOG00000002682,ENSRNOG00000060063,ENSRNOG00000009795,ENSRNOG00000056956,ENSRNOG00000036842,ENSRNOG00000016722,ENSRNOG00000018069,ENSRNOG00000036841,ENSRNOG00000049497,ENSRNOG00000030680	Trmt10a|Ccdc86|Zfp692|Naa10|Nfib|Thap1|Smug1|Xpo6|Ngdn|Cbx5|Eif6|Ddx5|
GO:0032025	response to cobalt ion	biological_process	0.10482	1	1	237	10	20121	ENSRNOG00000000190	Ep300|
GO:0070189	kynurenine metabolic process	biological_process	0.10494	1	1	237	10	20121	ENSRNOG00000043426	Kyat3|
GO:0030169	low-density lipoprotein particle binding	molecular_function	0.10504	1	1	237	10	20121	ENSRNOG00000018434	Stab1|
GO:0031102	neuron projection regeneration	biological_process	0.10512	1	2	237	52	20121	ENSRNOG00000017593,ENSRNOG00000020005	Mtr|Map2k2|
GO:0034713	type I transforming growth factor beta receptor binding	molecular_function	0.10513	1	1	237	10	20121	ENSRNOG00000050190	Eng|
GO:0016082	synaptic vesicle priming	biological_process	0.10514	1	1	237	10	20121	ENSRNOG00000015420	Stxbp1|
GO:0030888	regulation of B cell proliferation	biological_process	0.10523	1	2	237	52	20121	ENSRNOG00000012175,ENSRNOG00000004131	Nfatc2|Pkn1|
GO:0044699	single-organism process	biological_process	0.10546	1	141	237	12873	20121	ENSRNOG00000053205,ENSRNOG00000033192,ENSRNOG00000048309,ENSRNOG00000028717,ENSRNOG00000009625,ENSRNOG00000025619,ENSRNOG00000024743,ENSRNOG00000029966,ENSRNOG00000042524,ENSRNOG00000002802,ENSRNOG00000020466,ENSRNOG00000029212,ENSRNOG00000003928,ENSRNOG00000056659,ENSRNOG00000039852,ENSRNOG00000019330,ENSRNOG00000055531,ENSRNOG00000048449,ENSRNOG00000001551,ENSRNOG00000025589,ENSRNOG00000006569,…	Gabpa|Osmr|Uqcc1|Ndufb7|Dpysl2|Ap1g2|L3mbtl2|Xrcc4|Milr1|Cxcl1|Apba3|Vcan|Tmco1|Mecp2|Cactin|Procr|Saa4|Itgb3|Atp5j|Jph4|Itgb8|Dnajb1|Nrbp2|Fry|Arhgef10|Nisch|LOC100910934|Myh6|Hook3|Scoc|Ctdp1|Vps50|Rangap1|Slc22a17|Apod|Ddx5|RGD1309362|Edem2|Nfib|Ccdc141|Efna5|AABR07026842.1|Gtf2h1|Myl4|Cxcl3|Cxcl2|Ak1|LOC108350227|Hepacam2|Esrrb|Matk|Olr1266|Akap12|Fam83h|Myh7|Eng|Smug1|Cln8|Pkn1|Olr1260|Atp5c…
GO:0009311	oligosaccharide metabolic process	biological_process	0.10552	1	2	237	52	20121	ENSRNOG00000046984,ENSRNOG00000019299	St6galnac6|Edem2|
GO:0050673	epithelial cell proliferation	biological_process	0.10554	1	6	237	305	20121	ENSRNOG00000015732,ENSRNOG00000009795,ENSRNOG00000016291,ENSRNOG00000056956,ENSRNOG00000011341,ENSRNOG00000020005	Bcl2l2|Nfib|Marveld3|Thap1|Rictor|Map2k2|
GO:0005044	scavenger receptor activity	molecular_function	0.10556	1	2	237	51	20121	ENSRNOG00000046782,ENSRNOG00000018434	AABR07006259.1|Stab1|
GO:0060402	calcium ion transport into cytosol	biological_process	0.10559	1	3	237	107	20121	ENSRNOG00000017060,ENSRNOG00000009522,ENSRNOG00000048449	Ryr2|Adra1a|Itgb3|
GO:0010033	response to organic substance	biological_process	0.1057	1	32	237	2447	20121	ENSRNOG00000031789,ENSRNOG00000004094,ENSRNOG00000060869,ENSRNOG00000038955,ENSRNOG00000000190,ENSRNOG00000038960,ENSRNOG00000019299,ENSRNOG00000046839,ENSRNOG00000027008,ENSRNOG00000009522,ENSRNOG00000020230,ENSRNOG00000015420,ENSRNOG00000049893,ENSRNOG00000020383,ENSRNOG00000017060,ENSRNOG00000032202,ENSRNOG00000050190,ENSRNOG00000039852,ENSRNOG00000020266,ENSRNOG00000019542,ENSRNOG00000042195,…	Rangap1|Ptger1|Irak1|MGC105567|Ep300|RGD1309362|Edem2|LOC102555392|Igtp|Adra1a|Pias4|Stxbp1|LOC100910934|Dapk3|Ryr2|Creb3l3|Eng|Cactin|Eef2|LOC100910979|Pabpn1|Gipc1|Itgb3|Hcfc1|Efna5|Osmr|Eif6|Cxcl2|Cxcl3|Dpysl2|Esrrb|Cdk9|
GO:0003198	epithelial to mesenchymal transition involved in endocardial cushion formation	biological_process	0.10618	1	1	237	11	20121	ENSRNOG00000050190	Eng|
GO:0048468	cell development	biological_process	0.10684	1	26	237	1895	20121	ENSRNOG00000010259,ENSRNOG00000012561,ENSRNOG00000009625,ENSRNOG00000020005,ENSRNOG00000025757,ENSRNOG00000042897,ENSRNOG00000016804,ENSRNOG00000018952,ENSRNOG00000000894,ENSRNOG00000015420,ENSRNOG00000032574,ENSRNOG00000034177,ENSRNOG00000047028,ENSRNOG00000009795,ENSRNOG00000048449,ENSRNOG00000000190,ENSRNOG00000020407,ENSRNOG00000050190,ENSRNOG00000039315,ENSRNOG00000056659,ENSRNOG00000016828,…	Esrrb|Arhgef10|Dpysl2|Map2k2|Myh6|Nmrk2|Il25|Sema3g|Fry|Stxbp1|Scrib|Efna5|Mmp24|Nfib|Itgb3|Ep300|Atcay|Eng|Cfap157|Mecp2|Cmtm5|Mtr|Fnta|Ddx5|Nfatc2|Ctdp1|
GO:0051709	regulation of killing of cells of other organism	biological_process	0.10716	1	1	237	11	20121	ENSRNOG00000002802	Cxcl1|
GO:0006983	ER overload response	biological_process	0.10728	1	1	237	11	20121	ENSRNOG00000003928	Tmco1|
GO:0060401	cytosolic calcium ion transport	biological_process	0.1075	1	3	237	108	20121	ENSRNOG00000048449,ENSRNOG00000009522,ENSRNOG00000017060	Itgb3|Adra1a|Ryr2|
GO:0043038	amino acid activation	biological_process	0.10754	1	2	237	52	20121	ENSRNOG00000026049,ENSRNOG00000013728	Qrsl1|Polg2|
GO:0003084	positive regulation of systemic arterial blood pressure	biological_process	0.10764	1	1	237	11	20121	ENSRNOG00000009522	Adra1a|
GO:0032989	cellular component morphogenesis	biological_process	0.10773	1	17	237	1140	20121	ENSRNOG00000034177,ENSRNOG00000005287,ENSRNOG00000032574,ENSRNOG00000000894,ENSRNOG00000015420,ENSRNOG00000018952,ENSRNOG00000020005,ENSRNOG00000013728,ENSRNOG00000025757,ENSRNOG00000009625,ENSRNOG00000020383,ENSRNOG00000030680,ENSRNOG00000039315,ENSRNOG00000050190,ENSRNOG00000000190,ENSRNOG00000048449,ENSRNOG00000009795	Efna5|Syne3|Scrib|Fry|Stxbp1|Sema3g|Map2k2|Polg2|Myh6|Dpysl2|Dapk3|Ddx5|Cfap157|Eng|Ep300|Itgb3|Nfib|
GO:0050432	catecholamine secretion	biological_process	0.10775	1	2	237	55	20121	ENSRNOG00000018823,ENSRNOG00000056659	Nisch|Mecp2|
GO:0061077	chaperone-mediated protein folding	biological_process	0.10783	1	2	237	54	20121	ENSRNOG00000022514,ENSRNOG00000021824	Tor2a|Dnajb1|
GO:0045821	positive regulation of glycolysis	biological_process	0.10819	1	1	237	11	20121	ENSRNOG00000010259	Esrrb|
GO:1901659	glycosyl compound biosynthetic process	biological_process	0.10863	1	3	237	110	20121	ENSRNOG00000001551,ENSRNOG00000019223,ENSRNOG00000003917	Atp5j|Atp5c1|Uck2|
GO:0022008	neurogenesis	biological_process	0.10871	1	19	237	1316	20121	ENSRNOG00000000190,ENSRNOG00000020407,ENSRNOG00000012565,ENSRNOG00000020266,ENSRNOG00000009795,ENSRNOG00000047028,ENSRNOG00000017593,ENSRNOG00000056659,ENSRNOG00000009625,ENSRNOG00000012561,ENSRNOG00000020005,ENSRNOG00000020383,ENSRNOG00000014628,ENSRNOG00000032574,ENSRNOG00000034177,ENSRNOG00000029535,ENSRNOG00000015420,ENSRNOG00000018952,ENSRNOG00000000894	Ep300|Atcay|Cln8|Eef2|Nfib|Mmp24|Mtr|Mecp2|Dpysl2|Arhgef10|Map2k2|Dapk3|Pomk|Scrib|Efna5|Nrbp2|Stxbp1|Sema3g|Fry|
GO:0034654	nucleobase-containing compound biosynthetic process	biological_process	0.10877	1	41	237	3256	20121	ENSRNOG00000020230,ENSRNOG00000021824,ENSRNOG00000008067,ENSRNOG00000001551,ENSRNOG00000021347,ENSRNOG00000036841,ENSRNOG00000019223,ENSRNOG00000030410,ENSRNOG00000020383,ENSRNOG00000020161,ENSRNOG00000013728,ENSRNOG00000025757,ENSRNOG00000030680,ENSRNOG00000060869,ENSRNOG00000061474,ENSRNOG00000012175,ENSRNOG00000000891,ENSRNOG00000002682,ENSRNOG00000009795,ENSRNOG00000025634,ENSRNOG00000000190,…	Pias4|Dnajb1|Rcor1|Atp5j|Mthfd2l|Cbx5|Atp5c1|Zfp958|Dapk3|Zbtb7a|Polg2|Myh6|Ddx5|Irak1|Ctdp1|Nfatc2|Gm17067|Zfp692|Nfib|Zfhx2|Ep300|Gtf2h1|Il25|Gabpa|Puf60|Gtf2b|Hcfc1|Cdk9|L3mbtl2|Esrrb|Thap1|Zfp672|Uck2|Mecp2|Akap12|Creb3l3|Ryr2|Pkn1|Cactin|Eng|Nfe2|
GO:0051495	positive regulation of cytoskeleton organization	biological_process	0.10883	1	4	237	171	20121	ENSRNOG00000056659,ENSRNOG00000011341,ENSRNOG00000012561,ENSRNOG00000000190	Mecp2|Rictor|Arhgef10|Ep300|
GO:0032930	positive regulation of superoxide anion generation	biological_process	0.1094	1	1	237	11	20121	ENSRNOG00000002802	Cxcl1|
GO:0009312	oligosaccharide biosynthetic process	biological_process	0.10955	1	1	237	11	20121	ENSRNOG00000046984	St6galnac6|
GO:0002714	positive regulation of B cell mediated immunity	biological_process	0.10982	1	1	237	11	20121	ENSRNOG00000009177	Fcer1a|
GO:0002891	positive regulation of immunoglobulin mediated immune response	biological_process	0.10982	1	1	237	11	20121	ENSRNOG00000009177	Fcer1a|
GO:2000756	regulation of peptidyl-lysine acetylation	biological_process	0.10983	1	2	237	53	20121	ENSRNOG00000056659,ENSRNOG00000000190	Mecp2|Ep300|
GO:0031033	myosin filament organization	biological_process	0.10999	1	1	237	11	20121	ENSRNOG00000020383	Dapk3|
GO:0030239	myofibril assembly	biological_process	0.11	1	2	237	53	20121	ENSRNOG00000025757,ENSRNOG00000000190	Myh6|Ep300|
GO:0006633	fatty acid biosynthetic process	biological_process	0.11006	1	3	237	109	20121	ENSRNOG00000021808,ENSRNOG00000009177,ENSRNOG00000049497	Tecr|Fcer1a|Eif6|
GO:0009206	purine ribonucleoside triphosphate biosynthetic process	biological_process	0.11015	1	2	237	56	20121	ENSRNOG00000001551,ENSRNOG00000019223	Atp5j|Atp5c1|
GO:0035089	establishment of apical/basal cell polarity	biological_process	0.11031	1	1	237	11	20121	ENSRNOG00000032574	Scrib|
GO:2001241	positive regulation of extrinsic apoptotic signaling pathway in absence of ligand	biological_process	0.11048	1	1	237	11	20121	ENSRNOG00000020383	Dapk3|
GO:0034134	toll-like receptor 2 signaling pathway	biological_process	0.11149	1	1	237	11	20121	ENSRNOG00000060869	Irak1|
GO:0007250	activation of NF-kappaB-inducing kinase activity	biological_process	0.11152	1	1	237	11	20121	ENSRNOG00000060869	Irak1|
GO:0072522	purine-containing compound biosynthetic process	biological_process	0.11162	1	5	237	246	20121	ENSRNOG00000019549,ENSRNOG00000019223,ENSRNOG00000021347,ENSRNOG00000019582,ENSRNOG00000001551	Akap12|Atp5c1|Mthfd2l|Mthfd1l|Atp5j|
GO:0043517	positive regulation of DNA damage response, signal transduction by p53 class mediator	biological_process	0.11185	1	1	237	11	20121	ENSRNOG00000030680	Ddx5|
GO:0006020	inositol metabolic process	biological_process	0.11192	1	1	237	11	20121	ENSRNOG00000056659	Mecp2|
GO:0001725	stress fiber	cellular_component	0.11192	1	2	237	53	20121	ENSRNOG00000016983,ENSRNOG00000025757	Myh7|Myh6|
GO:0060439	trachea morphogenesis	biological_process	0.11193	1	1	237	11	20121	ENSRNOG00000020005	Map2k2|
GO:0002467	germinal center formation	biological_process	0.11206	1	1	237	11	20121	ENSRNOG00000004131	Pkn1|
GO:0006355	regulation of transcription, DNA-dependent	biological_process	0.11217	1	36	237	2818	20121	ENSRNOG00000000190,ENSRNOG00000025634,ENSRNOG00000009795,ENSRNOG00000002682,ENSRNOG00000000891,ENSRNOG00000061474,ENSRNOG00000012175,ENSRNOG00000060869,ENSRNOG00000030680,ENSRNOG00000020161,ENSRNOG00000025757,ENSRNOG00000030410,ENSRNOG00000020383,ENSRNOG00000008067,ENSRNOG00000019223,ENSRNOG00000036841,ENSRNOG00000021824,ENSRNOG00000020230,ENSRNOG00000036837,ENSRNOG00000050190,ENSRNOG00000039852,…	Ep300|Zfhx2|Nfib|Zfp692|Gm17067|Ctdp1|Nfatc2|Irak1|Ddx5|Zbtb7a|Myh6|Zfp958|Dapk3|Rcor1|Atp5c1|Cbx5|Dnajb1|Pias4|Nfe2|Eng|Cactin|Pkn1|Ryr2|Creb3l3|Mecp2|Zfp672|Esrrb|Thap1|Cdk9|L3mbtl2|Hcfc1|Gtf2b|Puf60|Gabpa|Gtf2h1|Il25|
GO:0044763	single-organism cellular process	biological_process	0.11235	1	131	237	11909	20121	ENSRNOG00000048309,ENSRNOG00000028717,ENSRNOG00000033192,ENSRNOG00000053205,ENSRNOG00000024743,ENSRNOG00000025619,ENSRNOG00000009625,ENSRNOG00000003928,ENSRNOG00000056659,ENSRNOG00000042524,ENSRNOG00000029966,ENSRNOG00000002802,ENSRNOG00000029212,ENSRNOG00000020466,ENSRNOG00000055531,ENSRNOG00000048449,ENSRNOG00000039852,ENSRNOG00000000894,ENSRNOG00000001551,ENSRNOG00000025589,ENSRNOG00000006569,…	Uqcc1|Ndufb7|Osmr|Gabpa|L3mbtl2|Ap1g2|Dpysl2|Tmco1|Mecp2|Milr1|Xrcc4|Cxcl1|Vcan|Apba3|Saa4|Itgb3|Cactin|Fry|Atp5j|Jph4|Itgb8|Nrbp2|Dnajb1|Hook3|Arhgef10|Nisch|LOC100910934|Myh6|Apod|Ddx5|Scoc|Ctdp1|Rangap1|Vps50|Slc22a17|Edem2|Nfib|RGD1309362|Gtf2h1|Efna5|Ccdc141|Hepacam2|Esrrb|Cxcl3|Cxcl2|Ak1|LOC108350227|Akap12|Fam83h|Olr1266|Matk|Smug1|Cln8|Pkn1|Olr1260|Eng|Myh7|Adra1a|Sema3g|Pias4|Atp5c1|Igtp…
GO:1901160	primary amino compound metabolic process	biological_process	0.1124	1	1	237	11	20121	ENSRNOG00000011672	Tph1|
GO:0016423	tRNA (guanine) methyltransferase activity	molecular_function	0.11251	1	1	237	11	20121	ENSRNOG00000011025	Trmt10a|
GO:0048667	cell morphogenesis involved in neuron differentiation	biological_process	0.11255	1	8	237	449	20121	ENSRNOG00000020005,ENSRNOG00000000190,ENSRNOG00000009625,ENSRNOG00000009795,ENSRNOG00000034177,ENSRNOG00000032574,ENSRNOG00000018952,ENSRNOG00000015420	Map2k2|Ep300|Dpysl2|Nfib|Efna5|Scrib|Sema3g|Stxbp1|
GO:0051592	response to calcium ion	biological_process	0.11265	1	3	237	110	20121	ENSRNOG00000017060,ENSRNOG00000000190,ENSRNOG00000010655	Ryr2|Ep300|Mttp|
GO:0000904	cell morphogenesis involved in differentiation	biological_process	0.11282	1	11	237	676	20121	ENSRNOG00000032574,ENSRNOG00000034177,ENSRNOG00000015420,ENSRNOG00000030680,ENSRNOG00000018952,ENSRNOG00000000190,ENSRNOG00000009625,ENSRNOG00000050190,ENSRNOG00000020005,ENSRNOG00000009795,ENSRNOG00000048449	Scrib|Efna5|Stxbp1|Ddx5|Sema3g|Ep300|Dpysl2|Eng|Map2k2|Nfib|Itgb3|
GO:0006521	regulation of cellular amino acid metabolic process	biological_process	0.11285	1	1	237	11	20121	ENSRNOG00000020407	Atcay|
GO:0007399	nervous system development	biological_process	0.11286	1	26	237	1914	20121	ENSRNOG00000020266,ENSRNOG00000047028,ENSRNOG00000009795,ENSRNOG00000012565,ENSRNOG00000019582,ENSRNOG00000000190,ENSRNOG00000020407,ENSRNOG00000050190,ENSRNOG00000056659,ENSRNOG00000016108,ENSRNOG00000017593,ENSRNOG00000020383,ENSRNOG00000014628,ENSRNOG00000050780,ENSRNOG00000009625,ENSRNOG00000012561,ENSRNOG00000020005,ENSRNOG00000018952,ENSRNOG00000000894,ENSRNOG00000015420,ENSRNOG00000001551,…	Eef2|Mmp24|Nfib|Cln8|Mthfd1l|Ep300|Atcay|Eng|Mecp2|Phlpp2|Mtr|Dapk3|Pomk|Fpgs|Dpysl2|Arhgef10|Map2k2|Sema3g|Fry|Stxbp1|Atp5j|Scrib|LOC103690016|Nrbp2|Efna5|Ccdc141|
GO:0043045	DNA methylation involved in embryo development	biological_process	0.11286	1	1	237	13	20121	ENSRNOG00000031349	AABR07026842.1|
GO:1901538	changes to DNA methylation involved in embryo development	biological_process	0.11286	1	1	237	13	20121	ENSRNOG00000031349	AABR07026842.1|
GO:0031953	negative regulation of protein autophosphorylation	biological_process	0.11324	1	1	237	11	20121	ENSRNOG00000050190	Eng|
GO:0043168	anion binding	molecular_function	0.11329	1	33	237	2483	20121	ENSRNOG00000049893,ENSRNOG00000020005,ENSRNOG00000025757,ENSRNOG00000018823,ENSRNOG00000050780,ENSRNOG00000022514,ENSRNOG00000014628,ENSRNOG00000054765,ENSRNOG00000020383,ENSRNOG00000029535,ENSRNOG00000057696,ENSRNOG00000027008,ENSRNOG00000046839,ENSRNOG00000020416,ENSRNOG00000038960,ENSRNOG00000048302,ENSRNOG00000038957,ENSRNOG00000030680,ENSRNOG00000038955,ENSRNOG00000060869,ENSRNOG00000049056,…	LOC100910934|Map2k2|Myh6|Nisch|Fpgs|Tor2a|Pomk|Renbp|Dapk3|Nrbp2|LOC103690016|Igtp|LOC102555392|Zfr2|RGD1309362|LOC100910979|RGD1305184|Ddx5|MGC105567|Irak1|Ak1|Qrsl1|Atp9a|Uck2|Cdk9|Kyat3|Pip5k1c|Myh7|Mthfd1l|Pkn1|Eef2|LOC100910979|Matk|
GO:0000083	regulation of transcription involved in G1/S phase of mitotic cell cycle	biological_process	0.11341	1	1	237	11	20121	ENSRNOG00000010259	Esrrb|
GO:0060856	establishment of blood-brain barrier	biological_process	0.11348	1	1	237	11	20121	ENSRNOG00000050190	Eng|
GO:0010642	negative regulation of platelet-derived growth factor receptor signaling pathway	biological_process	0.11352	1	1	237	11	20121	ENSRNOG00000048273	Apod|
GO:0008283	cell proliferation	biological_process	0.11372	1	22	237	1590	20121	ENSRNOG00000004131,ENSRNOG00000048449,ENSRNOG00000020266,ENSRNOG00000009795,ENSRNOG00000056659,ENSRNOG00000060869,ENSRNOG00000048273,ENSRNOG00000020431,ENSRNOG00000011341,ENSRNOG00000002802,ENSRNOG00000012175,ENSRNOG00000036631,ENSRNOG00000010259,ENSRNOG00000056956,ENSRNOG00000016291,ENSRNOG00000020005,ENSRNOG00000028043,ENSRNOG00000002792,ENSRNOG00000028227,ENSRNOG00000015732,ENSRNOG00000033192,…	Pkn1|Itgb3|Eef2|Nfib|Mecp2|Irak1|Apod|Matk|Rictor|Cxcl1|Nfatc2|Ptgdr2|Esrrb|Thap1|Marveld3|Map2k2|Cxcl3|Cxcl2|Pbrm1|Bcl2l2|Osmr|Scrib|
GO:0009145	purine nucleoside triphosphate biosynthetic process	biological_process	0.11373	1	2	237	57	20121	ENSRNOG00000001551,ENSRNOG00000019223	Atp5j|Atp5c1|
GO:0044331	cell-cell adhesion mediated by cadherin	biological_process	0.11378	1	1	237	11	20121	ENSRNOG00000047028	Mmp24|
GO:0070098	chemokine-mediated signaling pathway	biological_process	0.11389	1	2	237	60	20121	ENSRNOG00000002792,ENSRNOG00000028043	Cxcl2|Cxcl3|
GO:0019932	second-messenger-mediated signaling	biological_process	0.11399	1	4	237	175	20121	ENSRNOG00000017060,ENSRNOG00000012175,ENSRNOG00000036631,ENSRNOG00000009177	Ryr2|Nfatc2|Ptgdr2|Fcer1a|
GO:0030036	actin cytoskeleton organization	biological_process	0.11406	1	9	237	526	20121	ENSRNOG00000000894,ENSRNOG00000011341,ENSRNOG00000034177,ENSRNOG00000020383,ENSRNOG00000048449,ENSRNOG00000012561,ENSRNOG00000000190,ENSRNOG00000018823,ENSRNOG00000025757	Fry|Rictor|Efna5|Dapk3|Itgb3|Arhgef10|Ep300|Nisch|Myh6|
GO:2001141	regulation of RNA biosynthetic process	biological_process	0.11415	1	36	237	2823	20121	ENSRNOG00000030680,ENSRNOG00000060869,ENSRNOG00000061474,ENSRNOG00000012175,ENSRNOG00000000891,ENSRNOG00000002682,ENSRNOG00000009795,ENSRNOG00000025634,ENSRNOG00000000190,ENSRNOG00000020230,ENSRNOG00000021824,ENSRNOG00000008067,ENSRNOG00000036841,ENSRNOG00000019223,ENSRNOG00000030410,ENSRNOG00000020383,ENSRNOG00000020161,ENSRNOG00000025757,ENSRNOG00000056659,ENSRNOG00000032202,ENSRNOG00000017060,…	Ddx5|Irak1|Ctdp1|Nfatc2|Gm17067|Zfp692|Nfib|Zfhx2|Ep300|Pias4|Dnajb1|Rcor1|Cbx5|Atp5c1|Zfp958|Dapk3|Zbtb7a|Myh6|Mecp2|Creb3l3|Ryr2|Pkn1|Cactin|Eng|Nfe2|Gtf2h1|Il25|Gabpa|Puf60|Gtf2b|Hcfc1|Cdk9|L3mbtl2|Thap1|Esrrb|Zfp672|
GO:0055037	recycling endosome	cellular_component	0.11438	1	3	237	110	20121	ENSRNOG00000049484,ENSRNOG00000018823,ENSRNOG00000009894	Atp9a|Nisch|Vps50|
GO:0044106	cellular amine metabolic process	biological_process	0.11443	1	3	237	111	20121	ENSRNOG00000011672,ENSRNOG00000020407,ENSRNOG00000056659	Tph1|Atcay|Mecp2|
GO:0000290	deadenylation-dependent decapping of nuclear-transcribed mRNA	biological_process	0.11447	1	1	237	11	20121	ENSRNOG00000007340	Dcp1b|
GO:0044283	small molecule biosynthetic process	biological_process	0.11477	1	7	237	380	20121	ENSRNOG00000021808,ENSRNOG00000050780,ENSRNOG00000021347,ENSRNOG00000019582,ENSRNOG00000049497,ENSRNOG00000017593,ENSRNOG00000009177	Tecr|Fpgs|Mthfd2l|Mthfd1l|Eif6|Mtr|Fcer1a|
GO:0034660	ncRNA metabolic process	biological_process	0.11507	1	7	237	396	20121	ENSRNOG00000049497,ENSRNOG00000000190,ENSRNOG00000011025,ENSRNOG00000046342,ENSRNOG00000018069,ENSRNOG00000026049,ENSRNOG00000013728	Eif6|Ep300|Trmt10a|LOC100359503|Ngdn|Qrsl1|Polg2|
GO:0006665	sphingolipid metabolic process	biological_process	0.11559	1	3	237	111	20121	ENSRNOG00000006569,ENSRNOG00000046984,ENSRNOG00000012565	Itgb8|St6galnac6|Cln8|
GO:0051093	negative regulation of developmental process	biological_process	0.11588	1	11	237	691	20121	ENSRNOG00000018434,ENSRNOG00000061474,ENSRNOG00000034177,ENSRNOG00000053205,ENSRNOG00000016828,ENSRNOG00000056659,ENSRNOG00000018952,ENSRNOG00000024631,ENSRNOG00000042897,ENSRNOG00000010259,ENSRNOG00000047028	Stab1|Ctdp1|Efna5|Gabpa|Cmtm5|Mecp2|Sema3g|Chadl|Nmrk2|Esrrb|Mmp24|
GO:0065008	regulation of biological quality	biological_process	0.1159	1	38	237	2956	20121	ENSRNOG00000049484,ENSRNOG00000026049,ENSRNOG00000002792,ENSRNOG00000028043,ENSRNOG00000009625,ENSRNOG00000010259,ENSRNOG00000034177,ENSRNOG00000032574,ENSRNOG00000051948,ENSRNOG00000050675,ENSRNOG00000016983,ENSRNOG00000055531,ENSRNOG00000003864,ENSRNOG00000048449,ENSRNOG00000004131,ENSRNOG00000019330,ENSRNOG00000012565,ENSRNOG00000017060,ENSRNOG00000002802,ENSRNOG00000056659,ENSRNOG00000003928,…	Atp9a|Qrsl1|Cxcl2|Cxcl3|Dpysl2|Esrrb|Efna5|Scrib|Hcfc1|Myl4|Myh7|Saa4|Gipc1|Itgb3|Pkn1|Procr|Cln8|Ryr2|Cxcl1|Mecp2|Tmco1|Myh6|Arhgef10|Nisch|Tnnc1|Dapk3|Mttp|Syne3|Atp5c1|Jph4|Sema3g|Stxbp1|Adra1a|Ep300|Slc22a17|Rictor|Ctdp1|Glrx5|
GO:0016469	proton-transporting two-sector ATPase complex	cellular_component	0.11594	1	2	237	59	20121	ENSRNOG00000001551,ENSRNOG00000019223	Atp5j|Atp5c1|
GO:0035265	organ growth	biological_process	0.11611	1	3	237	111	20121	ENSRNOG00000009522,ENSRNOG00000061474,ENSRNOG00000025757	Adra1a|Ctdp1|Myh6|
GO:0017004	cytochrome complex assembly	biological_process	0.11646	1	1	237	12	20121	ENSRNOG00000048309	Uqcc1|
GO:0006996	organelle organization	biological_process	0.11654	1	36	237	2788	20121	ENSRNOG00000039315,ENSRNOG00000005904,ENSRNOG00000061474,ENSRNOG00000011341,ENSRNOG00000000190,ENSRNOG00000015420,ENSRNOG00000000894,ENSRNOG00000008067,ENSRNOG00000005287,ENSRNOG00000020383,ENSRNOG00000014275,ENSRNOG00000018823,ENSRNOG00000052444,ENSRNOG00000012561,ENSRNOG00000025757,ENSRNOG00000013728,ENSRNOG00000020005,ENSRNOG00000030264,ENSRNOG00000056659,ENSRNOG00000046342,ENSRNOG00000012565,…	Cfap157|Cdc27|Ctdp1|Rictor|Ep300|Stxbp1|Fry|Rcor1|Syne3|Dapk3|Hook3|Nisch|RGD1563091|Arhgef10|Myh6|Polg2|Map2k2|Fam83h|Mecp2|LOC100359503|Cln8|Pkn1|Itgb3|Saa4|Rpl5l1|Atcay|Uqcc1|Ndufb7|Eif6|Hcfc1|Efna5|Hepacam2|Cdk9|L3mbtl2|Dpysl2|Qrsl1|
GO:0060973	cell migration involved in heart development	biological_process	0.11655	1	1	237	12	20121	ENSRNOG00000050190	Eng|
GO:0051969	regulation of transmission of nerve impulse	biological_process	0.11694	1	6	237	312	20121	ENSRNOG00000025589,ENSRNOG00000018823,ENSRNOG00000015420,ENSRNOG00000056659,ENSRNOG00000003864,ENSRNOG00000009522	Jph4|Nisch|Stxbp1|Mecp2|Gipc1|Adra1a|
GO:0006195	purine nucleotide catabolic process	biological_process	0.11715	1	9	237	530	20121	ENSRNOG00000018943,ENSRNOG00000025757,ENSRNOG00000050675,ENSRNOG00000031789,ENSRNOG00000017060,ENSRNOG00000034177,ENSRNOG00000054560,ENSRNOG00000011341,ENSRNOG00000021824	Tnnc1|Myh6|Myl4|Rangap1|Ryr2|Efna5|Sh2d3c|Rictor|Dnajb1|
GO:0031326	regulation of cellular biosynthetic process	biological_process	0.11748	1	42	237	3362	20121	ENSRNOG00000017060,ENSRNOG00000032202,ENSRNOG00000019549,ENSRNOG00000056659,ENSRNOG00000036837,ENSRNOG00000050190,ENSRNOG00000039852,ENSRNOG00000020266,ENSRNOG00000004131,ENSRNOG00000051948,ENSRNOG00000011135,ENSRNOG00000009960,ENSRNOG00000053205,ENSRNOG00000016804,ENSRNOG00000012360,ENSRNOG00000048309,ENSRNOG00000049497,ENSRNOG00000002713,ENSRNOG00000056956,ENSRNOG00000010259,ENSRNOG00000022586,…	Ryr2|Creb3l3|Akap12|Mecp2|Nfe2|Eng|Cactin|Eef2|Pkn1|Hcfc1|Gtf2b|Puf60|Gabpa|Il25|Gtf2h1|Uqcc1|Eif6|Zfp672|Thap1|Esrrb|Cdk9|L3mbtl2|Nfatc2|Ctdp1|Fcer1a|Irak1|Ddx5|Ep300|Zfhx2|Nfib|Gemin5|Zfp692|Gm17067|Atp5c1|Cbx5|Rcor1|Dnajb1|Pias4|Myh6|Zbtb7a|Dapk3|Zfp958|
GO:0032940	secretion by cell	biological_process	0.11754	1	12	237	767	20121	ENSRNOG00000003864,ENSRNOG00000009625,ENSRNOG00000000190,ENSRNOG00000018823,ENSRNOG00000050190,ENSRNOG00000009177,ENSRNOG00000056659,ENSRNOG00000011488,ENSRNOG00000015420,ENSRNOG00000032574,ENSRNOG00000042524,ENSRNOG00000034177	Gipc1|Dpysl2|Ep300|Nisch|Eng|Fcer1a|Mecp2|Sergef|Stxbp1|Scrib|Milr1|Efna5|
GO:0071605	monocyte chemotactic protein-1 production	biological_process	0.11783	1	1	237	12	20121	ENSRNOG00000048273	Apod|
GO:0071637	regulation of monocyte chemotactic protein-1 production	biological_process	0.11783	1	1	237	12	20121	ENSRNOG00000048273	Apod|
GO:0008168	methyltransferase activity	molecular_function	0.11833	1	4	237	176	20121	ENSRNOG00000001603,ENSRNOG00000017593,ENSRNOG00000014330,ENSRNOG00000011025	N6amt1|Mtr|Pcmt1|Trmt10a|
GO:0044451	nucleoplasm part	cellular_component	0.1184	1	16	237	1085	20121	ENSRNOG00000012360,ENSRNOG00000019223,ENSRNOG00000036841,ENSRNOG00000011135,ENSRNOG00000008067,ENSRNOG00000051948,ENSRNOG00000010259,ENSRNOG00000056956,ENSRNOG00000020383,ENSRNOG00000022586,ENSRNOG00000012175,ENSRNOG00000061474,ENSRNOG00000002645,ENSRNOG00000036837,ENSRNOG00000000190,ENSRNOG00000039852	Gtf2h1|Atp5c1|Cbx5|Gtf2b|Rcor1|Hcfc1|Esrrb|Thap1|Dapk3|Cdk9|Nfatc2|Ctdp1|Gemin5|Nfe2|Ep300|Cactin|
GO:0002087	regulation of respiratory gaseous exchange by neurological system process	biological_process	0.11875	1	1	237	12	20121	ENSRNOG00000056659	Mecp2|
GO:0050792	regulation of viral process	biological_process	0.11897	1	3	237	113	20121	ENSRNOG00000030680,ENSRNOG00000011135,ENSRNOG00000061474	Ddx5|Gtf2b|Ctdp1|
GO:0002863	positive regulation of inflammatory response to antigenic stimulus	biological_process	0.119	1	1	237	12	20121	ENSRNOG00000009177	Fcer1a|
GO:0003730	mRNA 3'-UTR binding	molecular_function	0.11902	1	2	237	56	20121	ENSRNOG00000002645,ENSRNOG00000030680	Gemin5|Ddx5|
GO:0005813	centrosome	cellular_component	0.11929	1	8	237	453	20121	ENSRNOG00000061474,ENSRNOG00000012580,ENSRNOG00000005904,ENSRNOG00000056659,ENSRNOG00000012561,ENSRNOG00000009711,ENSRNOG00000019330,ENSRNOG00000014275	Ctdp1|Ccdc141|Cdc27|Mecp2|Arhgef10|Hepacam2|Procr|Hook3|
GO:0042493	response to drug	biological_process	0.11945	1	8	237	464	20121	ENSRNOG00000050190,ENSRNOG00000009625,ENSRNOG00000000190,ENSRNOG00000022586,ENSRNOG00000048449,ENSRNOG00000020266,ENSRNOG00000012175,ENSRNOG00000009522	Eng|Dpysl2|Ep300|Cdk9|Itgb3|Eef2|Nfatc2|Adra1a|
GO:0005925	focal adhesion	cellular_component	0.1195	1	6	237	311	20121	ENSRNOG00000019549,ENSRNOG00000019330,ENSRNOG00000048449,ENSRNOG00000050190,ENSRNOG00000023781,ENSRNOG00000020005	Akap12|Procr|Itgb3|Eng|Plec|Map2k2|
GO:0016854	racemase and epimerase activity	molecular_function	0.11974	1	1	237	12	20121	ENSRNOG00000054765	Renbp|
GO:0055013	cardiac muscle cell development	biological_process	0.12007	1	2	237	56	20121	ENSRNOG00000061474,ENSRNOG00000025757	Ctdp1|Myh6|
GO:0050890	cognition	biological_process	0.12007	1	5	237	242	20121	ENSRNOG00000056659,ENSRNOG00000014628,ENSRNOG00000012565,ENSRNOG00000025589,ENSRNOG00000000190	Mecp2|Pomk|Cln8|Jph4|Ep300|
GO:0006691	leukotriene metabolic process	biological_process	0.12007	1	1	237	12	20121	ENSRNOG00000009177	Fcer1a|
GO:0033127	regulation of histone phosphorylation	biological_process	0.12017	1	1	237	12	20121	ENSRNOG00000022586	Cdk9|
GO:0010557	positive regulation of macromolecule biosynthetic process	biological_process	0.12017	1	20	237	1430	20121	ENSRNOG00000000190,ENSRNOG00000036837,ENSRNOG00000050190,ENSRNOG00000020266,ENSRNOG00000009795,ENSRNOG00000061474,ENSRNOG00000012175,ENSRNOG00000032202,ENSRNOG00000009177,ENSRNOG00000030680,ENSRNOG00000056659,ENSRNOG00000010259,ENSRNOG00000022586,ENSRNOG00000051948,ENSRNOG00000011135,ENSRNOG00000053205,ENSRNOG00000012360,ENSRNOG00000048309,ENSRNOG00000016804,ENSRNOG00000049497	Ep300|Nfe2|Eng|Eef2|Nfib|Ctdp1|Nfatc2|Creb3l3|Fcer1a|Ddx5|Mecp2|Esrrb|Cdk9|Hcfc1|Gtf2b|Gabpa|Gtf2h1|Uqcc1|Il25|Eif6|
GO:0046823	negative regulation of nucleocytoplasmic transport	biological_process	0.12023	1	2	237	56	20121	ENSRNOG00000048273,ENSRNOG00000031789	Apod|Rangap1|
GO:0010804	negative regulation of tumor necrosis factor-mediated signaling pathway	biological_process	0.12025	1	1	237	12	20121	ENSRNOG00000020230	Pias4|
GO:0031327	negative regulation of cellular biosynthetic process	biological_process	0.12025	1	17	237	1192	20121	ENSRNOG00000012175,ENSRNOG00000056659,ENSRNOG00000030680,ENSRNOG00000002682,ENSRNOG00000009795,ENSRNOG00000021824,ENSRNOG00000053205,ENSRNOG00000036841,ENSRNOG00000019223,ENSRNOG00000051948,ENSRNOG00000008067,ENSRNOG00000020230,ENSRNOG00000049497,ENSRNOG00000020161,ENSRNOG00000020383,ENSRNOG00000010259,ENSRNOG00000056956	Nfatc2|Mecp2|Ddx5|Zfp692|Nfib|Dnajb1|Gabpa|Cbx5|Atp5c1|Hcfc1|Rcor1|Pias4|Eif6|Zbtb7a|Dapk3|Esrrb|Thap1|
GO:0032270	positive regulation of cellular protein metabolic process	biological_process	0.12043	1	14	237	929	20121	ENSRNOG00000048309,ENSRNOG00000060869,ENSRNOG00000009177,ENSRNOG00000049497,ENSRNOG00000014462,ENSRNOG00000056659,ENSRNOG00000020230,ENSRNOG00000034177,ENSRNOG00000011341,ENSRNOG00000020266,ENSRNOG00000022586,ENSRNOG00000000190,ENSRNOG00000050190,ENSRNOG00000020005	Uqcc1|Irak1|Fcer1a|Eif6|Fnta|Mecp2|Pias4|Efna5|Rictor|Eef2|Cdk9|Ep300|Eng|Map2k2|
GO:0051593	response to folic acid	biological_process	0.12047	1	1	237	12	20121	ENSRNOG00000020266	Eef2|
GO:0046037	GMP metabolic process	biological_process	0.1205	1	1	237	12	20121	ENSRNOG00000032574	Scrib|
GO:0002237	response to molecule of bacterial origin	biological_process	0.12052	1	6	237	321	20121	ENSRNOG00000002792,ENSRNOG00000028043,ENSRNOG00000004094,ENSRNOG00000039852,ENSRNOG00000060869,ENSRNOG00000042195	Cxcl2|Cxcl3|Ptger1|Cactin|Irak1|Pabpn1|
GO:0032682	negative regulation of chemokine production	biological_process	0.12052	1	1	237	12	20121	ENSRNOG00000048273	Apod|
GO:0031325	positive regulation of cellular metabolic process	biological_process	0.12065	1	30	237	2278	20121	ENSRNOG00000003853,ENSRNOG00000061474,ENSRNOG00000002802,ENSRNOG00000012175,ENSRNOG00000011341,ENSRNOG00000019549,ENSRNOG00000009177,ENSRNOG00000060869,ENSRNOG00000032202,ENSRNOG00000014462,ENSRNOG00000030680,ENSRNOG00000056659,ENSRNOG00000000190,ENSRNOG00000036837,ENSRNOG00000050190,ENSRNOG00000020266,ENSRNOG00000009795,ENSRNOG00000051948,ENSRNOG00000032574,ENSRNOG00000011135,ENSRNOG00000034177,…	Scoc|Ctdp1|Cxcl1|Nfatc2|Rictor|Akap12|Fcer1a|Irak1|Creb3l3|Fnta|Ddx5|Mecp2|Ep300|Nfe2|Eng|Eef2|Nfib|Hcfc1|Scrib|Gtf2b|Efna5|Gabpa|Gtf2h1|Uqcc1|Il25|Eif6|Pias4|Map2k2|Esrrb|Cdk9|
GO:0000276	mitochondrial proton-transporting ATP synthase complex, coupling factor F(o)	cellular_component	0.12065	1	1	237	13	20121	ENSRNOG00000001551	Atp5j|
GO:0009130	pyrimidine nucleoside monophosphate biosynthetic process	biological_process	0.12085	1	1	237	12	20121	ENSRNOG00000003917	Uck2|
GO:0006974	response to DNA damage stimulus	biological_process	0.12089	1	10	237	614	20121	ENSRNOG00000026690,ENSRNOG00000029966,ENSRNOG00000012175,ENSRNOG00000030680,ENSRNOG00000020230,ENSRNOG00000015732,ENSRNOG00000012360,ENSRNOG00000013728,ENSRNOG00000022586,ENSRNOG00000036842	Kin|Xrcc4|Nfatc2|Ddx5|Pias4|Bcl2l2|Gtf2h1|Polg2|Cdk9|Smug1|
GO:0006516	glycoprotein catabolic process	biological_process	0.12091	1	1	237	12	20121	ENSRNOG00000019299	Edem2|
GO:0006766	vitamin metabolic process	biological_process	0.12093	1	2	237	56	20121	ENSRNOG00000017593,ENSRNOG00000018105	Mtr|Thtpa|
GO:0097050	type B pancreatic cell apoptotic process	biological_process	0.12094	1	1	237	12	20121	ENSRNOG00000017060	Ryr2|
GO:0061050	regulation of cell growth involved in cardiac muscle cell development	biological_process	0.12153	1	1	237	12	20121	ENSRNOG00000061474	Ctdp1|
GO:0043235	receptor complex	cellular_component	0.12161	1	5	237	242	20121	ENSRNOG00000032574,ENSRNOG00000006569,ENSRNOG00000033192,ENSRNOG00000050190,ENSRNOG00000048449	Scrib|Itgb8|Osmr|Eng|Itgb3|
GO:0042405	nuclear inclusion body	cellular_component	0.12163	1	1	237	12	20121	ENSRNOG00000042195	Pabpn1|
GO:0005671	Ada2/Gcn5/Ada3 transcription activator complex	cellular_component	0.12165	1	1	237	12	20121	ENSRNOG00000051948	Hcfc1|
GO:0030228	lipoprotein particle receptor activity	molecular_function	0.12173	1	1	237	12	20121	ENSRNOG00000018434	Stab1|
GO:0019221	cytokine-mediated signaling pathway	biological_process	0.1218	1	6	237	323	20121	ENSRNOG00000020230,ENSRNOG00000060869,ENSRNOG00000039852,ENSRNOG00000033192,ENSRNOG00000002792,ENSRNOG00000028043	Pias4|Irak1|Cactin|Osmr|Cxcl2|Cxcl3|
GO:0035278	negative regulation of translation involved in gene silencing by miRNA	biological_process	0.12191	1	1	237	12	20121	ENSRNOG00000049497	Eif6|
GO:0040033	negative regulation of translation, ncRNA-mediated	biological_process	0.12191	1	1	237	12	20121	ENSRNOG00000049497	Eif6|
GO:0045974	regulation of translation, ncRNA-mediated	biological_process	0.12191	1	1	237	12	20121	ENSRNOG00000049497	Eif6|
GO:0051818	disruption of cells of other organism involved in symbiotic interaction	biological_process	0.12204	1	1	237	13	20121	ENSRNOG00000002802	Cxcl1|
GO:0051883	killing of cells in other organism involved in symbiotic interaction	biological_process	0.12204	1	1	237	13	20121	ENSRNOG00000002802	Cxcl1|
GO:0044403	symbiosis, encompassing mutualism through parasitism	biological_process	0.1221	1	5	237	247	20121	ENSRNOG00000030680,ENSRNOG00000002802,ENSRNOG00000051948,ENSRNOG00000011135,ENSRNOG00000061474	Ddx5|Cxcl1|Hcfc1|Gtf2b|Ctdp1|
GO:0044419	interspecies interaction between organisms	biological_process	0.1221	1	5	237	247	20121	ENSRNOG00000051948,ENSRNOG00000011135,ENSRNOG00000061474,ENSRNOG00000002802,ENSRNOG00000030680	Hcfc1|Gtf2b|Ctdp1|Cxcl1|Ddx5|
GO:0043274	phospholipase binding	molecular_function	0.1222	1	1	237	12	20121	ENSRNOG00000015420	Stxbp1|
GO:0008253	5'-nucleotidase activity	molecular_function	0.12223	1	1	237	12	20121	ENSRNOG00000018358	Nt5dc2|
GO:0060255	regulation of macromolecule metabolic process	biological_process	0.12231	1	55	237	4523	20121	ENSRNOG00000036837,ENSRNOG00000039852,ENSRNOG00000050190,ENSRNOG00000020266,ENSRNOG00000003864,ENSRNOG00000048449,ENSRNOG00000004131,ENSRNOG00000017060,ENSRNOG00000020466,ENSRNOG00000032202,ENSRNOG00000056659,ENSRNOG00000017593,ENSRNOG00000026049,ENSRNOG00000002713,ENSRNOG00000056956,ENSRNOG00000010259,ENSRNOG00000022586,ENSRNOG00000024743,ENSRNOG00000011135,ENSRNOG00000051948,ENSRNOG00000032574,…	Nfe2|Cactin|Eng|Eef2|Gipc1|Itgb3|Pkn1|Ryr2|Apba3|Creb3l3|Mecp2|Mtr|Qrsl1|Zfp672|Thap1|Esrrb|Cdk9|L3mbtl2|Gtf2b|Hcfc1|Scrib|AABR07026842.1|Puf60|Efna5|Gabpa|Il25|Gtf2h1|Uqcc1|Eif6|Ep300|Zfhx2|Nfib|Gemin5|Zfp692|Gm17067|Nfatc2|Ctdp1|Rictor|Apod|Irak1|Fcer1a|Ddx5|Fnta|Myh6|Map2k2|Zbtb7a|Dapk3|Zfp958|Itgb8|Cbx5|Atp5c1|Rcor1|Dnajb1|Pias4|Stxbp1|
GO:1901722	regulation of cell proliferation involved in kidney development	biological_process	0.12231	1	1	237	12	20121	ENSRNOG00000048449	Itgb3|
GO:0005643	nuclear pore	cellular_component	0.12232	1	2	237	56	20121	ENSRNOG00000049505,ENSRNOG00000031789	Nup43|Rangap1|
GO:0045725	positive regulation of glycogen biosynthetic process	biological_process	0.12244	1	1	237	12	20121	ENSRNOG00000010259	Esrrb|
GO:0032230	positive regulation of synaptic transmission, GABAergic	biological_process	0.12251	1	1	237	12	20121	ENSRNOG00000009522	Adra1a|
GO:1900025	negative regulation of substrate adhesion-dependent cell spreading	biological_process	0.12255	1	1	237	12	20121	ENSRNOG00000034177	Efna5|
GO:0048313	Golgi inheritance	biological_process	0.12287	1	1	237	12	20121	ENSRNOG00000020005	Map2k2|
GO:0007162	negative regulation of cell adhesion	biological_process	0.12293	1	3	237	113	20121	ENSRNOG00000034177,ENSRNOG00000048273,ENSRNOG00000042848	Efna5|Apod|Jam2|
GO:0006103	2-oxoglutarate metabolic process	biological_process	0.12357	1	1	237	12	20121	ENSRNOG00000043426	Kyat3|
GO:0005924	cell-substrate adherens junction	cellular_component	0.1236	1	6	237	314	20121	ENSRNOG00000023781,ENSRNOG00000050190,ENSRNOG00000020005,ENSRNOG00000019549,ENSRNOG00000019330,ENSRNOG00000048449	Plec|Eng|Map2k2|Akap12|Procr|Itgb3|
GO:0006349	regulation of gene expression by genetic imprinting	biological_process	0.12397	1	1	237	12	20121	ENSRNOG00000056659	Mecp2|
GO:0072527	pyrimidine-containing compound metabolic process	biological_process	0.12404	1	2	237	57	20121	ENSRNOG00000018105,ENSRNOG00000003917	Thtpa|Uck2|
GO:0030126	COPI vesicle coat	cellular_component	0.12407	1	1	237	12	20121	ENSRNOG00000036835	Copz1|
GO:0090083	regulation of inclusion body assembly	biological_process	0.12412	1	1	237	13	20121	ENSRNOG00000021824	Dnajb1|
GO:0043090	amino acid import	biological_process	0.12419	1	1	237	12	20121	ENSRNOG00000012565	Cln8|
GO:0051457	maintenance of protein location in nucleus	biological_process	0.12421	1	1	237	12	20121	ENSRNOG00000019223	Atp5c1|
GO:0006305	DNA alkylation	biological_process	0.12425	1	2	237	58	20121	ENSRNOG00000031349,ENSRNOG00000017593	AABR07026842.1|Mtr|
GO:0006306	DNA methylation	biological_process	0.12425	1	2	237	58	20121	ENSRNOG00000017593,ENSRNOG00000031349	Mtr|AABR07026842.1|
GO:0051895	negative regulation of focal adhesion assembly	biological_process	0.12427	1	1	237	12	20121	ENSRNOG00000048273	Apod|
GO:1901889	negative regulation of cell junction assembly	biological_process	0.12427	1	1	237	12	20121	ENSRNOG00000048273	Apod|
GO:0031323	regulation of cellular metabolic process	biological_process	0.12446	1	59	237	4888	20121	ENSRNOG00000049497,ENSRNOG00000050675,ENSRNOG00000016804,ENSRNOG00000012360,ENSRNOG00000048309,ENSRNOG00000031349,ENSRNOG00000034177,ENSRNOG00000053205,ENSRNOG00000009960,ENSRNOG00000011135,ENSRNOG00000051948,ENSRNOG00000032574,ENSRNOG00000024743,ENSRNOG00000022586,ENSRNOG00000056956,ENSRNOG00000010259,ENSRNOG00000002713,ENSRNOG00000056659,ENSRNOG00000032202,ENSRNOG00000019549,ENSRNOG00000002802,…	Eif6|Myl4|Il25|Gtf2h1|Uqcc1|AABR07026842.1|Efna5|Gabpa|Puf60|Gtf2b|Hcfc1|Scrib|L3mbtl2|Cdk9|Thap1|Esrrb|Zfp672|Mecp2|Creb3l3|Akap12|Cxcl1|Ryr2|Gipc1|Itgb3|Pkn1|Eef2|Atcay|Cactin|Eng|Nfe2|Pias4|Nrbp2|Dnajb1|Sh2d3c|Cbx5|Atp5c1|Rcor1|Dapk3|Zfp958|Myh6|Map2k2|Zbtb7a|Tnnc1|Ddx5|Fnta|Irak1|Apod|Fcer1a|Rictor|Nfatc2|Rangap1|Scoc|Ctdp1|Gemin5|Gm17067|Zfp692|Nfib|Zfhx2|Ep300|
GO:0008105	asymmetric protein localization	biological_process	0.1248	1	1	237	12	20121	ENSRNOG00000032574	Scrib|
GO:0051279	regulation of release of sequestered calcium ion into cytosol	biological_process	0.12483	1	2	237	58	20121	ENSRNOG00000048449,ENSRNOG00000017060	Itgb3|Ryr2|
GO:0007519	skeletal muscle tissue development	biological_process	0.12485	1	5	237	250	20121	ENSRNOG00000042897,ENSRNOG00000012175,ENSRNOG00000016828,ENSRNOG00000014462,ENSRNOG00000020266	Nmrk2|Nfatc2|Cmtm5|Fnta|Eef2|
GO:0072523	purine-containing compound catabolic process	biological_process	0.1252	1	9	237	538	20121	ENSRNOG00000031789,ENSRNOG00000017060,ENSRNOG00000034177,ENSRNOG00000011341,ENSRNOG00000054560,ENSRNOG00000021824,ENSRNOG00000050675,ENSRNOG00000018943,ENSRNOG00000025757	Rangap1|Ryr2|Efna5|Rictor|Sh2d3c|Dnajb1|Myl4|Tnnc1|Myh6|
GO:0051962	positive regulation of nervous system development	biological_process	0.12541	1	2	237	58	20121	ENSRNOG00000034177,ENSRNOG00000056659	Efna5|Mecp2|
GO:0051965	positive regulation of synapse assembly	biological_process	0.12541	1	2	237	58	20121	ENSRNOG00000034177,ENSRNOG00000056659	Efna5|Mecp2|
GO:0031248	protein acetyltransferase complex	cellular_component	0.12601	1	1	237	13	20121	ENSRNOG00000060063	Naa10|
GO:0031414	N-terminal protein acetyltransferase complex	cellular_component	0.12601	1	1	237	13	20121	ENSRNOG00000060063	Naa10|
GO:0003214	cardiac left ventricle morphogenesis	biological_process	0.12764	1	1	237	13	20121	ENSRNOG00000017060	Ryr2|
GO:0030275	LRR domain binding	molecular_function	0.12792	1	1	237	13	20121	ENSRNOG00000020383	Dapk3|
GO:0009135	purine nucleoside diphosphate metabolic process	biological_process	0.12832	1	1	237	13	20121	ENSRNOG00000032574	Scrib|
GO:0009179	purine ribonucleoside diphosphate metabolic process	biological_process	0.12832	1	1	237	13	20121	ENSRNOG00000032574	Scrib|
GO:0007193	adenylate cyclase-inhibiting G-protein coupled receptor signaling pathway	biological_process	0.12887	1	2	237	62	20121	ENSRNOG00000036631,ENSRNOG00000048449	Ptgdr2|Itgb3|
GO:0033108	mitochondrial respiratory chain complex assembly	biological_process	0.12893	1	2	237	62	20121	ENSRNOG00000048309,ENSRNOG00000028717	Uqcc1|Ndufb7|
GO:0044711	single-organism biosynthetic process	biological_process	0.12895	1	7	237	392	20121	ENSRNOG00000021808,ENSRNOG00000019582,ENSRNOG00000050780,ENSRNOG00000021347,ENSRNOG00000049497,ENSRNOG00000017593,ENSRNOG00000009177	Tecr|Mthfd1l|Fpgs|Mthfd2l|Eif6|Mtr|Fcer1a|
GO:0072109	glomerular mesangium development	biological_process	0.12909	1	1	237	13	20121	ENSRNOG00000048449	Itgb3|
GO:0000977	RNA polymerase II regulatory region sequence-specific DNA binding	molecular_function	0.12912	1	9	237	555	20121	ENSRNOG00000009795,ENSRNOG00000056956,ENSRNOG00000022586,ENSRNOG00000002682,ENSRNOG00000000190,ENSRNOG00000020161,ENSRNOG00000032202,ENSRNOG00000012175,ENSRNOG00000053205	Nfib|Thap1|Cdk9|Zfp692|Ep300|Zbtb7a|Creb3l3|Nfatc2|Gabpa|
GO:0048524	positive regulation of viral process	biological_process	0.12924	1	2	237	58	20121	ENSRNOG00000061474,ENSRNOG00000011135	Ctdp1|Gtf2b|
GO:0045780	positive regulation of bone resorption	biological_process	0.12933	1	1	237	13	20121	ENSRNOG00000048449	Itgb3|
GO:0046852	positive regulation of bone remodeling	biological_process	0.12933	1	1	237	13	20121	ENSRNOG00000048449	Itgb3|
GO:0090192	regulation of glomerulus development	biological_process	0.12949	1	1	237	13	20121	ENSRNOG00000048449	Itgb3|
GO:0002705	positive regulation of leukocyte mediated immunity	biological_process	0.12956	1	2	237	60	20121	ENSRNOG00000002802,ENSRNOG00000009177	Cxcl1|Fcer1a|
GO:0000981	sequence-specific DNA binding RNA polymerase II transcription factor activity	molecular_function	0.12966	1	10	237	637	20121	ENSRNOG00000020161,ENSRNOG00000009795,ENSRNOG00000010259,ENSRNOG00000002682,ENSRNOG00000012175,ENSRNOG00000008067,ENSRNOG00000051948,ENSRNOG00000053205,ENSRNOG00000032202,ENSRNOG00000056659	Zbtb7a|Nfib|Esrrb|Zfp692|Nfatc2|Rcor1|Hcfc1|Gabpa|Creb3l3|Mecp2|
GO:0016241	regulation of macroautophagy	biological_process	0.12967	1	2	237	58	20121	ENSRNOG00000003853,ENSRNOG00000029535	Scoc|Nrbp2|
GO:0061162	establishment of monopolar cell polarity	biological_process	0.12987	1	1	237	13	20121	ENSRNOG00000032574	Scrib|
GO:0042975	peroxisome proliferator activated receptor binding	molecular_function	0.13013	1	1	237	13	20121	ENSRNOG00000000190	Ep300|
GO:0035497	cAMP response element binding	molecular_function	0.13013	1	1	237	13	20121	ENSRNOG00000032202	Creb3l3|
GO:0003085	negative regulation of systemic arterial blood pressure	biological_process	0.13035	1	1	237	14	20121	ENSRNOG00000009522	Adra1a|
GO:0003222	ventricular trabecula myocardium morphogenesis	biological_process	0.13036	1	1	237	13	20121	ENSRNOG00000050190	Eng|
GO:0038093	Fc receptor signaling pathway	biological_process	0.13044	1	1	237	13	20121	ENSRNOG00000009177	Fcer1a|
GO:0044391	ribosomal subunit	cellular_component	0.13056	1	7	237	488	20121	ENSRNOG00000020464,ENSRNOG00000046342,ENSRNOG00000037220,ENSRNOG00000002645,ENSRNOG00000047563,ENSRNOG00000036836,ENSRNOG00000027039	Mrpl54|LOC100359503|Rpl5l1|Gemin5|Mrpl39|AABR07058937.1|Mrpl22|
GO:0009129	pyrimidine nucleoside monophosphate metabolic process	biological_process	0.13057	1	1	237	13	20121	ENSRNOG00000003917	Uck2|
GO:0030055	cell-substrate junction	cellular_component	0.13058	1	6	237	319	20121	ENSRNOG00000019330,ENSRNOG00000019549,ENSRNOG00000048449,ENSRNOG00000020005,ENSRNOG00000023781,ENSRNOG00000050190	Procr|Akap12|Itgb3|Map2k2|Plec|Eng|
GO:0090066	regulation of anatomical structure size	biological_process	0.13068	1	7	237	398	20121	ENSRNOG00000009625,ENSRNOG00000000190,ENSRNOG00000011341,ENSRNOG00000034177,ENSRNOG00000009522,ENSRNOG00000012565,ENSRNOG00000018952	Dpysl2|Ep300|Rictor|Efna5|Adra1a|Cln8|Sema3g|
GO:0045921	positive regulation of exocytosis	biological_process	0.13071	1	2	237	59	20121	ENSRNOG00000015420,ENSRNOG00000009177	Stxbp1|Fcer1a|
GO:0030490	maturation of SSU-rRNA	biological_process	0.13072	1	2	237	64	20121	ENSRNOG00000046342,ENSRNOG00000018069	LOC100359503|Ngdn|
GO:0007507	heart development	biological_process	0.13073	1	8	237	470	20121	ENSRNOG00000020005,ENSRNOG00000025757,ENSRNOG00000016983,ENSRNOG00000050190,ENSRNOG00000018943,ENSRNOG00000009522,ENSRNOG00000017060,ENSRNOG00000061474	Map2k2|Myh6|Myh7|Eng|Tnnc1|Adra1a|Ryr2|Ctdp1|
GO:0006044	N-acetylglucosamine metabolic process	biological_process	0.13076	1	1	237	13	20121	ENSRNOG00000054765	Renbp|
GO:0009890	negative regulation of biosynthetic process	biological_process	0.13084	1	17	237	1208	20121	ENSRNOG00000020161,ENSRNOG00000010259,ENSRNOG00000020383,ENSRNOG00000056956,ENSRNOG00000008067,ENSRNOG00000051948,ENSRNOG00000036841,ENSRNOG00000019223,ENSRNOG00000053205,ENSRNOG00000021824,ENSRNOG00000049497,ENSRNOG00000020230,ENSRNOG00000009795,ENSRNOG00000002682,ENSRNOG00000012175,ENSRNOG00000030680,ENSRNOG00000056659	Zbtb7a|Esrrb|Dapk3|Thap1|Rcor1|Hcfc1|Cbx5|Atp5c1|Gabpa|Dnajb1|Eif6|Pias4|Nfib|Zfp692|Nfatc2|Ddx5|Mecp2|
GO:0070875	positive regulation of glycogen metabolic process	biological_process	0.13084	1	1	237	13	20121	ENSRNOG00000010259	Esrrb|
GO:0016459	myosin complex	cellular_component	0.13102	1	2	237	58	20121	ENSRNOG00000025757,ENSRNOG00000016983	Myh6|Myh7|
GO:0086005	regulation of ventricular cardiac muscle cell action potential	biological_process	0.13132	1	1	237	13	20121	ENSRNOG00000017060	Ryr2|
GO:0048311	mitochondrion distribution	biological_process	0.13147	1	1	237	13	20121	ENSRNOG00000020407	Atcay|
GO:0009123	nucleoside monophosphate metabolic process	biological_process	0.13157	1	2	237	59	20121	ENSRNOG00000032574,ENSRNOG00000003917	Scrib|Uck2|
GO:0010614	negative regulation of cardiac muscle hypertrophy	biological_process	0.1316	1	1	237	13	20121	ENSRNOG00000061474	Ctdp1|
GO:0030497	fatty acid elongation	biological_process	0.13182	1	1	237	13	20121	ENSRNOG00000021808	Tecr|
GO:0010560	positive regulation of glycoprotein biosynthetic process	biological_process	0.13228	1	1	237	13	20121	ENSRNOG00000000190	Ep300|
GO:0001012	RNA polymerase II regulatory region DNA binding	molecular_function	0.13232	1	9	237	558	20121	ENSRNOG00000053205,ENSRNOG00000012175,ENSRNOG00000032202,ENSRNOG00000020161,ENSRNOG00000000190,ENSRNOG00000022586,ENSRNOG00000002682,ENSRNOG00000056956,ENSRNOG00000009795	Gabpa|Nfatc2|Creb3l3|Zbtb7a|Ep300|Cdk9|Zfp692|Thap1|Nfib|
GO:0080135	regulation of cellular response to stress	biological_process	0.13235	1	8	237	469	20121	ENSRNOG00000030680,ENSRNOG00000020230,ENSRNOG00000009177,ENSRNOG00000029535,ENSRNOG00000003853,ENSRNOG00000022586,ENSRNOG00000016291,ENSRNOG00000020005	Ddx5|Pias4|Fcer1a|Nrbp2|Scoc|Cdk9|Marveld3|Map2k2|
GO:0048308	organelle inheritance	biological_process	0.13256	1	1	237	13	20121	ENSRNOG00000020005	Map2k2|
GO:0009308	amine metabolic process	biological_process	0.13257	1	3	237	119	20121	ENSRNOG00000056659,ENSRNOG00000020407,ENSRNOG00000011672	Mecp2|Atcay|Tph1|
GO:0019104	DNA N-glycosylase activity	molecular_function	0.13264	1	1	237	14	20121	ENSRNOG00000036842	Smug1|
GO:0009166	nucleotide catabolic process	biological_process	0.13267	1	9	237	546	20121	ENSRNOG00000050675,ENSRNOG00000021824,ENSRNOG00000034177,ENSRNOG00000011341,ENSRNOG00000054560,ENSRNOG00000017060,ENSRNOG00000031789,ENSRNOG00000025757,ENSRNOG00000018943	Myl4|Dnajb1|Efna5|Rictor|Sh2d3c|Ryr2|Rangap1|Myh6|Tnnc1|
GO:0032432	actin filament bundle	cellular_component	0.13267	1	2	237	59	20121	ENSRNOG00000016983,ENSRNOG00000025757	Myh7|Myh6|
GO:0044089	positive regulation of cellular component biogenesis	biological_process	0.13278	1	2	237	60	20121	ENSRNOG00000056659,ENSRNOG00000034177	Mecp2|Efna5|
GO:0004659	prenyltransferase activity	molecular_function	0.13282	1	1	237	13	20121	ENSRNOG00000014462	Fnta|
GO:0048188	Set1C/COMPASS complex	cellular_component	0.13284	1	1	237	13	20121	ENSRNOG00000051948	Hcfc1|
GO:0032039	integrator complex	cellular_component	0.13289	1	1	237	13	20121	ENSRNOG00000010259	Esrrb|
GO:0038034	signal transduction in absence of ligand	biological_process	0.13293	1	2	237	60	20121	ENSRNOG00000015732,ENSRNOG00000020383	Bcl2l2|Dapk3|
GO:0097192	extrinsic apoptotic signaling pathway in absence of ligand	biological_process	0.13293	1	2	237	60	20121	ENSRNOG00000015732,ENSRNOG00000020383	Bcl2l2|Dapk3|
GO:0031328	positive regulation of cellular biosynthetic process	biological_process	0.13293	1	21	237	1537	20121	ENSRNOG00000010259,ENSRNOG00000022586,ENSRNOG00000012360,ENSRNOG00000048309,ENSRNOG00000016804,ENSRNOG00000049497,ENSRNOG00000051948,ENSRNOG00000011135,ENSRNOG00000053205,ENSRNOG00000020266,ENSRNOG00000009795,ENSRNOG00000000190,ENSRNOG00000036837,ENSRNOG00000050190,ENSRNOG00000019549,ENSRNOG00000032202,ENSRNOG00000009177,ENSRNOG00000030680,ENSRNOG00000056659,ENSRNOG00000061474,ENSRNOG00000012175	Esrrb|Cdk9|Gtf2h1|Uqcc1|Il25|Eif6|Hcfc1|Gtf2b|Gabpa|Eef2|Nfib|Ep300|Nfe2|Eng|Akap12|Creb3l3|Fcer1a|Ddx5|Mecp2|Ctdp1|Nfatc2|
GO:0034185	apolipoprotein binding	molecular_function	0.13299	1	1	237	13	20121	ENSRNOG00000010655	Mttp|
GO:0031362	anchored to external side of plasma membrane	cellular_component	0.13303	1	1	237	14	20121	ENSRNOG00000034177	Efna5|
GO:0017053	transcriptional repressor complex	cellular_component	0.13312	1	2	237	59	20121	ENSRNOG00000036841,ENSRNOG00000008067	Cbx5|Rcor1|
GO:0060088	auditory receptor cell stereocilium organization	biological_process	0.13336	1	1	237	13	20121	ENSRNOG00000032574	Scrib|
GO:1900542	regulation of purine nucleotide metabolic process	biological_process	0.13345	1	10	237	630	20121	ENSRNOG00000025757,ENSRNOG00000018943,ENSRNOG00000050675,ENSRNOG00000019549,ENSRNOG00000034177,ENSRNOG00000011341,ENSRNOG00000054560,ENSRNOG00000021824,ENSRNOG00000031789,ENSRNOG00000017060	Myh6|Tnnc1|Myl4|Akap12|Efna5|Rictor|Sh2d3c|Dnajb1|Rangap1|Ryr2|
GO:0000339	RNA cap binding	molecular_function	0.13364	1	1	237	13	20121	ENSRNOG00000002645	Gemin5|
GO:0010769	regulation of cell morphogenesis involved in differentiation	biological_process	0.13365	1	6	237	321	20121	ENSRNOG00000009625,ENSRNOG00000000190,ENSRNOG00000020005,ENSRNOG00000034177,ENSRNOG00000048449,ENSRNOG00000018952	Dpysl2|Ep300|Map2k2|Efna5|Itgb3|Sema3g|
GO:0007188	adenylate cyclase-modulating G-protein coupled receptor signaling pathway	biological_process	0.13366	1	3	237	124	20121	ENSRNOG00000036631,ENSRNOG00000048449,ENSRNOG00000009522	Ptgdr2|Itgb3|Adra1a|
GO:2000641	regulation of early endosome to late endosome transport	biological_process	0.13369	1	1	237	13	20121	ENSRNOG00000020005	Map2k2|
GO:0043981	histone H4-K5 acetylation	biological_process	0.13374	1	1	237	13	20121	ENSRNOG00000051948	Hcfc1|
GO:0043982	histone H4-K8 acetylation	biological_process	0.13374	1	1	237	13	20121	ENSRNOG00000051948	Hcfc1|
GO:0055006	cardiac cell development	biological_process	0.13441	1	2	237	60	20121	ENSRNOG00000061474,ENSRNOG00000025757	Ctdp1|Myh6|
GO:0060538	skeletal muscle organ development	biological_process	0.13454	1	5	237	256	20121	ENSRNOG00000020266,ENSRNOG00000014462,ENSRNOG00000016828,ENSRNOG00000012175,ENSRNOG00000042897	Eef2|Fnta|Cmtm5|Nfatc2|Nmrk2|
GO:1901983	regulation of protein acetylation	biological_process	0.13493	1	2	237	60	20121	ENSRNOG00000000190,ENSRNOG00000056659	Ep300|Mecp2|
GO:0001820	serotonin secretion	biological_process	0.13538	1	1	237	14	20121	ENSRNOG00000009177	Fcer1a|
GO:0022604	regulation of cell morphogenesis	biological_process	0.13552	1	8	237	469	20121	ENSRNOG00000018952,ENSRNOG00000005287,ENSRNOG00000034177,ENSRNOG00000048449,ENSRNOG00000020383,ENSRNOG00000020005,ENSRNOG00000000190,ENSRNOG00000009625	Sema3g|Syne3|Efna5|Itgb3|Dapk3|Map2k2|Ep300|Dpysl2|
GO:0009889	regulation of biosynthetic process	biological_process	0.13565	1	42	237	3405	20121	ENSRNOG00000030410,ENSRNOG00000020383,ENSRNOG00000020161,ENSRNOG00000025757,ENSRNOG00000020230,ENSRNOG00000008067,ENSRNOG00000019223,ENSRNOG00000036841,ENSRNOG00000021824,ENSRNOG00000009795,ENSRNOG00000000891,ENSRNOG00000002682,ENSRNOG00000002645,ENSRNOG00000000190,ENSRNOG00000025634,ENSRNOG00000009177,ENSRNOG00000060869,ENSRNOG00000030680,ENSRNOG00000061474,ENSRNOG00000012175,ENSRNOG00000010259,…	Zfp958|Dapk3|Zbtb7a|Myh6|Pias4|Rcor1|Atp5c1|Cbx5|Dnajb1|Nfib|Gm17067|Zfp692|Gemin5|Ep300|Zfhx2|Fcer1a|Irak1|Ddx5|Ctdp1|Nfatc2|Esrrb|Thap1|L3mbtl2|Cdk9|Zfp672|Uqcc1|Gtf2h1|Il25|Eif6|Gtf2b|Hcfc1|Puf60|Gabpa|Eef2|Pkn1|Nfe2|Cactin|Eng|Akap12|Creb3l3|Mecp2|Ryr2|
GO:0071285	cellular response to lithium ion	biological_process	0.13574	1	1	237	14	20121	ENSRNOG00000029966	Xrcc4|
GO:0009893	positive regulation of metabolic process	biological_process	0.13617	1	32	237	2482	20121	ENSRNOG00000006569,ENSRNOG00000020230,ENSRNOG00000020005,ENSRNOG00000011341,ENSRNOG00000012175,ENSRNOG00000003853,ENSRNOG00000061474,ENSRNOG00000014462,ENSRNOG00000030680,ENSRNOG00000009177,ENSRNOG00000060869,ENSRNOG00000000190,ENSRNOG00000009795,ENSRNOG00000034177,ENSRNOG00000053205,ENSRNOG00000051948,ENSRNOG00000011135,ENSRNOG00000032574,ENSRNOG00000049497,ENSRNOG00000016804,ENSRNOG00000048309,…	Itgb8|Pias4|Map2k2|Rictor|Nfatc2|Scoc|Ctdp1|Fnta|Ddx5|Fcer1a|Irak1|Ep300|Nfib|Efna5|Gabpa|Hcfc1|Gtf2b|Scrib|Eif6|Il25|Uqcc1|Gtf2h1|Cdk9|Esrrb|Cxcl1|Mecp2|Creb3l3|Akap12|Eng|Nfe2|Itgb3|Eef2|
GO:0045793	positive regulation of cell size	biological_process	0.13662	1	1	237	14	20121	ENSRNOG00000000190	Ep300|
GO:0070129	regulation of mitochondrial translation	biological_process	0.13681	1	1	237	14	20121	ENSRNOG00000048309	Uqcc1|
GO:0015085	calcium ion transmembrane transporter activity	molecular_function	0.13711	1	3	237	117	20121	ENSRNOG00000017060,ENSRNOG00000008031,ENSRNOG00000003928	Ryr2|Cacna2d4|Tmco1|
GO:0040012	regulation of locomotion	biological_process	0.13745	1	11	237	713	20121	ENSRNOG00000016291,ENSRNOG00000020383,ENSRNOG00000004131,ENSRNOG00000048449,ENSRNOG00000018823,ENSRNOG00000028043,ENSRNOG00000002792,ENSRNOG00000050190,ENSRNOG00000020005,ENSRNOG00000030264,ENSRNOG00000048273	Marveld3|Dapk3|Pkn1|Itgb3|Nisch|Cxcl3|Cxcl2|Eng|Map2k2|Fam83h|Apod|
GO:0035097	histone methyltransferase complex	cellular_component	0.13746	1	2	237	60	20121	ENSRNOG00000036841,ENSRNOG00000051948	Cbx5|Hcfc1|
GO:0016741	transferase activity, transferring one-carbon groups	molecular_function	0.13749	1	4	237	186	20121	ENSRNOG00000014330,ENSRNOG00000011025,ENSRNOG00000001603,ENSRNOG00000017593	Pcmt1|Trmt10a|N6amt1|Mtr|
GO:0006266	DNA ligation	biological_process	0.13752	1	1	237	14	20121	ENSRNOG00000029966	Xrcc4|
GO:0031967	organelle envelope	cellular_component	0.13763	1	13	237	883	20121	ENSRNOG00000019223,ENSRNOG00000031789,ENSRNOG00000021347,ENSRNOG00000001551,ENSRNOG00000049505,ENSRNOG00000005287,ENSRNOG00000028717,ENSRNOG00000048309,ENSRNOG00000009522,ENSRNOG00000015732,ENSRNOG00000000279,ENSRNOG00000020407,ENSRNOG00000001736	Atp5c1|Rangap1|Mthfd2l|Atp5j|Nup43|Syne3|Ndufb7|Uqcc1|Adra1a|Bcl2l2|Rtn4ip1|Atcay|Bdh1|
GO:0031975	envelope	cellular_component	0.13763	1	13	237	883	20121	ENSRNOG00000028717,ENSRNOG00000048309,ENSRNOG00000009522,ENSRNOG00000015732,ENSRNOG00000031789,ENSRNOG00000021347,ENSRNOG00000019223,ENSRNOG00000001551,ENSRNOG00000049505,ENSRNOG00000005287,ENSRNOG00000001736,ENSRNOG00000000279,ENSRNOG00000020407	Ndufb7|Uqcc1|Adra1a|Bcl2l2|Rangap1|Mthfd2l|Atp5c1|Atp5j|Nup43|Syne3|Bdh1|Rtn4ip1|Atcay|
GO:0044065	regulation of respiratory system process	biological_process	0.13806	1	1	237	14	20121	ENSRNOG00000056659	Mecp2|
GO:0005165	neurotrophin receptor binding	molecular_function	0.13842	1	1	237	14	20121	ENSRNOG00000034177	Efna5|
GO:0051480	cytosolic calcium ion homeostasis	biological_process	0.13844	1	5	237	262	20121	ENSRNOG00000028043,ENSRNOG00000017060,ENSRNOG00000002792,ENSRNOG00000048449,ENSRNOG00000009522	Cxcl3|Ryr2|Cxcl2|Itgb3|Adra1a|
GO:0003690	double-stranded DNA binding	molecular_function	0.13851	1	3	237	123	20121	ENSRNOG00000009795,ENSRNOG00000056659,ENSRNOG00000026690	Nfib|Mecp2|Kin|
GO:0031932	TORC2 complex	cellular_component	0.13852	1	1	237	14	20121	ENSRNOG00000011341	Rictor|
GO:0006241	CTP biosynthetic process	biological_process	0.13899	1	1	237	14	20121	ENSRNOG00000003917	Uck2|
GO:0046036	CTP metabolic process	biological_process	0.13899	1	1	237	14	20121	ENSRNOG00000003917	Uck2|
GO:0014889	muscle atrophy	biological_process	0.13916	1	1	237	14	20121	ENSRNOG00000000190	Ep300|
GO:0010369	chromocenter	cellular_component	0.13939	1	1	237	14	20121	ENSRNOG00000036841	Cbx5|
GO:0061339	establishment or maintenance of monopolar cell polarity	biological_process	0.13945	1	1	237	14	20121	ENSRNOG00000032574	Scrib|
GO:0043173	nucleotide salvage	biological_process	0.13956	1	1	237	14	20121	ENSRNOG00000003917	Uck2|
GO:0050961	detection of temperature stimulus involved in sensory perception	biological_process	0.13974	1	1	237	14	20121	ENSRNOG00000047028	Mmp24|
GO:0050965	detection of temperature stimulus involved in sensory perception of pain	biological_process	0.13974	1	1	237	14	20121	ENSRNOG00000047028	Mmp24|
GO:0055117	regulation of cardiac muscle contraction	biological_process	0.14002	1	2	237	62	20121	ENSRNOG00000009522,ENSRNOG00000017060	Adra1a|Ryr2|
GO:0006140	regulation of nucleotide metabolic process	biological_process	0.14006	1	10	237	637	20121	ENSRNOG00000050675,ENSRNOG00000019549,ENSRNOG00000021824,ENSRNOG00000054560,ENSRNOG00000034177,ENSRNOG00000011341,ENSRNOG00000017060,ENSRNOG00000031789,ENSRNOG00000025757,ENSRNOG00000018943	Myl4|Akap12|Dnajb1|Sh2d3c|Efna5|Rictor|Ryr2|Rangap1|Myh6|Tnnc1|
GO:0007420	brain development	biological_process	0.14025	1	10	237	635	20121	ENSRNOG00000016108,ENSRNOG00000056659,ENSRNOG00000012580,ENSRNOG00000057696,ENSRNOG00000001551,ENSRNOG00000032574,ENSRNOG00000014628,ENSRNOG00000009795,ENSRNOG00000009625,ENSRNOG00000050780	Phlpp2|Mecp2|Ccdc141|LOC103690016|Atp5j|Scrib|Pomk|Nfib|Dpysl2|Fpgs|
GO:0014741	negative regulation of muscle hypertrophy	biological_process	0.14047	1	1	237	14	20121	ENSRNOG00000061474	Ctdp1|
GO:0060841	venous blood vessel development	biological_process	0.14076	1	1	237	14	20121	ENSRNOG00000050190	Eng|
GO:0032501	multicellular organismal process	biological_process	0.14087	1	81	237	7271	20121	ENSRNOG00000039852,ENSRNOG00000020407,ENSRNOG00000020266,ENSRNOG00000019330,ENSRNOG00000047028,ENSRNOG00000055531,ENSRNOG00000003864,ENSRNOG00000048449,ENSRNOG00000018434,ENSRNOG00000002802,ENSRNOG00000017060,ENSRNOG00000029212,ENSRNOG00000020466,ENSRNOG00000003365,ENSRNOG00000056659,ENSRNOG00000009625,ENSRNOG00000032574,ENSRNOG00000032383,ENSRNOG00000053205,ENSRNOG00000049477,ENSRNOG00000016804,…	Cactin|Atcay|Eef2|Procr|Mmp24|Saa4|Gipc1|Itgb3|Stab1|Cxcl1|Ryr2|Vcan|Apba3|Cadm3|Mecp2|Dpysl2|Scrib|Olr1259|Gabpa|LOC681470|Il25|Bcl2l2|Nfib|Ctdp1|Nfatc2|Apod|Fcer1a|Ddx5|Fnta|Cmtm5|Arhgef10|Nisch|Tnnc1|Myh6|Map2k2|Jph4|Atp5j|Itgb8|Nrbp2|Olr1583|Fry|Mthfd1l|Eng|Myh7|Cln8|Pkn1|Olr1260|Olr1266|Phlpp2|Mtr|Pld4|LOC108350227|Marveld3|Esrrb|Cdk9|Ccdc141|Efna5|AABR07026842.1|Tph1|Eif6|Myl4|Ep300|Zfhx2|C…
GO:1901292	nucleoside phosphate catabolic process	biological_process	0.14113	1	9	237	554	20121	ENSRNOG00000050675,ENSRNOG00000017060,ENSRNOG00000031789,ENSRNOG00000034177,ENSRNOG00000011341,ENSRNOG00000054560,ENSRNOG00000021824,ENSRNOG00000018943,ENSRNOG00000025757	Myl4|Ryr2|Rangap1|Efna5|Rictor|Sh2d3c|Dnajb1|Tnnc1|Myh6|
GO:0035050	embryonic heart tube development	biological_process	0.14133	1	2	237	63	20121	ENSRNOG00000017060,ENSRNOG00000050190	Ryr2|Eng|
GO:0042761	very long-chain fatty acid biosynthetic process	biological_process	0.14142	1	1	237	14	20121	ENSRNOG00000021808	Tecr|
GO:0048661	positive regulation of smooth muscle cell proliferation	biological_process	0.14157	1	2	237	62	20121	ENSRNOG00000060869,ENSRNOG00000048449	Irak1|Itgb3|
GO:0034236	protein kinase A catalytic subunit binding	molecular_function	0.14168	1	1	237	14	20121	ENSRNOG00000017060	Ryr2|
GO:0016242	negative regulation of macroautophagy	biological_process	0.14178	1	1	237	14	20121	ENSRNOG00000029535	Nrbp2|
GO:0010738	regulation of protein kinase A signaling cascade	biological_process	0.14187	1	1	237	14	20121	ENSRNOG00000019549	Akap12|
GO:0031664	regulation of lipopolysaccharide-mediated signaling pathway	biological_process	0.14188	1	1	237	14	20121	ENSRNOG00000039852	Cactin|
GO:0004697	protein kinase C activity	molecular_function	0.14189	1	1	237	14	20121	ENSRNOG00000004131	Pkn1|
GO:0031056	regulation of histone modification	biological_process	0.14194	1	3	237	121	20121	ENSRNOG00000056659,ENSRNOG00000022586,ENSRNOG00000000190	Mecp2|Cdk9|Ep300|
GO:0033145	positive regulation of intracellular steroid hormone receptor signaling pathway	biological_process	0.14197	1	1	237	14	20121	ENSRNOG00000030680	Ddx5|
GO:0031233	intrinsic to external side of plasma membrane	cellular_component	0.14202	1	1	237	15	20121	ENSRNOG00000034177	Efna5|
GO:0032502	developmental process	biological_process	0.14202	1	60	237	5004	20121	ENSRNOG00000005287,ENSRNOG00000029535,ENSRNOG00000057696,ENSRNOG00000001551,ENSRNOG00000006569,ENSRNOG00000018952,ENSRNOG00000015420,ENSRNOG00000000894,ENSRNOG00000009522,ENSRNOG00000042897,ENSRNOG00000020005,ENSRNOG00000013728,ENSRNOG00000025757,ENSRNOG00000012561,ENSRNOG00000018943,ENSRNOG00000050780,ENSRNOG00000014628,ENSRNOG00000020383,ENSRNOG00000011341,ENSRNOG00000061474,ENSRNOG00000012175,…	Syne3|Nrbp2|LOC103690016|Atp5j|Itgb8|Sema3g|Stxbp1|Fry|Adra1a|Nmrk2|Map2k2|Polg2|Myh6|Arhgef10|Tnnc1|Fpgs|Pomk|Dapk3|Rictor|Ctdp1|Nfatc2|Ddx5|Fnta|Cmtm5|Cfap157|Irak1|Chadl|Ep300|Nfib|Gabpa|Efna5|Ccdc141|Tph1|AABR07026842.1|Scrib|Eif6|Bcl2l2|Il25|Dpysl2|Pld4|Cdk9|Esrrb|Matk|Vcan|Apba3|Stab1|Cxcl1|Ryr2|Phlpp2|Mtr|Mecp2|Eng|Myh7|Atcay|Mthfd1l|Pkn1|Itgb3|Cln8|Mmp24|Eef2|
GO:0000302	response to reactive oxygen species	biological_process	0.14253	1	4	237	191	20121	ENSRNOG00000017593,ENSRNOG00000048273,ENSRNOG00000020266,ENSRNOG00000000190	Mtr|Apod|Eef2|Ep300|
GO:0070925	organelle assembly	biological_process	0.14261	1	7	237	417	20121	ENSRNOG00000037220,ENSRNOG00000012561,ENSRNOG00000000190,ENSRNOG00000025757,ENSRNOG00000046342,ENSRNOG00000039315,ENSRNOG00000049497	Rpl5l1|Arhgef10|Ep300|Myh6|LOC100359503|Cfap157|Eif6|
GO:2001252	positive regulation of chromosome organization	biological_process	0.14267	1	3	237	121	20121	ENSRNOG00000000190,ENSRNOG00000056659,ENSRNOG00000022586	Ep300|Mecp2|Cdk9|
GO:0035886	vascular smooth muscle cell differentiation	biological_process	0.14279	1	1	237	15	20121	ENSRNOG00000050190	Eng|
GO:0051571	positive regulation of histone H3-K4 methylation	biological_process	0.14294	1	1	237	14	20121	ENSRNOG00000056659	Mecp2|
GO:0001921	positive regulation of receptor recycling	biological_process	0.143	1	1	237	14	20121	ENSRNOG00000032574	Scrib|
GO:2001022	positive regulation of response to DNA damage stimulus	biological_process	0.14351	1	2	237	62	20121	ENSRNOG00000020230,ENSRNOG00000030680	Pias4|Ddx5|
GO:0033627	cell adhesion mediated by integrin	biological_process	0.14373	1	2	237	62	20121	ENSRNOG00000047028,ENSRNOG00000048449	Mmp24|Itgb3|
GO:1990138	neuron projection extension	biological_process	0.14386	1	3	237	121	20121	ENSRNOG00000000190,ENSRNOG00000009625,ENSRNOG00000018952	Ep300|Dpysl2|Sema3g|
GO:0032963	collagen metabolic process	biological_process	0.14417	1	2	237	63	20121	ENSRNOG00000000190,ENSRNOG00000050190	Ep300|Eng|
GO:0051224	negative regulation of protein transport	biological_process	0.1442	1	3	237	122	20121	ENSRNOG00000031789,ENSRNOG00000048273,ENSRNOG00000011488	Rangap1|Apod|Sergef|
GO:0032331	negative regulation of chondrocyte differentiation	biological_process	0.14424	1	1	237	15	20121	ENSRNOG00000024631	Chadl|
GO:0045263	proton-transporting ATP synthase complex, coupling factor F(o)	cellular_component	0.14518	1	1	237	16	20121	ENSRNOG00000001551	Atp5j|
GO:0044464	cell part	cellular_component	0.14544	1	167	237	15639	20121	ENSRNOG00000054560,ENSRNOG00000045582,ENSRNOG00000046839,ENSRNOG00000047563,ENSRNOG00000049034,ENSRNOG00000023781,ENSRNOG00000020005,ENSRNOG00000018943,ENSRNOG00000053640,ENSRNOG00000016722,ENSRNOG00000001736,ENSRNOG00000012175,ENSRNOG00000005904,ENSRNOG00000014462,ENSRNOG00000038955,ENSRNOG00000009177,ENSRNOG00000000891,ENSRNOG00000049477,ENSRNOG00000051948,ENSRNOG00000032574,ENSRNOG00000032383,…	Sh2d3c|Olr1583|LOC102555392|Mrpl39|Ptrh1|Plec|Map2k2|Tnnc1|Kcng2|Xpo6|Bdh1|Nfatc2|Cdc27|Fnta|MGC105567|Fcer1a|Gm17067|LOC681470|Hcfc1|Scrib|Olr1259|Bcl2l2|Zfp672|Qrsl1|Trmt10a|Kyat3|LOC100359503|Cadm3|LOC100911993|Stab1|Ryr2|Tex2|Creb3l3|Atcay|Gipc1|Mmp24|Eef2|LOC100910979|Syne3|Mttp|Rcor1|Mthfd2l|Stxbp1|AC102976.1|Olr1264|Cacna2d4|Tor2a|Pomk|Dapk3|Rictor|Ptger1|Olr1667|Thtpa|Ahnak2|Glrx5|Zfhx2|E…
GO:0030336	negative regulation of cell migration	biological_process	0.14556	1	4	237	189	20121	ENSRNOG00000048273,ENSRNOG00000016291,ENSRNOG00000018823,ENSRNOG00000050190	Apod|Marveld3|Nisch|Eng|
GO:0090317	negative regulation of intracellular protein transport	biological_process	0.14599	1	2	237	63	20121	ENSRNOG00000048273,ENSRNOG00000031789	Apod|Rangap1|
GO:0042060	wound healing	biological_process	0.14624	1	6	237	335	20121	ENSRNOG00000019330,ENSRNOG00000055531,ENSRNOG00000048449,ENSRNOG00000015420,ENSRNOG00000002792,ENSRNOG00000032574	Procr|Saa4|Itgb3|Stxbp1|Cxcl2|Scrib|
GO:0008757	S-adenosylmethionine-dependent methyltransferase activity	molecular_function	0.14624	1	3	237	124	20121	ENSRNOG00000011025,ENSRNOG00000014330,ENSRNOG00000001603	Trmt10a|Pcmt1|N6amt1|
GO:0035067	negative regulation of histone acetylation	biological_process	0.14644	1	1	237	15	20121	ENSRNOG00000056659	Mecp2|
GO:0019058	viral infectious cycle	biological_process	0.14665	1	3	237	124	20121	ENSRNOG00000030680,ENSRNOG00000011135,ENSRNOG00000061474	Ddx5|Gtf2b|Ctdp1|
GO:0003906	DNA-(apurinic or apyrimidinic site) lyase activity	molecular_function	0.14706	1	1	237	16	20121	ENSRNOG00000036842	Smug1|
GO:0014048	regulation of glutamate secretion	biological_process	0.14709	1	1	237	15	20121	ENSRNOG00000009625	Dpysl2|
GO:0051957	positive regulation of amino acid transport	biological_process	0.1472	1	1	237	15	20121	ENSRNOG00000009625	Dpysl2|
GO:0033160	positive regulation of protein import into nucleus, translocation	biological_process	0.1472	1	1	237	15	20121	ENSRNOG00000000190	Ep300|
GO:0006874	cellular calcium ion homeostasis	biological_process	0.14723	1	6	237	340	20121	ENSRNOG00000003928,ENSRNOG00000048449,ENSRNOG00000009522,ENSRNOG00000028043,ENSRNOG00000002792,ENSRNOG00000017060	Tmco1|Itgb3|Adra1a|Cxcl3|Cxcl2|Ryr2|
GO:0071157	negative regulation of cell cycle arrest	biological_process	0.14728	1	1	237	16	20121	ENSRNOG00000022586	Cdk9|
GO:0051937	catecholamine transport	biological_process	0.14737	1	2	237	66	20121	ENSRNOG00000018823,ENSRNOG00000056659	Nisch|Mecp2|
GO:0009185	ribonucleoside diphosphate metabolic process	biological_process	0.14749	1	1	237	15	20121	ENSRNOG00000032574	Scrib|
GO:0048243	norepinephrine secretion	biological_process	0.14786	1	1	237	16	20121	ENSRNOG00000018823	Nisch|
GO:0034655	nucleobase-containing compound catabolic process	biological_process	0.1479	1	11	237	719	20121	ENSRNOG00000025757,ENSRNOG00000018943,ENSRNOG00000007340,ENSRNOG00000030680,ENSRNOG00000050675,ENSRNOG00000021824,ENSRNOG00000034177,ENSRNOG00000011341,ENSRNOG00000054560,ENSRNOG00000017060,ENSRNOG00000031789	Myh6|Tnnc1|Dcp1b|Ddx5|Myl4|Dnajb1|Efna5|Rictor|Sh2d3c|Ryr2|Rangap1|
GO:0044087	regulation of cellular component biogenesis	biological_process	0.14796	1	10	237	639	20121	ENSRNOG00000011341,ENSRNOG00000034177,ENSRNOG00000021824,ENSRNOG00000051948,ENSRNOG00000015420,ENSRNOG00000056659,ENSRNOG00000048273,ENSRNOG00000012561,ENSRNOG00000000190,ENSRNOG00000020383	Rictor|Efna5|Dnajb1|Hcfc1|Stxbp1|Mecp2|Apod|Arhgef10|Ep300|Dapk3|
GO:0044259	multicellular organismal macromolecule metabolic process	biological_process	0.14798	1	2	237	64	20121	ENSRNOG00000000190,ENSRNOG00000050190	Ep300|Eng|
GO:0005798	Golgi-associated vesicle	cellular_component	0.14824	1	2	237	63	20121	ENSRNOG00000025619,ENSRNOG00000036835	Ap1g2|Copz1|
GO:0006816	calcium ion transport	biological_process	0.14827	1	6	237	336	20121	ENSRNOG00000003928,ENSRNOG00000048449,ENSRNOG00000009522,ENSRNOG00000008031,ENSRNOG00000025589,ENSRNOG00000017060	Tmco1|Itgb3|Adra1a|Cacna2d4|Jph4|Ryr2|
GO:0009209	pyrimidine ribonucleoside triphosphate biosynthetic process	biological_process	0.14851	1	1	237	15	20121	ENSRNOG00000003917	Uck2|
GO:0042641	actomyosin	cellular_component	0.14861	1	2	237	63	20121	ENSRNOG00000025757,ENSRNOG00000016983	Myh6|Myh7|
GO:0051336	regulation of hydrolase activity	biological_process	0.14864	1	15	237	1052	20121	ENSRNOG00000000190,ENSRNOG00000018943,ENSRNOG00000025757,ENSRNOG00000049614,ENSRNOG00000054765,ENSRNOG00000017060,ENSRNOG00000031789,ENSRNOG00000054560,ENSRNOG00000034177,ENSRNOG00000011341,ENSRNOG00000001066,ENSRNOG00000021824,ENSRNOG00000009522,ENSRNOG00000050675,ENSRNOG00000014462	Ep300|Tnnc1|Myh6|AABR07028488.1|Renbp|Ryr2|Rangap1|Sh2d3c|Efna5|Rictor|Itih2|Dnajb1|Adra1a|Myl4|Fnta|
GO:0001228	RNA polymerase II transcription regulatory region sequence-specific DNA binding transcription factor activity involved in positive regulation of transcription	molecular_function	0.14866	1	6	237	343	20121	ENSRNOG00000053205,ENSRNOG00000012175,ENSRNOG00000051948,ENSRNOG00000032202,ENSRNOG00000009795,ENSRNOG00000010259	Gabpa|Nfatc2|Hcfc1|Creb3l3|Nfib|Esrrb|
GO:0000054	ribosomal subunit export from nucleus	biological_process	0.14883	1	1	237	16	20121	ENSRNOG00000049497	Eif6|
GO:0033750	ribosome localization	biological_process	0.14883	1	1	237	16	20121	ENSRNOG00000049497	Eif6|
GO:0033753	establishment of ribosome localization	biological_process	0.14883	1	1	237	16	20121	ENSRNOG00000049497	Eif6|
GO:0071428	rRNA-containing ribonucleoprotein complex export from nucleus	biological_process	0.14883	1	1	237	16	20121	ENSRNOG00000049497	Eif6|
GO:0051493	regulation of cytoskeleton organization	biological_process	0.14885	1	7	237	407	20121	ENSRNOG00000020383,ENSRNOG00000056659,ENSRNOG00000048449,ENSRNOG00000012561,ENSRNOG00000000190,ENSRNOG00000034177,ENSRNOG00000011341	Dapk3|Mecp2|Itgb3|Arhgef10|Ep300|Efna5|Rictor|
GO:0000086	G2/M transition of mitotic cell cycle	biological_process	0.14896	1	2	237	63	20121	ENSRNOG00000056659,ENSRNOG00000010259	Mecp2|Esrrb|
GO:0002864	regulation of acute inflammatory response to antigenic stimulus	biological_process	0.14905	1	1	237	15	20121	ENSRNOG00000009177	Fcer1a|
GO:0006970	response to osmotic stress	biological_process	0.14916	1	2	237	64	20121	ENSRNOG00000016291,ENSRNOG00000004131	Marveld3|Pkn1|
GO:0002115	store-operated calcium entry	biological_process	0.14924	1	1	237	15	20121	ENSRNOG00000025589	Jph4|
GO:0007612	learning	biological_process	0.14931	1	3	237	124	20121	ENSRNOG00000056659,ENSRNOG00000012565,ENSRNOG00000025589	Mecp2|Cln8|Jph4|
GO:0015813	L-glutamate transport	biological_process	0.14941	1	1	237	15	20121	ENSRNOG00000012565	Cln8|
GO:0009894	regulation of catabolic process	biological_process	0.1495	1	14	237	962	20121	ENSRNOG00000025757,ENSRNOG00000018943,ENSRNOG00000003864,ENSRNOG00000010259,ENSRNOG00000034177,ENSRNOG00000054560,ENSRNOG00000011341,ENSRNOG00000029535,ENSRNOG00000021824,ENSRNOG00000003853,ENSRNOG00000031789,ENSRNOG00000017060,ENSRNOG00000050675,ENSRNOG00000049497	Myh6|Tnnc1|Gipc1|Esrrb|Efna5|Sh2d3c|Rictor|Nrbp2|Dnajb1|Scoc|Rangap1|Ryr2|Myl4|Eif6|
GO:0009891	positive regulation of biosynthetic process	biological_process	0.14955	1	21	237	1563	20121	ENSRNOG00000053205,ENSRNOG00000011135,ENSRNOG00000051948,ENSRNOG00000049497,ENSRNOG00000016804,ENSRNOG00000048309,ENSRNOG00000012360,ENSRNOG00000022586,ENSRNOG00000010259,ENSRNOG00000012175,ENSRNOG00000061474,ENSRNOG00000056659,ENSRNOG00000030680,ENSRNOG00000009177,ENSRNOG00000032202,ENSRNOG00000019549,ENSRNOG00000050190,ENSRNOG00000036837,ENSRNOG00000000190,ENSRNOG00000020266,ENSRNOG00000009795	Gabpa|Gtf2b|Hcfc1|Eif6|Il25|Uqcc1|Gtf2h1|Cdk9|Esrrb|Nfatc2|Ctdp1|Mecp2|Ddx5|Fcer1a|Creb3l3|Akap12|Eng|Nfe2|Ep300|Eef2|Nfib|
GO:0032616	interleukin-13 production	biological_process	0.14955	1	1	237	15	20121	ENSRNOG00000016804	Il25|
GO:0051705	multi-organism behavior	biological_process	0.14965	1	2	237	65	20121	ENSRNOG00000012565,ENSRNOG00000056659	Cln8|Mecp2|
GO:0030889	negative regulation of B cell proliferation	biological_process	0.15013	1	1	237	15	20121	ENSRNOG00000004131	Pkn1|
GO:0010882	regulation of cardiac muscle contraction by calcium ion signaling	biological_process	0.15026	1	1	237	15	20121	ENSRNOG00000017060	Ryr2|
GO:0031644	regulation of neurological system process	biological_process	0.15047	1	6	237	337	20121	ENSRNOG00000009522,ENSRNOG00000003864,ENSRNOG00000056659,ENSRNOG00000015420,ENSRNOG00000025589,ENSRNOG00000018823	Adra1a|Gipc1|Mecp2|Stxbp1|Jph4|Nisch|
GO:0007155	cell adhesion	biological_process	0.15048	1	12	237	802	20121	ENSRNOG00000047028,ENSRNOG00000020383,ENSRNOG00000042848,ENSRNOG00000048449,ENSRNOG00000048273,ENSRNOG00000015420,ENSRNOG00000006569,ENSRNOG00000032574,ENSRNOG00000018434,ENSRNOG00000034177,ENSRNOG00000003365,ENSRNOG00000029212	Mmp24|Dapk3|Jam2|Itgb3|Apod|Stxbp1|Itgb8|Scrib|Stab1|Efna5|Cadm3|Vcan|
GO:0008252	nucleotidase activity	molecular_function	0.15102	1	1	237	15	20121	ENSRNOG00000018358	Nt5dc2|
GO:0043543	protein acylation	biological_process	0.15111	1	4	237	192	20121	ENSRNOG00000056659,ENSRNOG00000060063,ENSRNOG00000000190,ENSRNOG00000051948	Mecp2|Naa10|Ep300|Hcfc1|
GO:0071871	response to epinephrine stimulus	biological_process	0.15126	1	1	237	15	20121	ENSRNOG00000017060	Ryr2|
GO:0018193	peptidyl-amino acid modification	biological_process	0.15126	1	13	237	885	20121	ENSRNOG00000020005,ENSRNOG00000000190,ENSRNOG00000004131,ENSRNOG00000020383,ENSRNOG00000060063,ENSRNOG00000046984,ENSRNOG00000057696,ENSRNOG00000034177,ENSRNOG00000011341,ENSRNOG00000020431,ENSRNOG00000051948,ENSRNOG00000056659,ENSRNOG00000009177	Map2k2|Ep300|Pkn1|Dapk3|Naa10|St6galnac6|LOC103690016|Efna5|Rictor|Matk|Hcfc1|Mecp2|Fcer1a|
GO:0000930	gamma-tubulin complex	cellular_component	0.15127	1	1	237	15	20121	ENSRNOG00000056659	Mecp2|
GO:0044272	sulfur compound biosynthetic process	biological_process	0.15169	1	2	237	64	20121	ENSRNOG00000017593,ENSRNOG00000021347	Mtr|Mthfd2l|
GO:0051817	modification of morphology or physiology of other organism involved in symbiotic interaction	biological_process	0.15172	1	2	237	66	20121	ENSRNOG00000061474,ENSRNOG00000002802	Ctdp1|Cxcl1|
GO:0002093	auditory receptor cell morphogenesis	biological_process	0.15176	1	1	237	15	20121	ENSRNOG00000032574	Scrib|
GO:0030496	midbody	cellular_component	0.15185	1	3	237	124	20121	ENSRNOG00000004131,ENSRNOG00000009711,ENSRNOG00000061474	Pkn1|Hepacam2|Ctdp1|
GO:0007187	G-protein coupled receptor signaling pathway, coupled to cyclic nucleotide second messenger	biological_process	0.15206	1	3	237	132	20121	ENSRNOG00000009522,ENSRNOG00000048449,ENSRNOG00000036631	Adra1a|Itgb3|Ptgdr2|
GO:0010763	positive regulation of fibroblast migration	biological_process	0.15242	1	1	237	15	20121	ENSRNOG00000048449	Itgb3|
GO:0032480	negative regulation of type I interferon production	biological_process	0.15242	1	1	237	15	20121	ENSRNOG00000039852	Cactin|
GO:0001504	neurotransmitter uptake	biological_process	0.15242	1	1	237	15	20121	ENSRNOG00000012565	Cln8|
GO:0010485	H4 histone acetyltransferase activity	molecular_function	0.15267	1	1	237	15	20121	ENSRNOG00000051948	Hcfc1|
GO:0030593	neutrophil chemotaxis	biological_process	0.1527	1	2	237	68	20121	ENSRNOG00000002792,ENSRNOG00000028043	Cxcl2|Cxcl3|
GO:0003729	mRNA binding	molecular_function	0.15295	1	4	237	199	20121	ENSRNOG00000056659,ENSRNOG00000002645,ENSRNOG00000007340,ENSRNOG00000030680	Mecp2|Gemin5|Dcp1b|Ddx5|
GO:0051241	negative regulation of multicellular organismal process	biological_process	0.15323	1	7	237	418	20121	ENSRNOG00000009522,ENSRNOG00000019330,ENSRNOG00000048273,ENSRNOG00000015420,ENSRNOG00000061474,ENSRNOG00000039852,ENSRNOG00000011672	Adra1a|Procr|Apod|Stxbp1|Ctdp1|Cactin|Tph1|
GO:0004559	alpha-mannosidase activity	molecular_function	0.15339	1	1	237	15	20121	ENSRNOG00000019299	Edem2|
GO:0006351	transcription, DNA-dependent	biological_process	0.15339	1	36	237	2912	20121	ENSRNOG00000022586,ENSRNOG00000024743,ENSRNOG00000056956,ENSRNOG00000010259,ENSRNOG00000002713,ENSRNOG00000016804,ENSRNOG00000012360,ENSRNOG00000009960,ENSRNOG00000053205,ENSRNOG00000051948,ENSRNOG00000011135,ENSRNOG00000004131,ENSRNOG00000039852,ENSRNOG00000050190,ENSRNOG00000036837,ENSRNOG00000056659,ENSRNOG00000032202,ENSRNOG00000017060,ENSRNOG00000020383,ENSRNOG00000030410,ENSRNOG00000025757,…	Cdk9|L3mbtl2|Thap1|Esrrb|Zfp672|Il25|Gtf2h1|Puf60|Gabpa|Hcfc1|Gtf2b|Pkn1|Cactin|Eng|Nfe2|Mecp2|Creb3l3|Ryr2|Dapk3|Zfp958|Myh6|Zbtb7a|Pias4|Dnajb1|Cbx5|Atp5c1|Rcor1|Zfp692|Gm17067|Nfib|Zfhx2|Ep300|Ddx5|Irak1|Nfatc2|Ctdp1|
GO:0040029	regulation of gene expression, epigenetic	biological_process	0.1534	1	4	237	200	20121	ENSRNOG00000056659,ENSRNOG00000049497,ENSRNOG00000017593,ENSRNOG00000031349	Mecp2|Eif6|Mtr|AABR07026842.1|
GO:0051650	establishment of vesicle localization	biological_process	0.15351	1	3	237	125	20121	ENSRNOG00000009625,ENSRNOG00000032574,ENSRNOG00000015420	Dpysl2|Scrib|Stxbp1|
GO:0060055	angiogenesis involved in wound healing	biological_process	0.15369	1	1	237	16	20121	ENSRNOG00000048449	Itgb3|
GO:0035967	cellular response to topologically incorrect protein	biological_process	0.15414	1	2	237	66	20121	ENSRNOG00000019299,ENSRNOG00000032202	Edem2|Creb3l3|
GO:0006837	serotonin transport	biological_process	0.15439	1	1	237	16	20121	ENSRNOG00000009177	Fcer1a|
GO:0003272	endocardial cushion formation	biological_process	0.15451	1	1	237	16	20121	ENSRNOG00000050190	Eng|
GO:0034109	homotypic cell-cell adhesion	biological_process	0.15471	1	2	237	66	20121	ENSRNOG00000048449,ENSRNOG00000015420	Itgb3|Stxbp1|
GO:0043467	regulation of generation of precursor metabolites and energy	biological_process	0.15477	1	2	237	67	20121	ENSRNOG00000010259,ENSRNOG00000049497	Esrrb|Eif6|
GO:0016307	phosphatidylinositol phosphate kinase activity	molecular_function	0.15483	1	1	237	16	20121	ENSRNOG00000020577	Pip5k1c|
GO:0051704	multi-organism process	biological_process	0.15493	1	16	237	1177	20121	ENSRNOG00000039852,ENSRNOG00000042195,ENSRNOG00000048449,ENSRNOG00000012565,ENSRNOG00000018434,ENSRNOG00000004094,ENSRNOG00000061474,ENSRNOG00000002802,ENSRNOG00000030680,ENSRNOG00000056659,ENSRNOG00000060869,ENSRNOG00000028043,ENSRNOG00000002792,ENSRNOG00000011135,ENSRNOG00000051948,ENSRNOG00000016804	Cactin|Pabpn1|Itgb3|Cln8|Stab1|Ptger1|Ctdp1|Cxcl1|Ddx5|Mecp2|Irak1|Cxcl3|Cxcl2|Gtf2b|Hcfc1|Il25|
GO:0019843	rRNA binding	molecular_function	0.15524	1	2	237	75	20121	ENSRNOG00000037220,ENSRNOG00000020266	Rpl5l1|Eef2|
GO:0006122	mitochondrial electron transport, ubiquinol to cytochrome c	biological_process	0.15544	1	1	237	18	20121	ENSRNOG00000056659	Mecp2|
GO:0008327	methyl-CpG binding	molecular_function	0.15558	1	1	237	16	20121	ENSRNOG00000056659	Mecp2|
GO:0051640	organelle localization	biological_process	0.15561	1	6	237	335	20121	ENSRNOG00000020407,ENSRNOG00000012580,ENSRNOG00000032574,ENSRNOG00000009625,ENSRNOG00000015420,ENSRNOG00000049497	Atcay|Ccdc141|Scrib|Dpysl2|Stxbp1|Eif6|
GO:0006474	N-terminal protein amino acid acetylation	biological_process	0.15575	1	1	237	16	20121	ENSRNOG00000060063	Naa10|
GO:0043195	terminal bouton	cellular_component	0.1559	1	2	237	65	20121	ENSRNOG00000015420,ENSRNOG00000009625	Stxbp1|Dpysl2|
GO:0005815	microtubule organizing center	cellular_component	0.15598	1	9	237	563	20121	ENSRNOG00000012561,ENSRNOG00000014275,ENSRNOG00000009711,ENSRNOG00000019330,ENSRNOG00000012580,ENSRNOG00000061474,ENSRNOG00000005904,ENSRNOG00000056659,ENSRNOG00000039315	Arhgef10|Hook3|Hepacam2|Procr|Ccdc141|Ctdp1|Cdc27|Mecp2|Cfap157|
GO:0050908	detection of light stimulus involved in visual perception	biological_process	0.15611	1	1	237	16	20121	ENSRNOG00000008031	Cacna2d4|
GO:0050962	detection of light stimulus involved in sensory perception	biological_process	0.15611	1	1	237	16	20121	ENSRNOG00000008031	Cacna2d4|
GO:0042221	response to chemical stimulus	biological_process	0.15633	1	51	237	4536	20121	ENSRNOG00000036631,ENSRNOG00000020383,ENSRNOG00000049893,ENSRNOG00000018943,ENSRNOG00000020230,ENSRNOG00000015420,ENSRNOG00000018952,ENSRNOG00000030000,ENSRNOG00000009522,ENSRNOG00000027008,ENSRNOG00000045582,ENSRNOG00000010655,ENSRNOG00000046839,ENSRNOG00000009795,ENSRNOG00000019299,ENSRNOG00000038960,ENSRNOG00000000190,ENSRNOG00000048273,ENSRNOG00000060869,ENSRNOG00000038955,ENSRNOG00000012175,…	Ptgdr2|Dapk3|LOC100910934|Tnnc1|Pias4|Stxbp1|Sema3g|Olr1264|Adra1a|Igtp|Olr1583|Mttp|LOC102555392|Nfib|Edem2|RGD1309362|Ep300|Apod|Irak1|MGC105567|Nfatc2|Rangap1|Ptger1|Olr1667|Cdk9|Esrrb|LOC108350227|Cxcl2|Cxcl3|Dpysl2|Eif6|LOC681470|Efna5|Osmr|Olr1259|Scrib|Hcfc1|Olr1260|Itgb3|Gipc1|Pabpn1|LOC100910979|Eef2|Eng|Cactin|Mtr|Creb3l3|Olr1266|Cxcl1|Ryr2|Xrcc4|
GO:0006688	glycosphingolipid biosynthetic process	biological_process	0.15664	1	1	237	16	20121	ENSRNOG00000046984	St6galnac6|
GO:0032928	regulation of superoxide anion generation	biological_process	0.15669	1	1	237	16	20121	ENSRNOG00000002802	Cxcl1|
GO:0072676	lymphocyte migration	biological_process	0.15672	1	2	237	70	20121	ENSRNOG00000048449,ENSRNOG00000048273	Itgb3|Apod|
GO:0003824	catalytic activity	molecular_function	0.15695	1	66	237	5549	20121	ENSRNOG00000013602,ENSRNOG00000031461,ENSRNOG00000019542,ENSRNOG00000047028,ENSRNOG00000020266,ENSRNOG00000032574,ENSRNOG00000051948,ENSRNOG00000028717,ENSRNOG00000020577,ENSRNOG00000011025,ENSRNOG00000003917,ENSRNOG00000009625,ENSRNOG00000026049,ENSRNOG00000021808,ENSRNOG00000043426,ENSRNOG00000018358,ENSRNOG00000061474,ENSRNOG00000038955,ENSRNOG00000014462,ENSRNOG00000030680,ENSRNOG00000012333,…	LOC100911993|Prss47|LOC100910979|Mmp24|Eef2|Scrib|Hcfc1|Ndufb7|Pip5k1c|Trmt10a|Uck2|Dpysl2|Qrsl1|Tecr|Kyat3|Nt5dc2|Ctdp1|MGC105567|Fnta|Ddx5|Kbtbd11|RGD1309362|Edem2|Atp5j|LOC102555392|Nrbp2|Map2k2|Myh6|Ptrh1|LOC100910934|Bdh1|Matk|Mtr|Phlpp2|Mthfd1l|Pcmt1|Eng|Myh7|Naa10|Smug1|Pkn1|Tph1|Gtf2h1|Pld4|Atp9a|Ak1|RGD1308564|N6amt1|Cdk9|Thtpa|Irak1|Glrx5|Rtn4ip1|Ep300|Atp5c1|Zfr2|Mthfd2l|LOC103690016|I…
GO:0016573	histone acetylation	biological_process	0.15695	1	3	237	128	20121	ENSRNOG00000051948,ENSRNOG00000000190,ENSRNOG00000056659	Hcfc1|Ep300|Mecp2|
GO:0016973	poly(A)+ mRNA export from nucleus	biological_process	0.1573	1	1	237	16	20121	ENSRNOG00000042195	Pabpn1|
GO:0071868	cellular response to monoamine stimulus	biological_process	0.15733	1	1	237	16	20121	ENSRNOG00000017060	Ryr2|
GO:0071870	cellular response to catecholamine stimulus	biological_process	0.15733	1	1	237	16	20121	ENSRNOG00000017060	Ryr2|
GO:2000737	negative regulation of stem cell differentiation	biological_process	0.15755	1	1	237	16	20121	ENSRNOG00000010259	Esrrb|
GO:0018209	peptidyl-serine modification	biological_process	0.15763	1	5	237	268	20121	ENSRNOG00000020383,ENSRNOG00000060063,ENSRNOG00000004131,ENSRNOG00000057696,ENSRNOG00000011341	Dapk3|Naa10|Pkn1|LOC103690016|Rictor|
GO:0006487	protein N-linked glycosylation	biological_process	0.15776	1	2	237	66	20121	ENSRNOG00000046984,ENSRNOG00000019299	St6galnac6|Edem2|
GO:0009208	pyrimidine ribonucleoside triphosphate metabolic process	biological_process	0.15792	1	1	237	16	20121	ENSRNOG00000003917	Uck2|
GO:0001223	transcription coactivator binding	molecular_function	0.1581	1	1	237	16	20121	ENSRNOG00000022586	Cdk9|
GO:0019904	protein domain specific binding	molecular_function	0.1581	1	9	237	570	20121	ENSRNOG00000056659,ENSRNOG00000015732,ENSRNOG00000042029,ENSRNOG00000030680,ENSRNOG00000015420,ENSRNOG00000020383,ENSRNOG00000003864,ENSRNOG00000036837,ENSRNOG00000020407	Mecp2|Bcl2l2|Efs|Ddx5|Stxbp1|Dapk3|Gipc1|Nfe2|Atcay|
GO:0042026	protein refolding	biological_process	0.15813	1	1	237	17	20121	ENSRNOG00000021824	Dnajb1|
GO:0042923	neuropeptide binding	molecular_function	0.15815	1	1	237	17	20121	ENSRNOG00000036631	Ptgdr2|
GO:0071426	ribonucleoprotein complex export from nucleus	biological_process	0.1582	1	1	237	17	20121	ENSRNOG00000049497	Eif6|
GO:0071732	cellular response to nitric oxide	biological_process	0.15842	1	1	237	16	20121	ENSRNOG00000017593	Mtr|
GO:0006986	response to unfolded protein	biological_process	0.15844	1	2	237	68	20121	ENSRNOG00000032202,ENSRNOG00000019299	Creb3l3|Edem2|
GO:0022610	biological adhesion	biological_process	0.15883	1	12	237	811	20121	ENSRNOG00000042848,ENSRNOG00000020383,ENSRNOG00000047028,ENSRNOG00000048449,ENSRNOG00000018434,ENSRNOG00000032574,ENSRNOG00000006569,ENSRNOG00000029212,ENSRNOG00000034177,ENSRNOG00000003365,ENSRNOG00000048273,ENSRNOG00000015420	Jam2|Dapk3|Mmp24|Itgb3|Stab1|Scrib|Itgb8|Vcan|Efna5|Cadm3|Apod|Stxbp1|
GO:0035148	tube formation	biological_process	0.15895	1	3	237	128	20121	ENSRNOG00000019582,ENSRNOG00000032574,ENSRNOG00000009795	Mthfd1l|Scrib|Nfib|
GO:0046112	nucleobase biosynthetic process	biological_process	0.15903	1	1	237	16	20121	ENSRNOG00000019582	Mthfd1l|
GO:0055074	calcium ion homeostasis	biological_process	0.15917	1	6	237	348	20121	ENSRNOG00000017060,ENSRNOG00000002792,ENSRNOG00000028043,ENSRNOG00000009522,ENSRNOG00000048449,ENSRNOG00000003928	Ryr2|Cxcl2|Cxcl3|Adra1a|Itgb3|Tmco1|
GO:0038024	cargo receptor activity	molecular_function	0.15921	1	2	237	66	20121	ENSRNOG00000018434,ENSRNOG00000046782	Stab1|AABR07006259.1|
GO:0034364	high-density lipoprotein particle	cellular_component	0.15953	1	1	237	18	20121	ENSRNOG00000055531	Saa4|
GO:0032774	RNA biosynthetic process	biological_process	0.15957	1	36	237	2924	20121	ENSRNOG00000019223,ENSRNOG00000036841,ENSRNOG00000008067,ENSRNOG00000021824,ENSRNOG00000020230,ENSRNOG00000025757,ENSRNOG00000020161,ENSRNOG00000020383,ENSRNOG00000030410,ENSRNOG00000012175,ENSRNOG00000061474,ENSRNOG00000060869,ENSRNOG00000030680,ENSRNOG00000000190,ENSRNOG00000025634,ENSRNOG00000009795,ENSRNOG00000000891,ENSRNOG00000002682,ENSRNOG00000011135,ENSRNOG00000051948,ENSRNOG00000053205,…	Atp5c1|Cbx5|Rcor1|Dnajb1|Pias4|Myh6|Zbtb7a|Dapk3|Zfp958|Nfatc2|Ctdp1|Irak1|Ddx5|Ep300|Zfhx2|Nfib|Gm17067|Zfp692|Gtf2b|Hcfc1|Gabpa|Puf60|Il25|Gtf2h1|Zfp672|Thap1|Esrrb|L3mbtl2|Cdk9|Ryr2|Creb3l3|Mecp2|Nfe2|Cactin|Eng|Pkn1|
GO:0035259	glucocorticoid receptor binding	molecular_function	0.1596	1	1	237	16	20121	ENSRNOG00000000190	Ep300|
GO:0007417	central nervous system development	biological_process	0.15985	1	12	237	817	20121	ENSRNOG00000050190,ENSRNOG00000009625,ENSRNOG00000050780,ENSRNOG00000014628,ENSRNOG00000012565,ENSRNOG00000009795,ENSRNOG00000012580,ENSRNOG00000057696,ENSRNOG00000032574,ENSRNOG00000001551,ENSRNOG00000016108,ENSRNOG00000056659	Eng|Dpysl2|Fpgs|Pomk|Cln8|Nfib|Ccdc141|LOC103690016|Scrib|Atp5j|Phlpp2|Mecp2|
GO:0030663	COPI-coated vesicle membrane	cellular_component	0.16004	1	1	237	16	20121	ENSRNOG00000036835	Copz1|
GO:0016032	viral process	biological_process	0.16009	1	4	237	198	20121	ENSRNOG00000030680,ENSRNOG00000061474,ENSRNOG00000051948,ENSRNOG00000011135	Ddx5|Ctdp1|Hcfc1|Gtf2b|
GO:0034237	protein kinase A regulatory subunit binding	molecular_function	0.16028	1	1	237	16	20121	ENSRNOG00000017060	Ryr2|
GO:0043034	costamere	cellular_component	0.16045	1	1	237	16	20121	ENSRNOG00000028545	Ahnak2|
GO:0043984	histone H4-K16 acetylation	biological_process	0.16098	1	1	237	16	20121	ENSRNOG00000051948	Hcfc1|
GO:0035584	calcium-mediated signaling using intracellular calcium source	biological_process	0.16101	1	1	237	16	20121	ENSRNOG00000017060	Ryr2|
GO:0006491	N-glycan processing	biological_process	0.16112	1	1	237	16	20121	ENSRNOG00000019299	Edem2|
GO:0003007	heart morphogenesis	biological_process	0.16128	1	4	237	199	20121	ENSRNOG00000018943,ENSRNOG00000017060,ENSRNOG00000016983,ENSRNOG00000050190	Tnnc1|Ryr2|Myh7|Eng|
GO:0002682	regulation of immune system process	biological_process	0.16131	1	14	237	1010	20121	ENSRNOG00000048449,ENSRNOG00000004131,ENSRNOG00000039852,ENSRNOG00000002792,ENSRNOG00000028043,ENSRNOG00000049497,ENSRNOG00000015420,ENSRNOG00000060869,ENSRNOG00000048273,ENSRNOG00000009177,ENSRNOG00000053205,ENSRNOG00000002802,ENSRNOG00000012175,ENSRNOG00000042524	Itgb3|Pkn1|Cactin|Cxcl2|Cxcl3|Eif6|Stxbp1|Irak1|Apod|Fcer1a|Gabpa|Cxcl1|Nfatc2|Milr1|
GO:0050431	transforming growth factor beta binding	molecular_function	0.16139	1	1	237	16	20121	ENSRNOG00000050190	Eng|
GO:0017025	TBP-class protein binding	molecular_function	0.16147	1	1	237	16	20121	ENSRNOG00000011135	Gtf2b|
GO:0016482	cytoplasmic transport	biological_process	0.16219	1	11	237	735	20121	ENSRNOG00000029535,ENSRNOG00000017060,ENSRNOG00000031789,ENSRNOG00000049497,ENSRNOG00000048273,ENSRNOG00000009522,ENSRNOG00000020005,ENSRNOG00000000190,ENSRNOG00000048449,ENSRNOG00000042195,ENSRNOG00000016722	Nrbp2|Ryr2|Rangap1|Eif6|Apod|Adra1a|Map2k2|Ep300|Itgb3|Pabpn1|Xpo6|
GO:0070841	inclusion body assembly	biological_process	0.1622	1	1	237	17	20121	ENSRNOG00000021824	Dnajb1|
GO:0007178	transmembrane receptor protein serine/threonine kinase signaling pathway	biological_process	0.1625	1	5	237	272	20121	ENSRNOG00000003864,ENSRNOG00000030680,ENSRNOG00000017060,ENSRNOG00000025757,ENSRNOG00000050190	Gipc1|Ddx5|Ryr2|Myh6|Eng|
GO:1901798	positive regulation of signal transduction by p53 class mediator	biological_process	0.1625	1	1	237	17	20121	ENSRNOG00000030680	Ddx5|
GO:0044267	cellular protein metabolic process	biological_process	0.16251	1	49	237	4127	20121	ENSRNOG00000026049,ENSRNOG00000031889,ENSRNOG00000001603,ENSRNOG00000022586,ENSRNOG00000034177,ENSRNOG00000051948,ENSRNOG00000049497,ENSRNOG00000048309,ENSRNOG00000012360,ENSRNOG00000014330,ENSRNOG00000050190,ENSRNOG00000039852,ENSRNOG00000037220,ENSRNOG00000048449,ENSRNOG00000003864,ENSRNOG00000004131,ENSRNOG00000036836,ENSRNOG00000060063,ENSRNOG00000027039,ENSRNOG00000020266,ENSRNOG00000012565,…	Qrsl1|Rpl6-ps1|N6amt1|Cdk9|Efna5|Hcfc1|Eif6|Uqcc1|Gtf2h1|Pcmt1|Eng|Cactin|Rpl5l1|Itgb3|Gipc1|Pkn1|AABR07058937.1|Naa10|Mrpl22|Eef2|Cln8|LOC100359503|Matk|LOC100911993|Mecp2|Phlpp2|Map2k2|Polg2|Tor2a|Pomk|Dapk3|St6galnac6|Dnajb1|Nrbp2|LOC103690016|Mttp|Rcor1|Pias4|Ep300|Kbtbd11|Gemin5|Edem2|Rictor|Ctdp1|Cdc27|Fnta|Glrx5|Irak1|Fcer1a|
GO:0008347	glial cell migration	biological_process	0.16262	1	1	237	17	20121	ENSRNOG00000032574	Scrib|
GO:0046621	negative regulation of organ growth	biological_process	0.16264	1	1	237	16	20121	ENSRNOG00000061474	Ctdp1|
GO:0015923	mannosidase activity	molecular_function	0.16275	1	1	237	16	20121	ENSRNOG00000019299	Edem2|
GO:0061448	connective tissue development	biological_process	0.16326	1	4	237	201	20121	ENSRNOG00000048449,ENSRNOG00000009795,ENSRNOG00000024631,ENSRNOG00000006569	Itgb3|Nfib|Chadl|Itgb8|
GO:0035994	response to muscle stretch	biological_process	0.16358	1	1	237	17	20121	ENSRNOG00000017060	Ryr2|
GO:0031647	regulation of protein stability	biological_process	0.16395	1	4	237	200	20121	ENSRNOG00000015420,ENSRNOG00000003864,ENSRNOG00000026049,ENSRNOG00000051948	Stxbp1|Gipc1|Qrsl1|Hcfc1|
GO:0044764	multi-organism cellular process	biological_process	0.16413	1	4	237	200	20121	ENSRNOG00000011135,ENSRNOG00000051948,ENSRNOG00000061474,ENSRNOG00000030680	Gtf2b|Hcfc1|Ctdp1|Ddx5|
GO:0032103	positive regulation of response to external stimulus	biological_process	0.16422	1	4	237	205	20121	ENSRNOG00000002792,ENSRNOG00000028043,ENSRNOG00000003853,ENSRNOG00000009177	Cxcl2|Cxcl3|Scoc|Fcer1a|
GO:0060749	mammary gland alveolus development	biological_process	0.16438	1	1	237	17	20121	ENSRNOG00000011672	Tph1|
GO:0061377	mammary gland lobule development	biological_process	0.16438	1	1	237	17	20121	ENSRNOG00000011672	Tph1|
GO:0030154	cell differentiation	biological_process	0.16456	1	39	237	3160	20121	ENSRNOG00000018952,ENSRNOG00000000894,ENSRNOG00000015420,ENSRNOG00000029535,ENSRNOG00000014628,ENSRNOG00000020383,ENSRNOG00000042897,ENSRNOG00000020005,ENSRNOG00000025757,ENSRNOG00000012561,ENSRNOG00000030680,ENSRNOG00000014462,ENSRNOG00000016828,ENSRNOG00000039315,ENSRNOG00000061474,ENSRNOG00000012175,ENSRNOG00000009795,ENSRNOG00000024631,ENSRNOG00000000190,ENSRNOG00000049497,ENSRNOG00000016804,…	Sema3g|Fry|Stxbp1|Nrbp2|Pomk|Dapk3|Nmrk2|Map2k2|Myh6|Arhgef10|Ddx5|Fnta|Cmtm5|Cfap157|Ctdp1|Nfatc2|Nfib|Chadl|Ep300|Eif6|Il25|Efna5|Gabpa|Tph1|Scrib|Cdk9|Esrrb|Dpysl2|Pld4|Mtr|Mecp2|Vcan|Matk|Itgb3|Cln8|Mmp24|Eef2|Eng|Atcay|
GO:0071813	lipoprotein particle binding	molecular_function	0.16461	1	1	237	17	20121	ENSRNOG00000018434	Stab1|
GO:0071814	protein-lipid complex binding	molecular_function	0.16461	1	1	237	17	20121	ENSRNOG00000018434	Stab1|
GO:0005640	nuclear outer membrane	cellular_component	0.16475	1	1	237	17	20121	ENSRNOG00000005287	Syne3|
GO:0018393	internal peptidyl-lysine acetylation	biological_process	0.1649	1	3	237	131	20121	ENSRNOG00000056659,ENSRNOG00000051948,ENSRNOG00000000190	Mecp2|Hcfc1|Ep300|
GO:0017049	GTP-Rho binding	molecular_function	0.16525	1	1	237	17	20121	ENSRNOG00000004131	Pkn1|
GO:0031589	cell-substrate adhesion	biological_process	0.1653	1	5	237	268	20121	ENSRNOG00000034177,ENSRNOG00000006569,ENSRNOG00000048449,ENSRNOG00000020383,ENSRNOG00000048273	Efna5|Itgb8|Itgb3|Dapk3|Apod|
GO:0046933	proton-transporting ATP synthase activity, rotational mechanism	molecular_function	0.16544	1	1	237	18	20121	ENSRNOG00000019223	Atp5c1|
GO:0010927	cellular component assembly involved in morphogenesis	biological_process	0.16546	1	3	237	130	20121	ENSRNOG00000039315,ENSRNOG00000025757,ENSRNOG00000000190	Cfap157|Myh6|Ep300|
GO:0016020	membrane	cellular_component	0.16567	1	103	237	9377	20121	ENSRNOG00000015732,ENSRNOG00000048309,ENSRNOG00000020932,ENSRNOG00000028717,ENSRNOG00000033192,ENSRNOG00000049477,ENSRNOG00000051948,ENSRNOG00000032574,ENSRNOG00000032383,ENSRNOG00000025619,ENSRNOG00000026957,ENSRNOG00000021808,ENSRNOG00000009625,ENSRNOG00000042330,ENSRNOG00000003928,ENSRNOG00000013659,ENSRNOG00000032202,ENSRNOG00000029212,ENSRNOG00000003365,ENSRNOG00000049505,ENSRNOG00000018434,…	Bcl2l2|Uqcc1|Ms4a10|Ndufb7|Osmr|LOC681470|Hcfc1|Scrib|Olr1259|Ap1g2|Ms4a15|Tecr|Dpysl2|Ms4a18|Tmco1|Tex2|Creb3l3|Vcan|Cadm3|Nup43|Stab1|Milr1|Ryr2|Gipc1|Itgb3|Procr|Eef2|Mmp24|LOC100910979|Pqlc1|Atcay|Rnf170|Olr1583|Atp5j|LOC102555392|Itgb8|Xpo6|Bdh1|Plec|LOC100910934|Map2k2|Nisch|Kcng2|Fnta|Ddx5|Cmtm5|MGC105567|Fcer1a|LOC100910979|Slc22a17|Scoc|Rangap1|Edem2|RGD1309362|Lrp11|Ccdc141|Efna5|Cdk9|H…
GO:0071731	response to nitric oxide	biological_process	0.16575	1	1	237	17	20121	ENSRNOG00000017593	Mtr|
GO:0001071	nucleic acid binding transcription factor activity	molecular_function	0.16607	1	14	237	1011	20121	ENSRNOG00000008067,ENSRNOG00000051948,ENSRNOG00000012175,ENSRNOG00000053205,ENSRNOG00000032202,ENSRNOG00000056659,ENSRNOG00000000190,ENSRNOG00000036837,ENSRNOG00000020161,ENSRNOG00000030410,ENSRNOG00000010259,ENSRNOG00000009795,ENSRNOG00000000891,ENSRNOG00000002682	Rcor1|Hcfc1|Nfatc2|Gabpa|Creb3l3|Mecp2|Ep300|Nfe2|Zbtb7a|Zfp958|Esrrb|Nfib|Gm17067|Zfp692|
GO:0003700	sequence-specific DNA binding transcription factor activity	molecular_function	0.16607	1	14	237	1011	20121	ENSRNOG00000002682,ENSRNOG00000000891,ENSRNOG00000030410,ENSRNOG00000010259,ENSRNOG00000009795,ENSRNOG00000020161,ENSRNOG00000000190,ENSRNOG00000036837,ENSRNOG00000056659,ENSRNOG00000032202,ENSRNOG00000053205,ENSRNOG00000008067,ENSRNOG00000051948,ENSRNOG00000012175	Zfp692|Gm17067|Zfp958|Esrrb|Nfib|Zbtb7a|Ep300|Nfe2|Mecp2|Creb3l3|Gabpa|Rcor1|Hcfc1|Nfatc2|
GO:0051171	regulation of nitrogen compound metabolic process	biological_process	0.16637	1	45	237	3733	20121	ENSRNOG00000018943,ENSRNOG00000025757,ENSRNOG00000020161,ENSRNOG00000020383,ENSRNOG00000030410,ENSRNOG00000036841,ENSRNOG00000019223,ENSRNOG00000008067,ENSRNOG00000021824,ENSRNOG00000054560,ENSRNOG00000020230,ENSRNOG00000000190,ENSRNOG00000025634,ENSRNOG00000009795,ENSRNOG00000002682,ENSRNOG00000000891,ENSRNOG00000012175,ENSRNOG00000031789,ENSRNOG00000061474,ENSRNOG00000011341,ENSRNOG00000060869,…	Tnnc1|Myh6|Zbtb7a|Dapk3|Zfp958|Cbx5|Atp5c1|Rcor1|Dnajb1|Sh2d3c|Pias4|Ep300|Zfhx2|Nfib|Zfp692|Gm17067|Nfatc2|Rangap1|Ctdp1|Rictor|Irak1|Ddx5|Zfp672|Esrrb|Thap1|Cdk9|L3mbtl2|Hcfc1|Gtf2b|AABR07026842.1|Efna5|Puf60|Gabpa|Il25|Gtf2h1|Myl4|Nfe2|Atcay|Cactin|Eng|Pkn1|Ryr2|Creb3l3|Akap12|Mecp2|
GO:0004693	cyclin-dependent protein serine/threonine kinase activity	molecular_function	0.16652	1	1	237	17	20121	ENSRNOG00000022586	Cdk9|
GO:0060338	regulation of type I interferon-mediated signaling pathway	biological_process	0.16662	1	1	237	17	20121	ENSRNOG00000039852	Cactin|
GO:0071396	cellular response to lipid	biological_process	0.16664	1	7	237	426	20121	ENSRNOG00000042195,ENSRNOG00000010259,ENSRNOG00000060869,ENSRNOG00000039852,ENSRNOG00000002792,ENSRNOG00000028043,ENSRNOG00000000190	Pabpn1|Esrrb|Irak1|Cactin|Cxcl2|Cxcl3|Ep300|
GO:0015631	tubulin binding	molecular_function	0.16666	1	5	237	269	20121	ENSRNOG00000009625,ENSRNOG00000023828,ENSRNOG00000014462,ENSRNOG00000014275,ENSRNOG00000039315	Dpysl2|LOC680875|Fnta|Hook3|Cfap157|
GO:0016604	nuclear body	cellular_component	0.16671	1	9	237	575	20121	ENSRNOG00000061474,ENSRNOG00000011135,ENSRNOG00000036841,ENSRNOG00000039852,ENSRNOG00000036837,ENSRNOG00000022586,ENSRNOG00000002645,ENSRNOG00000020383,ENSRNOG00000056956	Ctdp1|Gtf2b|Cbx5|Cactin|Nfe2|Cdk9|Gemin5|Dapk3|Thap1|
GO:1901741	positive regulation of myoblast fusion	biological_process	0.16684	1	1	237	18	20121	ENSRNOG00000012175	Nfatc2|
GO:0051252	regulation of RNA metabolic process	biological_process	0.1672	1	36	237	2933	20121	ENSRNOG00000060869,ENSRNOG00000030680,ENSRNOG00000061474,ENSRNOG00000012175,ENSRNOG00000009795,ENSRNOG00000002682,ENSRNOG00000000891,ENSRNOG00000000190,ENSRNOG00000025634,ENSRNOG00000020230,ENSRNOG00000008067,ENSRNOG00000019223,ENSRNOG00000036841,ENSRNOG00000021824,ENSRNOG00000030410,ENSRNOG00000020383,ENSRNOG00000020161,ENSRNOG00000025757,ENSRNOG00000032202,ENSRNOG00000056659,ENSRNOG00000017060,…	Irak1|Ddx5|Ctdp1|Nfatc2|Nfib|Zfp692|Gm17067|Ep300|Zfhx2|Pias4|Rcor1|Atp5c1|Cbx5|Dnajb1|Zfp958|Dapk3|Zbtb7a|Myh6|Creb3l3|Mecp2|Ryr2|Pkn1|Nfe2|Cactin|Eng|Gtf2h1|Il25|Gtf2b|Hcfc1|Puf60|Gabpa|Esrrb|Thap1|L3mbtl2|Cdk9|Zfp672|
GO:0071166	ribonucleoprotein complex localization	biological_process	0.16741	1	1	237	18	20121	ENSRNOG00000049497	Eif6|
GO:0060560	developmental growth involved in morphogenesis	biological_process	0.16766	1	4	237	199	20121	ENSRNOG00000034177,ENSRNOG00000000190,ENSRNOG00000009625,ENSRNOG00000018952	Efna5|Ep300|Dpysl2|Sema3g|
GO:0031091	platelet alpha granule	cellular_component	0.1677	1	1	237	17	20121	ENSRNOG00000015420	Stxbp1|
GO:0046332	SMAD binding	molecular_function	0.16776	1	2	237	69	20121	ENSRNOG00000000190,ENSRNOG00000030680	Ep300|Ddx5|
GO:0070584	mitochondrion morphogenesis	biological_process	0.16786	1	1	237	17	20121	ENSRNOG00000013728	Polg2|
GO:0015800	acidic amino acid transport	biological_process	0.16808	1	1	237	17	20121	ENSRNOG00000012565	Cln8|
GO:0046966	thyroid hormone receptor binding	molecular_function	0.16809	1	1	237	17	20121	ENSRNOG00000011135	Gtf2b|
GO:0034719	SMN-Sm protein complex	cellular_component	0.16833	1	1	237	18	20121	ENSRNOG00000002645	Gemin5|
GO:0006865	amino acid transport	biological_process	0.16856	1	3	237	131	20121	ENSRNOG00000009625,ENSRNOG00000012565,ENSRNOG00000003864	Dpysl2|Cln8|Gipc1|
GO:0044728	DNA methylation or demethylation	biological_process	0.16856	1	2	237	70	20121	ENSRNOG00000017593,ENSRNOG00000031349	Mtr|AABR07026842.1|
GO:0010586	miRNA metabolic process	biological_process	0.16875	1	1	237	17	20121	ENSRNOG00000000190	Ep300|
GO:0031175	neuron projection development	biological_process	0.16889	1	11	237	734	20121	ENSRNOG00000020407,ENSRNOG00000020005,ENSRNOG00000009625,ENSRNOG00000000190,ENSRNOG00000009795,ENSRNOG00000034177,ENSRNOG00000017593,ENSRNOG00000015420,ENSRNOG00000018952,ENSRNOG00000000894,ENSRNOG00000056659	Atcay|Map2k2|Dpysl2|Ep300|Nfib|Efna5|Mtr|Stxbp1|Sema3g|Fry|Mecp2|
GO:0072111	cell proliferation involved in kidney development	biological_process	0.16897	1	1	237	17	20121	ENSRNOG00000048449	Itgb3|
GO:0010971	positive regulation of G2/M transition of mitotic cell cycle	biological_process	0.16924	1	1	237	17	20121	ENSRNOG00000056659	Mecp2|
GO:0035493	SNARE complex assembly	biological_process	0.16933	1	1	237	17	20121	ENSRNOG00000015420	Stxbp1|
GO:0006677	glycosylceramide metabolic process	biological_process	0.16947	1	1	237	17	20121	ENSRNOG00000046984	St6galnac6|
GO:0006006	glucose metabolic process	biological_process	0.16962	1	4	237	207	20121	ENSRNOG00000049497,ENSRNOG00000010259,ENSRNOG00000048273,ENSRNOG00000018823	Eif6|Esrrb|Apod|Nisch|
GO:0030506	ankyrin binding	molecular_function	0.17014	1	1	237	17	20121	ENSRNOG00000023781	Plec|
GO:0060419	heart growth	biological_process	0.17022	1	2	237	70	20121	ENSRNOG00000025757,ENSRNOG00000061474	Myh6|Ctdp1|
GO:0004012	phospholipid-translocating ATPase activity	molecular_function	0.17043	1	1	237	17	20121	ENSRNOG00000049484	Atp9a|
GO:0031528	microvillus membrane	cellular_component	0.17053	1	1	237	17	20121	ENSRNOG00000010655	Mttp|
GO:0003714	transcription corepressor activity	molecular_function	0.17097	1	3	237	134	20121	ENSRNOG00000020230,ENSRNOG00000021824,ENSRNOG00000008067	Pias4|Dnajb1|Rcor1|
GO:0008211	glucocorticoid metabolic process	biological_process	0.171	1	1	237	18	20121	ENSRNOG00000056659	Mecp2|
GO:0006732	coenzyme metabolic process	biological_process	0.17104	1	4	237	202	20121	ENSRNOG00000019582,ENSRNOG00000018105,ENSRNOG00000050780,ENSRNOG00000021347	Mthfd1l|Thtpa|Fpgs|Mthfd2l|
GO:0043167	ion binding	molecular_function	0.17131	1	58	237	4842	20121	ENSRNOG00000004131,ENSRNOG00000019542,ENSRNOG00000020266,ENSRNOG00000047028,ENSRNOG00000016983,ENSRNOG00000019582,ENSRNOG00000017593,ENSRNOG00000020431,ENSRNOG00000029212,ENSRNOG00000017060,ENSRNOG00000018434,ENSRNOG00000022586,ENSRNOG00000024743,ENSRNOG00000043426,ENSRNOG00000010259,ENSRNOG00000056956,ENSRNOG00000049484,ENSRNOG00000026049,ENSRNOG00000049056,ENSRNOG00000002713,ENSRNOG00000003917,…	Pkn1|LOC100910979|Eef2|Mmp24|Myh7|Mthfd1l|Mtr|Matk|Vcan|Ryr2|Stab1|Cdk9|L3mbtl2|Kyat3|Esrrb|Thap1|Atp9a|Qrsl1|Ak1|Zfp672|Uck2|Pip5k1c|Myl4|Tph1|Zc3h7b|Gm17067|Edem2|Zfhx2|RGD1309362|Ep300|Rtn4ip1|Ddx5|Mptx1|Glrx5|Irak1|MGC105567|RGD1305184|LOC100910979|Thtpa|Nt5dc2|Tor2a|Pomk|Dapk3|Renbp|Map2k2|Myh6|LOC100910934|Fpgs|Nisch|Tnnc1|Rnf170|Pias4|LOC103690016|Nrbp2|Igtp|Zfr2|Atp5c1|LOC102555392|
GO:0043524	negative regulation of neuron apoptotic process	biological_process	0.17139	1	3	237	135	20121	ENSRNOG00000029535,ENSRNOG00000056659,ENSRNOG00000015420	Nrbp2|Mecp2|Stxbp1|
GO:0022904	respiratory electron transport chain	biological_process	0.17154	1	2	237	75	20121	ENSRNOG00000013728,ENSRNOG00000056659	Polg2|Mecp2|
GO:0022603	regulation of anatomical structure morphogenesis	biological_process	0.17209	1	12	237	824	20121	ENSRNOG00000009625,ENSRNOG00000000190,ENSRNOG00000050190,ENSRNOG00000020005,ENSRNOG00000020383,ENSRNOG00000009795,ENSRNOG00000048449,ENSRNOG00000018434,ENSRNOG00000012175,ENSRNOG00000034177,ENSRNOG00000005287,ENSRNOG00000018952	Dpysl2|Ep300|Eng|Map2k2|Dapk3|Nfib|Itgb3|Stab1|Nfatc2|Efna5|Syne3|Sema3g|
GO:0015278	calcium-release channel activity	molecular_function	0.1721	1	1	237	17	20121	ENSRNOG00000017060	Ryr2|
GO:0071236	cellular response to antibiotic	biological_process	0.1723	1	1	237	18	20121	ENSRNOG00000000190	Ep300|
GO:0007202	activation of phospholipase C activity	biological_process	0.1732	1	1	237	18	20121	ENSRNOG00000009522	Adra1a|
GO:0010522	regulation of calcium ion transport into cytosol	biological_process	0.17357	1	2	237	71	20121	ENSRNOG00000017060,ENSRNOG00000048449	Ryr2|Itgb3|
GO:0016363	nuclear matrix	cellular_component	0.17368	1	2	237	70	20121	ENSRNOG00000020230,ENSRNOG00000026690	Pias4|Kin|
GO:0045445	myoblast differentiation	biological_process	0.17375	1	2	237	72	20121	ENSRNOG00000016828,ENSRNOG00000042897	Cmtm5|Nmrk2|
GO:0044237	cellular metabolic process	biological_process	0.1738	1	104	237	9295	20121	ENSRNOG00000020266,ENSRNOG00000048449,ENSRNOG00000003864,ENSRNOG00000036837,ENSRNOG00000020407,ENSRNOG00000039852,ENSRNOG00000032202,ENSRNOG00000056659,ENSRNOG00000002802,ENSRNOG00000017060,ENSRNOG00000029966,ENSRNOG00000013602,ENSRNOG00000046342,ENSRNOG00000043426,ENSRNOG00000031889,ENSRNOG00000024743,ENSRNOG00000011025,ENSRNOG00000003917,ENSRNOG00000026049,ENSRNOG00000021808,ENSRNOG00000002713,…	Eef2|Itgb3|Gipc1|Nfe2|Atcay|Cactin|Creb3l3|Mecp2|Cxcl1|Ryr2|Xrcc4|LOC100911993|LOC100359503|Kyat3|Rpl6-ps1|L3mbtl2|Trmt10a|Uck2|Qrsl1|Tecr|Zfp672|Il25|Uqcc1|Pip5k1c|Scrib|Hcfc1|Gtf2b|Gabpa|Nfib|Edem2|Gm17067|Kbtbd11|Fcer1a|Apod|Fnta|Cdc27|Ddx5|Rangap1|Nfatc2|Nt5dc2|Ctdp1|Scoc|Ngdn|Zfp958|Tnnc1|Map2k2|Myh6|Zbtb7a|Itgb8|Cbx5|Atp5j|Dnajb1|Nrbp2|Sh2d3c|Mrpl22|Naa10|Cln8|Smug1|AABR07058937.1|Pkn1|Rpl5…
GO:0023056	positive regulation of signaling	biological_process	0.17392	1	16	237	1162	20121	ENSRNOG00000020383,ENSRNOG00000036631,ENSRNOG00000020005,ENSRNOG00000009522,ENSRNOG00000020230,ENSRNOG00000032574,ENSRNOG00000054560,ENSRNOG00000003864,ENSRNOG00000048449,ENSRNOG00000050190,ENSRNOG00000019549,ENSRNOG00000009177,ENSRNOG00000060869,ENSRNOG00000030680,ENSRNOG00000056659,ENSRNOG00000011341	Dapk3|Ptgdr2|Map2k2|Adra1a|Pias4|Scrib|Sh2d3c|Gipc1|Itgb3|Eng|Akap12|Fcer1a|Irak1|Ddx5|Mecp2|Rictor|
GO:1901739	regulation of myoblast fusion	biological_process	0.17417	1	1	237	19	20121	ENSRNOG00000012175	Nfatc2|
GO:0045822	negative regulation of heart contraction	biological_process	0.1743	1	1	237	18	20121	ENSRNOG00000009522	Adra1a|
GO:0002699	positive regulation of immune effector process	biological_process	0.17434	1	3	237	137	20121	ENSRNOG00000009177,ENSRNOG00000015420,ENSRNOG00000002802	Fcer1a|Stxbp1|Cxcl1|
GO:0016568	chromatin modification	biological_process	0.17434	1	8	237	508	20121	ENSRNOG00000000190,ENSRNOG00000004131,ENSRNOG00000022586,ENSRNOG00000024743,ENSRNOG00000020383,ENSRNOG00000051948,ENSRNOG00000008067,ENSRNOG00000056659	Ep300|Pkn1|Cdk9|L3mbtl2|Dapk3|Hcfc1|Rcor1|Mecp2|
GO:0006096	glycolysis	biological_process	0.17455	1	2	237	75	20121	ENSRNOG00000049497,ENSRNOG00000010259	Eif6|Esrrb|
GO:0005496	steroid binding	molecular_function	0.17466	1	2	237	72	20121	ENSRNOG00000048273,ENSRNOG00000010259	Apod|Esrrb|
GO:0006875	cellular metal ion homeostasis	biological_process	0.1749	1	7	237	440	20121	ENSRNOG00000009522,ENSRNOG00000003928,ENSRNOG00000048449,ENSRNOG00000028043,ENSRNOG00000017060,ENSRNOG00000002792,ENSRNOG00000016414	Adra1a|Tmco1|Itgb3|Cxcl3|Ryr2|Cxcl2|Slc22a17|
GO:0010803	regulation of tumor necrosis factor-mediated signaling pathway	biological_process	0.17494	1	1	237	18	20121	ENSRNOG00000020230	Pias4|
GO:0071425	hematopoietic stem cell proliferation	biological_process	0.17504	1	1	237	18	20121	ENSRNOG00000002802	Cxcl1|
GO:0016070	RNA metabolic process	biological_process	0.1753	1	44	237	3680	20121	ENSRNOG00000060869,ENSRNOG00000030680,ENSRNOG00000061474,ENSRNOG00000012175,ENSRNOG00000018069,ENSRNOG00000009795,ENSRNOG00000000891,ENSRNOG00000002682,ENSRNOG00000002645,ENSRNOG00000000190,ENSRNOG00000025634,ENSRNOG00000020230,ENSRNOG00000008067,ENSRNOG00000019223,ENSRNOG00000036841,ENSRNOG00000021824,ENSRNOG00000030410,ENSRNOG00000020383,ENSRNOG00000020161,ENSRNOG00000025757,ENSRNOG00000013728,…	Irak1|Ddx5|Ctdp1|Nfatc2|Ngdn|Nfib|Gm17067|Zfp692|Gemin5|Ep300|Zfhx2|Pias4|Rcor1|Atp5c1|Cbx5|Dnajb1|Zfp958|Dapk3|Zbtb7a|Myh6|Polg2|Creb3l3|Dcp1b|Mecp2|Ryr2|LOC100359503|Pkn1|Nfe2|Cactin|Eng|Gtf2h1|Il25|Eif6|Gtf2b|Hcfc1|Gabpa|Puf60|Esrrb|Thap1|L3mbtl2|Cdk9|Trmt10a|Zfp672|Qrsl1|
GO:0070588	calcium ion transmembrane transport	biological_process	0.17544	1	3	237	133	20121	ENSRNOG00000003928,ENSRNOG00000008031,ENSRNOG00000017060	Tmco1|Cacna2d4|Ryr2|
GO:0000902	cell morphogenesis	biological_process	0.17559	1	15	237	1067	20121	ENSRNOG00000000894,ENSRNOG00000015420,ENSRNOG00000018952,ENSRNOG00000030680,ENSRNOG00000039315,ENSRNOG00000005287,ENSRNOG00000034177,ENSRNOG00000032574,ENSRNOG00000048449,ENSRNOG00000020383,ENSRNOG00000009795,ENSRNOG00000020005,ENSRNOG00000050190,ENSRNOG00000000190,ENSRNOG00000009625	Fry|Stxbp1|Sema3g|Ddx5|Cfap157|Syne3|Efna5|Scrib|Itgb3|Dapk3|Nfib|Map2k2|Eng|Ep300|Dpysl2|
GO:0015874	norepinephrine transport	biological_process	0.17581	1	1	237	19	20121	ENSRNOG00000018823	Nisch|
GO:0070838	divalent metal ion transport	biological_process	0.176	1	6	237	354	20121	ENSRNOG00000025589,ENSRNOG00000017060,ENSRNOG00000008031,ENSRNOG00000009522,ENSRNOG00000003928,ENSRNOG00000048449	Jph4|Ryr2|Cacna2d4|Adra1a|Tmco1|Itgb3|
GO:1902275	regulation of chromatin organization	biological_process	0.17605	1	3	237	134	20121	ENSRNOG00000000190,ENSRNOG00000022586,ENSRNOG00000056659	Ep300|Cdk9|Mecp2|
GO:2000114	regulation of establishment of cell polarity	biological_process	0.17615	1	1	237	18	20121	ENSRNOG00000011341	Rictor|
GO:0006913	nucleocytoplasmic transport	biological_process	0.17618	1	6	237	354	20121	ENSRNOG00000000190,ENSRNOG00000031789,ENSRNOG00000049497,ENSRNOG00000042195,ENSRNOG00000016722,ENSRNOG00000048273	Ep300|Rangap1|Eif6|Pabpn1|Xpo6|Apod|
GO:2000146	negative regulation of cell motility	biological_process	0.17622	1	4	237	205	20121	ENSRNOG00000018823,ENSRNOG00000050190,ENSRNOG00000016291,ENSRNOG00000048273	Nisch|Eng|Marveld3|Apod|
GO:0080134	regulation of response to stress	biological_process	0.17631	1	13	237	912	20121	ENSRNOG00000039852,ENSRNOG00000020005,ENSRNOG00000016291,ENSRNOG00000022586,ENSRNOG00000003853,ENSRNOG00000002802,ENSRNOG00000011341,ENSRNOG00000029535,ENSRNOG00000060869,ENSRNOG00000048273,ENSRNOG00000009177,ENSRNOG00000030680,ENSRNOG00000020230	Cactin|Map2k2|Marveld3|Cdk9|Scoc|Cxcl1|Rictor|Nrbp2|Irak1|Apod|Fcer1a|Ddx5|Pias4|
GO:0019865	immunoglobulin binding	molecular_function	0.17648	1	1	237	18	20121	ENSRNOG00000009177	Fcer1a|
GO:0032435	negative regulation of proteasomal ubiquitin-dependent protein catabolic process	biological_process	0.17648	1	1	237	18	20121	ENSRNOG00000003864	Gipc1|
GO:0001671	ATPase activator activity	molecular_function	0.17653	1	1	237	18	20121	ENSRNOG00000021824	Dnajb1|
GO:0032634	interleukin-5 production	biological_process	0.1766	1	1	237	18	20121	ENSRNOG00000016804	Il25|
GO:0031290	retinal ganglion cell axon guidance	biological_process	0.17675	1	1	237	18	20121	ENSRNOG00000034177	Efna5|
GO:0072599	establishment of protein localization to endoplasmic reticulum	biological_process	0.1768	1	1	237	19	20121	ENSRNOG00000017060	Ryr2|
GO:0016048	detection of temperature stimulus	biological_process	0.17716	1	1	237	18	20121	ENSRNOG00000047028	Mmp24|
GO:0042100	B cell proliferation	biological_process	0.17723	1	2	237	74	20121	ENSRNOG00000012175,ENSRNOG00000004131	Nfatc2|Pkn1|
GO:0019867	outer membrane	cellular_component	0.17734	1	3	237	136	20121	ENSRNOG00000000279,ENSRNOG00000005287,ENSRNOG00000015732	Rtn4ip1|Syne3|Bcl2l2|
GO:0031968	organelle outer membrane	cellular_component	0.17734	1	3	237	136	20121	ENSRNOG00000015732,ENSRNOG00000000279,ENSRNOG00000005287	Bcl2l2|Rtn4ip1|Syne3|
GO:0003148	outflow tract septum morphogenesis	biological_process	0.17763	1	1	237	18	20121	ENSRNOG00000050190	Eng|
GO:0071260	cellular response to mechanical stimulus	biological_process	0.17766	1	2	237	72	20121	ENSRNOG00000050190,ENSRNOG00000048449	Eng|Itgb3|
GO:0005721	centromeric heterochromatin	cellular_component	0.17771	1	1	237	18	20121	ENSRNOG00000036841	Cbx5|
GO:0051963	regulation of synapse assembly	biological_process	0.17787	1	2	237	72	20121	ENSRNOG00000056659,ENSRNOG00000034177	Mecp2|Efna5|
GO:0061028	establishment of endothelial barrier	biological_process	0.17799	1	1	237	18	20121	ENSRNOG00000050190	Eng|
GO:0048670	regulation of collateral sprouting	biological_process	0.17799	1	1	237	18	20121	ENSRNOG00000034177	Efna5|
GO:0046329	negative regulation of JNK cascade	biological_process	0.17804	1	1	237	18	20121	ENSRNOG00000016291	Marveld3|
GO:0033178	proton-transporting two-sector ATPase complex, catalytic domain	cellular_component	0.17825	1	1	237	19	20121	ENSRNOG00000019223	Atp5c1|
GO:0010647	positive regulation of cell communication	biological_process	0.17832	1	16	237	1167	20121	ENSRNOG00000036631,ENSRNOG00000020383,ENSRNOG00000020005,ENSRNOG00000020230,ENSRNOG00000009522,ENSRNOG00000054560,ENSRNOG00000003864,ENSRNOG00000048449,ENSRNOG00000050190,ENSRNOG00000056659,ENSRNOG00000030680,ENSRNOG00000060869,ENSRNOG00000009177,ENSRNOG00000019549,ENSRNOG00000011341,ENSRNOG00000003853	Ptgdr2|Dapk3|Map2k2|Pias4|Adra1a|Sh2d3c|Gipc1|Itgb3|Eng|Mecp2|Ddx5|Irak1|Fcer1a|Akap12|Rictor|Scoc|
GO:0010604	positive regulation of macromolecule metabolic process	biological_process	0.17836	1	29	237	2293	20121	ENSRNOG00000056659,ENSRNOG00000014462,ENSRNOG00000030680,ENSRNOG00000060869,ENSRNOG00000032202,ENSRNOG00000009177,ENSRNOG00000011341,ENSRNOG00000012175,ENSRNOG00000061474,ENSRNOG00000048449,ENSRNOG00000009795,ENSRNOG00000020266,ENSRNOG00000050190,ENSRNOG00000036837,ENSRNOG00000000190,ENSRNOG00000020230,ENSRNOG00000049497,ENSRNOG00000016804,ENSRNOG00000048309,ENSRNOG00000012360,ENSRNOG00000053205,…	Mecp2|Fnta|Ddx5|Irak1|Creb3l3|Fcer1a|Rictor|Nfatc2|Ctdp1|Itgb3|Nfib|Eef2|Eng|Nfe2|Ep300|Pias4|Eif6|Il25|Uqcc1|Gtf2h1|Gabpa|Efna5|Itgb8|Hcfc1|Scrib|Gtf2b|Cdk9|Esrrb|Map2k2|
GO:0032042	mitochondrial DNA metabolic process	biological_process	0.17862	1	1	237	18	20121	ENSRNOG00000013728	Polg2|
GO:0010880	regulation of release of sequestered calcium ion into cytosol by sarcoplasmic reticulum	biological_process	0.17893	1	1	237	18	20121	ENSRNOG00000017060	Ryr2|
GO:0031061	negative regulation of histone methylation	biological_process	0.17901	1	1	237	18	20121	ENSRNOG00000056659	Mecp2|
GO:0031966	mitochondrial membrane	cellular_component	0.17922	1	8	237	524	20121	ENSRNOG00000000279,ENSRNOG00000020407,ENSRNOG00000001736,ENSRNOG00000001551,ENSRNOG00000021347,ENSRNOG00000048309,ENSRNOG00000028717,ENSRNOG00000015732	Rtn4ip1|Atcay|Bdh1|Atp5j|Mthfd2l|Uqcc1|Ndufb7|Bcl2l2|
GO:0072511	divalent inorganic cation transport	biological_process	0.17925	1	6	237	356	20121	ENSRNOG00000009522,ENSRNOG00000003928,ENSRNOG00000048449,ENSRNOG00000025589,ENSRNOG00000017060,ENSRNOG00000008031	Adra1a|Tmco1|Itgb3|Jph4|Ryr2|Cacna2d4|
GO:0017075	syntaxin-1 binding	molecular_function	0.17942	1	1	237	18	20121	ENSRNOG00000015420	Stxbp1|
GO:0002690	positive regulation of leukocyte chemotaxis	biological_process	0.17944	1	2	237	76	20121	ENSRNOG00000028043,ENSRNOG00000002792	Cxcl3|Cxcl2|
GO:0010640	regulation of platelet-derived growth factor receptor signaling pathway	biological_process	0.17961	1	1	237	18	20121	ENSRNOG00000048273	Apod|
GO:0001909	leukocyte mediated cytotoxicity	biological_process	0.17982	1	2	237	74	20121	ENSRNOG00000002802,ENSRNOG00000042852	Cxcl1|LOC679782|
GO:0031082	BLOC complex	cellular_component	0.18006	1	1	237	19	20121	ENSRNOG00000055531	Saa4|
GO:0031435	mitogen-activated protein kinase kinase kinase binding	molecular_function	0.18032	1	1	237	18	20121	ENSRNOG00000016291	Marveld3|
GO:0005575	cellular_component	cellular_component	0.18036	1	193	237	18451	20121	ENSRNOG00000017593,ENSRNOG00000016108,ENSRNOG00000019582,ENSRNOG00000037220,ENSRNOG00000042852,ENSRNOG00000060063,ENSRNOG00000027039,ENSRNOG00000036836,ENSRNOG00000042195,ENSRNOG00000026690,ENSRNOG00000009960,ENSRNOG00000011672,ENSRNOG00000011488,ENSRNOG00000049497,ENSRNOG00000014303,ENSRNOG00000028566,ENSRNOG00000049484,ENSRNOG00000042848,ENSRNOG00000016291,ENSRNOG00000056956,ENSRNOG00000001603,…	Mtr|Phlpp2|Mthfd1l|Rpl5l1|LOC679782|Naa10|Mrpl22|AABR07058937.1|Pabpn1|Kin|Puf60|Tph1|Sergef|Eif6|Lrp11|Pld4|Atp9a|Jam2|Marveld3|Thap1|N6amt1|Cdk9|Ptger1|Olr1667|Thtpa|Rictor|RGD1305184|Ldlrad2|Glrx5|Ahnak2|Ep300|Zfhx2|Zfp692|Gemin5|Rcor1|Mthfd2l|Mttp|Syne3|Olr1264|Stxbp1|AC102976.1|Cacna2d4|Renbp|Dapk3|Tor2a|Pomk|LOC100911993|Stab1|Ryr2|LOC100359503|Cadm3|Creb3l3|Tex2|Atcay|Eef2|Mmp24|LOC1009109…
GO:0035024	negative regulation of Rho protein signal transduction	biological_process	0.1804	1	1	237	18	20121	ENSRNOG00000009522	Adra1a|
GO:0044270	cellular nitrogen compound catabolic process	biological_process	0.18054	1	11	237	750	20121	ENSRNOG00000050675,ENSRNOG00000007340,ENSRNOG00000030680,ENSRNOG00000017060,ENSRNOG00000031789,ENSRNOG00000054560,ENSRNOG00000034177,ENSRNOG00000011341,ENSRNOG00000021824,ENSRNOG00000018943,ENSRNOG00000025757	Myl4|Dcp1b|Ddx5|Ryr2|Rangap1|Sh2d3c|Efna5|Rictor|Dnajb1|Tnnc1|Myh6|
GO:0004675	transmembrane receptor protein serine/threonine kinase activity	molecular_function	0.18083	1	1	237	18	20121	ENSRNOG00000050190	Eng|
GO:0008171	O-methyltransferase activity	molecular_function	0.18086	1	1	237	19	20121	ENSRNOG00000014330	Pcmt1|
GO:0051169	nuclear transport	biological_process	0.18093	1	6	237	357	20121	ENSRNOG00000031789,ENSRNOG00000000190,ENSRNOG00000042195,ENSRNOG00000049497,ENSRNOG00000048273,ENSRNOG00000016722	Rangap1|Ep300|Pabpn1|Eif6|Apod|Xpo6|
GO:0000792	heterochromatin	cellular_component	0.18128	1	2	237	73	20121	ENSRNOG00000036841,ENSRNOG00000056659	Cbx5|Mecp2|
GO:0043921	modulation by host of viral transcription	biological_process	0.1815	1	1	237	19	20121	ENSRNOG00000061474	Ctdp1|
GO:0052472	modulation by host of symbiont transcription	biological_process	0.1815	1	1	237	19	20121	ENSRNOG00000061474	Ctdp1|
GO:0002274	myeloid leukocyte activation	biological_process	0.18191	1	3	237	138	20121	ENSRNOG00000042524,ENSRNOG00000015420,ENSRNOG00000009177	Milr1|Stxbp1|Fcer1a|
GO:2001020	regulation of response to DNA damage stimulus	biological_process	0.182	1	3	237	137	20121	ENSRNOG00000022586,ENSRNOG00000030680,ENSRNOG00000020230	Cdk9|Ddx5|Pias4|
GO:0019219	regulation of nucleobase-containing compound metabolic process	biological_process	0.1821	1	44	237	3675	20121	ENSRNOG00000056956,ENSRNOG00000010259,ENSRNOG00000022586,ENSRNOG00000024743,ENSRNOG00000002713,ENSRNOG00000016804,ENSRNOG00000012360,ENSRNOG00000050675,ENSRNOG00000011135,ENSRNOG00000051948,ENSRNOG00000031349,ENSRNOG00000034177,ENSRNOG00000009960,ENSRNOG00000053205,ENSRNOG00000004131,ENSRNOG00000036837,ENSRNOG00000039852,ENSRNOG00000050190,ENSRNOG00000032202,ENSRNOG00000019549,ENSRNOG00000056659,…	Thap1|Esrrb|Cdk9|L3mbtl2|Zfp672|Il25|Gtf2h1|Myl4|Gtf2b|Hcfc1|AABR07026842.1|Efna5|Puf60|Gabpa|Pkn1|Nfe2|Cactin|Eng|Creb3l3|Akap12|Mecp2|Ryr2|Dapk3|Zfp958|Tnnc1|Myh6|Zbtb7a|Pias4|Cbx5|Atp5c1|Rcor1|Dnajb1|Sh2d3c|Nfib|Zfp692|Gm17067|Ep300|Zfhx2|Irak1|Ddx5|Rangap1|Nfatc2|Ctdp1|Rictor|
GO:0030902	hindbrain development	biological_process	0.18228	1	3	237	141	20121	ENSRNOG00000056659,ENSRNOG00000009795,ENSRNOG00000032574	Mecp2|Nfib|Scrib|
GO:0046777	protein autophosphorylation	biological_process	0.18255	1	4	237	203	20121	ENSRNOG00000060869,ENSRNOG00000020383,ENSRNOG00000050190,ENSRNOG00000020431	Irak1|Dapk3|Eng|Matk|
GO:0002224	toll-like receptor signaling pathway	biological_process	0.18255	1	2	237	73	20121	ENSRNOG00000060869,ENSRNOG00000039852	Irak1|Cactin|
GO:0018394	peptidyl-lysine acetylation	biological_process	0.18297	1	3	237	138	20121	ENSRNOG00000000190,ENSRNOG00000051948,ENSRNOG00000056659	Ep300|Hcfc1|Mecp2|
GO:0005680	anaphase-promoting complex	cellular_component	0.18304	1	1	237	19	20121	ENSRNOG00000005904	Cdc27|
GO:0072503	cellular divalent inorganic cation homeostasis	biological_process	0.18338	1	6	237	364	20121	ENSRNOG00000009522,ENSRNOG00000003928,ENSRNOG00000048449,ENSRNOG00000028043,ENSRNOG00000002792,ENSRNOG00000017060	Adra1a|Tmco1|Itgb3|Cxcl3|Cxcl2|Ryr2|
GO:0097472	cyclin-dependent protein kinase activity	molecular_function	0.18371	1	1	237	19	20121	ENSRNOG00000022586	Cdk9|
GO:0022618	ribonucleoprotein complex assembly	biological_process	0.18396	1	4	237	226	20121	ENSRNOG00000046342,ENSRNOG00000037220,ENSRNOG00000002645,ENSRNOG00000049497	LOC100359503|Rpl5l1|Gemin5|Eif6|
GO:0050793	regulation of developmental process	biological_process	0.18449	1	25	237	1949	20121	ENSRNOG00000018952,ENSRNOG00000049497,ENSRNOG00000053205,ENSRNOG00000034177,ENSRNOG00000005287,ENSRNOG00000011672,ENSRNOG00000022586,ENSRNOG00000020383,ENSRNOG00000010259,ENSRNOG00000042897,ENSRNOG00000020005,ENSRNOG00000025757,ENSRNOG00000009625,ENSRNOG00000016828,ENSRNOG00000056659,ENSRNOG00000061474,ENSRNOG00000018434,ENSRNOG00000002802,ENSRNOG00000012175,ENSRNOG00000048449,ENSRNOG00000009795,…	Sema3g|Eif6|Gabpa|Efna5|Syne3|Tph1|Cdk9|Dapk3|Esrrb|Nmrk2|Map2k2|Myh6|Dpysl2|Cmtm5|Mecp2|Ctdp1|Stab1|Cxcl1|Nfatc2|Itgb3|Nfib|Mmp24|Eng|Chadl|Ep300|
GO:0070979	protein K11-linked ubiquitination	biological_process	0.18456	1	1	237	19	20121	ENSRNOG00000005904	Cdc27|
GO:0046983	protein dimerization activity	molecular_function	0.18456	1	15	237	1107	20121	ENSRNOG00000015732,ENSRNOG00000060869,ENSRNOG00000032202,ENSRNOG00000009522,ENSRNOG00000053205,ENSRNOG00000010655,ENSRNOG00000003365,ENSRNOG00000036841,ENSRNOG00000003864,ENSRNOG00000020383,ENSRNOG00000054765,ENSRNOG00000043426,ENSRNOG00000042848,ENSRNOG00000050190,ENSRNOG00000018943	Bcl2l2|Irak1|Creb3l3|Adra1a|Gabpa|Mttp|Cadm3|Cbx5|Gipc1|Dapk3|Renbp|Kyat3|Jam2|Eng|Tnnc1|
GO:0051271	negative regulation of cellular component movement	biological_process	0.18473	1	4	237	209	20121	ENSRNOG00000048273,ENSRNOG00000016291,ENSRNOG00000050190,ENSRNOG00000018823	Apod|Marveld3|Eng|Nisch|
GO:0060438	trachea development	biological_process	0.18489	1	1	237	19	20121	ENSRNOG00000020005	Map2k2|
GO:0046849	bone remodeling	biological_process	0.18503	1	2	237	74	20121	ENSRNOG00000048449,ENSRNOG00000011672	Itgb3|Tph1|
GO:0009148	pyrimidine nucleoside triphosphate biosynthetic process	biological_process	0.18507	1	1	237	19	20121	ENSRNOG00000003917	Uck2|
GO:0006144	purine nucleobase metabolic process	biological_process	0.18509	1	1	237	19	20121	ENSRNOG00000019582	Mthfd1l|
GO:0071875	adrenergic receptor signaling pathway	biological_process	0.18523	1	1	237	20	20121	ENSRNOG00000009522	Adra1a|
GO:0045843	negative regulation of striated muscle tissue development	biological_process	0.18532	1	1	237	19	20121	ENSRNOG00000061474	Ctdp1|
GO:0042629	mast cell granule	cellular_component	0.18571	1	1	237	19	20121	ENSRNOG00000042524	Milr1|
GO:0086019	cell-cell signaling involved in cardiac conduction	biological_process	0.18574	1	1	237	19	20121	ENSRNOG00000017060	Ryr2|
GO:0033233	regulation of protein sumoylation	biological_process	0.1858	1	1	237	19	20121	ENSRNOG00000020230	Pias4|
GO:0097150	neuronal stem cell maintenance	biological_process	0.18594	1	1	237	19	20121	ENSRNOG00000047028	Mmp24|
GO:0050832	defense response to fungus	biological_process	0.18599	1	1	237	20	20121	ENSRNOG00000002802	Cxcl1|
GO:1902170	cellular response to reactive nitrogen species	biological_process	0.18602	1	1	237	19	20121	ENSRNOG00000017593	Mtr|
GO:0006836	neurotransmitter transport	biological_process	0.18636	1	3	237	137	20121	ENSRNOG00000032574,ENSRNOG00000012565,ENSRNOG00000015420	Scrib|Cln8|Stxbp1|
GO:0022011	myelination in peripheral nervous system	biological_process	0.18643	1	1	237	19	20121	ENSRNOG00000012561	Arhgef10|
GO:0032292	peripheral nervous system axon ensheathment	biological_process	0.18643	1	1	237	19	20121	ENSRNOG00000012561	Arhgef10|
GO:0070498	interleukin-1-mediated signaling pathway	biological_process	0.18662	1	1	237	19	20121	ENSRNOG00000060869	Irak1|
GO:1901071	glucosamine-containing compound metabolic process	biological_process	0.18678	1	1	237	19	20121	ENSRNOG00000054765	Renbp|
GO:0046434	organophosphate catabolic process	biological_process	0.18681	1	9	237	593	20121	ENSRNOG00000034177,ENSRNOG00000054560,ENSRNOG00000011341,ENSRNOG00000021824,ENSRNOG00000031789,ENSRNOG00000017060,ENSRNOG00000050675,ENSRNOG00000025757,ENSRNOG00000018943	Efna5|Sh2d3c|Rictor|Dnajb1|Rangap1|Ryr2|Myl4|Myh6|Tnnc1|
GO:0071372	cellular response to follicle-stimulating hormone stimulus	biological_process	0.18718	1	1	237	19	20121	ENSRNOG00000034177	Efna5|
GO:0032469	endoplasmic reticulum calcium ion homeostasis	biological_process	0.18728	1	1	237	19	20121	ENSRNOG00000003928	Tmco1|
GO:0043565	sequence-specific DNA binding	molecular_function	0.18764	1	13	237	949	20121	ENSRNOG00000002682,ENSRNOG00000022586,ENSRNOG00000056956,ENSRNOG00000009795,ENSRNOG00000010259,ENSRNOG00000020161,ENSRNOG00000025634,ENSRNOG00000000190,ENSRNOG00000036837,ENSRNOG00000056659,ENSRNOG00000032202,ENSRNOG00000053205,ENSRNOG00000012175	Zfp692|Cdk9|Thap1|Nfib|Esrrb|Zbtb7a|Zfhx2|Ep300|Nfe2|Mecp2|Creb3l3|Gabpa|Nfatc2|
GO:0072657	protein localization to membrane	biological_process	0.18797	1	4	237	209	20121	ENSRNOG00000015420,ENSRNOG00000014462,ENSRNOG00000005287,ENSRNOG00000032574	Stxbp1|Fnta|Syne3|Scrib|
GO:0030684	preribosome	cellular_component	0.18828	1	2	237	76	20121	ENSRNOG00000049497,ENSRNOG00000018069	Eif6|Ngdn|
GO:2000300	regulation of synaptic vesicle exocytosis	biological_process	0.18831	1	1	237	19	20121	ENSRNOG00000015420	Stxbp1|
GO:0050790	regulation of catalytic activity	biological_process	0.18937	1	24	237	1870	20121	ENSRNOG00000009522,ENSRNOG00000000894,ENSRNOG00000050675,ENSRNOG00000054560,ENSRNOG00000034177,ENSRNOG00000021824,ENSRNOG00000054765,ENSRNOG00000049614,ENSRNOG00000018943,ENSRNOG00000025757,ENSRNOG00000020005,ENSRNOG00000060869,ENSRNOG00000009177,ENSRNOG00000014462,ENSRNOG00000007340,ENSRNOG00000029966,ENSRNOG00000017060,ENSRNOG00000031789,ENSRNOG00000020466,ENSRNOG00000001066,ENSRNOG00000011341,…	Adra1a|Fry|Myl4|Sh2d3c|Efna5|Dnajb1|Renbp|AABR07028488.1|Tnnc1|Myh6|Map2k2|Irak1|Fcer1a|Fnta|Dcp1b|Xrcc4|Ryr2|Rangap1|Apba3|Itih2|Rictor|Pkn1|Itgb3|Ep300|
GO:0046700	heterocycle catabolic process	biological_process	0.18939	1	11	237	758	20121	ENSRNOG00000034177,ENSRNOG00000054560,ENSRNOG00000011341,ENSRNOG00000021824,ENSRNOG00000031789,ENSRNOG00000017060,ENSRNOG00000030680,ENSRNOG00000007340,ENSRNOG00000050675,ENSRNOG00000025757,ENSRNOG00000018943	Efna5|Sh2d3c|Rictor|Dnajb1|Rangap1|Ryr2|Ddx5|Dcp1b|Myl4|Myh6|Tnnc1|
GO:0043014	alpha-tubulin binding	molecular_function	0.18954	1	1	237	19	20121	ENSRNOG00000014462	Fnta|
GO:0005865	striated muscle thin filament	cellular_component	0.1899	1	1	237	20	20121	ENSRNOG00000018943	Tnnc1|
GO:0005217	intracellular ligand-gated ion channel activity	molecular_function	0.19024	1	1	237	19	20121	ENSRNOG00000017060	Ryr2|
GO:2000406	positive regulation of T cell migration	biological_process	0.19054	1	1	237	21	20121	ENSRNOG00000048449	Itgb3|
GO:0052312	modulation of transcription in other organism involved in symbiotic interaction	biological_process	0.19056	1	1	237	20	20121	ENSRNOG00000061474	Ctdp1|
GO:2000757	negative regulation of peptidyl-lysine acetylation	biological_process	0.19069	1	1	237	20	20121	ENSRNOG00000056659	Mecp2|
GO:0034446	substrate adhesion-dependent cell spreading	biological_process	0.1909	1	2	237	74	20121	ENSRNOG00000048449,ENSRNOG00000034177	Itgb3|Efna5|
GO:0008276	protein methyltransferase activity	molecular_function	0.19154	1	2	237	75	20121	ENSRNOG00000001603,ENSRNOG00000014330	N6amt1|Pcmt1|
GO:0030182	neuron differentiation	biological_process	0.19179	1	15	237	1094	20121	ENSRNOG00000020005,ENSRNOG00000020407,ENSRNOG00000009625,ENSRNOG00000000190,ENSRNOG00000012565,ENSRNOG00000009795,ENSRNOG00000020383,ENSRNOG00000034177,ENSRNOG00000029535,ENSRNOG00000032574,ENSRNOG00000015420,ENSRNOG00000000894,ENSRNOG00000017593,ENSRNOG00000018952,ENSRNOG00000056659	Map2k2|Atcay|Dpysl2|Ep300|Cln8|Nfib|Dapk3|Efna5|Nrbp2|Scrib|Stxbp1|Fry|Mtr|Sema3g|Mecp2|
GO:0043576	regulation of respiratory gaseous exchange	biological_process	0.19192	1	1	237	20	20121	ENSRNOG00000056659	Mecp2|
GO:0048584	positive regulation of response to stimulus	biological_process	0.19222	1	20	237	1551	20121	ENSRNOG00000000190,ENSRNOG00000039852,ENSRNOG00000050190,ENSRNOG00000003864,ENSRNOG00000048449,ENSRNOG00000012175,ENSRNOG00000003853,ENSRNOG00000011341,ENSRNOG00000060869,ENSRNOG00000009177,ENSRNOG00000019549,ENSRNOG00000030680,ENSRNOG00000002792,ENSRNOG00000028043,ENSRNOG00000020005,ENSRNOG00000020383,ENSRNOG00000036631,ENSRNOG00000054560,ENSRNOG00000009522,ENSRNOG00000020230	Ep300|Cactin|Eng|Gipc1|Itgb3|Nfatc2|Scoc|Rictor|Irak1|Fcer1a|Akap12|Ddx5|Cxcl2|Cxcl3|Map2k2|Dapk3|Ptgdr2|Sh2d3c|Adra1a|Pias4|
GO:0003073	regulation of systemic arterial blood pressure	biological_process	0.19227	1	2	237	77	20121	ENSRNOG00000056659,ENSRNOG00000009522	Mecp2|Adra1a|
GO:0030054	cell junction	cellular_component	0.19244	1	13	237	926	20121	ENSRNOG00000019549,ENSRNOG00000032574,ENSRNOG00000009960,ENSRNOG00000034177,ENSRNOG00000003365,ENSRNOG00000016291,ENSRNOG00000019330,ENSRNOG00000048449,ENSRNOG00000020501,ENSRNOG00000023781,ENSRNOG00000050190,ENSRNOG00000020005,ENSRNOG00000020407	Akap12|Scrib|Puf60|Efna5|Cadm3|Marveld3|Procr|Itgb3|Tjp3|Plec|Eng|Map2k2|Atcay|
GO:0008104	protein localization	biological_process	0.1926	1	22	237	1681	20121	ENSRNOG00000025619,ENSRNOG00000016722,ENSRNOG00000010655,ENSRNOG00000005287,ENSRNOG00000019223,ENSRNOG00000032574,ENSRNOG00000011488,ENSRNOG00000015420,ENSRNOG00000020407,ENSRNOG00000000190,ENSRNOG00000003864,ENSRNOG00000020466,ENSRNOG00000003365,ENSRNOG00000031789,ENSRNOG00000017060,ENSRNOG00000009894,ENSRNOG00000056659,ENSRNOG00000014462,ENSRNOG00000048273,ENSRNOG00000036835,ENSRNOG00000030264,…	Ap1g2|Xpo6|Mttp|Syne3|Atp5c1|Scrib|Sergef|Stxbp1|Atcay|Ep300|Gipc1|Apba3|Cadm3|Rangap1|Ryr2|Vps50|Mecp2|Fnta|Apod|Copz1|Fam83h|Akap12|
GO:0030425	dendrite	cellular_component	0.19297	1	7	237	437	20121	ENSRNOG00000009625,ENSRNOG00000051948,ENSRNOG00000025589,ENSRNOG00000031789,ENSRNOG00000020407,ENSRNOG00000004206,ENSRNOG00000003864	Dpysl2|Hcfc1|Jph4|Rangap1|Atcay|Glrx5|Gipc1|
GO:0035909	aorta morphogenesis	biological_process	0.19302	1	1	237	20	20121	ENSRNOG00000050190	Eng|
GO:0090322	regulation of superoxide metabolic process	biological_process	0.19338	1	1	237	20	20121	ENSRNOG00000002802	Cxcl1|
GO:0048639	positive regulation of developmental growth	biological_process	0.19347	1	2	237	75	20121	ENSRNOG00000000190,ENSRNOG00000034177	Ep300|Efna5|
GO:0034105	positive regulation of tissue remodeling	biological_process	0.19358	1	1	237	20	20121	ENSRNOG00000048449	Itgb3|
GO:2000647	negative regulation of stem cell proliferation	biological_process	0.19359	1	1	237	20	20121	ENSRNOG00000009795	Nfib|
GO:0001783	B cell apoptotic process	biological_process	0.19382	1	1	237	20	20121	ENSRNOG00000004131	Pkn1|
GO:0006304	DNA modification	biological_process	0.19388	1	2	237	77	20121	ENSRNOG00000031349,ENSRNOG00000017593	AABR07026842.1|Mtr|
GO:0034703	cation channel complex	cellular_component	0.19388	1	3	237	141	20121	ENSRNOG00000053640,ENSRNOG00000017060,ENSRNOG00000008031	Kcng2|Ryr2|Cacna2d4|
GO:0051351	positive regulation of ligase activity	biological_process	0.19404	1	1	237	20	20121	ENSRNOG00000029966	Xrcc4|
GO:0046930	pore complex	cellular_component	0.19418	1	2	237	75	20121	ENSRNOG00000031789,ENSRNOG00000049505	Rangap1|Nup43|
GO:0090312	positive regulation of protein deacetylation	biological_process	0.19431	1	1	237	20	20121	ENSRNOG00000014462	Fnta|
GO:0009220	pyrimidine ribonucleotide biosynthetic process	biological_process	0.19435	1	1	237	20	20121	ENSRNOG00000003917	Uck2|
GO:0046132	pyrimidine ribonucleoside biosynthetic process	biological_process	0.19435	1	1	237	20	20121	ENSRNOG00000003917	Uck2|
GO:0046134	pyrimidine nucleoside biosynthetic process	biological_process	0.19435	1	1	237	20	20121	ENSRNOG00000003917	Uck2|
GO:0009266	response to temperature stimulus	biological_process	0.19441	1	3	237	145	20121	ENSRNOG00000060869,ENSRNOG00000047028,ENSRNOG00000002792	Irak1|Mmp24|Cxcl2|
GO:0033688	regulation of osteoblast proliferation	biological_process	0.19446	1	1	237	20	20121	ENSRNOG00000048449	Itgb3|
GO:0048869	cellular developmental process	biological_process	0.19447	1	41	237	3392	20121	ENSRNOG00000012175,ENSRNOG00000061474,ENSRNOG00000016828,ENSRNOG00000014462,ENSRNOG00000030680,ENSRNOG00000039315,ENSRNOG00000024631,ENSRNOG00000000190,ENSRNOG00000009795,ENSRNOG00000029535,ENSRNOG00000005287,ENSRNOG00000000894,ENSRNOG00000018952,ENSRNOG00000015420,ENSRNOG00000020005,ENSRNOG00000013728,ENSRNOG00000025757,ENSRNOG00000042897,ENSRNOG00000012561,ENSRNOG00000014628,ENSRNOG00000020383,…	Nfatc2|Ctdp1|Cmtm5|Fnta|Ddx5|Cfap157|Chadl|Ep300|Nfib|Nrbp2|Syne3|Fry|Sema3g|Stxbp1|Map2k2|Polg2|Myh6|Nmrk2|Arhgef10|Pomk|Dapk3|Matk|Vcan|Mecp2|Mtr|Atcay|Eng|Itgb3|Eef2|Mmp24|Cln8|Tph1|Gabpa|Efna5|Scrib|Eif6|Il25|Pld4|Dpysl2|Cdk9|Esrrb|
GO:0050951	sensory perception of temperature stimulus	biological_process	0.19455	1	1	237	20	20121	ENSRNOG00000047028	Mmp24|
GO:0080111	DNA demethylation	biological_process	0.19472	1	1	237	22	20121	ENSRNOG00000031349	AABR07026842.1|
GO:0008306	associative learning	biological_process	0.19508	1	2	237	76	20121	ENSRNOG00000012565,ENSRNOG00000056659	Cln8|Mecp2|
GO:0051570	regulation of histone H3-K9 methylation	biological_process	0.19561	1	1	237	20	20121	ENSRNOG00000056659	Mecp2|
GO:0010458	exit from mitosis	biological_process	0.19585	1	1	237	21	20121	ENSRNOG00000061474	Ctdp1|
GO:0003677	DNA binding	molecular_function	0.19587	1	22	237	1754	20121	ENSRNOG00000053205,ENSRNOG00000009960,ENSRNOG00000008067,ENSRNOG00000026690,ENSRNOG00000011135,ENSRNOG00000028227,ENSRNOG00000020230,ENSRNOG00000020161,ENSRNOG00000002713,ENSRNOG00000022586,ENSRNOG00000056956,ENSRNOG00000010259,ENSRNOG00000029966,ENSRNOG00000012175,ENSRNOG00000056659,ENSRNOG00000032202,ENSRNOG00000025634,ENSRNOG00000000190,ENSRNOG00000036837,ENSRNOG00000002682,ENSRNOG00000036842,…	Gabpa|Puf60|Rcor1|Kin|Gtf2b|Pbrm1|Pias4|Zbtb7a|Zfp672|Cdk9|Thap1|Esrrb|Xrcc4|Nfatc2|Mecp2|Creb3l3|Zfhx2|Ep300|Nfe2|Zfp692|Smug1|Nfib|
GO:0019439	aromatic compound catabolic process	biological_process	0.19593	1	11	237	764	20121	ENSRNOG00000031789,ENSRNOG00000017060,ENSRNOG00000011341,ENSRNOG00000034177,ENSRNOG00000054560,ENSRNOG00000021824,ENSRNOG00000007340,ENSRNOG00000030680,ENSRNOG00000050675,ENSRNOG00000018943,ENSRNOG00000025757	Rangap1|Ryr2|Rictor|Efna5|Sh2d3c|Dnajb1|Dcp1b|Ddx5|Myl4|Tnnc1|Myh6|
GO:0008373	sialyltransferase activity	molecular_function	0.19596	1	1	237	20	20121	ENSRNOG00000046984	St6galnac6|
GO:0035082	axoneme assembly	biological_process	0.19606	1	1	237	20	20121	ENSRNOG00000039315	Cfap157|
GO:0014823	response to activity	biological_process	0.19627	1	2	237	77	20121	ENSRNOG00000048449,ENSRNOG00000017060	Itgb3|Ryr2|
GO:0031000	response to caffeine	biological_process	0.19645	1	1	237	20	20121	ENSRNOG00000017060	Ryr2|
GO:0060004	reflex	biological_process	0.19669	1	1	237	20	20121	ENSRNOG00000009522	Adra1a|
GO:0008270	zinc ion binding	molecular_function	0.1968	1	10	237	679	20121	ENSRNOG00000020416,ENSRNOG00000020230,ENSRNOG00000017593,ENSRNOG00000000279,ENSRNOG00000000190,ENSRNOG00000025634,ENSRNOG00000047028,ENSRNOG00000010259,ENSRNOG00000056956,ENSRNOG00000024743	Zfr2|Pias4|Mtr|Rtn4ip1|Ep300|Zfhx2|Mmp24|Esrrb|Thap1|L3mbtl2|
GO:0046620	regulation of organ growth	biological_process	0.19684	1	2	237	76	20121	ENSRNOG00000061474,ENSRNOG00000025757	Ctdp1|Myh6|
GO:0034122	negative regulation of toll-like receptor signaling pathway	biological_process	0.1969	1	1	237	20	20121	ENSRNOG00000039852	Cactin|
GO:0022900	electron transport chain	biological_process	0.197	1	2	237	82	20121	ENSRNOG00000056659,ENSRNOG00000013728	Mecp2|Polg2|
GO:0006903	vesicle targeting	biological_process	0.19765	1	1	237	20	20121	ENSRNOG00000032574	Scrib|
GO:0042623	ATPase activity, coupled	molecular_function	0.19804	1	5	237	286	20121	ENSRNOG00000012360,ENSRNOG00000030680,ENSRNOG00000019223,ENSRNOG00000049484,ENSRNOG00000016983	Gtf2h1|Ddx5|Atp5c1|Atp9a|Myh7|
GO:0001505	regulation of neurotransmitter levels	biological_process	0.19854	1	3	237	142	20121	ENSRNOG00000032574,ENSRNOG00000012565,ENSRNOG00000015420	Scrib|Cln8|Stxbp1|
GO:0007005	mitochondrion organization	biological_process	0.19862	1	6	237	374	20121	ENSRNOG00000020407,ENSRNOG00000013728,ENSRNOG00000026049,ENSRNOG00000048309,ENSRNOG00000012565,ENSRNOG00000028717	Atcay|Polg2|Qrsl1|Uqcc1|Cln8|Ndufb7|
GO:0030534	adult behavior	biological_process	0.19875	1	3	237	145	20121	ENSRNOG00000025634,ENSRNOG00000012565,ENSRNOG00000056659	Zfhx2|Cln8|Mecp2|
GO:0050686	negative regulation of mRNA processing	biological_process	0.1989	1	1	237	21	20121	ENSRNOG00000022586	Cdk9|
GO:0045956	positive regulation of calcium ion-dependent exocytosis	biological_process	0.19892	1	1	237	21	20121	ENSRNOG00000015420	Stxbp1|
GO:0003298	physiological muscle hypertrophy	biological_process	0.19958	1	1	237	21	20121	ENSRNOG00000061474	Ctdp1|
GO:0003301	physiological cardiac muscle hypertrophy	biological_process	0.19958	1	1	237	21	20121	ENSRNOG00000061474	Ctdp1|
GO:0061049	cell growth involved in cardiac muscle cell development	biological_process	0.19958	1	1	237	21	20121	ENSRNOG00000061474	Ctdp1|
GO:0060765	regulation of androgen receptor signaling pathway	biological_process	0.20032	1	1	237	21	20121	ENSRNOG00000030680	Ddx5|
GO:0033158	regulation of protein import into nucleus, translocation	biological_process	0.20071	1	1	237	21	20121	ENSRNOG00000000190	Ep300|
GO:0031965	nuclear membrane	cellular_component	0.20083	1	4	237	214	20121	ENSRNOG00000005287,ENSRNOG00000031789,ENSRNOG00000019223,ENSRNOG00000009522	Syne3|Rangap1|Atp5c1|Adra1a|
GO:0003746	translation elongation factor activity	molecular_function	0.20091	1	1	237	22	20121	ENSRNOG00000020266	Eef2|
GO:0032104	regulation of response to extracellular stimulus	biological_process	0.20101	1	2	237	78	20121	ENSRNOG00000029535,ENSRNOG00000003853	Nrbp2|Scoc|
GO:0032107	regulation of response to nutrient levels	biological_process	0.20101	1	2	237	78	20121	ENSRNOG00000003853,ENSRNOG00000029535	Scoc|Nrbp2|
GO:0032268	regulation of cellular protein metabolic process	biological_process	0.20106	1	20	237	1533	20121	ENSRNOG00000034177,ENSRNOG00000048309,ENSRNOG00000020230,ENSRNOG00000049497,ENSRNOG00000020005,ENSRNOG00000020383,ENSRNOG00000022586,ENSRNOG00000011341,ENSRNOG00000060869,ENSRNOG00000009177,ENSRNOG00000056659,ENSRNOG00000014462,ENSRNOG00000000190,ENSRNOG00000039852,ENSRNOG00000050190,ENSRNOG00000020266,ENSRNOG00000048449,ENSRNOG00000003864,ENSRNOG00000002645,ENSRNOG00000004131	Efna5|Uqcc1|Pias4|Eif6|Map2k2|Dapk3|Cdk9|Rictor|Irak1|Fcer1a|Mecp2|Fnta|Ep300|Cactin|Eng|Eef2|Itgb3|Gipc1|Gemin5|Pkn1|
GO:0035690	cellular response to drug	biological_process	0.20113	1	2	237	78	20121	ENSRNOG00000048449,ENSRNOG00000000190	Itgb3|Ep300|
GO:0010613	positive regulation of cardiac muscle hypertrophy	biological_process	0.20148	1	1	237	21	20121	ENSRNOG00000022586	Cdk9|
GO:0014742	positive regulation of muscle hypertrophy	biological_process	0.20148	1	1	237	21	20121	ENSRNOG00000022586	Cdk9|
GO:0002832	negative regulation of response to biotic stimulus	biological_process	0.20153	1	1	237	21	20121	ENSRNOG00000039852	Cactin|
GO:0044236	multicellular organismal metabolic process	biological_process	0.20178	1	2	237	79	20121	ENSRNOG00000050190,ENSRNOG00000000190	Eng|Ep300|
GO:0014808	release of sequestered calcium ion into cytosol by sarcoplasmic reticulum	biological_process	0.20183	1	1	237	21	20121	ENSRNOG00000017060	Ryr2|
GO:0018200	peptidyl-glutamic acid modification	biological_process	0.20201	1	1	237	21	20121	ENSRNOG00000060063	Naa10|
GO:0048635	negative regulation of muscle organ development	biological_process	0.20214	1	1	237	21	20121	ENSRNOG00000061474	Ctdp1|
GO:0050731	positive regulation of peptidyl-tyrosine phosphorylation	biological_process	0.20227	1	3	237	146	20121	ENSRNOG00000009177,ENSRNOG00000011341,ENSRNOG00000034177	Fcer1a|Rictor|Efna5|
GO:0035239	tube morphogenesis	biological_process	0.2024	1	5	237	293	20121	ENSRNOG00000050190,ENSRNOG00000019582,ENSRNOG00000032574,ENSRNOG00000017060,ENSRNOG00000009795	Eng|Mthfd1l|Scrib|Ryr2|Nfib|
GO:0030203	glycosaminoglycan metabolic process	biological_process	0.20251	1	2	237	78	20121	ENSRNOG00000049614,ENSRNOG00000001066	AABR07028488.1|Itih2|
GO:0014850	response to muscle activity	biological_process	0.20275	1	1	237	21	20121	ENSRNOG00000017060	Ryr2|
GO:0030332	cyclin binding	molecular_function	0.20278	1	1	237	21	20121	ENSRNOG00000022586	Cdk9|
GO:0033002	muscle cell proliferation	biological_process	0.20288	1	3	237	145	20121	ENSRNOG00000048449,ENSRNOG00000060869,ENSRNOG00000048273	Itgb3|Irak1|Apod|
GO:0005979	regulation of glycogen biosynthetic process	biological_process	0.20301	1	1	237	21	20121	ENSRNOG00000010259	Esrrb|
GO:0010962	regulation of glucan biosynthetic process	biological_process	0.20301	1	1	237	21	20121	ENSRNOG00000010259	Esrrb|
GO:0007020	microtubule nucleation	biological_process	0.20316	1	1	237	21	20121	ENSRNOG00000056659	Mecp2|
GO:0032878	regulation of establishment or maintenance of cell polarity	biological_process	0.20319	1	1	237	21	20121	ENSRNOG00000011341	Rictor|
GO:1901862	negative regulation of muscle tissue development	biological_process	0.2032	1	1	237	21	20121	ENSRNOG00000061474	Ctdp1|
GO:0051150	regulation of smooth muscle cell differentiation	biological_process	0.20332	1	1	237	21	20121	ENSRNOG00000056659	Mecp2|
GO:0042430	indole-containing compound metabolic process	biological_process	0.20337	1	1	237	21	20121	ENSRNOG00000011672	Tph1|
GO:0010737	protein kinase A signaling cascade	biological_process	0.20353	1	1	237	21	20121	ENSRNOG00000019549	Akap12|
GO:0006479	protein methylation	biological_process	0.2036	1	3	237	145	20121	ENSRNOG00000014330,ENSRNOG00000056659,ENSRNOG00000001603	Pcmt1|Mecp2|N6amt1|
GO:0008213	protein alkylation	biological_process	0.2036	1	3	237	145	20121	ENSRNOG00000014330,ENSRNOG00000001603,ENSRNOG00000056659	Pcmt1|N6amt1|Mecp2|
GO:0060117	auditory receptor cell development	biological_process	0.20374	1	1	237	21	20121	ENSRNOG00000032574	Scrib|
GO:0048745	smooth muscle tissue development	biological_process	0.20431	1	1	237	21	20121	ENSRNOG00000050190	Eng|
GO:0071826	ribonucleoprotein complex subunit organization	biological_process	0.20496	1	4	237	236	20121	ENSRNOG00000037220,ENSRNOG00000046342,ENSRNOG00000049497,ENSRNOG00000002645	Rpl5l1|LOC100359503|Eif6|Gemin5|
GO:0005769	early endosome	cellular_component	0.20502	1	4	237	216	20121	ENSRNOG00000018823,ENSRNOG00000052444,ENSRNOG00000020005,ENSRNOG00000049484	Nisch|RGD1563091|Map2k2|Atp9a|
GO:0002703	regulation of leukocyte mediated immunity	biological_process	0.20504	1	3	237	148	20121	ENSRNOG00000002802,ENSRNOG00000015420,ENSRNOG00000009177	Cxcl1|Stxbp1|Fcer1a|
GO:0001941	postsynaptic membrane organization	biological_process	0.20504	1	1	237	21	20121	ENSRNOG00000014462	Fnta|
GO:0031032	actomyosin structure organization	biological_process	0.20514	1	2	237	78	20121	ENSRNOG00000000190,ENSRNOG00000025757	Ep300|Myh6|
GO:0042537	benzene-containing compound metabolic process	biological_process	0.20545	1	1	237	21	20121	ENSRNOG00000043426	Kyat3|
GO:0033173	calcineurin-NFAT signaling cascade	biological_process	0.20557	1	1	237	21	20121	ENSRNOG00000012175	Nfatc2|
GO:0051090	regulation of sequence-specific DNA binding transcription factor activity	biological_process	0.20577	1	5	237	295	20121	ENSRNOG00000019223,ENSRNOG00000000190,ENSRNOG00000039852,ENSRNOG00000060869,ENSRNOG00000020230	Atp5c1|Ep300|Cactin|Irak1|Pias4|
GO:0008277	regulation of G-protein coupled receptor protein signaling pathway	biological_process	0.20581	1	2	237	80	20121	ENSRNOG00000048449,ENSRNOG00000036631	Itgb3|Ptgdr2|
GO:0030334	regulation of cell migration	biological_process	0.20601	1	9	237	613	20121	ENSRNOG00000048273,ENSRNOG00000030264,ENSRNOG00000050190,ENSRNOG00000002792,ENSRNOG00000018823,ENSRNOG00000028043,ENSRNOG00000048449,ENSRNOG00000016291,ENSRNOG00000020383	Apod|Fam83h|Eng|Cxcl2|Nisch|Cxcl3|Itgb3|Marveld3|Dapk3|
GO:0048589	developmental growth	biological_process	0.20617	1	6	237	370	20121	ENSRNOG00000018952,ENSRNOG00000025757,ENSRNOG00000034177,ENSRNOG00000061474,ENSRNOG00000000190,ENSRNOG00000009625	Sema3g|Myh6|Efna5|Ctdp1|Ep300|Dpysl2|
GO:0072507	divalent inorganic cation homeostasis	biological_process	0.20628	1	6	237	378	20121	ENSRNOG00000003928,ENSRNOG00000048449,ENSRNOG00000009522,ENSRNOG00000028043,ENSRNOG00000002792,ENSRNOG00000017060	Tmco1|Itgb3|Adra1a|Cxcl3|Cxcl2|Ryr2|
GO:0046982	protein heterodimerization activity	molecular_function	0.20687	1	7	237	467	20121	ENSRNOG00000015732,ENSRNOG00000060869,ENSRNOG00000032202,ENSRNOG00000042848,ENSRNOG00000009522,ENSRNOG00000053205,ENSRNOG00000010655	Bcl2l2|Irak1|Creb3l3|Jam2|Adra1a|Gabpa|Mttp|
GO:0006972	hyperosmotic response	biological_process	0.20696	1	1	237	22	20121	ENSRNOG00000004131	Pkn1|
GO:0050850	positive regulation of calcium-mediated signaling	biological_process	0.20719	1	1	237	22	20121	ENSRNOG00000009177	Fcer1a|
GO:0033630	positive regulation of cell adhesion mediated by integrin	biological_process	0.20734	1	1	237	22	20121	ENSRNOG00000048449	Itgb3|
GO:0036379	myofilament	cellular_component	0.20756	1	1	237	22	20121	ENSRNOG00000018943	Tnnc1|
GO:0051247	positive regulation of protein metabolic process	biological_process	0.20781	1	14	237	1030	20121	ENSRNOG00000049497,ENSRNOG00000014462,ENSRNOG00000020230,ENSRNOG00000056659,ENSRNOG00000048309,ENSRNOG00000009177,ENSRNOG00000060869,ENSRNOG00000011341,ENSRNOG00000034177,ENSRNOG00000022586,ENSRNOG00000020266,ENSRNOG00000050190,ENSRNOG00000020005,ENSRNOG00000000190	Eif6|Fnta|Pias4|Mecp2|Uqcc1|Fcer1a|Irak1|Rictor|Efna5|Cdk9|Eef2|Eng|Map2k2|Ep300|
GO:0001106	RNA polymerase II transcription corepressor activity	molecular_function	0.20795	1	1	237	22	20121	ENSRNOG00000021824	Dnajb1|
GO:0072012	glomerulus vasculature development	biological_process	0.20819	1	1	237	22	20121	ENSRNOG00000048449	Itgb3|
GO:0070461	SAGA-type complex	cellular_component	0.20873	1	1	237	22	20121	ENSRNOG00000051948	Hcfc1|
GO:0030511	positive regulation of transforming growth factor beta receptor signaling pathway	biological_process	0.20887	1	1	237	22	20121	ENSRNOG00000003864	Gipc1|
GO:0031297	replication fork processing	biological_process	0.209	1	1	237	22	20121	ENSRNOG00000022586	Cdk9|
GO:0005753	mitochondrial proton-transporting ATP synthase complex	cellular_component	0.20915	1	1	237	25	20121	ENSRNOG00000001551	Atp5j|
GO:0005913	cell-cell adherens junction	cellular_component	0.2095	1	2	237	78	20121	ENSRNOG00000003365,ENSRNOG00000032574	Cadm3|Scrib|
GO:0003887	DNA-directed DNA polymerase activity	molecular_function	0.20953	1	1	237	22	20121	ENSRNOG00000013728	Polg2|
GO:0032101	regulation of response to external stimulus	biological_process	0.2096	1	8	237	538	20121	ENSRNOG00000048273,ENSRNOG00000009177,ENSRNOG00000011341,ENSRNOG00000029535,ENSRNOG00000003853,ENSRNOG00000020005,ENSRNOG00000028043,ENSRNOG00000002792	Apod|Fcer1a|Rictor|Nrbp2|Scoc|Map2k2|Cxcl3|Cxcl2|
GO:0001843	neural tube closure	biological_process	0.20988	1	2	237	79	20121	ENSRNOG00000032574,ENSRNOG00000019582	Scrib|Mthfd1l|
GO:0007052	mitotic spindle organization	biological_process	0.21012	1	2	237	79	20121	ENSRNOG00000056659,ENSRNOG00000012561	Mecp2|Arhgef10|
GO:0018108	peptidyl-tyrosine phosphorylation	biological_process	0.21023	1	5	237	295	20121	ENSRNOG00000020005,ENSRNOG00000011341,ENSRNOG00000034177,ENSRNOG00000020431,ENSRNOG00000009177	Map2k2|Rictor|Efna5|Matk|Fcer1a|
GO:0036120	cellular response to platelet-derived growth factor stimulus	biological_process	0.21066	1	1	237	22	20121	ENSRNOG00000048449	Itgb3|
GO:0060143	positive regulation of syncytium formation by plasma membrane fusion	biological_process	0.21071	1	1	237	23	20121	ENSRNOG00000012175	Nfatc2|
GO:0055114	oxidation-reduction process	biological_process	0.21084	1	13	237	960	20121	ENSRNOG00000011672,ENSRNOG00000021347,ENSRNOG00000056659,ENSRNOG00000004206,ENSRNOG00000028717,ENSRNOG00000048273,ENSRNOG00000013728,ENSRNOG00000043116,ENSRNOG00000021808,ENSRNOG00000019582,ENSRNOG00000000279,ENSRNOG00000010259,ENSRNOG00000001736	Tph1|Mthfd2l|Mecp2|Glrx5|Ndufb7|Apod|Polg2|RGD1308564|Tecr|Mthfd1l|Rtn4ip1|Esrrb|Bdh1|
GO:0071867	response to monoamine stimulus	biological_process	0.21085	1	1	237	22	20121	ENSRNOG00000017060	Ryr2|
GO:0071869	response to catecholamine stimulus	biological_process	0.21085	1	1	237	22	20121	ENSRNOG00000017060	Ryr2|
GO:0008344	adult locomotory behavior	biological_process	0.21094	1	2	237	80	20121	ENSRNOG00000056659,ENSRNOG00000012565	Mecp2|Cln8|
GO:1901021	positive regulation of calcium ion transmembrane transporter activity	biological_process	0.2118	1	1	237	22	20121	ENSRNOG00000017060	Ryr2|
GO:0050789	regulation of biological process	biological_process	0.21205	1	115	237	10665	20121	ENSRNOG00000020230,ENSRNOG00000015420,ENSRNOG00000018952,ENSRNOG00000028227,ENSRNOG00000030000,ENSRNOG00000009522,ENSRNOG00000005287,ENSRNOG00000019223,ENSRNOG00000008067,ENSRNOG00000036631,ENSRNOG00000020383,ENSRNOG00000054765,ENSRNOG00000042897,ENSRNOG00000060869,ENSRNOG00000004206,ENSRNOG00000011341,ENSRNOG00000004094,ENSRNOG00000028439,ENSRNOG00000002645,ENSRNOG00000002682,ENSRNOG00000025634,…	Pias4|Stxbp1|Sema3g|Pbrm1|Olr1264|Adra1a|Syne3|Atp5c1|Rcor1|Ptgdr2|Dapk3|Renbp|Nmrk2|Irak1|Glrx5|Rictor|Ptger1|Olr1667|Gemin5|Zfp692|Zfhx2|Chadl|Ep300|Eif6|Myl4|Sergef|Gtf2h1|AABR07026842.1|Tph1|Efna5|Puf60|Cdk9|Marveld3|Esrrb|Thap1|Jam2|LOC108350227|Ak1|Cxcl2|Cxcl3|Phlpp2|Dcp1b|Mtr|Akap12|Olr1266|Fam83h|Matk|Pabpn1|Olr1260|Pkn1|Cln8|Eng|Myh7|Fry|Nrbp2|Olr1583|Dnajb1|Sh2d3c|Cbx5|Itgb8|Jph4|AABR07…
GO:0009218	pyrimidine ribonucleotide metabolic process	biological_process	0.21207	1	1	237	22	20121	ENSRNOG00000003917	Uck2|
GO:0014044	Schwann cell development	biological_process	0.21218	1	1	237	22	20121	ENSRNOG00000012561	Arhgef10|
GO:0035510	DNA dealkylation	biological_process	0.21244	1	1	237	24	20121	ENSRNOG00000031349	AABR07026842.1|
GO:0016799	hydrolase activity, hydrolyzing N-glycosyl compounds	molecular_function	0.21254	1	1	237	23	20121	ENSRNOG00000036842	Smug1|
GO:0030137	COPI-coated vesicle	cellular_component	0.21257	1	1	237	22	20121	ENSRNOG00000036835	Copz1|
GO:0009072	aromatic amino acid family metabolic process	biological_process	0.21269	1	1	237	22	20121	ENSRNOG00000011672	Tph1|
GO:0031401	positive regulation of protein modification process	biological_process	0.21274	1	11	237	782	20121	ENSRNOG00000056659,ENSRNOG00000020230,ENSRNOG00000014462,ENSRNOG00000060869,ENSRNOG00000009177,ENSRNOG00000034177,ENSRNOG00000011341,ENSRNOG00000022586,ENSRNOG00000020005,ENSRNOG00000050190,ENSRNOG00000000190	Mecp2|Pias4|Fnta|Irak1|Fcer1a|Efna5|Rictor|Cdk9|Map2k2|Eng|Ep300|
GO:0006576	cellular biogenic amine metabolic process	biological_process	0.21276	1	2	237	81	20121	ENSRNOG00000011672,ENSRNOG00000056659	Tph1|Mecp2|
GO:0034708	methyltransferase complex	cellular_component	0.21278	1	2	237	80	20121	ENSRNOG00000036841,ENSRNOG00000051948	Cbx5|Hcfc1|
GO:0005604	basement membrane	cellular_component	0.21302	1	2	237	79	20121	ENSRNOG00000034177,ENSRNOG00000021437	Efna5|AABR07073181.1|
GO:0034358	plasma lipoprotein particle	cellular_component	0.21341	1	1	237	24	20121	ENSRNOG00000055531	Saa4|
GO:0048668	collateral sprouting	biological_process	0.21366	1	1	237	22	20121	ENSRNOG00000034177	Efna5|
GO:0000278	mitotic cell cycle	biological_process	0.21379	1	9	237	614	20121	ENSRNOG00000020005,ENSRNOG00000012561,ENSRNOG00000010259,ENSRNOG00000056956,ENSRNOG00000020383,ENSRNOG00000032574,ENSRNOG00000061474,ENSRNOG00000056659,ENSRNOG00000005904	Map2k2|Arhgef10|Esrrb|Thap1|Dapk3|Scrib|Ctdp1|Mecp2|Cdc27|
GO:0060606	tube closure	biological_process	0.21393	1	2	237	80	20121	ENSRNOG00000032574,ENSRNOG00000019582	Scrib|Mthfd1l|
GO:0090544	BAF-type complex	cellular_component	0.2141	1	1	237	22	20121	ENSRNOG00000028227	Pbrm1|
GO:2000147	positive regulation of cell motility	biological_process	0.21412	1	6	237	381	20121	ENSRNOG00000020005,ENSRNOG00000028043,ENSRNOG00000002792,ENSRNOG00000048449,ENSRNOG00000030264,ENSRNOG00000020383	Map2k2|Cxcl3|Cxcl2|Itgb3|Fam83h|Dapk3|
GO:0018212	peptidyl-tyrosine modification	biological_process	0.21417	1	5	237	297	20121	ENSRNOG00000009177,ENSRNOG00000034177,ENSRNOG00000020431,ENSRNOG00000011341,ENSRNOG00000020005	Fcer1a|Efna5|Matk|Rictor|Map2k2|
GO:0033116	endoplasmic reticulum-Golgi intermediate compartment membrane	cellular_component	0.21453	1	1	237	23	20121	ENSRNOG00000012565	Cln8|
GO:0009299	mRNA transcription	biological_process	0.21476	1	1	237	23	20121	ENSRNOG00000030680	Ddx5|
GO:0019200	carbohydrate kinase activity	molecular_function	0.21495	1	1	237	22	20121	ENSRNOG00000014628	Pomk|
GO:0030168	platelet activation	biological_process	0.21495	1	2	237	82	20121	ENSRNOG00000015420,ENSRNOG00000048449	Stxbp1|Itgb3|
GO:0016239	positive regulation of macroautophagy	biological_process	0.21511	1	1	237	22	20121	ENSRNOG00000003853	Scoc|
GO:0007257	activation of JUN kinase activity	biological_process	0.21544	1	1	237	22	20121	ENSRNOG00000009177	Fcer1a|
GO:0072330	monocarboxylic acid biosynthetic process	biological_process	0.21567	1	3	237	150	20121	ENSRNOG00000009177,ENSRNOG00000049497,ENSRNOG00000021808	Fcer1a|Eif6|Tecr|
GO:0021952	central nervous system projection neuron axonogenesis	biological_process	0.21577	1	1	237	22	20121	ENSRNOG00000009795	Nfib|
GO:0006476	protein deacetylation	biological_process	0.21591	1	2	237	81	20121	ENSRNOG00000008067,ENSRNOG00000014462	Rcor1|Fnta|
GO:0006541	glutamine metabolic process	biological_process	0.21604	1	1	237	22	20121	ENSRNOG00000056659	Mecp2|
GO:0060487	lung epithelial cell differentiation	biological_process	0.21628	1	1	237	23	20121	ENSRNOG00000009795	Nfib|
GO:0071621	granulocyte chemotaxis	biological_process	0.2163	1	2	237	85	20121	ENSRNOG00000002792,ENSRNOG00000028043	Cxcl2|Cxcl3|
GO:0009147	pyrimidine nucleoside triphosphate metabolic process	biological_process	0.21665	1	1	237	23	20121	ENSRNOG00000003917	Uck2|
GO:1901984	negative regulation of protein acetylation	biological_process	0.21722	1	1	237	23	20121	ENSRNOG00000056659	Mecp2|
GO:0000932	cytoplasmic mRNA processing body	cellular_component	0.21742	1	2	237	82	20121	ENSRNOG00000022586,ENSRNOG00000007340	Cdk9|Dcp1b|
GO:0006664	glycolipid metabolic process	biological_process	0.21763	1	2	237	83	20121	ENSRNOG00000046984,ENSRNOG00000006569	St6galnac6|Itgb8|
GO:0060142	regulation of syncytium formation by plasma membrane fusion	biological_process	0.21766	1	1	237	24	20121	ENSRNOG00000012175	Nfatc2|
[truncated: 1,972 more rows]
