# Supplementary material for: Comparative transcriptome analysis of transcripts of uncertain coding potential in septic myocardial depression
Source: BMC Cardiovasc Disord. 2021 Apr 8;21:166. doi: 10.1186/s12872-021-01973-z (PMC8028820; doi:10.1186/s12872-021-01973-z)
Supplement: Supplementary file 8 — Additional file 8. Table S7: Detailed information GO terms based on co-expression analysis. Table Note: CAD_item, the DE gene number in this GO term; CAD_list, all DE gene number of GO terms; Bg_item, total gene number of the specific GO term; Bg_list, total gene number of all GO terms. [file 12872_2021_1973_MOESM8_ESM.xls]

GO_accession	Description	Term_type	Over_represented_pValue	Corrected_pValue	CAD_item	CAD_list	Bg_item	Bg_list	Gene_names	Gene_description
GO:0010033	response to organic substance	biological_process	2.8203e-30	2.8338e-26	555	7161	2447	20121	ENSRNOG00000021817,ENSRNOG00000002723,ENSRNOG00000008098,ENSRNOG00000016509,ENSRNOG00000013170,ENSRNOG00000016818,ENSRNOG00000033235,ENSRNOG00000021273,ENSRNOG00000049893,ENSRNOG00000025430,ENSRNOG00000012273,ENSRNOG00000033134,ENSRNOG00000016299,ENSRNOG00000018364,ENSRNOG00000014504,ENSRNOG00000011175,ENSRNOG00000032240,ENSRNOG00000004100,ENSRNOG00000038881,ENSRNOG00000030124,ENSRNOG00000002128,…	Irak2|Sele|Lrrc4|Usp10|LOC100360218|Fgfr3|Relb|Crls1|LOC100910934|Ddx18|Dmtn|Mef2c|Klf4|Kat2a|Il1r1|Hnrnpa2b1|Gbp5|Trib1|Hcls1|Ptpn11|Ppat|Gpam|Rapgef1|Ncoa4|LOC103692716|Gch1|Rxra|Lyn|Cxcl12|Cpt1a|Adar|Gpihbp1|Rack1|Ccl2|Eif2b3|Zfp259|Il18|Endog|Pgf|Selenot|Med1|Shmt2|Bid|Ppargc1a|Il10|Cebpb|Cdip1|Ranbp2|Fkbp1a|Hcrtr1|Col3a1|Mbd4|Slc2a4|Tnfaip3|Peli1|Ubxn4|Ccl1|Hmgcr|Nfkb1|Fat4|Akirin2|Edn1|Cdc5…
GO:0034097	response to cytokine stimulus	biological_process	4.4126e-30	2.8338e-26	201	7161	621	20121	ENSRNOG00000020580,ENSRNOG00000031700,ENSRNOG00000000204,ENSRNOG00000014361,ENSRNOG00000038955,ENSRNOG00000014956,ENSRNOG00000033234,ENSRNOG00000006302,ENSRNOG00000018233,ENSRNOG00000019975,ENSRNOG00000019742,ENSRNOG00000017933,ENSRNOG00000026293,ENSRNOG00000028768,ENSRNOG00000002792,ENSRNOG00000013805,ENSRNOG00000015991,ENSRNOG00000015441,ENSRNOG00000058646,ENSRNOG00000019333,ENSRNOG00000007660,…	LOC500956|Map3k5|Syncrip|Edn1|MGC105567|Slc11a1|Ccrl2|Gclc|Gas6|Cdc5l|Stat3|Ccdc3|Jun|Gbp4|Cxcl2|Tnip2|Npr2|Il4r|Zfp36l1|Hipk1|Fntb|Slc26a6|Stat1|Tnfrsf11b|Ccl9|Rabgef1|Zfp36|Ptprn|Ccl19|Mbp|F2rl1|LOC497963|Traf3|Il6|Ebi3|Egr1|Cdk9|Aff3|Ackr3|Sox9|RGD1309362|Irak3|Camp|Cd40|Gbp2|Ripk1|Xbp1|Fosl1|Ifi47|Csf3|Sbno2|Hamp|Isg15|Hsp90ab1|Ccr7|Sparc|Col1a1|Skil|Timp1|Vcam1|Il17ra|Chuk|Nfe2l2|Osmr|Ifngr1…
GO:0070887	cellular response to chemical stimulus	biological_process	4.6383e-30	2.8338e-26	501	7161	2067	20121	ENSRNOG00000020532,ENSRNOG00000048315,ENSRNOG00000010708,ENSRNOG00000020451,ENSRNOG00000014903,ENSRNOG00000011668,ENSRNOG00000007331,ENSRNOG00000012536,ENSRNOG00000010370,ENSRNOG00000047756,ENSRNOG00000019688,ENSRNOG00000022256,ENSRNOG00000015898,ENSRNOG00000023778,ENSRNOG00000009066,ENSRNOG00000002969,ENSRNOG00000059968,ENSRNOG00000009694,ENSRNOG00000013634,ENSRNOG00000008479,ENSRNOG00000002568,…	Kcnq1|Eif2ak2|Gata4|Cd81|Zfyve27|Nfil3|Rragd|Sgms1|Tnip1|Mef2a|Diaph1|Cxcl10|Fer|Gcnt2|Thra|Itpkb|Jak2|Bmp4|Myd88|Slc8a1|Socs1|Cox4i2|Cav3|Nmi|Appl1|Gli2|Trim72|Hyal1|Rac2|Larp1|Ppbp|Grb14|Rock2|Lmo2|Ncf1|Ldlrad4|Chp2|Srf|Myc|Msn|Plscr4|Myo1c|Nrip1|Htra2|Dnmt3a|Rarg|Kcnj11|Irf1|Cdk19|Irf8|Actr3|Ryr2|Mmrn2|Stk11|Il1rap|Serpine1|Sirt1|Klrk1|Nos3|Il11ra1|Rarb|Arpc3|Fus|Col6a1|Ciita|Dstyk|Kcnb1|Ackr4…
GO:0071310	cellular response to organic substance	biological_process	3.3303e-28	1.526e-24	423	7161	1688	20121	ENSRNOG00000057443,ENSRNOG00000010278,ENSRNOG00000004517,ENSRNOG00000002520,ENSRNOG00000018003,ENSRNOG00000016885,ENSRNOG00000005639,ENSRNOG00000058388,ENSRNOG00000054524,ENSRNOG00000019587,ENSRNOG00000017354,ENSRNOG00000008336,ENSRNOG00000007051,ENSRNOG00000014124,ENSRNOG00000014779,ENSRNOG00000020102,ENSRNOG00000003745,ENSRNOG00000038960,ENSRNOG00000008423,ENSRNOG00000021025,ENSRNOG00000011946,…	LOC497963|Il6|Igf1|Litaf|F2rl1|Klf6|Ar|Zfp36|Tnip3|Ptprn|Zyx|Tnfrsf11b|Rraga|Nod2|Pdcd4|Sirt2|Atf3|RGD1309362|Gpr22|Ppp2r5b|Ptn|Sox9|Tnc|Sh3bp4|Cdk9|Rap1a|Cdc5l|Cd180|Ccrl2|Ipo5|Osbpl8|Adgra2|Adam17|Syncrip|Edn1|Adcy6|Stat1|Hspb1|Ran|Npr2|Il4r|Wdr6|Creb3l1|Cxcl2|Ccdc3|Slc29a1|Kdm1a|Dusp6|Slc16a1|Cyfip1|LOC102555392|Eef2k|Rpe65|Ptgs2|Pdgfc|Prkra|Dab2ip|Pdgfa|Slc27a1|Mtus1|Cux2|Ptpn12|Sox6|Vasn|Tnf…
GO:0048518	positive regulation of biological process	biological_process	1.8364e-26	6.7319e-23	903	7161	4473	20121	ENSRNOG00000007564,ENSRNOG00000008180,ENSRNOG00000024907,ENSRNOG00000030328,ENSRNOG00000014254,ENSRNOG00000013589,ENSRNOG00000002167,ENSRNOG00000020744,ENSRNOG00000015346,ENSRNOG00000048061,ENSRNOG00000012645,ENSRNOG00000021855,ENSRNOG00000042838,ENSRNOG00000007475,ENSRNOG00000054999,ENSRNOG00000013280,ENSRNOG00000008703,ENSRNOG00000030124,ENSRNOG00000038881,ENSRNOG00000021318,ENSRNOG00000014316,…	Evc|Lyn|Tnrc6b|Fam98a|Cpt1a|Cxcl12|Dmp1|Adar|Obsl1|Brcc3|Mecom|Kcp|Junb|Gpihbp1|Hilpda|Olfm4|Rnps1|Ptpn11|Hcls1|Epas1|Rapgef1|Gpam|Peli2|Rxra|Gch1|LOC103692716|Relb|Csrnp1|Pla2g2a|Mef2c|Klf4|Kat2a|Rhoc|Dmtn|Synpo|Ntn1|Gbp5|Trib1|Il1r1|Gpd1l|Irak2|Sele|Srsf1|Cnst|Pdcd2|Fgfr3|Maff|LOC100360218|Tbl1xr1|Slc38a3|Peli1|Tnfaip3|Prok2|Gmfb|C2|Plpp3|LOC100910270|Ccl1|Nfkb1|Hmgcr|Ranbp2|Ppargc1a|Il10|Tmed4…
GO:0005515	protein binding	molecular_function	9.6398e-26	2.7522e-22	1144	7161	5960	20121	ENSRNOG00000015134,ENSRNOG00000011631,ENSRNOG00000006966,ENSRNOG00000014434,ENSRNOG00000021200,ENSRNOG00000001783,ENSRNOG00000004909,ENSRNOG00000004621,ENSRNOG00000000571,ENSRNOG00000051440,ENSRNOG00000011945,ENSRNOG00000014117,ENSRNOG00000017857,ENSRNOG00000002525,ENSRNOG00000056297,ENSRNOG00000017441,ENSRNOG00000010695,ENSRNOG00000009754,ENSRNOG00000013135,ENSRNOG00000015029,ENSRNOG00000002292,…	Map3k12|Fst|Nfia|Chd1|Hfe2|Tra2b|Cnot2|Rtn4|Psap|Ppp1r12b|Cyfip1|Hmox1|LOC108348250|Ptgs2|Fmnl3|Tpm3|Pdgfc|Nampt|Ptpn12|Dbt|Hnrnpd|Fam189b|Trim63|Mknk2|Osmr|Grina|Zmynd15|Il17ra|Tgoln2|Sorbs3|Nr0b2|Phactr2|Abcc9|Mitd1|Tcaf1|Hamp|Ube2v2|Pde4b|Tcf15|Nexn|Capn2|Pfkp|Pfkfb2|Zfp746|Rapgef4|Ptn|Sox9|Sema4d|Rnf8|Snx5|Sh3bp4|Tnc|Ar|Mbp|Ptpru|Tlr2|Tnip3|Fign|Hltf|Cep68|Selp|Stat1|Fntb|Il4r|Cxcl2|Fcgrt|Zfp…
GO:0005488	binding	molecular_function	1.0511e-25	2.7522e-22	1930	7161	11766	20121	ENSRNOG00000021168,ENSRNOG00000017146,ENSRNOG00000019363,ENSRNOG00000002051,ENSRNOG00000004616,ENSRNOG00000030404,ENSRNOG00000027008,ENSRNOG00000061429,ENSRNOG00000008482,ENSRNOG00000023910,ENSRNOG00000019195,ENSRNOG00000013965,ENSRNOG00000008759,ENSRNOG00000011714,ENSRNOG00000007849,ENSRNOG00000052070,ENSRNOG00000003424,ENSRNOG00000000913,ENSRNOG00000016486,ENSRNOG00000029235,ENSRNOG00000033065,…	Anp32e|Nfatc1|Fam212a|Synj1|Npm1|Arrb1|Igtp|Rph3al|Rbms1|Man2b1|Polh|Noc3l|Csf3r|Sat2|Zmat5|Aldh1a3|Elac2|Gusb|Nop58|Sfmbt2|Rad50|Tcp1|Rpf2|Rrp7a|Eif4g2|Susd2|Gucy1a3|Tie1|Ntrk2|Nfe2|Dusp2|Pcdh20|Zbed4|Ccl7|Oat|Aif1l|Fgf23|Cyb5r3|Tcea1|Ppp4r2|Ldb3|Kif1a|Kcnt2|Usp16|Tfeb|Cp|Atf1|Nuak2|Pde11a|Trpc6|Spi1|Lama2|LOC100909441|Nup54|Ccdc91|Lims2|Zfp763|Scamp2|Snrnp35|Rad21|Cst3|Cenpa|Adamts1|Prpf38a|Ril…
GO:0048522	positive regulation of cellular process	biological_process	1.7392e-25	3.9847e-22	825	7161	4040	20121	ENSRNOG00000001829,ENSRNOG00000031656,ENSRNOG00000010048,ENSRNOG00000021029,ENSRNOG00000000012,ENSRNOG00000012561,ENSRNOG00000018903,ENSRNOG00000008652,ENSRNOG00000002292,ENSRNOG00000052357,ENSRNOG00000011153,ENSRNOG00000001548,ENSRNOG00000018484,ENSRNOG00000012799,ENSRNOG00000033192,ENSRNOG00000000474,ENSRNOG00000008416,ENSRNOG00000008829,ENSRNOG00000007229,ENSRNOG00000023126,ENSRNOG00000010665,…	Ube2v2|Ccnh|Dctn1|Hamp|Tcf15|Arhgef10|Pik3r1|Phip|Hnrnpd|Fosl2|Il17ra|Nfe2l2|Plk3|Prkaa1|Osmr|Rgl2|Gimap5|Sorbs3|Nr0b2|Rxfp3|Ccr7|Ruvbl2|Hmox1|Zfp593|Pafah1b2|Cyfip1|Ptgs2|Srpk1|Pdgfc|Nampt|Prkra|Dab2ip|Ccpg1|Pdgfa|Ddx39b|Nfia|Chd1|Adra2b|Map3k12|Hfe2|Dhx33|Zfp423|Rtn4|Psap|Phf1|Tra2b|Unc13b|Fam49b|Cdc5l|Fam129a|Osbpl8|Adgra2|Usp2|Cct8|Tgm2|Ssbp3|Nprl2|Edn1|Akirin2|Camkk2|Fntb|Stat1|Hspb1|Selp|Il…
GO:0043227	membrane-bounded organelle	cellular_component	9.5041e-24	1.9356e-20	1786	7161	10186	20121	ENSRNOG00000022980,ENSRNOG00000001783,ENSRNOG00000004909,ENSRNOG00000059765,ENSRNOG00000004621,ENSRNOG00000000571,ENSRNOG00000013938,ENSRNOG00000014658,ENSRNOG00000010210,ENSRNOG00000023463,ENSRNOG00000007415,ENSRNOG00000006966,ENSRNOG00000014434,ENSRNOG00000024636,ENSRNOG00000008174,ENSRNOG00000015029,ENSRNOG00000047427,ENSRNOG00000009754,ENSRNOG00000010695,ENSRNOG00000000511,ENSRNOG00000002525,…	Sdhd|Tra2b|Cnot2|Asic1|Rtn4|Psap|Tshz3|Zfp423|Slc7a11|Parp9|Ptgs1|Nfia|Chd1|Gpr85|Appl2|Dbt|Cdan1|Nampt|Pdgfc|Srpk1|Ptgs2|Fmnl3|Tpm3|Nup50|Cyfip1|Slc3a2|Hmox1|Parp10|Nr0b2|Sorbs3|Hpd|Zmynd15|Grina|Ubac1|Manba|Tgoln2|Rbm34|Mknk2|Hnrnpd|Trim63|Slc1a5|B4galt5|Nol9|Gbp2|Capn2|Pde4b|Mitd1|Nip7|Mbd1|Ccnh|Srrm4|Ube2v2|Snx5|Sh3bp4|Ehd3|Pdlim1|Ptn|Sox9|Srpk2|Rnf8|Eci1|RGD1309362|Pfkp|Mrgprf|Hltf|Ssb|Fign|…
GO:0005730	nucleolus	cellular_component	1.4642e-23	2.6838e-20	221	7161	754	20121	ENSRNOG00000054561,ENSRNOG00000010161,ENSRNOG00000020102,ENSRNOG00000015491,ENSRNOG00000005012,ENSRNOG00000004967,ENSRNOG00000003599,ENSRNOG00000048495,ENSRNOG00000003745,ENSRNOG00000049497,ENSRNOG00000018453,ENSRNOG00000010209,ENSRNOG00000010601,ENSRNOG00000005984,ENSRNOG00000037478,ENSRNOG00000002778,ENSRNOG00000005350,ENSRNOG00000010126,ENSRNOG00000004777,ENSRNOG00000012495,ENSRNOG00000017505,…	Isg20|Myo10|Sirt2|Rcl1|Utp14a|Snrpb2|Utp3|Rrp12|Atf3|Eif6|Nop2|Nol12|Srpk2|Etv6|Noc4l|Aatf|Pwp1|RGD1307704|Esf1|Podxl|Npepo|Polr1e|Rrp1|Txnrd1|Pa2g4|Ddx10|Urb1|Trib3|Pim1|Mxi1|Dcaf1|Gnl3|Wdr43|Kat5|Zfp207|Top1|Suz12|Trim27|Rpf1|Ttc3|Kat6a|Rbl2|Slc30a5|Trmt10a|Camta1|Rrp9|Gnl2|Ddx21|Mettl1|Imp3|Chd1|Ddx39b|Dock4|Rnf213|Wdr12|AABR07037356.1|Mob2|Dhx33|Sdad1|Rbm3|Pop1|Exosc3|Imp4|Noc2l|Atm|Esrra|Med…
GO:0048519	negative regulation of biological process	biological_process	5.649e-23	9.4128e-20	766	7161	3734	20121	ENSRNOG00000018484,ENSRNOG00000001548,ENSRNOG00000012799,ENSRNOG00000019477,ENSRNOG00000018353,ENSRNOG00000029941,ENSRNOG00000008652,ENSRNOG00000016543,ENSRNOG00000002292,ENSRNOG00000004917,ENSRNOG00000000474,ENSRNOG00000008829,ENSRNOG00000008416,ENSRNOG00000007229,ENSRNOG00000001829,ENSRNOG00000024104,ENSRNOG00000017911,ENSRNOG00000021029,ENSRNOG00000014243,ENSRNOG00000018903,ENSRNOG00000003590,…	Plk3|Nfe2l2|Prkaa1|Zmynd15|Rad17|Grina|Phip|Trim63|Hnrnpd|Rasal2|Rgl2|Sorbs3|Gimap5|Nr0b2|Ube2v2|Mbd1|Tcaf1|Hamp|Pear1|Pik3r1|Tom1l2|Kank2|Cdh5|Nes|Pcdh17|Hfe2|Zfp423|Tshz3|Fst|Ddx39b|Vasn|Map3k12|Ptges|Sigirr|Parp9|Rtn4|Cnot2|Phf1|Asic1|Ptgs2|Srpk1|Hmox1|Uchl1|Cdan1|Prkra|Dab2ip|Pdgfa|Csnk2a2|Il4r|Mmp9|Fntb|Hspb1|Wdr76|Mcoln1|Rnf125|Ccdc3|Zfp366|Suz12|Mxi1|Itm2a|Osbpl8|Fhl2|Aars|Adgra2|Cdc5l|Fam…
GO:0043226	organelle	cellular_component	3.149e-22	4.8098e-19	1902	7161	11337	20121	ENSRNOG00000007370,ENSRNOG00000023079,ENSRNOG00000006980,ENSRNOG00000027724,ENSRNOG00000009919,ENSRNOG00000027360,ENSRNOG00000010252,ENSRNOG00000004678,ENSRNOG00000017787,ENSRNOG00000018488,ENSRNOG00000023753,ENSRNOG00000013956,ENSRNOG00000000513,ENSRNOG00000017724,ENSRNOG00000008300,ENSRNOG00000012183,ENSRNOG00000011135,ENSRNOG00000022485,ENSRNOG00000016560,ENSRNOG00000047045,ENSRNOG00000004249,…	Rnf144a|Nras|Vcpip1|Plekhf1|Acod1|Srsf7|Hexa|Itln1|Ripk1|Cd40|Afdn|Rnf38|Mapk14|Sf3b3|Zbtb8a|Glrx|Gtf2b|Chuk|Card19|Sdhaf1|Tlr7|Baz2b|Ap1ar|Tiparp|Neil1|Nlrc5|Wapl|Zfp689|Rnf111|Smox|Msr1|Usp36|Skil|Meox2|Plekhg1|Diexf|Ctnnbip1|Qsox1|Abca8a|Nek6|Rest|Nob1|Efhd1|Chst1|Rbm3|AABR07037356.1|Perm1|Nfkb2|Cap1|Cebpg|Epc2|Dgkz|Alyref|Fgfr1op|Ch25h|Mapk6|LOC100361457|Lynx1|Gnptab|Pop1|Kif26a|Slc11a1|Ctsz|…
GO:1901701	cellular response to oxygen-containing compound	biological_process	1.3089e-21	1.8455e-18	233	7161	832	20121	ENSRNOG00000054757,ENSRNOG00000000695,ENSRNOG00000014079,ENSRNOG00000058646,ENSRNOG00000048915,ENSRNOG00000020185,ENSRNOG00000058111,ENSRNOG00000017539,ENSRNOG00000015911,ENSRNOG00000002792,ENSRNOG00000015813,ENSRNOG00000054420,ENSRNOG00000007319,ENSRNOG00000013805,ENSRNOG00000000529,ENSRNOG00000017808,ENSRNOG00000022372,ENSRNOG00000061012,ENSRNOG00000019742,ENSRNOG00000026293,ENSRNOG00000019752,…	Adcy6|Ssh1|Stat1|Zfp36l1|Twf2|Wdr6|Itga2|Mmp9|Lrp5|Cxcl2|Ubr2|Vdr|Trib3|Tnip2|Pim1|Klf15|Kdm1a|Kat5|Stat3|Jun|Slc29a1|Cd180|Gas6|Ppp3ca|Ipo5|Osbpl8|Gclc|Pdxp|Edn1|Map3k5|Rangap1|Gucy1b3|Sirt2|Camp|Cbx8|Pdcd4|Trpm2|Sox9|Ptn|Kdm6b|Rap1a|Sh3bp4|Ptafr|Tnc|Igf1|LOC497963|Il6|Ar|Klf6|Abcb1a|Ppargc1b|Litaf|Nfkbib|Ptprn|Zfp36|Tnip3|Tlr2|Nod2|Rraga|Phip|Ep300|Hnrnpd|Prkaa1|Socs3|Zc3h12a|Fdx1|Chuk|Nfe2l2|O…
GO:1901700	response to oxygen-containing compound	biological_process	3.69e-21	4.831e-18	339	7161	1401	20121	ENSRNOG00000016448,ENSRNOG00000011945,ENSRNOG00000014117,ENSRNOG00000009582,ENSRNOG00000002525,ENSRNOG00000002776,ENSRNOG00000001312,ENSRNOG00000055226,ENSRNOG00000021264,ENSRNOG00000010695,ENSRNOG00000000302,ENSRNOG00000018170,ENSRNOG00000010748,ENSRNOG00000021569,ENSRNOG00000006320,ENSRNOG00000060237,ENSRNOG00000001783,ENSRNOG00000010849,ENSRNOG00000026647,ENSRNOG00000004305,ENSRNOG00000019113,…	Eef2k|Cyfip1|Hmox1|Rpe65|Ptgs2|Sell|Pdgfa|Dab2ip|Pcna|Pdgfc|Sesn1|Slc27a1|Mtus1|Tiam1|Ptges|Inhbb|Tra2b|Adprhl2|Cxcl16|Abl2|Hnrnpk|Pla2g5|Unc13b|Naip6|Hamp|Fmo1|Map4k4|Mbd1|Abca1|Kank2|Pde4b|Tesc|Pik3r1|Capn2|Gbp2|Fgf10|Stx2|Hnrnpd|Ep300|Phip|Socs3|Prkaa1|Nfe2l2|Plk3|Fdx1|Aldh3a1|Timp1|Nr0b2|H6pd|Olr59|Col1a1|Ruvbl2|Sparc|Ccr7|Igf1|Il6|Cnp|LOC497963|Klf6|Ar|Litaf|Gcnt1|Mbp|Ptprn|Tlr2|Tnip3|Zfp36|…
GO:0048583	regulation of response to stimulus	biological_process	1.071e-20	1.3087e-17	603	7161	2873	20121	ENSRNOG00000058111,ENSRNOG00000002618,ENSRNOG00000007628,ENSRNOG00000004766,ENSRNOG00000008620,ENSRNOG00000026293,ENSRNOG00000019742,ENSRNOG00000001979,ENSRNOG00000001195,ENSRNOG00000039754,ENSRNOG00000015911,ENSRNOG00000017285,ENSRNOG00000011007,ENSRNOG00000018770,ENSRNOG00000008587,ENSRNOG00000006079,ENSRNOG00000009882,ENSRNOG00000004276,ENSRNOG00000033697,ENSRNOG00000016038,ENSRNOG00000031700,…	Itga2|Ivns1abp|Ptp4a3|Glis2|Smad3|Jun|Stat3|Rcan1|Trpv4|Rab7b|Lrp5|Tab1|Ube2o|Pmaip1|Tek|Psd4|Ppp3ca|Itga3|Casp4|Mgmt|Map3k5|Arhgef25|Synj2bp|Irak3|Bcar1|Cxcl17|Lgr6|Gdpd5|C4bpb|Mtpn|Ptafr|Ppp1r15a|Ackr3|S100a9|Egr1|Numb|Traf3|RT1-M3-1|Jam3|Acvrl1|Ccl9|Plk2|Slc39a10|Fgf1|Zc3h12a|Heyl|Enpp4|Cby1|Nr2c1|Spry1|Akap12|Il6st|Tnfaip6|Nup62|Dbh|Itgb1|Hgs|Sbno2|Wac|Gadd45a|Hipk4|Nfam1|Aoc3|Dnm1|Tril|Strn3…
GO:0071345	cellular response to cytokine stimulus	biological_process	1.1553e-20	1.3234e-17	156	7161	515	20121	ENSRNOG00000017453,ENSRNOG00000031081,ENSRNOG00000022242,ENSRNOG00000030888,ENSRNOG00000020660,ENSRNOG00000013589,ENSRNOG00000020744,ENSRNOG00000020578,ENSRNOG00000027839,ENSRNOG00000018659,ENSRNOG00000016575,ENSRNOG00000028043,ENSRNOG00000002659,ENSRNOG00000011478,ENSRNOG00000016326,ENSRNOG00000038881,ENSRNOG00000020679,ENSRNOG00000019456,ENSRNOG00000032240,ENSRNOG00000033984,ENSRNOG00000013820,…	Ptpn2|Stat2|Cxcl9|Rela|Cfl1|Cxcl12|Adar|Ceacam1|Ptk2b|Csf1|Tnfrsf1b|Cxcl3|Ciita|Ackr4|Cx3cl1|Hcls1|Icam1|Kars|Gbp5|Ifnlr1|Tnfrsf14|Il1r1|Il2rg|Kat2a|Aif1|Sphk1|Traf2|Ripk2|Ifit3|Il1b|Plscr1|LOC100910934|LOC100360218|Hspa5|Mavs|Usp10|Tnfrsf1a|Csf2rb|Lrrc4|Jak1|Il13ra2|Casp1|Irak2|Nfkb1|Hyal1|Birc2|Ppbp|Ccl1|Nmi|Igtp|Lrrc4b|Slc2a4|Lims1|Fer|Myd88|Jak2|Socs1|Fkbp1a|Csf3r|Sgms1|Cdip1|Nfil3|Ppargc1a|C…
GO:0044424	intracellular part	cellular_component	6.2981e-20	6.7905e-17	1993	7161	12107	20121	ENSRNOG00000008482,ENSRNOG00000061429,ENSRNOG00000010068,ENSRNOG00000013965,ENSRNOG00000023910,ENSRNOG00000019195,ENSRNOG00000021168,ENSRNOG00000053234,ENSRNOG00000027008,ENSRNOG00000004616,ENSRNOG00000030404,ENSRNOG00000002051,ENSRNOG00000019363,ENSRNOG00000017146,ENSRNOG00000011994,ENSRNOG00000049471,ENSRNOG00000016486,ENSRNOG00000023021,ENSRNOG00000025415,ENSRNOG00000050214,ENSRNOG00000018792,…	Rbms1|Rph3al|Plpp7|Noc3l|Man2b1|Polh|Anp32e|Cnot3|Igtp|Npm1|Arrb1|Synj1|Fam212a|Nfatc1|Perp|Steap3|Nop58|Msl2|Mettl11b|Amt|Tekt4|Gusb|Elac2|Aldh1a3|Zmat5|Psmb9|Gucy1a3|Klhl4|Dusp2|Nfe2|Dip2b|Ntrk2|Rad50|Mustn1|Sfmbt2|Gls|Rrp7a|Rpf2|Zdhhc13|Nfkbiz|Tcp1|Atf1|Cp|Usp16|LOC100909441|Spi1|Trpc6|Pde11a|Nuak2|Aif1l|Adgrf5|Iqsec1|Oat|Zbed4|Kif1a|Tcea1|Ppp4r2|Ldb3|Cyb5r3|Dbnl|Nr3c2|Rilpl1|Klhl31|Prpf38a|Ad…
GO:0031981	nuclear lumen	cellular_component	7.1433e-20	7.2739e-17	641	7161	3039	20121	ENSRNOG00000014287,ENSRNOG00000025025,ENSRNOG00000018067,ENSRNOG00000017869,ENSRNOG00000010921,ENSRNOG00000023360,ENSRNOG00000059474,ENSRNOG00000014723,ENSRNOG00000048708,ENSRNOG00000004072,ENSRNOG00000059207,ENSRNOG00000014722,ENSRNOG00000004500,ENSRNOG00000003712,ENSRNOG00000018232,ENSRNOG00000002312,ENSRNOG00000000112,ENSRNOG00000016879,ENSRNOG00000026853,ENSRNOG00000013121,ENSRNOG00000005434,…	Stk11|Dnttip2|Smn1|Irf8|Taf1d|Fus|Mob1a|Cbfa2t3|Exosc1|Myo1c|Oas3|Raph1|Myc|Ppp4r3b|Srf|Atp10d|Champ1|Ldlrad4|Urb2|Mier3|Sptbn1|Nifk|Dnmt3a|Nrip1|Cdc14b|Tgs1|Gli2|Appl1|Xrcc1|Nmi|Cenpj|Lmo2|Anks1a|Wtap|Cd3eap|Wdr36|Ddx49|Pdcd11|Nasp|Gata4|Utp15|Pwwp2b|Rbm24|Stk39|Myo6|Mphosph10|Mafk|Nfyc|Zfpm2|Tacc2|Zfpm1|Supt20h|Nfx1|Cand1|Fer|Krr1|Ski|Tut1|Nup205|Plscr1|Nop56|Ciapin1|Anxa1|Prkaa2|Sh3d19|LOC1025…
GO:0009611	response to wounding	biological_process	8.2792e-20	7.6095e-17	225	7161	845	20121	ENSRNOG00000028043,ENSRNOG00000002659,ENSRNOG00000050997,ENSRNOG00000016326,ENSRNOG00000020679,ENSRNOG00000019456,ENSRNOG00000018659,ENSRNOG00000007457,ENSRNOG00000061818,ENSRNOG00000016575,ENSRNOG00000014508,ENSRNOG00000005195,ENSRNOG00000020578,ENSRNOG00000008180,ENSRNOG00000017453,ENSRNOG00000010756,ENSRNOG00000000837,ENSRNOG00000022242,ENSRNOG00000030888,ENSRNOG00000011745,ENSRNOG00000002723,…	Cxcl3|Ciita|Ifrd1|Cx3cl1|Icam1|Kars|Csf1|Serping1|Wnt1|Tnfrsf1b|Mgll|Cst3|Ceacam1|Lyn|Ptpn2|Tp53|LOC103694380|Cxcl9|Rela|Psma1|Sele|Fzd6|Jaml|Cd9|Casp1|Il23a|Irak2|Sema7a|Arf4|Tnfrsf1a|Bst1|Fcer1g|Ripk2|Map2k1|Il1b|Plscr1|Relb|Gbp5|Tnfrsf14|Il1r1|Bcl6b|Anxa1|Klf4|Dmtn|Rhoc|Aif1|Sphk1|Slpi|Sgms1|Tnip1|Il10|Ywhaz|Cxcl10|Entpd2|Myd88|Jak2|Cav3|Stk39|Col3a1|Tnfaip3|Cd14|Sgca|Mcam|Trim72|Nfkb1|Fermt3|…
GO:0048523	negative regulation of cellular process	biological_process	8.3032e-20	7.6095e-17	694	7161	3403	20121	ENSRNOG00000043416,ENSRNOG00000055049,ENSRNOG00000017702,ENSRNOG00000024899,ENSRNOG00000020150,ENSRNOG00000021463,ENSRNOG00000004395,ENSRNOG00000002393,ENSRNOG00000016334,ENSRNOG00000000307,ENSRNOG00000016023,ENSRNOG00000002389,ENSRNOG00000057058,ENSRNOG00000009419,ENSRNOG00000010889,ENSRNOG00000002652,ENSRNOG00000011278,ENSRNOG00000008292,ENSRNOG00000021392,ENSRNOG00000060335,ENSRNOG00000017123,…	Bcl3|Aldh1a2|Gpld1|Cxcl13|Il18bp|Ppara|Fbxw11|Eprs|Ptbp3|Mical1|Kank1|Morf4l2|Cd300a|Ptprg|Fbxw7|Rap1gap2|Stk3|Hif1a|Noc2l|Strn3|B2m|Adora2a|Cd44|Kcnh2|Atr|Txn1|Fosl1|Angptl4|Xbp1|Dnm1|Wac|Sbno2|Gadd45a|Fcgr2b|Isg15|Atp7a|Rbpj|Nup62|Rcor2|Itgb1|Hgs|Heyl|Zc3h12a|Cby1|Nr2c1|Esrrb|Spry1|LOC102547059|Atxn2|Ccl9|Plk2|Tmod1|Slc39a10|Vps4b|Egr1|Ppp1r15b|Numb|Has1|Acvrl1|Podxl|Mtpn|Mzf1|Ppp1r15a|Ackr3|Mx…
GO:0044428	nuclear part	cellular_component	1.3289e-19	1.1598e-16	704	7161	3412	20121	ENSRNOG00000001682,ENSRNOG00000009522,ENSRNOG00000012153,ENSRNOG00000025174,ENSRNOG00000046955,ENSRNOG00000055917,ENSRNOG00000031789,ENSRNOG00000029570,ENSRNOG00000025185,ENSRNOG00000004300,ENSRNOG00000016496,ENSRNOG00000019333,ENSRNOG00000017801,ENSRNOG00000017397,ENSRNOG00000013841,ENSRNOG00000028461,ENSRNOG00000013794,ENSRNOG00000054420,ENSRNOG00000007319,ENSRNOG00000061012,ENSRNOG00000018988,…	Ttc3|Adra1a|Rbl2|Kat6a|Cbx6|Trim27|Rangap1|Fam222b|Nup188|Gtf2a1|Ctsc|Hipk1|Atf4|Upf3a|Dcaf1|Gnl3|Rbp1|Vdr|Trib3|Kat5|Ing5|Zcchc6|RGD1307704|Ahctf1|Cul4b|Nucb2|Pfkfb3|Ppargc1b|Abcb1a|Pik3c2b|Slx1b|Tox4|LOC100302465|Gpkow|Cbx8|Rcl1|Utp14a|Cdc14a|Rogdi|Rrp12|Snrpb2|Gpc1|Aff3|Nop2|Eif6|Nol12|Olr1|Eif5a|Crebbp|Srsf7|Mapk14|Sf3b3|Got1|Gtf2b|Smad1|Rsl24d1|Afdn|Rnf38|Neil1|Stx6|Chuk|Arid1a|Larp7|Rad23b|…
GO:0002376	immune system process	biological_process	1.9875e-19	1.6559e-16	400	7161	1947	20121	ENSRNOG00000005606,ENSRNOG00000009867,ENSRNOG00000047247,ENSRNOG00000008106,ENSRNOG00000000768,ENSRNOG00000033389,ENSRNOG00000003587,ENSRNOG00000029191,ENSRNOG00000007159,ENSRNOG00000005731,ENSRNOG00000022859,ENSRNOG00000011154,ENSRNOG00000028353,ENSRNOG00000014294,ENSRNOG00000000239,ENSRNOG00000050500,ENSRNOG00000012172,ENSRNOG00000009848,ENSRNOG00000009824,ENSRNOG00000005650,ENSRNOG00000014666,…	Med1|Tgfb3|Ptprs|Shmt2|Ubd|Susd2|Vegfd|LOC685067|Ccl2|Birc3|Trem1|Adgrf5|Sox13|Ptpn6|Ccl7|Tob2|Spi1|Il18|Irf2|Pgf|Tfeb|Sh2b2|Tap1|Peli1|Tnfaip3|C2|March1|Cd14|Psmb10|Hras|Birc2|Ctnnb1|Psmb8|Siae|Ccl1|Lgr4|Fkbp1a|Csf3r|Il10|Cebpb|Ywhaz|Dock1|Col3a1|Ripk2|Relb|Gbp5|Trib1|RT1-S3|Pawr|Tnfrsf14|Il1r1|Mef2c|Klf4|Dmtn|Aif1|Sele|Chd2|Jaml|Irak2|Pdcd2|Sema7a|Kcnj8|LOC100360218|Oasl|Rab32|Adar|Cxcl12|Lyn|C…
GO:0035556	intracellular signal transduction	biological_process	2.5015e-19	1.9935e-16	463	7161	2046	20121	ENSRNOG00000008098,ENSRNOG00000005608,ENSRNOG00000016509,ENSRNOG00000012623,ENSRNOG00000059491,ENSRNOG00000007687,ENSRNOG00000016818,ENSRNOG00000026455,ENSRNOG00000021817,ENSRNOG00000029535,ENSRNOG00000027990,ENSRNOG00000012630,ENSRNOG00000012273,ENSRNOG00000000853,ENSRNOG00000015236,ENSRNOG00000033134,ENSRNOG00000016299,ENSRNOG00000003435,ENSRNOG00000023799,ENSRNOG00000014549,ENSRNOG00000004100,…	Lrrc4|Tead4|Usp10|Arf4|Fgd4|Sema7a|Fgfr3|Gpd1l|Irak2|Nrbp2|Crip1|Rhoc|Dmtn|Aif1|Mybbp1a|Mef2c|Klf4|Mcf2|Pak1ip1|Arhgef26|Trib1|Relb|Rhot2|Mfhas1|Ripk2|Pla2g2a|Chn1|Peli2|Arhgap20|Rapgef1|Csf1|Kl|Ptpn11|Hcls1|Ptpn1|Socs2|Cdon|Yap1|Mecom|Dbnl|Cxcl9|Bop1|LOC103694380|Cdc42bpa|Lyn|Riok3|Ceacam1|Tifa|Cxcl12|Sh2b2|Nuak2|Il18|Ptpn6|Ccl7|Wnk2|Iqsec1|Fgf23|Ccl2|Cspg4|Ubd|Gucy1a3|Rhoj|Ntrk2|Spry2|Rnf149|Du…
GO:0019222	regulation of metabolic process	biological_process	3.6736e-19	2.8056e-16	1043	7161	5621	20121	ENSRNOG00000009152,ENSRNOG00000012692,ENSRNOG00000008182,ENSRNOG00000013851,ENSRNOG00000005330,ENSRNOG00000016478,ENSRNOG00000023541,ENSRNOG00000002585,ENSRNOG00000014829,ENSRNOG00000018911,ENSRNOG00000015182,ENSRNOG00000000895,ENSRNOG00000004359,ENSRNOG00000017997,ENSRNOG00000004300,ENSRNOG00000002345,ENSRNOG00000013841,ENSRNOG00000015813,ENSRNOG00000054420,ENSRNOG00000007319,ENSRNOG00000013805,…	Caprin1|Riok2|Htra3|Spry4|Crebbp|Eif5a|Ahctf1|Cul4b|Prmt3|Pfkfb3|Ppp2cb|Rabgef1|Wars|Nek4|Gtf2a1|Rasgef1b|Dcaf1|Ubr2|Vdr|Trib3|Tnip2|Klf15|Kat5|Pln|Cbx6|Gas6|Kat6a|Trim27|Slc11a1|Ctsz|Ppp4r1|Cct6a|Cbfb|Cebpg|Nfkb2|Cap1|Epc2|Perm1|Atp1b2|Mapk6|Fgfr1op|Ctnnbip1|Plekhg1|Qsox1|Rest|Nek6|Scara5|Tiparp|Ap1ar|Nlrc5|Neil1|Chuk|Tlr7|Msr1|Meox2|Skil|Rnf111|Zfp689|Wapl|Plekhf1|Srsf7|Rnf144a|Sf3b3|Zbtb8a|Map…
GO:0048584	positive regulation of response to stimulus	biological_process	4.9168e-19	3.6048e-16	352	7161	1551	20121	ENSRNOG00000005033,ENSRNOG00000031700,ENSRNOG00000001964,ENSRNOG00000016038,ENSRNOG00000009522,ENSRNOG00000018233,ENSRNOG00000014956,ENSRNOG00000008587,ENSRNOG00000017285,ENSRNOG00000011007,ENSRNOG00000018770,ENSRNOG00000013805,ENSRNOG00000039754,ENSRNOG00000019742,ENSRNOG00000001195,ENSRNOG00000042389,ENSRNOG00000026293,ENSRNOG00000008620,ENSRNOG00000018988,ENSRNOG00000059097,ENSRNOG00000007628,…	Acvr1|Map3k5|Cd47|Mgmt|Adra1a|Gas6|Slc11a1|Tek|Tab1|Ube2o|Pmaip1|Tnip2|Rab7b|Stat3|Trpv4|Bcl10|Jun|Smad3|Ing5|Ddx60|Ptp4a3|Ccl4|Ctsc|Itga2|Ccl19|Slc39a10|Plk2|Ccl9|Rabgef1|Smpdl3b|Acvrl1|Traf3|RT1-M3-1|Abcb1a|S100a9|Ackr3|C4bpb|Cbx8|Fam65b|Lgr6|Cxcl17|Irak3|Bcar1|Glrx|Tril|Mapk14|Csf3|Cd40|Ripk1|Plekhf1|Acod1|Aoc3|Nfam1|Fgf2|Gadd45a|Wac|Skil|Nup62|Hsp90ab1|Rnf111|Akap12|Il6st|Nlrc5|Nr2c1|Tlr7|Fgf…
GO:0006952	defense response	biological_process	6.059e-19	4.2714e-16	257	7161	1120	20121	ENSRNOG00000038960,ENSRNOG00000011384,ENSRNOG00000005528,ENSRNOG00000020102,ENSRNOG00000014779,ENSRNOG00000037613,ENSRNOG00000033772,ENSRNOG00000023338,ENSRNOG00000018003,ENSRNOG00000057443,ENSRNOG00000010278,ENSRNOG00000015078,ENSRNOG00000014124,ENSRNOG00000008336,ENSRNOG00000017354,ENSRNOG00000003992,ENSRNOG00000011016,ENSRNOG00000058388,ENSRNOG00000009822,ENSRNOG00000015441,ENSRNOG00000002794,…	RGD1309362|Aimp1|Tbk1|Sirt2|Pdcd4|Kdm6b|Serpinb9|Tspan2|F2rl1|LOC497963|Il6|Ifitm3|Nod2|Tnfrsf11b|Zyx|Pik3r6|Slc7a2|Zfp36|Tlr2|Il4r|Selp|Traf3ip2|Rnf125|Cxcl2|Tnf|Ccrl2|Slamf1|Cd180|Batf|Edn1|Akirin2|Syncrip|Tgm2|Adam17|LOC100910979|Ptges|Tnfsf18|Ptgs1|Parp9|Sigirr|Unc13b|Ifit2|Il1rn|Hnrnpk|Cxcl16|Abl2|Ptgs2|Vav1|LOC102555392|Hmox1|Dab2ip|Socs3|Il17ra|Nfe2l2|Ccr7|Pum2|Gimap5|Sec14l1|Rsad2|Hamp|Ab…
GO:0005634	nucleus	cellular_component	1.6317e-18	1.1077e-15	1046	7161	5687	20121	ENSRNOG00000019422,ENSRNOG00000002705,ENSRNOG00000046652,ENSRNOG00000046028,ENSRNOG00000054561,ENSRNOG00000033026,ENSRNOG00000011015,ENSRNOG00000017720,ENSRNOG00000004226,ENSRNOG00000011857,ENSRNOG00000008639,ENSRNOG00000014689,ENSRNOG00000009977,ENSRNOG00000020862,ENSRNOG00000009882,ENSRNOG00000008834,ENSRNOG00000014460,ENSRNOG00000020580,ENSRNOG00000016038,ENSRNOG00000004904,ENSRNOG00000017285,…	Egr1|Vps4b|LOC102547059|Haus6|Isg20|Dclk3|Hivep2|Mxd1|Irak3|Mtpn|Pabpc1|Zbtb4|Thrap3|Ptpn23|Ppp3ca|Dach1|Hivep1|LOC500956|Mgmt|Pa2g4|Tab1|Pim1|Top1|LOC102552640|Snrpa|Stat3|Trim23|Ppara|Rtcb|Bcl3|Stk36|Dock4|Mettl1|Strn3|Sdad1|Maml2|Imp4|Hif1a|Rap1gap2|Pacsin2|Fam214b|Ppp1r11|Parp3|Fosl1|Arvcf|Gna13|Esrrb|Slc2a1|Aen|Ddx3x|Tex10|Nr2c1|Cby1|Heyl|Zc3h12a|Fgf1|Gpc6|Cmtr1|Nmnat1|Rbpj|Atp7a|Bach1|Mcm4|…
GO:0005622	intracellular	cellular_component	2.5922e-18	1.6969e-15	2059	7161	12665	20121	ENSRNOG00000004837,ENSRNOG00000002778,ENSRNOG00000019246,ENSRNOG00000022586,ENSRNOG00000037613,ENSRNOG00000019822,ENSRNOG00000004640,ENSRNOG00000004220,ENSRNOG00000018003,ENSRNOG00000016885,ENSRNOG00000011775,ENSRNOG00000014124,ENSRNOG00000039567,ENSRNOG00000011463,ENSRNOG00000011340,ENSRNOG00000007114,ENSRNOG00000002751,ENSRNOG00000001309,ENSRNOG00000015774,ENSRNOG00000000938,ENSRNOG00000021438,…	Limd1|Aatf|Psme2|Cdk9|Kdm6b|Gadd45b|Mtfp1|Ebag9|F2rl1|Klf6|Mfap3l|Nod2|Trmt10c|Psmb2|Ankrd13c|Psma6|Zdhhc15|Camkk2|Mreg|Ran|Tuba1c|Dynll2|Psmb3|Mxi1|Phtf2|Ncald|Fhl2|G4|Myrip|Edn1|Cmtm8|Hic2|Tubb3|Cc2d2a|Rrp9|Calcoco1|Dhx33|Ddx39b|Ptges|Unc13b|Adprhl2|Phf1|Plcd3|Zfp593|Pafah1b2|Prkra|Plk3|Slc7a6|Atp2a3|Phip|Tbc1d17|Fosl2|Ruvbl2|Ppp2r5d|Nup58|Gimap5|Actb|Sat1|Eln|Pik3r1|Sltm|Upp1|Olfm4|Junb|Xpnpep…
GO:0009966	regulation of signal transduction	biological_process	2.7983e-18	1.7686e-15	472	7161	2123	20121	ENSRNOG00000032463,ENSRNOG00000019822,ENSRNOG00000009656,ENSRNOG00000019316,ENSRNOG00000005350,ENSRNOG00000002607,ENSRNOG00000021025,ENSRNOG00000013679,ENSRNOG00000004837,ENSRNOG00000045670,ENSRNOG00000012791,ENSRNOG00000003745,ENSRNOG00000058461,ENSRNOG00000005528,ENSRNOG00000014779,ENSRNOG00000009104,ENSRNOG00000043381,ENSRNOG00000007051,ENSRNOG00000014124,ENSRNOG00000033444,ENSRNOG00000003992,…	Rap1a|Gadd45b|Rspo1|Sh3bp4|Pwp1|Sox9|Ppp2r5b|Sema4d|Limd1|Tnfsf12|Ajuba|Atf3|Sfpq|Tbk1|Pdcd4|Fnip1|Cyth1|Rraga|Nod2|F10|Pik3r6|Cyr61|Tlr2|Tnip3|Gfra2|Ar|Als2cl|F2rl1|Litaf|Atp6ap2|Igf1|Il6|Ufm1|Kdm1a|Lif|Dusp6|Ccdc3|Rnf125|Zfp366|Traf3ip2|Creb3l1|Mmp9|Selp|Hspb1|Edn1|Pde4a|Nprl2|Eya3|Tgm2|Shisa5|Mcf2l|Adam17|Dlg1|Esm1|Ngef|Adgra2|Tnf|Osbpl8|Cd180|Slamf1|Pla2g5|Atm|Tnfrsf12a|Il1rn|Cnot2|Psap|Rtn4|…
GO:0080090	regulation of primary metabolic process	biological_process	3.6384e-18	2.223e-15	904	7161	4794	20121	ENSRNOG00000007687,ENSRNOG00000005608,ENSRNOG00000021012,ENSRNOG00000025459,ENSRNOG00000012716,ENSRNOG00000058643,ENSRNOG00000013820,ENSRNOG00000005917,ENSRNOG00000015708,ENSRNOG00000014549,ENSRNOG00000014191,ENSRNOG00000019913,ENSRNOG00000000853,ENSRNOG00000015236,ENSRNOG00000019744,ENSRNOG00000007984,ENSRNOG00000002270,ENSRNOG00000029316,ENSRNOG00000020358,ENSRNOG00000009389,ENSRNOG00000060821,…	Sema7a|Tead4|Rfx5|Mars|Chd2|Zfp281|Tnfrsf14|Pawr|E2f4|Arhgef26|Zfp395|Mta2|Aif1|Mybbp1a|Prr16|Amer1|Hnrnpdl|Gtf2f2|Ptov1|Ripk2|Rnf114|Mical2|Bzw1|Camta2|Gabpb1|Csf1|Ing3|Acvr1b|Tsc22d1|Arhgap20|Timp4|Tnrc6c|Nufip1|Cdon|Ptpn1|Magoh|Taf7|Eif2s1|LOC103694380|Arid5a|Ncl|Cdkn2b|Nr3c2|Klhl31|Yap1|Cxcl9|Msl3l2|Rad21|Cst3|Ceacam1|Xrn1|Zfp763|Dnajc9|Acsl3|Irf2|Trpc6|Drd1|Spi1|Kpna6|Usp16|Tfeb|Tcf20|Atf1|A…
GO:0009893	positive regulation of metabolic process	biological_process	6.0556e-18	3.5804e-15	528	7161	2482	20121	ENSRNOG00000011951,ENSRNOG00000019422,ENSRNOG00000000763,ENSRNOG00000028713,ENSRNOG00000013231,ENSRNOG00000011857,ENSRNOG00000027550,ENSRNOG00000004125,ENSRNOG00000020938,ENSRNOG00000037814,ENSRNOG00000020733,ENSRNOG00000050869,ENSRNOG00000016038,ENSRNOG00000031700,ENSRNOG00000018602,ENSRNOG00000009642,ENSRNOG00000009882,ENSRNOG00000004276,ENSRNOG00000008587,ENSRNOG00000050240,ENSRNOG00000047218,…	Plk2|Egr1|RT1-M3-1|Acvrl1|Ptafr|Mtpn|Mzf1|C4bpb|Ppp1r15a|Cxcl17|Camp|Cebpd|Mgmt|Map3k5|Camta1|Cct4|Ppp3ca|Itga3|Tek|LOC100909856|Clic5|Thrap3|Pabpc1|Smad3|Stat3|Trpv4|Jun|Lrp5|Wdr43|Tab1|Itga2|Plagl1|Glis2|Aldh1a2|Bcl3|Atf6|Gpld1|Fbxw11|Ppara|Vamp3|Morf4l2|Fbxw7|LOC103689931|Csnk1d|Maml2|Hif1a|Cd44|Adora2a|Txn1|Fosl1|Xbp1|Parp3|Wac|Sbno2|Gadd45a|Akna|Nup62|Rbpj|Hgs|Fgf1|Zc3h12a|Heyl|Esrrb|Suco|Ak…
GO:0031323	regulation of cellular metabolic process	biological_process	6.562e-18	3.7586e-15	918	7161	4888	20121	ENSRNOG00000010126,ENSRNOG00000023541,ENSRNOG00000014829,ENSRNOG00000036688,ENSRNOG00000018911,ENSRNOG00000013002,ENSRNOG00000014137,ENSRNOG00000017503,ENSRNOG00000015668,ENSRNOG00000004359,ENSRNOG00000000895,ENSRNOG00000017997,ENSRNOG00000048113,ENSRNOG00000021018,ENSRNOG00000009152,ENSRNOG00000012692,ENSRNOG00000008182,ENSRNOG00000049497,ENSRNOG00000013851,ENSRNOG00000005330,ENSRNOG00000016478,…	RGD1307704|Ahctf1|Prmt3|Arhgdia|Pfkfb3|Gpbp1|Fbln1|Ppargc1b|Ccl19|Wars|Rabgef1|Nek4|Cbx8|Batf2|Caprin1|Riok2|Htra3|Eif6|Spry4|Crebbp|Eif5a|Kat6a|Rbl2|Gas6|Pln|Cbx6|Trim27|Slc11a1|Gclc|Sirt5|Mvp|Acvr1|Rmnd1|Ehd4|Cct6a|Rangap1|Atp1b3|Cbfb|Ccl4|Rasgef1b|Gtf2a1|Syde2|Zfp36l1|Atf4|Upf3a|Dcaf1|Gnl3|Vdr|Tnip2|Trib3|Ubr2|Bcl10|Dram1|Kat5|Klf15|Ctnnbip1|Plekhg1|Hk2|Qsox1|Cacul1|Thbs1|Sod2|Pkp4|Zfp467|Foxo…
GO:0043231	intracellular membrane-bounded organelle	cellular_component	1.2379e-17	6.8754e-15	1602	7161	9250	20121	ENSRNOG00000016847,ENSRNOG00000017165,ENSRNOG00000001592,ENSRNOG00000021660,ENSRNOG00000019975,ENSRNOG00000011025,ENSRNOG00000002365,ENSRNOG00000017420,ENSRNOG00000014165,ENSRNOG00000058663,ENSRNOG00000017249,ENSRNOG00000027257,ENSRNOG00000014079,ENSRNOG00000000975,ENSRNOG00000022491,ENSRNOG00000002794,ENSRNOG00000020848,ENSRNOG00000009822,ENSRNOG00000001203,ENSRNOG00000016416,ENSRNOG00000021891,…	Bace1|Akr1e2|Cct8|Nprl2|Cdc5l|Trmt10a|Itm2a|Nudt6|Ssr1|Suz12|Zfp366|Gmip|Stat1|Mcoln1|Wdr76|Selp|Coq8b|Tlr2|Rrp1|Rnh1|Zdhhc8|Cybrd1|Cep68|Hltf|Mrgprf|Scd2|Ssb|Pgs1|Fign|Kmt5c|Ar|Srpk2|Rnf8|Ptn|Sox9|Pdlim1|Ehd3|Snx5|Pfkp|RGD1309362|Eci1|Pde4b|Nol9|Capn2|Gbp2|Ube2v2|Nip7|Mitd1|Mbd1|Ccnh|Srrm4|Sorbs3|Hpd|Nr0b2|Parp10|Trim63|Hnrnpd|Mknk2|Rbm34|Tgoln2|Grina|Ubac1|Zmynd15|Manba|Cdan1|Pdgfc|Nampt|Appl2|…
GO:0005737	cytoplasm	cellular_component	1.4993e-17	8.0825e-15	1545	7161	8994	20121	ENSRNOG00000008822,ENSRNOG00000011830,ENSRNOG00000059326,ENSRNOG00000008195,ENSRNOG00000058739,ENSRNOG00000005935,ENSRNOG00000050206,ENSRNOG00000010760,ENSRNOG00000056853,ENSRNOG00000008945,ENSRNOG00000003625,ENSRNOG00000017226,ENSRNOG00000020255,ENSRNOG00000016122,ENSRNOG00000023258,ENSRNOG00000005332,ENSRNOG00000000456,ENSRNOG00000018183,ENSRNOG00000050204,ENSRNOG00000011632,ENSRNOG00000052620,…	Fkbp1a|Plekha3|Abca9|Ywhaz|Snn|A3galt2|Shank2|E2f5|Psma7|Nans|Ubxn4|Slc2a4|Sars|Hmgcr|Nfkb1|Csdc2|Psmb8|Ubr4|Naif1|Cct5|Rack1|Dynlt1|Peg3|Fkbp9|Tap1|Fchsd1|Pla2g4b|Eif3d|Bid|Pus3|Tsn|Papolg|Efr3a|Epas1|Ptdss2|Hcls1|Dhx37|Gch1|Herc6|Obsl1|Cpt1a|RGD1304810|Klhdc8b|Lyn|Rnps1|March3|Eif3c|Gpd1l|Cers6|Maff|Fgfr3|Hnrnph2|Cnst|Srsf1|Usp14|Ddx18|Pla2g2a|Rhot2|Ptrh2|Relb|Tmtc1|Nsun2|Pde12|Trib1|Hnrnpa2b1|…
GO:0009719	response to endogenous stimulus	biological_process	2.0397e-17	1.0682e-14	334	7161	1428	20121	ENSRNOG00000015858,ENSRNOG00000031544,ENSRNOG00000052498,ENSRNOG00000033527,ENSRNOG00000004496,ENSRNOG00000011158,ENSRNOG00000009401,ENSRNOG00000002045,ENSRNOG00000013574,ENSRNOG00000022099,ENSRNOG00000027592,ENSRNOG00000015898,ENSRNOG00000023778,ENSRNOG00000009066,ENSRNOG00000009694,ENSRNOG00000059968,ENSRNOG00000013634,ENSRNOG00000008479,ENSRNOG00000003148,ENSRNOG00000002568,ENSRNOG00000005798,…	Hyal1|Larp1|Grb14|Pappa|Rock2|Ppp2r2a|Lmo2|Anxa3|Appl1|Trim72|Rerg|Fer|Gcnt2|Thra|Bmp4|Jak2|Myd88|Slc8a1|Timp2|Socs1|Cav3|Tmbim6|Kcnq1|Cd81|Rragd|Diaph1|Nasp|LOC100909857|Sirt1|Mthfr|Rarb|Adss|Arpc3|Kcnj11|Actr3|Ryr2|Stk11|Nrip1|Dnmt3a|Rarg|Krt19|Ldlrad4|Myc|Srf|Msn|Myo1c|Ptpn2|Pde8a|Tp53|Rela|Nr5a2|Cfl1|Cfb|Ppp5c|Ptk2b|Wnt1|Kcnd3|Rbbp8|Cpeb3|Myocd|Mfge8|Col6a1|Dstyk|Asns|Sord|Jup|Icam1|Lars|Prka…
GO:0043229	intracellular organelle	cellular_component	3.2433e-17	1.6513e-14	1747	7161	10535	20121	ENSRNOG00000014945,ENSRNOG00000033087,ENSRNOG00000010783,ENSRNOG00000021729,ENSRNOG00000028113,ENSRNOG00000055579,ENSRNOG00000059968,ENSRNOG00000013634,ENSRNOG00000048195,ENSRNOG00000046741,ENSRNOG00000005249,ENSRNOG00000014522,ENSRNOG00000020532,ENSRNOG00000019688,ENSRNOG00000047756,ENSRNOG00000013040,ENSRNOG00000013429,ENSRNOG00000002373,ENSRNOG00000018020,ENSRNOG00000007331,ENSRNOG00000010370,…	Kpna3|Cdh23|Mak16|Iqub|Whamm|Tmbim6|Jak2|Myd88|Nudt13|Itsn2|Snx6|Mlycd|Kcnq1|Diaph1|Mef2a|Ddx31|Tbl3|Akap1|Apbb1|Rragd|Tnip1|Napsa|Rbm8a|Nfkbie|Osbpl6|Hyal1|Atp5c1|Rac2|Pdia3|Ncf1|Anxa3|Cgnl1|Trim72|Fgr|Enpep|Sept9|Fndc4|Amot|Wls|Samd4a|Huwe1|Rel|Chp2|Tef|Ccdc28b|Cdk12|C1qtnf5|Irf1|Pank1|Exo5|Rnf19b|MGC105649|Nek7|Lama5|Pelo|Ptk2b|Myocd|Mgll|Coro2b|Cdc42ep1|Rbm19|Ugdh|Ptrf|Myzap|Sacm1l|Adamts4|Sp…
GO:0030334	regulation of cell migration	biological_process	4.4521e-17	2.2055e-14	175	7161	613	20121	ENSRNOG00000005650,ENSRNOG00000023688,ENSRNOG00000011134,ENSRNOG00000007345,ENSRNOG00000001399,ENSRNOG00000030118,ENSRNOG00000004500,ENSRNOG00000018232,ENSRNOG00000007159,ENSRNOG00000016879,ENSRNOG00000004072,ENSRNOG00000000239,ENSRNOG00000052620,ENSRNOG00000020465,ENSRNOG00000020173,ENSRNOG00000010058,ENSRNOG00000001414,ENSRNOG00000003587,ENSRNOG00000061739,ENSRNOG00000003206,ENSRNOG00000006509,…	Pgf|Drd1|Lama2|Amot|Tbx5|Msn|Myc|Srf|Ccl2|Ldlrad4|Myo1c|Ccl7|Rack1|Ripk3|Tie1|Spry2|Serpine1|Vegfd|Klrk1|Actr3|Srgap3|Adam15|Mmrn2|Gcnt2|Fer|Slc8a1|Col3a1|Jak2|Bmp4|Ppargc1a|Diaph1|Cxcl10|Ppbp|Wnt11|Fermt3|Hyal1|Rac2|Hras|Rock2|Ccl1|Anxa3|Mcam|Fgr|Hdac5|Hspa5|Spred1|Fgf16|Bst1|Adarb1|Il23a|Stard13|Il1r1|Tnfrsf14|Trib1|Dmtn|Mta2|Aif1|Ntn1|Sphk1|Anxa1|Klf4|Il1b|Clic4|Csf1|Lama5|Ptk2b|Acvr1b|Creb3|S…
GO:0006950	response to stress	biological_process	4.5753e-17	2.2069e-14	588	7161	2957	20121	ENSRNOG00000008048,ENSRNOG00000004649,ENSRNOG00000010176,ENSRNOG00000010626,ENSRNOG00000017469,ENSRNOG00000007706,ENSRNOG00000018304,ENSRNOG00000047076,ENSRNOG00000011157,ENSRNOG00000019629,ENSRNOG00000004660,ENSRNOG00000018517,ENSRNOG00000011745,ENSRNOG00000005209,ENSRNOG00000024159,ENSRNOG00000003300,ENSRNOG00000007081,ENSRNOG00000020660,ENSRNOG00000028017,ENSRNOG00000018767,ENSRNOG00000017453,…	Plscr1|Il1b|Map2k1|Sphk1|Anxa1|Prkaa2|Lars|Oas1g|Jak1|Lamp1|Fzd6|Trim21|Psma1|Spred1|Fcer1g|Btg2|Xdh|Cfl1|Tmem109|Rbm17|Ptpn2|Sgk1|Kars|Eepd1|Sord|Asns|Sh3bp5|Pkn1|Creb3|Eef1e1|Wnt1|Tnfrsf1b|Cxcl6|Ppp5c|Stk11|Ryr2|Adam15|Irf8|Klrk1|Nos3|Rab27a|Dnaja1|Mx2|Cbfa2t3|Serpine1|Oas3|Plek|Aoah|Srf|Myc|Lzts1|Stab1|Dnmt3a|Mcam|Cdc14b|Map4k2|Sh2d3c|Xrcc1|Nmi|Ptx3|Ascc3|Ppbp|Adamts18|Fermt3|Larp1|C1qa|Sgms1|…
GO:0010604	positive regulation of macromolecule metabolic process	biological_process	6.1315e-17	2.8816e-14	491	7161	2293	20121	ENSRNOG00000018322,ENSRNOG00000021569,ENSRNOG00000026607,ENSRNOG00000015134,ENSRNOG00000014434,ENSRNOG00000000841,ENSRNOG00000013887,ENSRNOG00000006966,ENSRNOG00000020514,ENSRNOG00000007054,ENSRNOG00000014658,ENSRNOG00000020044,ENSRNOG00000021200,ENSRNOG00000001700,ENSRNOG00000016034,ENSRNOG00000019638,ENSRNOG00000011762,ENSRNOG00000000480,ENSRNOG00000001783,ENSRNOG00000012409,ENSRNOG00000011414,…	Picalm|Tiam1|Tnfsf18|Map3k12|Chd1|Ddx39b|Adra2b|Nfia|Sox6|Dhx33|Zfp423|Mob2|Hfe2|Whrn|Cnot9|Lmna|Elf1|Phf1|Tra2b|Exosc3|Psmc3|Hnrnpk|Fhod1|Atm|Zfp593|Ptgs2|Pdgfa|Ccpg1|Dab2ip|Ell|Pcna|Pdgfc|Nampt|Arrdc4|Prickle1|Cux2|Ehf|Slc27a1|Fosl2|Myom1|Hnrnpd|Ep300|Phip|Lum|Prkaa1|Plk3|Agap2|Nfe2l2|Nr0b2|Slc26a9|Col1a1|Ruvbl2|Ccr7|Ccnh|Map4k4|Flcn|Riok1|Ube2v2|Kdm4a|Tcf15|Pik3r1|Tesc|Fgf10|Sfpq|Tbk1|Sirt2|Fn…
GO:0031974	membrane-enclosed lumen	cellular_component	8.9616e-17	4.1065e-14	678	7161	3367	20121	ENSRNOG00000023463,ENSRNOG00000006320,ENSRNOG00000006966,ENSRNOG00000014434,ENSRNOG00000000841,ENSRNOG00000013938,ENSRNOG00000014658,ENSRNOG00000007054,ENSRNOG00000000480,ENSRNOG00000010849,ENSRNOG00000018812,ENSRNOG00000057102,ENSRNOG00000014117,ENSRNOG00000016392,ENSRNOG00000011195,ENSRNOG00000009754,ENSRNOG00000002343,ENSRNOG00000008174,ENSRNOG00000015029,ENSRNOG00000052357,ENSRNOG00000029028,…	Parp9|Ptges|Nfia|Chd1|Ddx39b|Tshz3|Zfp423|Dhx33|Phf1|Adprhl2|Rpp25|Pafah1b2|Hmox1|Zfp593|Prkra|Nampt|Uchl1|Appl2|Dbt|Fosl2|Mknk2|Hnrnpd|Rad17|Prkaa1|Lonp2|Psmd7|Nfe2l2|Tgoln2|Rbm34|Plk3|Jmjd6|Ruvbl2|Parp10|Acsl5|Ddx52|Actb|Ak2|Nip7|Mbd1|Ccnh|Ube2v2|Ccdc86|Sltm|Nol9|Gbp2|Sirt2|Limd1|Sox9|Srpk2|Cdk9|Aatf|Pdlim1|Ar|Kmt5c|Rrp1|Rnh1|Psmb2|Psma6|Trmt10c|Hltf|Fign|Purb|Mxi1|Gmip|Suz12|Cdc5l|Ipo5|Trmt10a…
GO:2000145	regulation of cell motility	biological_process	1.0564e-16	4.7228e-14	181	7161	651	20121	ENSRNOG00000007324,ENSRNOG00000019638,ENSRNOG00000026607,ENSRNOG00000021569,ENSRNOG00000016112,ENSRNOG00000055093,ENSRNOG00000004621,ENSRNOG00000008292,ENSRNOG00000026647,ENSRNOG00000016023,ENSRNOG00000002525,ENSRNOG00000032737,ENSRNOG00000009419,ENSRNOG00000045829,ENSRNOG00000019322,ENSRNOG00000017702,ENSRNOG00000024899,ENSRNOG00000010695,ENSRNOG00000001300,ENSRNOG00000055226,ENSRNOG00000001312,…	Plxna2|Lmna|Tnfsf18|Tiam1|Cd274|Fgfr1op|Rtn4|Hif1a|Cxcl16|Kank1|Ptgs2|F7|Ptprg|Thbs1|Notch1|Gpld1|Cxcl13|Pdgfc|P2rx4|Dab2ip|Pdgfa|Nfe2l2|Fgf1|Zc3h12a|Ap1ar|Gna13|Ccr7|Sparc|Rbpj|Col1a1|Tnfaip6|Glipr2|Sdc4|Meox2|Timp1|Fgf2|Flcn|Tcaf1|Aoc3|Fgf10|Nexn|Pik3r1|Mapk14|Dpysl3|Cxcl17|Abhd2|Ajuba|Bcar1|Ppm1f|Fam65b|Lgr6|Ptafr|Sema4d|Sox9|Ptn|Fbln1|F2rl1|Acvrl1|Podxl|Jam3|Has1|Numb|Arhgdia|Igf1|Rabgef1|Ccl…
GO:0023051	regulation of signaling	biological_process	1.1072e-16	4.832e-14	525	7161	2461	20121	ENSRNOG00000018481,ENSRNOG00000009848,ENSRNOG00000018207,ENSRNOG00000052620,ENSRNOG00000005731,ENSRNOG00000007159,ENSRNOG00000024501,ENSRNOG00000017208,ENSRNOG00000012439,ENSRNOG00000009227,ENSRNOG00000005606,ENSRNOG00000018567,ENSRNOG00000003357,ENSRNOG00000050206,ENSRNOG00000005623,ENSRNOG00000004473,ENSRNOG00000005016,ENSRNOG00000005715,ENSRNOG00000008822,ENSRNOG00000013838,ENSRNOG00000008116,…	Zfp259|Il18|Dynlt1|Rack1|Birc3|Ccl2|Rgs3|Cspg4|Bid|Aplnr|Med1|Slc20a1|Col3a1|Shank2|Ankmy2|Ppargc1a|Tmed4|Lgr4|Fkbp1a|Hcrtr1|Plpp3|Ccl1|Nfkb1|Hmgcr|Ddit4l|Peli1|Tnfaip3|Prok2|Usp10|Lrrc4|Fgfr3|Fgd4|Gpd1l|Irak2|Mef2c|Klf4|Mcf2|Dmtn|Rhoc|Synpo|Trib1|Il1r1|Chn1|Pla2g2a|Rapgef1|Peli2|Midn|Hcls1|Ptpn11|Mecom|Kcp|Cblb|Evc|Lyn|Cpt1a|Adar|Cxcl12|Arhgef10|Kank2|Pear1|Pik3r1|Rasal2|Phip|Plk3|Nfe2l2|Grina|P…
GO:0060255	regulation of macromolecule metabolic process	biological_process	1.2743e-16	5.4317e-14	849	7161	4523	20121	ENSRNOG00000057347,ENSRNOG00000004647,ENSRNOG00000004473,ENSRNOG00000000974,ENSRNOG00000018561,ENSRNOG00000005715,ENSRNOG00000008822,ENSRNOG00000011448,ENSRNOG00000020347,ENSRNOG00000010760,ENSRNOG00000020255,ENSRNOG00000011216,ENSRNOG00000016827,ENSRNOG00000006329,ENSRNOG00000049517,ENSRNOG00000010898,ENSRNOG00000008116,ENSRNOG00000005332,ENSRNOG00000005067,ENSRNOG00000002217,ENSRNOG00000015632,…	Cebpb|Il10|Ppargc1a|Zfp358|Pprc1|Lgr4|Fkbp1a|Eri1|Nup98|E2f5|Sars|Tbl1xr1|Slc38a3|Peli1|Tnfaip3|Prok2|Plpp3|Csdc2|Zfp36l2|LOC100910270|Taf1c|Nfkb1|Hmgcr|Zc3hav1|Sox13|Rack1|Tob2|Cct5|Birc3|Ccl2|Zmym3|Tbx5|LOC102552527|Zfp259|Peg3|Runx1t1|Ubp1|Cipc|Il18|Eif3d|Mapre3|Tcf7l1|Tet1|Utp4|Spty2d1|Med1|Shq1|Eif4a1|Cspg4|Pbxip1|Fubp1|Rnf19a|Clp1|Snta1|Zfp667|Epas1|Hcls1|Ptpn11|Peli2|Irf9|Rxra|Hr|Lyn|Fam98…
GO:0070013	intracellular organelle lumen	cellular_component	1.4297e-16	5.9557e-14	668	7161	3308	20121	ENSRNOG00000004777,ENSRNOG00000020668,ENSRNOG00000007213,ENSRNOG00000002520,ENSRNOG00000007102,ENSRNOG00000017505,ENSRNOG00000008212,ENSRNOG00000009088,ENSRNOG00000031135,ENSRNOG00000058461,ENSRNOG00000010161,ENSRNOG00000012543,ENSRNOG00000012791,ENSRNOG00000003745,ENSRNOG00000007719,ENSRNOG00000018009,ENSRNOG00000019935,ENSRNOG00000005984,ENSRNOG00000021042,ENSRNOG00000037478,ENSRNOG00000023400,…	Esf1|Cpsf7|Yars|Litaf|Acss1|Npepo|Wdr5|Txnrd1|Smarcc2|Sfpq|Myo10|Mcm3|Ajuba|Atf3|Ccnc|Rab8b|Armc5|Etv6|Psmd4|Noc4l|Dtx3l|Pwp1|Vps72|Hnrnpf|Batf|Api5|Eya3|Syncrip|Etv5|Gnl2|Ddx21|Runx1|Dclre1c|Urb1|Lrch4|Brsk1|Zfp207|Notch3|Itpkc|LOC100909712|Kdm1a|Dpf2|Btbd10|Pcna|Ell|Sesn1|Ppp4r3a|Siah2|Mdn1|Mtus1|Ehf|Iws1|Prpf3|Sox6|Abcd3|Lmna|Mob2|Inip|Hnrnpk|Exosc3|Atm|RGD1563482|Ano2|Rsad2|Kdm4a|Xpot|Cndp2|T…
GO:0010646	regulation of cell communication	biological_process	1.6449e-16	6.5883e-14	527	7161	2475	20121	ENSRNOG00000019322,ENSRNOG00000010897,ENSRNOG00000003635,ENSRNOG00000002074,ENSRNOG00000007946,ENSRNOG00000023208,ENSRNOG00000016313,ENSRNOG00000016011,ENSRNOG00000045829,ENSRNOG00000003649,ENSRNOG00000015717,ENSRNOG00000055010,ENSRNOG00000031138,ENSRNOG00000037931,ENSRNOG00000008519,ENSRNOG00000045649,ENSRNOG00000018488,ENSRNOG00000017787,ENSRNOG00000012183,ENSRNOG00000000513,ENSRNOG00000008525,…	Notch1|Nek6|Disp1|Rest|Bcl2l1|RGD1309821|Ctnnbip1|Plekhg1|Thbs1|Qsox1|Ptpre|Axin2|Irgm|Plaur|RGD1309079|Arrdc3|Cd40|Ripk1|Glrx|Mapk14|Csf3|Fgf2|Acod1|Plekhf1|Hsp90ab1|Rnf111|Skil|Tlr7|Bak1|Nlrc5|Rabgef1|Smpdl3b|Ccl19|Tbc1d10c|Ppp2cb|Ppt1|Ppargc1b|Fbln1|Ctnnd1|Htra3|Spry4|Nop2|Gpc1|Fam65b|Acvr1|Kif26a|Gclc|Wnt5b|Gas6|Adra1a|Ndrg2|Sv2a|Bcl10|Ing5|Glul|Ubr2|Trib3|Tnip2|Ctsc|Hipk1|Ddx60|Ccl4|Gata4|Sg…
GO:0043233	organelle lumen	cellular_component	1.6534e-16	6.5883e-14	669	7161	3315	20121	ENSRNOG00000017284,ENSRNOG00000010910,ENSRNOG00000021085,ENSRNOG00000018109,ENSRNOG00000018564,ENSRNOG00000016269,ENSRNOG00000018349,ENSRNOG00000020905,ENSRNOG00000018294,ENSRNOG00000049121,ENSRNOG00000005524,ENSRNOG00000001190,ENSRNOG00000014483,ENSRNOG00000016867,ENSRNOG00000001227,ENSRNOG00000006628,ENSRNOG00000036918,ENSRNOG00000010756,ENSRNOG00000011709,ENSRNOG00000003538,ENSRNOG00000008566,…	Nop16|Gmeb1|Sf1|Clic4|Nup93|Rpl7l1|Polr1b|Hdac5|Hspa5|Bysl|Pno1|Git2|Ino80|Zfp346|Adarb1|Dusp16|Etfbkmt|Tp53|Pum1|Adamts4|Mrpl15|Slc44a1|Rela|Smarca2|Helq|Nek7|Xpo6|Mcm4|Myocd|Rbbp8|Mgll|Rbm19|Arhgap32|Rb1|Myzap|Ugdh|Sirt1|Cep85|Rarb|Cdk12|Irf1|Tnpo1|Exo5|Lmnb2|Samd4a|Huwe1|Rarg|Rel|Ak6|Eif3a|Prmt7|Rbm8a|Atp5c1|Nfkbie|Glyr1|St6galnac3|Zranb3|Npm3|Kpna3|Mak16|Slc8a1|Socs1|Jak2|Mlycd|Mef2a|Rragd|Tn…
GO:0030684	preribosome	cellular_component	1.8519e-16	7.2219e-14	42	7161	76	20121	ENSRNOG00000004035,ENSRNOG00000020333,ENSRNOG00000007128,ENSRNOG00000022896,ENSRNOG00000004515,ENSRNOG00000019229,ENSRNOG00000012927,ENSRNOG00000014049,ENSRNOG00000010409,ENSRNOG00000002980,ENSRNOG00000020391,ENSRNOG00000021392,ENSRNOG00000013285,ENSRNOG00000023376,ENSRNOG00000049497,ENSRNOG00000037478,ENSRNOG00000005012,ENSRNOG00000017340,ENSRNOG00000017460,ENSRNOG00000020608,ENSRNOG00000021890,…	Krr1|Utp4|Nop56|Rrp7a|Pes1|Fbl|Rrp9|Riok1|Nol6|Tsr1|Nip7|Noc2l|Imp4|Riok3|Eif6|Noc4l|Utp14a|Wdr12|Imp3|Ppan|Nob1|Utp3|Wdr36|Bop1|Riok2|Tbl3|Pdcd11|Pwp2|Rrp1|Mdn1|Ftsj3|Wdr3|Heatr1|Zfp593|Rrp15|Diexf|Mak16|Mphosph10|Ltv1|Utp20|Utp6|Nop58|
GO:0031325	positive regulation of cellular metabolic process	biological_process	1.9083e-16	7.2871e-14	484	7161	2278	20121	ENSRNOG00000017869,ENSRNOG00000009871,ENSRNOG00000008144,ENSRNOG00000018067,ENSRNOG00000000123,ENSRNOG00000017382,ENSRNOG00000014287,ENSRNOG00000014723,ENSRNOG00000051592,ENSRNOG00000061739,ENSRNOG00000024061,ENSRNOG00000006000,ENSRNOG00000019383,ENSRNOG00000019112,ENSRNOG00000054437,ENSRNOG00000004500,ENSRNOG00000018232,ENSRNOG00000003712,ENSRNOG00000020465,ENSRNOG00000017164,ENSRNOG00000015630,…	Irf8|Piwil2|Irf1|Smn1|Rnf19b|Snx33|Stk11|Cbfa2t3|Sirt1|Klrk1|Rarb|Cdk12|Tef|Chp2|Rel|Myc|Srf|Ppp4r3b|Ripk3|Afap1l2|Cct7|Gsap|Nrip1|Rarg|Samd4a|Ebf2|Anxa3|Gli2|Map4k2|C1qtnf2|Larp1|Wnt11|Ncf1|Rock2|Ptx3|Lmo2|Utp15|Csrp3|Eif2ak2|Mlycd|Cd81|Gata4|Ankrd49|Apbb1|Tnip1|Mef2a|Cxcl10|Cand1|Nipbl|Thra|Supt20h|Cct3|Dcun1d5|Psen1|Myd88|Zfpm1|Nfyc|Jak2|Zfpm2|Bmp4|Tob1|Stk39|Myo6|Tasp1|Timp2|Socs1|Ppp1r12a|Tr…
GO:0033993	response to lipid	biological_process	6.2902e-16	2.3529e-13	215	7161	853	20121	ENSRNOG00000012799,ENSRNOG00000009131,ENSRNOG00000002331,ENSRNOG00000014333,ENSRNOG00000006983,ENSRNOG00000022485,ENSRNOG00000010259,ENSRNOG00000000190,ENSRNOG00000002292,ENSRNOG00000016543,ENSRNOG00000003897,ENSRNOG00000010665,ENSRNOG00000012840,ENSRNOG00000020793,ENSRNOG00000007229,ENSRNOG00000018606,ENSRNOG00000034191,ENSRNOG00000013987,ENSRNOG00000024104,ENSRNOG00000021029,ENSRNOG00000018126,…	Prkaa1|Zc3h12a|Aldh3a1|Vcam1|Nr2c1|Chuk|Esrrb|Ep300|Hnrnpd|Trim63|Col1a1|Ccr7|Sparc|Ruvbl2|Nr0b2|Olr59|Fmo1|Sbno2|Mbd1|Hamp|Abca1|Fcgr2b|Acod1|Tesc|Cd40|Fgf10|Gbp2|Fosl1|Csf3|Got1|Glrx|Pde4b|Kank2|Mapk14|Strn3|Ptges|Foxp2|Nfkb2|Glb1|Mmp15|Esrra|Il1rn|Hey1|Cxcl16|Abl2|Ptgs2|Sod2|Thbs1|Idh1|Gng12|F7|Hmox1|Aldh1a2|Il18bp|Notch1|Cxcl13|Gpld1|Dab2ip|Rest|Pdgfa|Ppara|Bcl2l1|Ptger2|Pcna|Zfp36l1|Twf2|Itg…
GO:0065009	regulation of molecular function	biological_process	1.2185e-15	4.467e-13	499	7161	2365	20121	ENSRNOG00000000307,ENSRNOG00000019048,ENSRNOG00000005504,ENSRNOG00000009954,ENSRNOG00000045829,ENSRNOG00000016313,ENSRNOG00000016011,ENSRNOG00000018666,ENSRNOG00000016535,ENSRNOG00000043416,ENSRNOG00000050646,ENSRNOG00000010897,ENSRNOG00000019322,ENSRNOG00000007946,ENSRNOG00000021463,ENSRNOG00000002074,ENSRNOG00000017123,ENSRNOG00000001302,ENSRNOG00000006094,ENSRNOG00000021098,ENSRNOG00000045649,…	Mical1|Sod2|Pkp4|Cacul1|Thbs1|Ctnnbip1|Plekhg1|Gpsm1|Ccl22|Bcl3|Fem1a|Nek6|Notch1|Bcl2l1|Ppara|Rest|B2m|Adora2a|Cd44|Rasgrp2|Arrdc3|Cap1|Stk36|Plaur|Dock4|Cebpg|Fgfr1op|Fbxw7|Psma3|Atp1b2|Trim28|Rap1gap2|Stk3|Hif1a|Gadd45a|Fgf2|Ppp1r11|Nfam1|Jph2|Ripk1|Txn1|Cd40|Csf3|Fosl1|Mapk14|Serpinb1a|Angptl4|Fgf1|Larp7|Heyl|Bak1|Zc3h12a|Psmd3|Chuk|Neil1|Nlrc5|Spry1|Gna13|Wapl|Atp7a|Azin1|Hsp90ab1|Nup62|Sdc4…
GO:0006954	inflammatory response	biological_process	1.2556e-15	4.5125e-13	138	7161	491	20121	ENSRNOG00000010370,ENSRNOG00000012536,ENSRNOG00000004647,ENSRNOG00000022256,ENSRNOG00000008195,ENSRNOG00000046699,ENSRNOG00000013634,ENSRNOG00000059968,ENSRNOG00000024808,ENSRNOG00000017819,ENSRNOG00000049517,ENSRNOG00000021851,ENSRNOG00000015858,ENSRNOG00000023258,ENSRNOG00000010602,ENSRNOG00000002829,ENSRNOG00000054964,ENSRNOG00000017164,ENSRNOG00000007753,ENSRNOG00000000239,ENSRNOG00000007159,…	Tnip1|Sgms1|Il10|Cxcl10|Ywhaz|Slpi|Myd88|Jak2|Stk39|Cd14|Tnfaip3|Ccl1|Hyal1|Nfkb1|Birc2|Ppbp|Aoah|Afap1l2|Plaa|Ccl7|Ccl2|Rel|Il18|Cdk19|Nfkbiz|Il17d|Serpine1|Ntrk2|Cx3cl1|Icam1|Kars|Cxcl3|Ciita|Mgll|Csf1|Tnfrsf1b|Serping1|Lyn|Cxcl9|Rela|Ptpn2|LOC103694380|Casp1|Il23a|Irak2|Psma1|Sele|Bst1|Tnfrsf1a|Fcer1g|Sema7a|Relb|Ripk2|Plscr1|Il1b|Anxa1|Bcl6b|Aif1|Sphk1|Gbp5|Tnfrsf14|Il1r1|Ppara|Cxcl13|Notch1|…
GO:0009967	positive regulation of signal transduction	biological_process	1.7354e-15	6.117e-13	263	7161	1077	20121	ENSRNOG00000010278,ENSRNOG00000003858,ENSRNOG00000004517,ENSRNOG00000002520,ENSRNOG00000018003,ENSRNOG00000005639,ENSRNOG00000009822,ENSRNOG00000014350,ENSRNOG00000033444,ENSRNOG00000003992,ENSRNOG00000007051,ENSRNOG00000014124,ENSRNOG00000014779,ENSRNOG00000058461,ENSRNOG00000005528,ENSRNOG00000012791,ENSRNOG00000045670,ENSRNOG00000013679,ENSRNOG00000021025,ENSRNOG00000002607,ENSRNOG00000009656,…	Il6|Atp6ap2|Igf1|Litaf|F2rl1|Ar|Tlr2|Cyr61|F10|Pik3r6|Rraga|Nod2|Pdcd4|Sfpq|Tbk1|Ajuba|Tnfsf12|Sema4d|Ppp2r5b|Sox9|Rspo1|Gadd45b|Rap1a|Slamf1|Cd180|Osbpl8|Tnf|Esm1|Adam17|Mcf2l|Shisa5|Tgm2|Edn1|Selp|Mmp9|Traf3ip2|Lif|Hmox1|Cyfip1|Chsy1|Ppp2r1b|Pdgfc|Prkra|Dab2ip|Pdgfa|Adra2b|Tnfsf18|Tiam1|Cnot9|Inhbb|Zfp423|Rtn4|Psap|Tnfrsf12a|Atm|Pla2g5|Flcn|Rsad2|Fgf10|Pik3r1|Agap2|Rgl2|Sorbs3|Nle1|Ccr7|Pum2|Co…
GO:0051270	regulation of cellular component movement	biological_process	1.8025e-15	6.2335e-13	190	7161	710	20121	ENSRNOG00000000895,ENSRNOG00000014350,ENSRNOG00000015668,ENSRNOG00000013515,ENSRNOG00000018003,ENSRNOG00000014137,ENSRNOG00000010994,ENSRNOG00000009653,ENSRNOG00000012495,ENSRNOG00000028713,ENSRNOG00000009149,ENSRNOG00000004517,ENSRNOG00000036688,ENSRNOG00000013231,ENSRNOG00000013679,ENSRNOG00000011946,ENSRNOG00000002607,ENSRNOG00000012791,ENSRNOG00000037814,ENSRNOG00000017120,ENSRNOG00000019253,…	Rabgef1|Cyr61|Ccl19|Ptpru|F2rl1|Fbln1|Has1|Numb|Podxl|Acvrl1|Jam3|Igf1|Arhgdia|Ptafr|Sema4d|Ptn|Sox9|Ajuba|Cxcl17|Abhd2|Bcar1|Ppm1f|Lgr6|Fam65b|Edn1|Dach1|Adam17|Synj2bp|Acvr1|Itga5|Tek|Adgra2|Itga3|Wnt5b|Osbpl8|Gas6|Krit1|Pln|Ptpn23|Slamf1|Jun|Trpv4|Stat3|Rap2c|Smad3|Stk10|Cxcl2|Mmp9|Itga2|Selp|Ccl4|Hspb1|Cxcl13|Gpld1|Notch1|P2rx4|Pdgfc|Pdgfa|Dab2ip|Ptgs2|Kank1|Ptprg|F7|Thbs1|Fgfr1op|Cd274|Hif1a…
GO:0042221	response to chemical stimulus	biological_process	2.0826e-15	6.9468e-13	680	7161	4536	20121	ENSRNOG00000018232,ENSRNOG00000004500,ENSRNOG00000016879,ENSRNOG00000004072,ENSRNOG00000026649,ENSRNOG00000001585,ENSRNOG00000014233,ENSRNOG00000017869,ENSRNOG00000014287,ENSRNOG00000017060,ENSRNOG00000001414,ENSRNOG00000015677,ENSRNOG00000001963,ENSRNOG00000001928,ENSRNOG00000023360,ENSRNOG00000004481,ENSRNOG00000061739,ENSRNOG00000039241,ENSRNOG00000009348,ENSRNOG00000010708,ENSRNOG00000016454,…	Srf|Myc|Ldlrad4|Myo1c|Dnmt3a|Nrip1|Krt19|Irf8|Stk11|Ryr2|Serpine1|LOC100909857|Mx2|Il1rap|Fus|Adss|Klrk1|Ythdc2|Nos3|Gata4|Nasp|Sgms1|Nfil3|Itpkb|Gcnt2|Thra|Fer|Cav3|Timp2|Cox4i2|Myo6|Scfd1|Bmp4|Appl1|Xrcc1|Nmi|Gli2|Ppbp|C1qa|Larp1|Lmo2|Rock2|Grb14|Trim21|Eny2|Slc39a13|Jak1|Actc1|Btg2|Fcer1g|Tgif1|Il1b|Plscr1|Ski|Prkaa2|Lars|Cpne7|Sphk1|Anxa1|Kcnb1|Mfge8|Col6a1|Dstyk|Jup|Sord|Kars|Asns|Wnt1|Tnfrs…
GO:0003723	RNA binding	molecular_function	2.0845e-15	6.9468e-13	334	7161	1646	20121	ENSRNOG00000000204,ENSRNOG00000036839,ENSRNOG00000043099,ENSRNOG00000009430,ENSRNOG00000009689,ENSRNOG00000012927,ENSRNOG00000011025,ENSRNOG00000010989,ENSRNOG00000018404,ENSRNOG00000014562,ENSRNOG00000019975,ENSRNOG00000000236,ENSRNOG00000058663,ENSRNOG00000008194,ENSRNOG00000016912,ENSRNOG00000005087,ENSRNOG00000002080,ENSRNOG00000023546,ENSRNOG00000056150,ENSRNOG00000017354,ENSRNOG00000020416,…	Syncrip|Hnrnpa1|Ddx21|Gnl2|Api5|Rrp9|Trmt10a|Ipo5|Aars|Hnrnpf|Cdc5l|Zfp207|Suz12|Znfx1|Btf3|Cebpz|Urb1|Hspb1|Purb|Zyx|Zfr2|Ssb|Hltf|Trmt10c|Zfp36|Psma6|Rrp1|NEWGENE_619861|Cpsf7|Yars|Fastkd1|Cars|Krcc1|Cnp|Esf1|Noc4l|Aatf|Cdk9|Srpk2|Sox9|Rbm20|Pdcd4|Ppan|Aimp1|Sfpq|Xpot|Sltm|Ccdc86|Srrm4|Nip7|RGD1563482|Ddx52|Rbm25|Pum2|Slc25a11|Jmjd6|Mex3c|Rbm34|Mov10|Ppie|Hnrnpd|Prpf3|Rbm43|Prkra|Samsn1|Srpk1|R…
GO:0040012	regulation of locomotion	biological_process	3.3697e-15	1.1029e-12	189	7161	713	20121	ENSRNOG00000027839,ENSRNOG00000006934,ENSRNOG00000018659,ENSRNOG00000053691,ENSRNOG00000016452,ENSRNOG00000004131,ENSRNOG00000028043,ENSRNOG00000011339,ENSRNOG00000019778,ENSRNOG00000003694,ENSRNOG00000016326,ENSRNOG00000020679,ENSRNOG00000016217,ENSRNOG00000019456,ENSRNOG00000017453,ENSRNOG00000010756,ENSRNOG00000022242,ENSRNOG00000049402,ENSRNOG00000004637,ENSRNOG00000020660,ENSRNOG00000013589,…	Ptk2b|Acvr1b|Csf1|Lama5|Creb3|Pkn1|Cxcl3|Slk|Ptrf|Prox1|Cx3cl1|Icam1|Gtpbp4|Kars|Ptpn2|Tp53|Cxcl9|Nbl1|Fbxo7|Cfl1|Cxcl12|Lyn|Ceacam1|Slc9a3r1|Hdac5|Hspa5|Fgf16|Bst1|Spred1|Trim21|Stard13|Il23a|Adarb1|Trib1|Tnfrsf14|Il1r1|Anxa1|Klf4|Mta2|Dmtn|Sphk1|Ntn1|Aif1|Usp14|Il1b|Clic4|Gcnt2|Fer|Jak2|Bmp4|Slc8a1|Col3a1|Cd81|Ppargc1a|Diaph1|Cxcl10|Fermt3|Rac2|Hyal1|Wnt11|Hras|Ppbp|Rock2|Ptx3|Ccl1|Anxa3|Fgr|Mc…
GO:0032879	regulation of localization	biological_process	3.6688e-15	1.1798e-12	437	7161	2001	20121	ENSRNOG00000014117,ENSRNOG00000016448,ENSRNOG00000002525,ENSRNOG00000010695,ENSRNOG00000001312,ENSRNOG00000023991,ENSRNOG00000055226,ENSRNOG00000014630,ENSRNOG00000011631,ENSRNOG00000021569,ENSRNOG00000018322,ENSRNOG00000003889,ENSRNOG00000026607,ENSRNOG00000019638,ENSRNOG00000060237,ENSRNOG00000000708,ENSRNOG00000008970,ENSRNOG00000007324,ENSRNOG00000026647,ENSRNOG00000004621,ENSRNOG00000019113,…	Hmox1|Eef2k|Ptgs2|Pdgfc|Pdgfa|Rab20|Dab2ip|Iws1|Fst|Tiam1|Picalm|Tbc1d15|Tnfsf18|Lmna|Inhbb|Sgsm1|Pcdh17|Plxna2|Cxcl16|Rtn4|Hnrnpk|Asic1|Unc13b|Cd274|Sdhd|Cttnbp2nl|Flcn|Abca1|Hamp|Rsad2|Tcaf1|Map4k4|Clcn3|Fgf10|Tesc|Pik3r1|Nexn|Myom1|Ep300|Rab3d|Tbc1d17|Nfe2l2|Plk3|Il17ra|Prkaa1|Olr59|Azin2|Nup58|Nr0b2|Timp1|Gimap5|Sparc|Ccr7|Glipr2|Col1a1|Il6|LOC497963|Igf1|F2rl1|Litaf|Mbp|Doc2b|Ar|Tlr2|Ankfy1|…
GO:0071704	organic substance metabolic process	biological_process	3.7463e-15	1.1839e-12	1617	7161	9870	20121	ENSRNOG00000051854,ENSRNOG00000029510,ENSRNOG00000007345,ENSRNOG00000010489,ENSRNOG00000061262,ENSRNOG00000054437,ENSRNOG00000019112,ENSRNOG00000015002,ENSRNOG00000014693,ENSRNOG00000017164,ENSRNOG00000010390,ENSRNOG00000019383,ENSRNOG00000009892,ENSRNOG00000009448,ENSRNOG00000008553,ENSRNOG00000006000,ENSRNOG00000008857,ENSRNOG00000005574,ENSRNOG00000008144,ENSRNOG00000018944,ENSRNOG00000000123,…	Enpep|Plxnb1|Amot|Samd4a|Huwe1|Rel|Chp2|Abhd15|Btbd6|Afap1l2|Hmbs|Tef|Adamts15|Papln|Mthfr|Cdk12|Adamts10|Adamts8|Irf1|Pank1|Rnf19b|Exo5|Mak16|Tmbim6|Jak2|Myd88|Cd81|Itsn2|Mlycd|Kcnq1|Mef2a|Ddx31|Tbl3|Tnip1|Apbb1|Napsa|Rbm8a|Lnx1|Dock6|Adamts14|Hyal1|Rac2|Wnt11|Atp5c1|Adam23|Trim30c|Ppp2r2a|Ncf1|Pappa|Anxa3|Trim72|Fgr|Ctsf|Ankle2|Polr1b|Hdac5|Rapgef3|Git2|Tnfrsf1a|Bst1|Mavs|Gucy1a2|Ino80|Enpp1|Lr…
GO:0044767	single-organism developmental process	biological_process	6.227e-15	1.9345e-12	804	7161	4172	20121	ENSRNOG00000009001,ENSRNOG00000002585,ENSRNOG00000014829,ENSRNOG00000036688,ENSRNOG00000018911,ENSRNOG00000014137,ENSRNOG00000008012,ENSRNOG00000012616,ENSRNOG00000017503,ENSRNOG00000030790,ENSRNOG00000016665,ENSRNOG00000004359,ENSRNOG00000001294,ENSRNOG00000017997,ENSRNOG00000018804,ENSRNOG00000021018,ENSRNOG00000017120,ENSRNOG00000009152,ENSRNOG00000007907,ENSRNOG00000003125,ENSRNOG00000032436,…	Mtss1|Cul4b|Prmt3|Arhgdia|Pfkfb3|Fbln1|Abcb1a|Ppt1|Ppargc1b|Ctnnd1|Tpra1|Wars|Ift81|Nek4|Fam65b|Batf2|Abhd2|Caprin1|Tmem178a|Rogdi|Tmod3|Gpc1|Dbndd2|Aff3|Eif6|Eif5a|Pln|Krit1|Ndrg2|Gas6|Kat6a|Adra1a|Slfn4|Gclc|Ctsz|Acvr1|Btg1|Antxr1|Cbfb|Ctsc|Zfp36l1|Hipk1|Twf2|Dcaf1|Gnl3|Rbp1|Vdr|Bcl10|Klf15|Ctnnbip1|Hk2|Thbs1|Sod2|RGD1309821|Rest|Ndnf|Bcl2l1|Foxo6|Notch1|Disp1|Bcl2a1|Inpp5j|Cebpg|RGD1309079|Cap…
GO:0002682	regulation of immune system process	biological_process	6.5791e-15	1.977e-12	230	7161	1010	20121	ENSRNOG00000018233,ENSRNOG00000010266,ENSRNOG00000055917,ENSRNOG00000059073,ENSRNOG00000014956,ENSRNOG00000055156,ENSRNOG00000060694,ENSRNOG00000038597,ENSRNOG00000009982,ENSRNOG00000014361,ENSRNOG00000001704,ENSRNOG00000011406,ENSRNOG00000002794,ENSRNOG00000059097,ENSRNOG00000015441,ENSRNOG00000011652,ENSRNOG00000058111,ENSRNOG00000058646,ENSRNOG00000020583,ENSRNOG00000013794,ENSRNOG00000004217,…	Gas6|Cd180|Trim27|Slamf1|Slc11a1|Tnf|Adam17|Dlg1|Pnp|Edn1|Runx1|Ccl4|Selp|Ddx60|Il4r|Sppl2a|Itga2|Zfp36l1|Fcgrt|Rbp1|Stk10|Tnip2|Rab7b|Cxcl2|Jun|Rnf125|Traf3ip2|Bcl10|Stat3|Trpv4|Smad3|Lif|Il6|Traf3|Jam3|RT1-M3-1|Igf1|F2rl1|Ppargc1b|Tlr2|Zfp36|Trafd1|Tbc1d10c|Slc7a2|Ccl19|Slc39a10|Hcar2|Rabgef1|Pik3r6|Nod2|Smpdl3b|Fnip1|Tbk1|Fam65b|Tmem178a|Cxcl17|Bcar1|Irak3|Sox9|Eif6|C4bpb|Ptafr|Isg15|Acod1|Aoc…
GO:0051246	regulation of protein metabolic process	biological_process	6.5795e-15	1.977e-12	383	7161	1721	20121	ENSRNOG00000004517,ENSRNOG00000003858,ENSRNOG00000057443,ENSRNOG00000010278,ENSRNOG00000010218,ENSRNOG00000014350,ENSRNOG00000058388,ENSRNOG00000014010,ENSRNOG00000039567,ENSRNOG00000003992,ENSRNOG00000005528,ENSRNOG00000020102,ENSRNOG00000009104,ENSRNOG00000014779,ENSRNOG00000037909,ENSRNOG00000045670,ENSRNOG00000012791,ENSRNOG00000021025,ENSRNOG00000002607,ENSRNOG00000013679,ENSRNOG00000007719,…	Igf1|Atp6ap2|LOC497963|Il6|NEWGENE_619861|Cyr61|Zfp36|Gfra2|Trmt10c|Pik3r6|Tbk1|Sirt2|Fnip1|Pdcd4|Ppm1f|Tnfsf12|Ajuba|Ppp2r5b|Sox9|Sema4d|Ccnc|Cdk9|Gadd45b|Psme2|Rap1a|Pwp1|Aatf|Rspo1|Fam129a|Aars|Osbpl8|Itga5|Dlg1|Btbd2|Adam17|Edn1|Syncrip|Hspb1|Camkk2|Mmp9|Itm2a|Dusp6|Kdm1a|Lif|LOC100909712|Rap2c|Rnf125|Cyfip1|Eef2k|Ogfod1|Ptgs2|Siah2|Dab2ip|Pdgfa|Pdgfc|Arrdc4|Samsn1|Prickle1|Iws1|Slc27a1|Uchl1…
GO:0043170	macromolecule metabolic process	biological_process	8.3468e-15	2.4676e-12	1342	7161	8135	20121	ENSRNOG00000003289,ENSRNOG00000001377,ENSRNOG00000011157,ENSRNOG00000005391,ENSRNOG00000058096,ENSRNOG00000021317,ENSRNOG00000004660,ENSRNOG00000004681,ENSRNOG00000018517,ENSRNOG00000011745,ENSRNOG00000019629,ENSRNOG00000009145,ENSRNOG00000010892,ENSRNOG00000015906,ENSRNOG00000005209,ENSRNOG00000024159,ENSRNOG00000007128,ENSRNOG00000005539,ENSRNOG00000004649,ENSRNOG00000020047,ENSRNOG00000013519,…	Lap3|Ddx54|Jak1|Prex2|AABR07021704.1|Cct2|Fzd6|Eny2|Trim21|Psma1|Lamp1|Klf12|Ythdf2|Tgif1|Spred1|Fcer1g|Nop56|Thg1l|Il1b|Tut1|Tll2|Sphk1|Ephb4|LOC102555183|Lars|Prkaa2|Csgalnact2|Sgk1|Gtpbp4|Ptpn14|Jup|Dstyk|Sh3bp5|Heatr1|Unc119|Fam63b|Creb3|Tnfrsf1b|Eef1e1|Tcof1|Zfp964|Slc9a3r1|Cfl1|Xdh|Nbl1|Fzd2|Psmc4|Pde8a|Oas3|Aoah|Cct7|Mterf2|C1s|Nrip1|Dnmt3a|Tor1b|Adamts2|Taf1d|Cbfa2t3|Chmp5|Ankrd49|Sgms1|P…
GO:0002237	response to molecule of bacterial origin	biological_process	8.706e-15	2.5274e-12	101	7161	321	20121	ENSRNOG00000020905,ENSRNOG00000013463,ENSRNOG00000055156,ENSRNOG00000014956,ENSRNOG00000010266,ENSRNOG00000000187,ENSRNOG00000008288,ENSRNOG00000014361,ENSRNOG00000021817,ENSRNOG00000060694,ENSRNOG00000007372,ENSRNOG00000013820,ENSRNOG00000004100,ENSRNOG00000033134,ENSRNOG00000008048,ENSRNOG00000004649,ENSRNOG00000026293,ENSRNOG00000042389,ENSRNOG00000009389,ENSRNOG00000013805,ENSRNOG00000002792,…	Hdac5|Kcnj8|Tnf|Slc11a1|Cd180|Csf2rb|Akirin2|Edn1|Irak2|Adam17|Casp1|Tnfrsf14|Trib1|Mef2c|Plscr1|Il1b|Jun|Bcl10|Ripk2|Tnip2|Cxcl2|Gch1|Tnfrsf1b|Nfkbib|Litaf|Cxcl6|Igf1|Timp4|Cnp|Il6|RT1-M3-1|LOC497963|Nod2|Cxcl3|Tnfrsf11b|Icam1|Tlr2|Tnip3|Zfp36|Irak3|LOC103694380|Sirt2|Rela|Pdcd4|Camp|Cxcl9|Cfb|Ptafr|Lyn|Il18|Hamp|Sbno2|Fmo1|Fcgr2b|Abca1|Acod1|Fgf10|Gbp2|Ccl2|Cd40|Csf3|Mapk14|Pde4b|Plscr4|Zc3h12a…
GO:0016070	RNA metabolic process	biological_process	8.825e-15	2.5274e-12	685	7161	3680	20121	ENSRNOG00000048996,ENSRNOG00000019422,ENSRNOG00000008145,ENSRNOG00000028713,ENSRNOG00000012664,ENSRNOG00000001120,ENSRNOG00000046652,ENSRNOG00000054561,ENSRNOG00000004226,ENSRNOG00000017720,ENSRNOG00000003599,ENSRNOG00000020938,ENSRNOG00000011857,ENSRNOG00000013231,ENSRNOG00000027550,ENSRNOG00000009977,ENSRNOG00000008639,ENSRNOG00000014689,ENSRNOG00000009882,ENSRNOG00000004276,ENSRNOG00000050240,…	Prmt6|Egr1|Traf3|Acvrl1|Polr1e|Med13l|LOC102547059|Isg20|Irak3|Mxd1|Utp3|Ppp1r15a|Mtpn|Ptafr|Mzf1|Thrap3|Pabpc1|Zbtb4|Ppp3ca|Itga3|LOC100909856|Hivep1|Camta1|Dach1|Cebpd|Map3k5|Ptp4a3|Pa2g4|Plagl1|Glis2|Ddx10|Lrp5|Pim1|Rab7b|Wdr43|Ube2o|Snapc1|Smad3|Stat3|Snrpa|Trpv4|Jun|LOC102552640|Srsf2|Morf4l2|Vars|Fbxw11|Ppara|Rtcb|Ptbp3|Eprs|Bcl3|Atf6|Mettl1|Wdr12|Stk36|Strn3|Adora2a|Patl1|Noc2l|Maml2|Imp4|…
GO:0032502	developmental process	biological_process	1.1035e-14	3.1117e-12	928	7161	5004	20121	ENSRNOG00000015346,ENSRNOG00000014254,ENSRNOG00000013589,ENSRNOG00000002167,ENSRNOG00000020744,ENSRNOG00000019212,ENSRNOG00000008180,ENSRNOG00000007564,ENSRNOG00000025757,ENSRNOG00000013280,ENSRNOG00000042838,ENSRNOG00000021855,ENSRNOG00000050997,ENSRNOG00000021318,ENSRNOG00000030124,ENSRNOG00000038881,ENSRNOG00000002128,ENSRNOG00000059714,ENSRNOG00000009446,ENSRNOG00000020049,ENSRNOG00000023969,…	Obsl1|Cpt1a|Cxcl12|Dmp1|Adar|Tpp1|Lyn|Evc|Myh6|Olfm4|Junb|Kcp|Ifrd1|Epas1|Ptpn11|Hcls1|Ppat|LOC103692716|Rxra|Slc7a6os|Herc6|Rapgef1|Chn1|Csrnp1|Relb|Nsun2|Trib1|Ntn1|Rhoc|Dmtn|Klf4|Kat2a|Mcf2|Mef2c|Stard13|Plod1|Maff|Fgfr3|Pdcd2|Srsf1|Tgfbi|Wdr19|Prok2|Tnfaip3|Hs6st1|Frem2|Slc2a4|Slc38a3|Sars|Tbl1xr1|Hmgcr|Fat4|Xrn2|LOC100910270|Psmb8|Plpp3|Fkbp1a|Lgr4|Cebpb|Il10|Ppargc1a|E2f5|Shank2|Col3a1|Sele…
GO:0019899	enzyme binding	molecular_function	1.5183e-14	4.2164e-12	370	7161	1630	20121	ENSRNOG00000036688,ENSRNOG00000019422,ENSRNOG00000002585,ENSRNOG00000008145,ENSRNOG00000028713,ENSRNOG00000030790,ENSRNOG00000021510,ENSRNOG00000027542,ENSRNOG00000004359,ENSRNOG00000018937,ENSRNOG00000019253,ENSRNOG00000020938,ENSRNOG00000024885,ENSRNOG00000013231,ENSRNOG00000018494,ENSRNOG00000021182,ENSRNOG00000020862,ENSRNOG00000014689,ENSRNOG00000009882,ENSRNOG00000004276,ENSRNOG00000046023,…	Arhgdia|Egr1|Cul4b|Traf3|Acvrl1|Ctnnd1|Tbc1d10c|LOC100302465|Wars|Gstm7|Bcar1|Ppp1r15a|Asb10|Ptafr|Ppp1r3c|Sv2a|Ptpn23|Zbtb4|Ppp3ca|Itga3|Exoc4|Btg1|Mvp|Golga4|Atp1b3|Map3k5|Rangap1|Hlcs|Atf4|Twf2|Ctsc|March6|Tnip2|Trib3|Ube2o|Tab1|Smad3|Rcan1|Trpv4|Stat3|Bcl10|Jun|Srsf2|Cacul1|Mical1|Sod2|Snx10|Bcl2l1|Ppara|Eprs|Atf6|Notch1|Nek6|Kcnh2|Ipo4|Dock4|Plaur|Cap1|Axin2|Strn3|Adora2a|Trim28|Atp1b2|Hif1a…
GO:0006139	nucleobase-containing compound metabolic process	biological_process	1.7553e-14	4.8019e-12	917	7161	5125	20121	ENSRNOG00000052357,ENSRNOG00000002292,ENSRNOG00000004917,ENSRNOG00000008652,ENSRNOG00000018353,ENSRNOG00000019477,ENSRNOG00000012799,ENSRNOG00000018484,ENSRNOG00000001548,ENSRNOG00000007229,ENSRNOG00000008829,ENSRNOG00000000250,ENSRNOG00000000474,ENSRNOG00000020793,ENSRNOG00000002874,ENSRNOG00000002612,ENSRNOG00000000122,ENSRNOG00000031656,ENSRNOG00000024104,ENSRNOG00000001141,ENSRNOG00000009963,…	Fosl2|Hnrnpd|Rasal2|Phip|Rad17|Zmynd15|Prkaa1|Plk3|Nfe2l2|Nr0b2|Sorbs3|Jmjd6|Rgl2|Ruvbl2|Rbm25|Ddx52|Ak2|Ccnh|Mbd1|Srrm4|Ctps1|Ube2v2|Upp1|Kank2|Zfp52|Pde4b|Tcf15|Sltm|Pik3r1|Aspdh|Nol9|Sigirr|Parp9|Ddx39b|Acap3|Nfia|Chd1|Fst|Zfp423|Tshz3|Rbm38|Dhx33|Hfe2|Cnot2|Tra2b|Mitf|Rpp25|Zfp593|Hmox1|Srpk1|Pdgfa|Dab2ip|Ccpg1|Cdan1|Prkra|Pdgfc|Nampt|AABR07040840.1|Zfp266|Stat1|Adcy6|Cebpz|Mxi1|Gmip|Zfp366|S…
GO:0030335	positive regulation of cell migration	biological_process	1.8425e-14	4.9664e-12	113	7161	368	20121	ENSRNOG00000059073,ENSRNOG00000061530,ENSRNOG00000018233,ENSRNOG00000012991,ENSRNOG00000008587,ENSRNOG00000008168,ENSRNOG00000004276,ENSRNOG00000018294,ENSRNOG00000057451,ENSRNOG00000060694,ENSRNOG00000005033,ENSRNOG00000003254,ENSRNOG00000014361,ENSRNOG00000012273,ENSRNOG00000011406,ENSRNOG00000002794,ENSRNOG00000010626,ENSRNOG00000023546,ENSRNOG00000000853,ENSRNOG00000058111,ENSRNOG00000014504,…	Slamf1|Fgf16|Gas6|Adgra2|Tek|Wnt5b|Itga3|Hspa5|Itga5|Adam17|Acvr1|Il23a|Edn1|Dmtn|Ccl4|Selp|Sphk1|Hspb1|Aif1|Itga2|Il1r1|Tnfrsf14|Mmp9|Cxcl2|Smad3|Il1b|Jun|Trpv4|Igf1|Creb3|Numb|Podxl|Csf1|F2rl1|Ptk2b|Acvr1b|Cyr61|Icam1|Kars|Ccl19|Prox1|Cxcl3|Lgr6|Fam65b|Cxcl9|Tp53|Ppm1f|Bcar1|Cxcl17|Lyn|Sox9|Sema4d|Cxcl12|Ptafr|Aoc3|Pgf|Drd1|Fgf2|Myo1c|Ccl7|Rack1|Mapk14|Pik3r1|Myc|Fgf10|Ccl2|Vegfd|Fgf1|Zc3h12a|S…
GO:0050794	regulation of cellular process	biological_process	1.9503e-14	5.1808e-12	1537	7161	10103	20121	ENSRNOG00000010427,ENSRNOG00000051307,ENSRNOG00000051619,ENSRNOG00000008005,ENSRNOG00000018698,ENSRNOG00000020835,ENSRNOG00000046452,ENSRNOG00000005615,ENSRNOG00000010298,ENSRNOG00000007545,ENSRNOG00000026941,ENSRNOG00000012081,ENSRNOG00000025371,ENSRNOG00000014975,ENSRNOG00000013963,ENSRNOG00000019549,ENSRNOG00000007894,ENSRNOG00000012074,ENSRNOG00000061182,ENSRNOG00000060849,ENSRNOG00000006641,…	Ipo7|Aoc3|Asb2|Akna|Wac|Hipk4|Fcgr2b|Gadd45a|Xbp1|Angptl4|Tril|Txn1|Spry1|Zfp483|Il6st|Akap12|Mpdz|Ifngr1|Gabre|Rcor2|Dbh|Itgb1|Hgs|Tnfaip6|Nup62|Morf4l2|Srsf2|Cd300a|Gpsm1|Ptprg|Gng12|Mical1|Kank1|Vamp3|Vars|Trpc3|Fbxw11|Degs1|P2rx4|Ptbp3|Ccl22|Atf6|Aldh1a2|Il18bp|Kcnh2|Atr|Wdr12|B2m|Cd44|Adora2a|Csnk1d|Noc2l|Prpf40a|Kpna2|LOC103689931|Med9|Casp4|Slc30a5|Tek|Itga3|Clic5|Arhgef25|Camta1|Cct4|Pnp|…
GO:0051173	positive regulation of nitrogen compound metabolic process	biological_process	2.0478e-14	5.362e-12	333	7161	1499	20121	ENSRNOG00000014049,ENSRNOG00000018126,ENSRNOG00000001829,ENSRNOG00000003302,ENSRNOG00000031656,ENSRNOG00000012278,ENSRNOG00000018903,ENSRNOG00000001128,ENSRNOG00000000012,ENSRNOG00000025584,ENSRNOG00000001548,ENSRNOG00000008652,ENSRNOG00000004610,ENSRNOG00000000190,ENSRNOG00000052357,ENSRNOG00000020793,ENSRNOG00000003897,ENSRNOG00000002525,ENSRNOG00000016392,ENSRNOG00000007484,ENSRNOG00000010695,…	Riok1|Abca1|Ube2v2|Flcn|Ccnh|Fgf10|Pik3r1|Tesc|Tcf15|Agap2|Nfe2l2|Phip|Lum|Ep300|Fosl2|Ruvbl2|Col1a1|Ptgs2|Zfp593|Ehf|Pdgfc|Nampt|Pcna|Ell|Ccpg1|Dab2ip|Pdgfa|Lmna|Elf1|Hfe2|Zfp423|Dhx33|Sox6|Chd1|Ddx39b|Nfia|Picalm|Atm|Fhod1|Hnrnpk|Psmc3|Exosc3|Tra2b|Armcx3|Batf|Cdc5l|Akirin2|Edn1|Etv5|Ssbp3|Cct8|Eya3|Cebpz|Creb3l1|Cytl1|Stat1|Runx1|Notch3|Kdm1a|LOC100909712|Lif|Litaf|F2rl1|Ar|Klf6|Il6|Igf1|Wdr5|…
GO:1901698	response to nitrogen compound	biological_process	2.3274e-14	5.9265e-12	208	7161	829	20121	ENSRNOG00000004500,ENSRNOG00000018375,ENSRNOG00000007159,ENSRNOG00000004072,ENSRNOG00000023688,ENSRNOG00000026649,ENSRNOG00000001425,ENSRNOG00000003206,ENSRNOG00000021128,ENSRNOG00000017060,ENSRNOG00000051592,ENSRNOG00000018839,ENSRNOG00000015677,ENSRNOG00000008553,ENSRNOG00000004481,ENSRNOG00000008822,ENSRNOG00000013838,ENSRNOG00000020532,ENSRNOG00000057347,ENSRNOG00000019688,ENSRNOG00000004647,…	Myc|Eif2b3|Ccl2|Myo1c|Drd1|Dnmt3a|Sh2b2|Actr3|Kcnj11|Ryr2|Sirt1|Ntrk2|LOC100909857|Mthfr|Adss|Fkbp1a|Hcrtr1|Kcnq1|Cebpb|Diaph1|Il10|Ppargc1a|Ranbp2|Rragd|Fer|Col3a1|Slc8a1|Socs1|Tmbim6|Jak2|Myd88|Npm1|Tnfaip3|Appl1|Pik3r3|Peli1|Slc2a4|Trim72|Ctnnb1|Srsf6|Birc2|Hras|Larp1|Nfkb1|Ppp2r2a|Grb14|Mars|Enpp1|Casp1|Cflar|Ucp3|Hspa5|Hdac5|Kcnj8|Btg2|Rapgef3|Mavs|Il1b|Ripk2|Traf2|Crls1|Hnrnpa2b1|Lars|Aif1|…
GO:2000147	positive regulation of cell motility	biological_process	2.3281e-14	5.9265e-12	115	7161	381	20121	ENSRNOG00000010665,ENSRNOG00000012840,ENSRNOG00000003897,ENSRNOG00000050792,ENSRNOG00000014838,ENSRNOG00000003206,ENSRNOG00000003587,ENSRNOG00000001548,ENSRNOG00000001414,ENSRNOG00000010058,ENSRNOG00000009131,ENSRNOG00000013867,ENSRNOG00000052620,ENSRNOG00000000513,ENSRNOG00000000239,ENSRNOG00000004072,ENSRNOG00000007159,ENSRNOG00000012278,ENSRNOG00000004500,ENSRNOG00000018903,ENSRNOG00000051307,…	Ccr7|Sparc|Col1a1|Tnfaip6|Glipr2|Actr3|Vegfd|Nfe2l2|Serpine1|Spry2|Zc3h12a|Fgf1|Rack1|Mapk14|Ccl7|Myo1c|Ccl2|Fgf10|Myc|Pik3r1|Aoc3|Fgf2|Drd1|Pgf|Rtn4|Hif1a|Fgr|Cxcl16|Mcam|Anxa3|Cd274|Fgfr1op|Ccl1|Tnfsf18|Rock2|Tiam1|Hras|Fermt3|Rac2|Hyal1|Wnt11|Ppbp|Pdgfc|P2rx4|Diaph1|Dab2ip|Cxcl10|Pdgfa|Notch1|Cxcl13|Gpld1|Jak2|Bmp4|F7|Slc8a1|Thbs1|Fer|Gcnt2|Ptgs2|Cxcl2|Trpv4|Jun|Il1b|Smad3|Sphk1|Aif1|Hspb1|Ccl…
GO:0044238	primary metabolic process	biological_process	2.519e-14	6.3247e-12	1560	7161	9536	20121	ENSRNOG00000032463,ENSRNOG00000037478,ENSRNOG00000005350,ENSRNOG00000005984,ENSRNOG00000003745,ENSRNOG00000010219,ENSRNOG00000058461,ENSRNOG00000006828,ENSRNOG00000025350,ENSRNOG00000056524,ENSRNOG00000003992,ENSRNOG00000008212,ENSRNOG00000019587,ENSRNOG00000024335,ENSRNOG00000007213,ENSRNOG00000010218,ENSRNOG00000050534,ENSRNOG00000002529,ENSRNOG00000011586,ENSRNOG00000007002,ENSRNOG00000003510,…	Rap1a|Noc4l|Pwp1|Etv6|Atf3|Ralgds|Sfpq|Baz1a|Ppp1r13l|Abcd1|Pik3r6|Wdr5|Ptprn|Fastkd1|Yars|NEWGENE_619861|Gcnt1|Rap2c|LOC100909712|Lif|Fmo2|Brsk1|Arhgap8|Cytl1|Aatk|Mrps34|Runx1|Dclre1c|Ddx21|Syncrip|Mcf2l|Dlg1|Idua|Efemp1|Pank4|Vps72|Nmt2|Batf|Psma4|LOC100361025|Il1rn|Exosc3|Abl2|Inip|Hnrnpk|Mob2|Snrpd1|Cnot9|Inhbb|Tbc1d15|Gal3st3|Csad|Pgpep1|Tnfsf18|Abcd3|Sox6|Prpf3|Mdn1|Slc27a1|Siah2|Samsn1|Us…
GO:0044093	positive regulation of molecular function	biological_process	2.6719e-14	6.618e-12	319	7161	1386	20121	ENSRNOG00000005639,ENSRNOG00000033921,ENSRNOG00000004517,ENSRNOG00000010278,ENSRNOG00000004063,ENSRNOG00000014124,ENSRNOG00000003992,ENSRNOG00000014350,ENSRNOG00000007114,ENSRNOG00000009822,ENSRNOG00000001516,ENSRNOG00000037909,ENSRNOG00000010219,ENSRNOG00000012791,ENSRNOG00000020102,ENSRNOG00000009104,ENSRNOG00000043381,ENSRNOG00000004162,ENSRNOG00000019822,ENSRNOG00000032463,ENSRNOG00000019246,…	Ar|Als2cl|Igf1|Il6|Sh3pxd2b|Nod2|Pik3r6|Cyr61|Psma6|Tlr2|Rapgef4|Ppm1f|Ralgds|Ajuba|Sirt2|Fnip1|Cyth1|Pfkfb2|Gadd45b|Rap1a|Psme2|Ehd3|Ppp2r5b|Sema4d|Osbpl8|Tnf|Ngef|Rab3a|Nprl2|Edn1|Akirin2|Dlg1|Adam17|Mcf2l|Cytl1|Mmp9|Kdm1a|Gmip|LOC100909712|Dynll2|Rnf207|Rab6a|Vav1|Slc27a1|Dab2ip|Pdgfa|Pdgfc|Arrdc4|Pcna|Prkra|Cnot9|Map3k12|Tnfsf18|Picalm|Tiam1|Adra2b|Acap3|Pla2g5|Rgs17|Abl2|Ccnh|Map4k4|Arhgef6|…
GO:0010647	positive regulation of cell communication	biological_process	2.919e-14	7.1336e-12	276	7161	1167	20121	ENSRNOG00000059073,ENSRNOG00000010266,ENSRNOG00000026962,ENSRNOG00000055156,ENSRNOG00000020667,ENSRNOG00000012956,ENSRNOG00000010797,ENSRNOG00000028426,ENSRNOG00000060694,ENSRNOG00000014361,ENSRNOG00000002794,ENSRNOG00000017539,ENSRNOG00000007002,ENSRNOG00000000595,ENSRNOG00000003858,ENSRNOG00000004517,ENSRNOG00000010278,ENSRNOG00000005639,ENSRNOG00000002520,ENSRNOG00000018003,ENSRNOG00000014350,…	Slamf1|Cd180|Osbpl8|Tnf|Shisa5|Tgm2|Esm1|Mcf2l|Adam17|Edn1|Selp|Mmp9|Lif|Traf3ip2|Atp6ap2|Igf1|Il6|Ar|Litaf|F2rl1|Cyr61|Tlr2|Rraga|Nod2|F10|Pik3r6|Tbk1|Sfpq|Pdcd4|Tnfsf12|Ajuba|Ppp2r5b|Sox9|Ptn|Sema4d|Gadd45b|Rap1a|Rspo1|Rsad2|Flcn|Pik3r1|Fgf10|Agap2|Sorbs3|Nle1|Rgl2|Col1a1|Glipr2|Ccr7|Pum2|Pafah1b2|Cyfip1|Hmox1|Chsy1|Ptgs2|Ppp2r1b|Dab2ip|Pdgfa|Pdgfc|Prkra|Tnfsf18|Tiam1|Adra2b|Zfp423|Inhbb|Cnot9|…
GO:0080134	regulation of response to stress	biological_process	3.407e-14	8.2167e-12	228	7161	912	20121	ENSRNOG00000003649,ENSRNOG00000050430,ENSRNOG00000045829,ENSRNOG00000057102,ENSRNOG00000004411,ENSRNOG00000032737,ENSRNOG00000014117,ENSRNOG00000002525,ENSRNOG00000016023,ENSRNOG00000021463,ENSRNOG00000001312,ENSRNOG00000055226,ENSRNOG00000021264,ENSRNOG00000000302,ENSRNOG00000050646,ENSRNOG00000014398,ENSRNOG00000023463,ENSRNOG00000021569,ENSRNOG00000026607,ENSRNOG00000000841,ENSRNOG00000010027,…	Qsox1|Vav1|Thbs1|Pafah1b2|Tspan8|F7|Hmox1|Ptgs2|Kank1|Ppara|Pdgfa|Dab2ip|Pcna|Sesn1|Fem1a|Scara5|Parp9|Tiam1|Tnfsf18|Ddx39b|Atr|Cebpg|Irgm|Axin2|Cd44|Bclaf1|Adora2a|Trim28|Stk3|Hif1a|Rtn4|Hnrnpk|Atm|Tnfrsf12a|Unc13b|Aoc3|Acod1|Rsad2|Wac|Sbno2|Map4k4|Gadd45a|Ube2v2|Mapk14|Glrx|Tril|Pik3r1|Fgf10|Ripk1|Stx2|Nlrc5|Socs3|Bak1|Grina|Zc3h12a|Ppp4c|Enpp4|Tlr7|Nfe2l2|Il17ra|Gimap5|Skil|Sec14l1|Tnfaip6|Pum…
GO:0016477	cell migration	biological_process	3.489e-14	8.3052e-12	246	7161	1027	20121	ENSRNOG00000021161,ENSRNOG00000015858,ENSRNOG00000007350,ENSRNOG00000015982,ENSRNOG00000016611,ENSRNOG00000054172,ENSRNOG00000002829,ENSRNOG00000004496,ENSRNOG00000021851,ENSRNOG00000002045,ENSRNOG00000057729,ENSRNOG00000009912,ENSRNOG00000059140,ENSRNOG00000056585,ENSRNOG00000007726,ENSRNOG00000023778,ENSRNOG00000015898,ENSRNOG00000009110,ENSRNOG00000009694,ENSRNOG00000059968,ENSRNOG00000018683,…	Fermt3|Hyal1|Rac2|Wnt11|Hras|Ctnnb1|Ppbp|Rock2|Ccl1|Anxa3|Strip2|Fgr|Myo1g|Fscn1|Mcam|Gcnt2|Fer|Psen1|Bmp4|Jak2|Dock1|Col3a1|Slc8a1|Sema3c|Csf3r|Ppargc1a|Diaph1|Cxcl10|Serpine1|Spry2|Ntrk2|Tie1|Cspg4|Klrk1|Nos3|Vegfd|Srgap3|Krt2|Actr3|Adam15|Mmrn2|Enpep|Drd1|Lama2|Pgf|Tbx5|Alkbh1|Amot|Ccl2|Trem1|Ldlrad4|Msn|Myc|Srf|Ripk3|Rack1|Myo1c|Ccl7|Cdc42bpa|Tp53|Cxcl9|Nbl1|Cxcl12|Pomk|Lyn|Slc9a3r1|Ceacam1|P…
GO:0050789	regulation of biological process	biological_process	3.847e-14	8.9974e-12	1617	7161	10665	20121	ENSRNOG00000030118,ENSRNOG00000010117,ENSRNOG00000017833,ENSRNOG00000000258,ENSRNOG00000015679,ENSRNOG00000045831,ENSRNOG00000020465,ENSRNOG00000022343,ENSRNOG00000022448,ENSRNOG00000018382,ENSRNOG00000009197,ENSRNOG00000012499,ENSRNOG00000003206,ENSRNOG00000021079,ENSRNOG00000021128,ENSRNOG00000000583,ENSRNOG00000051977,ENSRNOG00000009997,ENSRNOG00000051592,ENSRNOG00000000605,ENSRNOG00000008673,…	Msn|Eif3a|Actn2|Prmt7|Dok4|LOC100909784|Ripk3|Alms1|Htra2|Inpp4b|Asb4|Rarg|Actr3|Fxyd1|Kcnj11|Cdk19|Mmrn2|Erap1|Sirt1|Hs3st5|Arpc3|Tchp|Crip2|Abce1|Fgd5|Cep85|Rarb|Il11ra1|Slpi|Zfyve27|Eif2ak2|Cxcl10|Eef1a2|Psen1|Dcun1d5|Cct3|Nipbl|Slc8a1|Zfp563|Socs1|Tasp1|Lmod1|Dlgap1|Hsh2d|Rerg|Stk38l|Zranb3|March7|Shank3|Zfp346|Adarb1|Il23a|Casp1|Il13ra2|Hspa5|Snx13|Map2k6|Ifit3|Chd7|Tax1bp1|Ppp1r12a|Nup93|Ma…
GO:0044444	cytoplasmic part	cellular_component	3.878e-14	8.9974e-12	1231	7161	7098	20121	ENSRNOG00000007690,ENSRNOG00000001762,ENSRNOG00000009867,ENSRNOG00000007412,ENSRNOG00000013912,ENSRNOG00000013176,ENSRNOG00000004040,ENSRNOG00000029191,ENSRNOG00000010058,ENSRNOG00000028156,ENSRNOG00000016684,ENSRNOG00000003515,ENSRNOG00000010050,ENSRNOG00000014766,ENSRNOG00000001425,ENSRNOG00000011825,ENSRNOG00000012264,ENSRNOG00000023688,ENSRNOG00000013452,ENSRNOG00000000127,ENSRNOG00000014718,…	Cmpk2|Pcyt1a|Tgfb3|Dok1|Slc30a7|Far1|Abca8|LOC685067|Spry2|Pld1|Wnk2|Ephx1|Stard9|Galt|Sh2b2|Ndufb3|Alkbh1|Drd1|Rcn1|Kpna6|Acsl3|Irf2|Cd14|Aox1|Glb1l2|Pik3r3|Nars|March1|Ltc4s|Hras|Ctnnb1|Gcdh|Pdlim2|Plin5|Acsl4|Lims1|Sptb|Ehhadh|Ptov1|Kifc3|Aif1|Tmed7|Nceh1|Gmeb2|Slc12a3|Cyhr1|Zbtb6|Slc25a42|Sdpr|Nrbp2|Mars|Nup153|Ddx42|Oasl|Tppp3|Prss12|Cyb5a|Ucp3|Dnajc9|LOC683897|Xrn1|Pomk|Fry|Ceacam1|Cep250|R…
GO:0009891	positive regulation of biosynthetic process	biological_process	4.5396e-14	1.0401e-11	342	7161	1563	20121	ENSRNOG00000004420,ENSRNOG00000005195,ENSRNOG00000018273,ENSRNOG00000042838,ENSRNOG00000012645,ENSRNOG00000005933,ENSRNOG00000011789,ENSRNOG00000038881,ENSRNOG00000021318,ENSRNOG00000020024,ENSRNOG00000059714,ENSRNOG00000010659,ENSRNOG00000009446,ENSRNOG00000006934,ENSRNOG00000001030,ENSRNOG00000001033,ENSRNOG00000016244,ENSRNOG00000033433,ENSRNOG00000033235,ENSRNOG00000004283,ENSRNOG00000005917,…	Rad21|Cst3|Ncl|Junb|Mecom|Yap1|Cdon|Hcls1|Epas1|Taf7|LOC103692716|Gabpb1|Rxra|Acvr1b|Tsc22d1|Nufip1|Mical2|Csrnp1|Relb|Camta2|Pawr|E2f4|Mta2|Aif1|Prr16|Mef2c|Klf4|Kat2a|Mars|Zfp281|Maff|Rfx5|Nfatc1|Npm1|Arrb1|Taf4b|Slc38a3|Tbl1xr1|Ctnnb1|Nfkb1|Hras|LOC100910270|Pprc1|Lgr4|Ppargc1a|Il10|Cebpb|Zfp143|Plin5|Nup98|Tcp1|Med1|Eif4g2|Tgfb3|Tet1|Eif3d|Mapre3|Ntrk2|Nfe2|Gucy1a3|Ccl2|Cct5|Adgrf5|Fgf23|Il18…
GO:0023056	positive regulation of signaling	biological_process	4.9344e-14	1.1166e-11	274	7161	1162	20121	ENSRNOG00000007081,ENSRNOG00000037409,ENSRNOG00000007175,ENSRNOG00000003232,ENSRNOG00000020797,ENSRNOG00000011709,ENSRNOG00000017453,ENSRNOG00000019005,ENSRNOG00000030888,ENSRNOG00000021298,ENSRNOG00000019456,ENSRNOG00000020679,ENSRNOG00000016907,ENSRNOG00000003861,ENSRNOG00000027839,ENSRNOG00000061818,ENSRNOG00000016390,ENSRNOG00000061128,ENSRNOG00000013721,ENSRNOG00000003669,ENSRNOG00000006238,…	Xdh|Scimp|Mier1|Slc9a3r1|She|Pum1|Ptpn2|Pde8a|Rela|Dstyk|Kars|Icam1|Ppp5c|Gorab|Ptk2b|Wnt1|Eef1e1|Pelo|Nepro|Myocd|Traf2|Il1b|Plscr1|Map2k1|Mpp2|Vapa|Nup93|Map3k10|Prkcdbp|Il23a|Casp1|Cflar|Tnfrsf1a|Mavs|Spred1|Map2k6|Jag2|Sh2d3c|Fgr|Map4k2|C1qtnf2|Hsh2d|Wnt11|Grb14|Pdia3|Shank3|Ncf1|Eif2ak2|Gata4|Cd81|Rragd|Cxcl10|Gcnt2|Psen1|Itpkb|Bmp4|Jak2|Myd88|Timp2|Socs1|Akt3|Stk11|Sirt1|Chp2|Rel|Ripk3|Afap…
GO:0032496	response to lipopolysaccharide	biological_process	5.2643e-14	1.1704e-11	96	7161	307	20121	ENSRNOG00000026293,ENSRNOG00000009389,ENSRNOG00000008048,ENSRNOG00000004649,ENSRNOG00000013805,ENSRNOG00000002792,ENSRNOG00000004100,ENSRNOG00000013820,ENSRNOG00000033134,ENSRNOG00000008288,ENSRNOG00000014361,ENSRNOG00000060694,ENSRNOG00000007372,ENSRNOG00000021817,ENSRNOG00000014956,ENSRNOG00000020905,ENSRNOG00000013463,ENSRNOG00000055156,ENSRNOG00000000187,ENSRNOG00000010266,ENSRNOG00000051158,…	Jun|Ripk2|Plscr1|Il1b|Tnip2|Cxcl2|Trib1|Tnfrsf14|Mef2c|Akirin2|Edn1|Adam17|Casp1|Irak2|Slc11a1|Hdac5|Kcnj8|Tnf|Csf2rb|Cd180|Cfb|Ptafr|Lyn|Irak3|LOC103694380|Pdcd4|Camp|Cxcl9|Rela|Cxcl3|Tnfrsf11b|Tlr2|Tnip3|Zfp36|Icam1|Nfkbib|Cxcl6|Litaf|Gch1|Tnfrsf1b|Cnp|Il6|LOC497963|Igf1|Timp4|Cdk19|Sparc|Irf8|Ccr7|Cmpk2|Serpine1|Chuk|Vcam1|Zc3h12a|Klrk1|Nos3|Gbp2|Fgf10|Ccl2|Cd40|Mapk14|Plscr4|Pde4b|Csf3|Fcgr2b…
GO:0034641	cellular nitrogen compound metabolic process	biological_process	5.2998e-14	1.1704e-11	958	7161	5396	20121	ENSRNOG00000028292,ENSRNOG00000033583,ENSRNOG00000059956,ENSRNOG00000010910,ENSRNOG00000010448,ENSRNOG00000001064,ENSRNOG00000004925,ENSRNOG00000006238,ENSRNOG00000008393,ENSRNOG00000021085,ENSRNOG00000006689,ENSRNOG00000023521,ENSRNOG00000058677,ENSRNOG00000004186,ENSRNOG00000020905,ENSRNOG00000018349,ENSRNOG00000016269,ENSRNOG00000018294,ENSRNOG00000049121,ENSRNOG00000025295,ENSRNOG00000031312,…	Gart|LOC100910577|Bcl6b|Gmeb1|Ptbp1|Sbno1|Ppp1r12a|Traf2|Tax1bp1|Sf1|Chd7|Map3k10|Lsm8|Snx13|Hdac5|Polr1b|Rpl7l1|Hspa5|Bysl|Mavs|Tnfrsf1a|Git2|Rapgef3|Ino80|Gucy1a2|Aars2|Il23a|Enpp1|Adarb1|Spcs3|Tp53|Adcy3|Stat2|Nr5a2|Rela|Helq|Smarca2|Ptk2b|Snrpf|Pelo|Nek7|Cdc42ep1|Rrp15|Dennd4a|Bach1|Mcm4|Myocd|Rbbp8|Exog|Ciita|Ptrf|Myzap|Arhgap32|Icam1|Rb1|Hmbs|Sirt1|Rarb|Cdk12|Fgd5|Mthfr|Abce1|Tef|Irf1|Exo5|…
GO:0071840	cellular component organization or biogenesis	biological_process	7.2178e-14	1.5749e-11	941	7161	5182	20121	ENSRNOG00000039567,ENSRNOG00000004063,ENSRNOG00000027282,ENSRNOG00000008336,ENSRNOG00000001203,ENSRNOG00000024798,ENSRNOG00000009822,ENSRNOG00000021103,ENSRNOG00000002271,ENSRNOG00000005639,ENSRNOG00000018003,ENSRNOG00000033921,ENSRNOG00000006523,ENSRNOG00000060054,ENSRNOG00000016516,ENSRNOG00000002680,ENSRNOG00000017508,ENSRNOG00000004517,ENSRNOG00000006077,ENSRNOG00000022586,ENSRNOG00000037613,…	Trmt10c|Sh3pxd2b|Cep68|Tnfrsf11b|Rrp1|Bora|Tlr2|Nrxn2|Slain2|Ar|F2rl1|Als2cl|Atl2|Doc2b|Mbp|Lamc1|Kmt5c|Igf1|Snx5|Cdk9|Kdm6b|Fnbp1l|Sh3bp4|Tnc|Aatf|Ehd3|Rspo1|Ptn|Arhgap28|Sox9|Ppp2r5b|Mtfp1|Srpk2|Sema4d|Rnf8|Limd1|Ppm1f|Sirt2|Pdcd4|Cmtm8|Edn1|Map7d1|Nprl2|Cc2d2a|Cct8|Ssbp3|Rrp9|Prdm9|Tgm2|Tubb3|Prune|Matn2|Rab3a|Slc16a1|Vwf|Tuba1c|Suz12|Dynll2|Mmp9|Zdhhc15|Il4r|Selp|Mcoln1|Ran|Uchl1|Pdgfa|Dab2ip…
GO:0051272	positive regulation of cellular component movement	biological_process	8.4397e-14	1.8199e-11	115	7161	387	20121	ENSRNOG00000051307,ENSRNOG00000017392,ENSRNOG00000023688,ENSRNOG00000005650,ENSRNOG00000000513,ENSRNOG00000052620,ENSRNOG00000000239,ENSRNOG00000004072,ENSRNOG00000012278,ENSRNOG00000007159,ENSRNOG00000004500,ENSRNOG00000018903,ENSRNOG00000003587,ENSRNOG00000001414,ENSRNOG00000010058,ENSRNOG00000001548,ENSRNOG00000013867,ENSRNOG00000009131,ENSRNOG00000010665,ENSRNOG00000012840,ENSRNOG00000050792,…	Aoc3|Fgf2|Drd1|Pgf|Mapk14|Rack1|Ccl7|Myo1c|Fgf10|Ccl2|Myc|Pik3r1|Vegfd|Serpine1|Spry2|Nfe2l2|Fgf1|Zc3h12a|Ccr7|Sparc|Tnfaip6|Col1a1|Actr3|Glipr2|Jak2|F7|Bmp4|Slc8a1|Thbs1|Fer|Gcnt2|Ptgs2|Pdgfc|P2rx4|Dab2ip|Diaph1|Cxcl10|Pdgfa|Notch1|Cxcl13|Gpld1|Tnfsf18|Ccl1|Tiam1|Rock2|Hras|Hyal1|Fermt3|Wnt11|Rac2|Ppbp|Rtn4|Fgr|Hif1a|Cxcl16|Mcam|Anxa3|Cd274|Fgfr1op|Fgf16|Gas6|Slamf1|Itga5|Itga3|Wnt5b|Hspa5|Tek|A…
GO:0048856	anatomical structure development	biological_process	8.7218e-14	1.8589e-11	845	7161	4512	20121	ENSRNOG00000003407,ENSRNOG00000015380,ENSRNOG00000007546,ENSRNOG00000003694,ENSRNOG00000019799,ENSRNOG00000001249,ENSRNOG00000017510,ENSRNOG00000013721,ENSRNOG00000004131,ENSRNOG00000011060,ENSRNOG00000026108,ENSRNOG00000061818,ENSRNOG00000003861,ENSRNOG00000003232,ENSRNOG00000007081,ENSRNOG00000023538,ENSRNOG00000020660,ENSRNOG00000004637,ENSRNOG00000049402,ENSRNOG00000017453,ENSRNOG00000021962,…	Ptpn14|Jup|Asns|Prox1|Pcdhgc3|Col6a1|Mfge8|Nepro|Pkn1|Unc119|Tcof1|Wnt1|Gorab|Slc9a3r1|Xdh|Aldh5a1|Cfl1|Fbxo7|Nbl1|Ptpn2|Fzd2|Psmc4|Nom1|Slc39a13|Tmem65|Prex2|Sycp2|Fzd6|Fcer1g|Spred1|Actc1|Rnd1|Btg2|Ccdc141|Ski|Map2k1|Il1b|Plscr1|Ciapin1|Svil|Ephb4|Sphk1|Anxa1|Tll2|LOC679811|Sh3d19|Phldb1|Nasp|Tmbim1|Gata4|Csrp3|Wdr7|Cav3|Rbm24|Timp2|Sh3tc2|Scfd1|Zfpm1|Mafk|Zfpm2|Bmp4|Tacc2|Itpkb|Gcnt2|Thra|Sav1…
GO:0044260	cellular macromolecule metabolic process	biological_process	1.2539e-13	2.6417e-11	1205	7161	7233	20121	ENSRNOG00000001501,ENSRNOG00000019742,ENSRNOG00000047611,ENSRNOG00000021183,ENSRNOG00000015911,ENSRNOG00000000529,ENSRNOG00000017285,ENSRNOG00000046858,ENSRNOG00000015797,ENSRNOG00000004904,ENSRNOG00000000695,ENSRNOG00000016038,ENSRNOG00000014460,ENSRNOG00000008834,ENSRNOG00000009882,ENSRNOG00000050240,ENSRNOG00000020862,ENSRNOG00000009977,ENSRNOG00000014689,ENSRNOG00000008639,ENSRNOG00000011857,…	Snrpa|Stat3|Top1|LOC102552640|Lrp5|Pim1|Tab1|Arxes2|Neurl2|Pa2g4|Ssh1|Mgmt|Hivep1|Dach1|Ppp3ca|LOC100909856|Ptpn23|Thrap3|Zbtb4|Pabpc1|Mtpn|Mrpl58|Rps6kl1|Ppp1r3c|Ppp1r15a|Ggta1|Mxd1|Mrpl47|Irak3|Isg20|Dclk3|Atxn2|LOC102547059|Vps4b|Egr1|Rbm27|Rbpj|Pmm1|Cmtr1|Zc3h12a|Fgf1|Heyl|Nr2c1|Ddx3x|Esrrb|Etf1|Fosl1|March2|Dnm1|Parp3|Sbno2|Nfam1|Isg15|Fbxw7|Stk3|Imp4|Hif1a|Maml2|Strn3|Egflam|Mettl1|Stk36|Fe…
GO:0006807	nitrogen compound metabolic process	biological_process	1.3196e-13	2.7485e-11	1008	7161	5714	20121	ENSRNOG00000054757,ENSRNOG00000014079,ENSRNOG00000034037,ENSRNOG00000000925,ENSRNOG00000005087,ENSRNOG00000034078,ENSRNOG00000017250,ENSRNOG00000017249,ENSRNOG00000058663,ENSRNOG00000027257,ENSRNOG00000019975,ENSRNOG00000019433,ENSRNOG00000011025,ENSRNOG00000018404,ENSRNOG00000013741,ENSRNOG00000016866,ENSRNOG00000016653,ENSRNOG00000016847,ENSRNOG00000015447,ENSRNOG00000001592,ENSRNOG00000006663,…	Adcy6|Stat1|Zfp266|Psph|Cebpz|Mxi1|Gmpr|Zfp366|Suz12|Gmip|Cdc5l|Rab3a|Trmt10a|Aars|Ube2d3|Fhl2|Ngef|Bace1|Calcoco1|Cct8|Usp2|Ssbp3|Rrp9|Prdm9|Nprl2|Pde4a|Edn1|Akirin2|Cyth1|Pdcd4|Tbk1|Sirt2|Gars|Zfp746|Ppm1f|Rapgef4|Limd1|Sema4d|Rnf8|Srpk2|Ppp2r5b|Sox9|Rbm20|Sh3bp4|Pdlim1|Aatf|Cdk9|Kdm6b|Igf1|Kmt5c|Als2cl|F2rl1|Ar|Klf6|Zfp36|Psma6|Tlr2|Tnip3|Rrp1|Slc7a2|Gda|Purb|Tars|Ssb|Ampd3|Fign|Hltf|Trmt10c|N…
GO:0031328	positive regulation of cellular biosynthetic process	biological_process	1.3924e-13	2.7894e-11	335	7161	1537	20121	ENSRNOG00000013634,ENSRNOG00000010735,ENSRNOG00000043077,ENSRNOG00000059968,ENSRNOG00000004109,ENSRNOG00000009694,ENSRNOG00000011852,ENSRNOG00000004493,ENSRNOG00000003148,ENSRNOG00000007834,ENSRNOG00000056907,ENSRNOG00000009066,ENSRNOG00000059480,ENSRNOG00000019090,ENSRNOG00000009110,ENSRNOG00000010370,ENSRNOG00000009233,ENSRNOG00000018020,ENSRNOG00000047756,ENSRNOG00000016591,ENSRNOG00000014327,…	Myd88|Nfyc|Zfpm1|Jak2|Zfpm2|Bmp4|Myo6|Tasp1|Timp2|Cand1|Nipbl|Thra|Supt20h|Cct3|Psen1|Tnip1|Ankrd49|Apbb1|Mef2a|Utp15|Csrp3|Cd81|Gata4|Ncf1|Ptx3|Lmo2|Wnt11|Larp1|Gli2|C1qtnf2|Ebf2|Rarg|Samd4a|Nrip1|Afap1l2|Cct7|Chp2|Rel|Ppp4r3b|Srf|Myc|Klrk1|Rarb|Cdk12|Tef|Sirt1|Irf8|Irf1|Piwil2|Bach1|Myocd|Creb3|Ptk2b|Psmc1|Nek7|Wnt1|Prox1|Icam1|Rb1|Wdr75|Kars|Ciita|Heatr1|Nr5a2|Rela|Ptpn2|Psmc4|Fzd2|Tp53|Smarca…
GO:0010243	response to organonitrogen compound	biological_process	1.3978e-13	2.7894e-11	193	7161	761	20121	ENSRNOG00000000413,ENSRNOG00000008587,ENSRNOG00000009882,ENSRNOG00000010989,ENSRNOG00000006302,ENSRNOG00000026962,ENSRNOG00000004284,ENSRNOG00000016038,ENSRNOG00000009570,ENSRNOG00000031789,ENSRNOG00000014361,ENSRNOG00000014079,ENSRNOG00000000695,ENSRNOG00000054757,ENSRNOG00000020185,ENSRNOG00000058111,ENSRNOG00000058646,ENSRNOG00000001686,ENSRNOG00000007319,ENSRNOG00000015911,ENSRNOG00000002792,…	Pln|Tek|Ppp3ca|Ipo5|Gclc|Osbpl8|Btg1|Mgmt|Pdxp|Rangap1|Edn1|Stat1|Ssh1|Adcy6|Wdr6|Itga2|Zfp36l1|Hlcs|Trib3|Lrp5|Cxcl2|Ubr2|Stxbp3|Klf15|Kdm1a|Jun|Trpv4|Stat3|Egr1|Igf1|Il6|Klf6|Ppargc1b|Abcb1a|Gcnt1|Ptprn|Tlr2|Psmb2|Nod2|Rraga|Sirt2|Camp|Irak3|Gstm7|Eif6|Dpysl2|Sox9|Trpm2|Gpr22|Rap1a|Ptafr|Sh3bp4|Naip6|Mbd1|Nras|Fosl1|Xbp1|Mapk14|Got1|Pik3r1|Capn2|Cd40|Slc2a1|Hnrnpd|Phip|Ep300|Socs3|Prkaa1|Chuk|A…
GO:0008219	cell death	biological_process	1.4001e-13	2.7894e-11	351	7161	1622	20121	ENSRNOG00000021061,ENSRNOG00000007261,ENSRNOG00000023614,ENSRNOG00000013927,ENSRNOG00000015018,ENSRNOG00000001480,ENSRNOG00000015982,ENSRNOG00000012536,ENSRNOG00000018020,ENSRNOG00000014797,ENSRNOG00000012477,ENSRNOG00000048315,ENSRNOG00000009694,ENSRNOG00000059968,ENSRNOG00000004109,ENSRNOG00000013634,ENSRNOG00000024808,ENSRNOG00000055579,ENSRNOG00000009066,ENSRNOG00000005264,ENSRNOG00000009110,…	Map4k2|Gli2|Hsh2d|Jag2|Pdia3|Ncf1|Wnt11|Sgms1|Apbb1|Tmbim1|Eef1a2|Eif2ak2|Bmp4|Jak2|Zfpm2|Myd88|Stk39|Tmbim6|Thra|Sav1|Psen1|Itpkb|Ryr2|Stk11|Irf1|Cdk19|MGC95208|Ptges3|Klrk1|Rarb|Tchp|Serpine1|Sirt1|Dnaja1|Ripk3|Alms1|Myc|Rel|Rarg|Htra2|Dnmt3a|Dmpk|Slc9a3r1|Xdh|Rhbdd1|Tmem109|Rela|Fbxo7|Ptpn2|Tp53|Pde8a|Asns|Rb1|Icam1|Dstyk|Pkn1|Myocd|Creb3|Ppp5c|Psmc1|Ptk2b|Wnt1|Eef1e1|Tnfrsf1b|Vapa|Map3k10|Tax…
GO:0016265	death	biological_process	1.4001e-13	2.7894e-11	351	7161	1622	20121	ENSRNOG00000002792,ENSRNOG00000022372,ENSRNOG00000023896,ENSRNOG00000038176,ENSRNOG00000000595,ENSRNOG00000023546,ENSRNOG00000005413,ENSRNOG00000042353,ENSRNOG00000017539,ENSRNOG00000020667,ENSRNOG00000012956,ENSRNOG00000010396,ENSRNOG00000009689,ENSRNOG00000020169,ENSRNOG00000014361,ENSRNOG00000013741,ENSRNOG00000016866,ENSRNOG00000018404,ENSRNOG00000055156,ENSRNOG00000057451,ENSRNOG00000004220,…	Cxcl2|Kdm1a|Dusp6|Ufm1|Traf3ip2|Hspb1|Creb3l1|Mlkl|Mmp9|Shisa5|Tgm2|Eya3|Api5|Gimap8|Edn1|Ube2d3|Fhl2|Aars|Tnf|Itga5|Ebag9|Ptn|Sox9|Etv6|Serpinb9|Gadd45b|Cd34|Clptm1l|Aatf|Sirt2|Sfpq|Fnip1|Pdcd4|Ppp1r13l|Zfp746|Tnfsf12|Ppm1f|Cyr61|Ankrd13c|Rraga|Nod2|Tnfrsf11b|Igf1|Il6|Krcc1|Ar|Bmf|Timp1|Nle1|Gimap5|Rgl2|Susd6|Phip|Ep300|Mknk2|Prkaa1|Socs3|Grina|Plk3|Agap2|Nfe2l2|Kdm4a|Nes|Kank2|Pik3r1|Fgf10|Pgam…
GO:0045935	positive regulation of nucleobase-containing compound metabolic process	biological_process	1.4431e-13	2.8441e-11	322	7161	1461	20121	ENSRNOG00000025459,ENSRNOG00000058643,ENSRNOG00000012886,ENSRNOG00000021012,ENSRNOG00000050323,ENSRNOG00000033433,ENSRNOG00000016244,ENSRNOG00000004283,ENSRNOG00000033235,ENSRNOG00000015708,ENSRNOG00000019913,ENSRNOG00000018364,ENSRNOG00000016299,ENSRNOG00000033134,ENSRNOG00000011789,ENSRNOG00000021318,ENSRNOG00000020024,ENSRNOG00000038881,ENSRNOG00000010659,ENSRNOG00000006934,ENSRNOG00000009446,…	Mars|Zfp281|Maff|Rfx5|Srsf1|Csrnp1|Mical2|Camta2|Relb|E2f4|Mta2|Kat2a|Klf4|Mef2c|Cdon|Epas1|Taf7|Hcls1|Gabpb1|Acvr1b|Rxra|Tnrc6c|Tsc22d1|Nufip1|Rad21|Brcc3|Tnrc6b|Cst3|Ncl|Junb|Yap1|Cxcl9|Mecom|Cct5|Zc3hav1|Fgf23|Irf2|Il18|Kpna6|Spi1|Drd1|Peg3|Usp16|Tbx5|Atf1|Gata5|Tfeb|Tcf20|Zfp259|Tcp1|Med1|Tet1|Tgfb3|Rad50|Mapre3|Ntrk2|Nfe2|Gucy1a3|Pprc1|Lgr4|Cebpb|Il10|Ppargc1a|Zfp143|Nup98|Npm1|Arrb1|Nfatc1|…
GO:0014070	response to organic cyclic compound	biological_process	1.517e-13	2.958e-11	218	7161	910	20121	ENSRNOG00000004616,ENSRNOG00000002045,ENSRNOG00000006329,ENSRNOG00000007261,ENSRNOG00000054172,ENSRNOG00000010602,ENSRNOG00000023258,ENSRNOG00000031544,ENSRNOG00000021851,ENSRNOG00000011158,ENSRNOG00000004496,ENSRNOG00000033527,ENSRNOG00000008822,ENSRNOG00000020532,ENSRNOG00000019688,ENSRNOG00000016454,ENSRNOG00000022256,ENSRNOG00000057347,ENSRNOG00000004647,ENSRNOG00000004473,ENSRNOG00000009066,…	Npm1|Anxa3|Peli1|Gli2|Ctnnb1|Birc2|Nfkb1|Larp1|Ccl1|Ppp2r2a|Rock2|Pappa|Fkbp1a|Kcnq1|Diaph1|Nasp|Cxcl10|Cebpb|Il10|Ppargc1a|Thra|Mbd4|Slc8a1|Bmp4|Actr3|Kcnj11|Med1|Tgfb3|Ryr2|Sirt1|Bid|LOC100909857|Mthfr|Adss|Rarb|Myc|Msn|Ccl2|Fgf23|Ephx1|Endog|Acsl3|Il18|Nrip1|Dnmt3a|Drd1|Krt19|Atf1|Rarg|Cpt1a|Adar|Cfl1|Cst3|Lyn|Riok3|Xrn1|Tp53|Arid5a|Rela|Nr5a2|Trdn|Nr3c2|Socs2|Mfge8|Ciita|Jup|Icam1|Asns|LOC103…
GO:0031347	regulation of defense response	biological_process	1.6156e-13	3.1171e-11	120	7161	408	20121	ENSRNOG00000031138,ENSRNOG00000001302,ENSRNOG00000010602,ENSRNOG00000023258,ENSRNOG00000026607,ENSRNOG00000052296,ENSRNOG00000023463,ENSRNOG00000049517,ENSRNOG00000008237,ENSRNOG00000006329,ENSRNOG00000027502,ENSRNOG00000017819,ENSRNOG00000009912,ENSRNOG00000002525,ENSRNOG00000024808,ENSRNOG00000002568,ENSRNOG00000050430,ENSRNOG00000059968,ENSRNOG00000013634,ENSRNOG00000050646,ENSRNOG00000046699,…	Irgm|Adora2a|Birc2|Nfkb1|Tnfsf18|Shank3|Parp9|Tnfaip3|Unc13b|Peli1|Nmi|Cd14|Fgr|Ptgs2|Stk39|Socs1|Vav1|Jak2|Myd88|Fem1a|Slpi|Lgr4|Dab2ip|Ppara|Il10|Tnip1|Tlr7|Socs3|Zc3h12a|Il17ra|Serpine1|Ptprs|Nlrc5|Klrk1|Tnfaip6|Hsp90ab1|Med1|Irf1|Ccr7|Pum2|Cdk19|Gimap5|Sec14l1|Sbno2|Rsad2|Aoc3|Acod1|Birc3|Tril|Mapk14|Aoah|LOC103694380|Irak3|Cxcl17|Ptpn2|Pum1|Rela|Tbk1|Sirt2|Pdcd4|Adar|C4bpb|Ceacam1|Lyn|Riok3|…
GO:0042254	ribosome biogenesis	biological_process	1.79e-13	3.4177e-11	82	7161	337	20121	ENSRNOG00000023799,ENSRNOG00000019229,ENSRNOG00000017284,ENSRNOG00000004904,ENSRNOG00000002556,ENSRNOG00000000938,ENSRNOG00000007128,ENSRNOG00000028461,ENSRNOG00000033700,ENSRNOG00000026316,ENSRNOG00000004035,ENSRNOG00000016269,ENSRNOG00000049121,ENSRNOG00000010409,ENSRNOG00000017979,ENSRNOG00000009430,ENSRNOG00000043099,ENSRNOG00000048969,ENSRNOG00000012927,ENSRNOG00000003599,ENSRNOG00000021773,…	Pak1ip1|Fbl|Nop16|Pa2g4|Tsr2|Ran|Nop56|Gnl3|Wbscr22|Wdr43|Krr1|Rpl7l1|Bysl|Nol6|Mrto4|Gnl2|Ddx21|Nom1|Rrp9|Utp3|Bop1|Riok2|Rcl1|Utp14a|Trmt112|Ppan|Aatf|Isg20l2|Yae1d1|Noc4l|Riok3|Nop2|Eif6|Utp20|Rrp15|Ftsj3|Heatr1|Pwp2|Wdr75|Rrp1|Gtpbp4|Abce1|Rrp7a|Shq1|Pes1|Rpf2|Nle1|Utp4|Dis3|Riok1|Nip7|Tsr1|Ddx52|Urb2|Nol9|Mphosph6|Nob1|Wdr36|Sdad1|Imp3|Wdr12|LOC103690996|Npm1|Imp4|Noc2l|Exosc3|Ltv1|Utp6|Npm3…
GO:0050900	leukocyte migration	biological_process	1.9462e-13	3.6599e-11	80	7161	249	20121	ENSRNOG00000022242,ENSRNOG00000049402,ENSRNOG00000011384,ENSRNOG00000018804,ENSRNOG00000037814,ENSRNOG00000010756,ENSRNOG00000011483,ENSRNOG00000008180,ENSRNOG00000001216,ENSRNOG00000013231,ENSRNOG00000016255,ENSRNOG00000013589,ENSRNOG00000045558,ENSRNOG00000012495,ENSRNOG00000009149,ENSRNOG00000016452,ENSRNOG00000027839,ENSRNOG00000018003,ENSRNOG00000050534,ENSRNOG00000018659,ENSRNOG00000009730,…	Cxcl9|Nbl1|Aimp1|Fam65b|Cxcl17|Tp53|S100a9|Lyn|Trpm2|Ptafr|Podxl2|Cxcl12|Cd34|Podxl|Jam3|Creb3|Ptk2b|F2rl1|Gcnt1|Csf1|Cyp7b1|Cx3cl1|Icam1|Ccl19|Kars|Cxcl3|Rabgef1|Ccl9|Anxa1|Ccl4|Selp|Aif1|Mmp9|Itga2|Tnfrsf14|Il1r1|Stk10|Cxcl2|Trpv4|Il1b|Gas6|Bst1|Fcer1g|Slamf1|Adam17|Il23a|Edn1|Sele|Jaml|Ccl1|Tnfsf18|Rac2|Ppbp|Cxcl16|Myo1g|Ch25h|F7|Vav1|Fer|Csf3r|Cxcl10|Cxcl13|Ccl22|Klrk1|Vegfd|Serpine1|Il17ra|V…
GO:0046483	heterocycle metabolic process	biological_process	1.9569e-13	3.6599e-11	930	7161	5246	20121	ENSRNOG00000019975,ENSRNOG00000019433,ENSRNOG00000016866,ENSRNOG00000018404,ENSRNOG00000013741,ENSRNOG00000016653,ENSRNOG00000011025,ENSRNOG00000001592,ENSRNOG00000015447,ENSRNOG00000012927,ENSRNOG00000006663,ENSRNOG00000007920,ENSRNOG00000021493,ENSRNOG00000021660,ENSRNOG00000014361,ENSRNOG00000008288,ENSRNOG00000020828,ENSRNOG00000034037,ENSRNOG00000054757,ENSRNOG00000014079,ENSRNOG00000005087,…	Cdc5l|Rab3a|Fhl2|Aars|Ube2d3|Ngef|Trmt10a|Cct8|Calcoco1|Rrp9|Usp2|Ssbp3|Prdm9|Nprl2|Edn1|Akirin2|Pde4a|Zfp266|Adcy6|Stat1|Cebpz|Mxi1|Gmip|Gmpr|Zfp366|Suz12|Igf1|Klf6|Ar|Kmt5c|Als2cl|F2rl1|Rrp1|Gda|Psma6|Zfp36|Tnip3|Tlr2|Ampd3|Ssb|Fign|Nod2|Hltf|Trmt10c|Purb|Tars|Tbk1|Sirt2|Cyth1|Pdcd4|Zfp746|Rapgef4|Limd1|Ppm1f|Gars|Ppp2r5b|Sox9|Rbm20|Sema4d|Rnf8|Srpk2|Cdk9|Kdm6b|Pdlim1|Sh3bp4|Aatf|Ddx52|Rbm25|Ak…
GO:0010557	positive regulation of macromolecule biosynthetic process	biological_process	1.9945e-13	3.6927e-11	316	7161	1430	20121	ENSRNOG00000025174,ENSRNOG00000009977,ENSRNOG00000009882,ENSRNOG00000050240,ENSRNOG00000014956,ENSRNOG00000019501,ENSRNOG00000000923,ENSRNOG00000018602,ENSRNOG00000005033,ENSRNOG00000009642,ENSRNOG00000014647,ENSRNOG00000050869,ENSRNOG00000031700,ENSRNOG00000025587,ENSRNOG00000004766,ENSRNOG00000058111,ENSRNOG00000017801,ENSRNOG00000054420,ENSRNOG00000013805,ENSRNOG00000015911,ENSRNOG00000017397,…	Kat6a|Thrap3|Ppp3ca|LOC100909856|Slc11a1|Rmnd1|Cct6a|Camta1|Acvr1|Cct4|Cbfb|Cebpd|Map3k5|Plagl1|Glis2|Itga2|Atf4|Vdr|Tnip2|Lrp5|Upf3a|Wdr43|Smad3|Kat5|Klf15|Jun|Bcl10|Stat3|Egr1|Gpbp1|Acvrl1|Ppargc1b|Nek4|Cbx8|Eif6|Ppp1r15a|Eif5a|Crebbp|Mtpn|Ptafr|Mzf1|Akna|Sbno2|Wac|Fgf2|Csf3|Smad1|Gtf2b|Fosl1|Mapk14|Xbp1|Ripk1|Cd40|Esrrb|Suco|Nlrc5|Fgf1|Zc3h12a|Heyl|Tlr7|Chuk|Arid1a|Nrf1|Meox2|Rnf111|Rbpj|Nup62…
GO:0032268	regulation of cellular protein metabolic process	biological_process	2.0585e-13	3.7731e-11	342	7161	1533	20121	ENSRNOG00000057451,ENSRNOG00000018404,ENSRNOG00000026962,ENSRNOG00000002403,ENSRNOG00000000204,ENSRNOG00000014361,ENSRNOG00000060694,ENSRNOG00000038597,ENSRNOG00000017539,ENSRNOG00000001309,ENSRNOG00000023546,ENSRNOG00000057832,ENSRNOG00000002529,ENSRNOG00000022372,ENSRNOG00000011586,ENSRNOG00000023896,ENSRNOG00000007002,ENSRNOG00000010218,ENSRNOG00000010278,ENSRNOG00000004517,ENSRNOG00000003992,…	Itga5|Aars|Osbpl8|Fam129a|Syncrip|Edn1|Adam17|Dlg1|Mmp9|Camkk2|Hspb1|Rnf125|Rap2c|Kdm1a|LOC100909712|Dusp6|Lif|NEWGENE_619861|Il6|Igf1|Pik3r6|Trmt10c|Gfra2|Zfp36|Cyr61|Ajuba|Ppm1f|Pdcd4|Fnip1|Sirt2|Rspo1|Pwp1|Rap1a|Psme2|Cdk9|Gadd45b|Ccnc|Sema4d|Sox9|Ppp2r5b|Flcn|Ube2v2|Map4k4|Ccnh|RGD1563482|Fgf10|Plcl1|Kdm4a|Plk3|Agap2|Psmf1|Socs3|Prkaa1|Hnrnpd|Mknk2|Ep300|Ruvbl2|Timp1|N4bp1|Ptgs2|Ogfod1|Eef2k|…
GO:0043230	extracellular organelle	cellular_component	2.2501e-13	4.0142e-11	447	7161	2103	20121	ENSRNOG00000018371,ENSRNOG00000057153,ENSRNOG00000032788,ENSRNOG00000011483,ENSRNOG00000016478,ENSRNOG00000056219,ENSRNOG00000011857,ENSRNOG00000010971,ENSRNOG00000008560,ENSRNOG00000010034,ENSRNOG00000049437,ENSRNOG00000051204,ENSRNOG00000018937,ENSRNOG00000015182,ENSRNOG00000012782,ENSRNOG00000042326,ENSRNOG00000004359,ENSRNOG00000008057,ENSRNOG00000002585,ENSRNOG00000012495,ENSRNOG00000023541,…	Tubb6|Pla1a|Dysf|S100a9|Eif5a|Olr1|Mtpn|Snx18|Ccdc30|Asah1|Gpc1|Dopey2|Gstm7|Ppp2cb|Tmem2|Smpdl3b|Wars|Krt7|Cul4b|Podxl|Ahctf1|Vps4b|Fbln1|Abcb1a|Mtch2|Ctnnd1|Gbp4|Stk10|Arhgap23|Glul|Twf2|Sppl2a|Arpc5|Ctsc|Cct6a|Ehd4|Pnp|Cct4|Steap4|Mvp|Pdxp|Cd47|Antxr1|Atp1b3|Golga4|Ptpn23|Thrap3|Rassf9|Ndrg2|Rbl2|Hspa13|Gas6|Wnt5b|Itga3|Ctsz|Fgl2|Pacsin2|Lynx1|Glb1|Slc1a4|Psma3|Cd82|Plaur|Cap1|B2m|Cd44|Efhd1|T…
GO:0065010	extracellular membrane-bounded organelle	cellular_component	2.2501e-13	4.0142e-11	447	7161	2103	20121	ENSRNOG00000051854,ENSRNOG00000014233,ENSRNOG00000061262,ENSRNOG00000011971,ENSRNOG00000005434,ENSRNOG00000030118,ENSRNOG00000004072,ENSRNOG00000025143,ENSRNOG00000017833,ENSRNOG00000015630,ENSRNOG00000018046,ENSRNOG00000008151,ENSRNOG00000007029,ENSRNOG00000008672,ENSRNOG00000018859,ENSRNOG00000052499,ENSRNOG00000029399,ENSRNOG00000001414,ENSRNOG00000008673,ENSRNOG00000007613,ENSRNOG00000004481,…	Enpep|Krt19|Huwe1|C1s|Sptbn1|Msn|Myo1c|Icam2|Actn2|Cct7|Lgals8|Plscr4|Dnaja1|Chmp5|Pik3ip1|Rab27a|Bcam|Serpine1|Arpc3|C1qtnf5|Adss|Tor1b|Mob1a|Actr3|LOC691722|Tnpo1|Stk11|Adam15|Erap1|Ryr2|Mmrn2|Cct3|Nipbl|Cand1|Myo6|Timp2|Cd81|Itsn2|Cys1|C1rl|Sema3c|Tmbim1|Snd1|Napsa|Galnt16|Rac2|Fermt3|C1qa|Hyal1|Rilpl2|Mpp6|Pdia3|Kcng2|Psma5|Appl1|Anxa3|Mum1l1|Myo1g|Fgr|Fscn1|Actc1|Ctsf|Hspa5|Tmem8a|Eif3b|Slc1…
GO:0010467	gene expression	biological_process	2.2558e-13	4.0142e-11	805	7161	4744	20121	ENSRNOG00000003302,ENSRNOG00000014049,ENSRNOG00000001073,ENSRNOG00000012278,ENSRNOG00000001128,ENSRNOG00000048577,ENSRNOG00000050087,ENSRNOG00000000442,ENSRNOG00000019956,ENSRNOG00000025584,ENSRNOG00000012946,ENSRNOG00000012942,ENSRNOG00000014762,ENSRNOG00000057701,ENSRNOG00000004610,ENSRNOG00000000190,ENSRNOG00000012959,ENSRNOG00000006180,ENSRNOG00000003897,ENSRNOG00000014768,ENSRNOG00000009125,…	Flcn|Riok1|RGD1563482|Fgf10|Tesc|Zfp955a|Mphosph6|Notch4|Kdm4a|Agap2|Mov10|Satb1|Ppie|Myom1|Lum|Ep300|Nab1|Pum2|Col1a1|Glis3|Dis3|Rpe65|Mdn1|Cux2|Ehf|Iws1|Ero1b|Prpf3|Prickle1|Ell|Snrpd1|Lmna|Cnot9|Elf1|Bclaf1|Whrn|Sox6|Picalm|Qtrt1|Tnfsf18|Atm|LOC100361025|Fhod1|Psmc3|Hey1|Hnrnpk|Exosc3|Efemp1|Tnf|Armcx3|Vps72|Hnrnpf|Batf|Syncrip|Etv5|Ddx21|Dlg1|Eya3|Cytl1|Creb3l1|Runx1|Mrps34|Notch3|Zfp207|Znfx…
GO:0031982	vesicle	cellular_component	2.283e-13	4.0236e-11	577	7161	2845	20121	ENSRNOG00000032463,ENSRNOG00000018009,ENSRNOG00000019219,ENSRNOG00000000994,ENSRNOG00000001376,ENSRNOG00000009088,ENSRNOG00000001807,ENSRNOG00000016212,ENSRNOG00000019587,ENSRNOG00000002251,ENSRNOG00000026128,ENSRNOG00000000579,ENSRNOG00000015641,ENSRNOG00000018952,ENSRNOG00000047213,ENSRNOG00000017496,ENSRNOG00000020392,ENSRNOG00000038176,ENSRNOG00000002529,ENSRNOG00000017673,ENSRNOG00000001488,…	Rap1a|Rab8b|Vamp1|Stxbp2|Mettl7a|Txnrd1|Sspn|Ankfy1|Ptprn|Sec31a|Cpne8|Marcks|Exoc3l1|Sema3g|Gnpda1|Cnp|Stxbp3|Ufm1|Rap2c|Brsk1|Psmb1|Tmem38a|Krt76|Thsd7a|Mdh1|Dlg1|Shisa5|Itga5|Efemp1|Idua|Slamf1|Stx11|Rgs17|Psma4|Cd274|Hnrnpk|Anxa5|Il1rn|Sgsm1|S100a6|Tbc1d15|Picalm|Gfra1|Cux2|Arrdc4|Pcna|Rab20|Ppp2r1b|Idh1|B3gnt8|Sparc|Col1a1|Glipr2|Azin2|Bmf|Timp1|Klc1|Ctsb|Tex14|Esam|Lum|Rab3d|Cndp2|Stx2|Tor3…
GO:0071495	cellular response to endogenous stimulus	biological_process	2.488e-13	4.3431e-11	228	7161	939	20121	ENSRNOG00000024061,ENSRNOG00000008673,ENSRNOG00000010058,ENSRNOG00000051592,ENSRNOG00000018839,ENSRNOG00000017060,ENSRNOG00000009867,ENSRNOG00000014287,ENSRNOG00000021128,ENSRNOG00000005606,ENSRNOG00000003206,ENSRNOG00000058983,ENSRNOG00000001425,ENSRNOG00000012499,ENSRNOG00000018481,ENSRNOG00000001585,ENSRNOG00000023688,ENSRNOG00000026649,ENSRNOG00000005650,ENSRNOG00000052205,ENSRNOG00000003515,…	Rarb|Arpc3|Spry2|Sirt1|Ntrk2|Ryr2|Tgfb3|Stk11|Kcnj11|Med1|Actr3|Gata5|Sh2b2|Rarg|Zfp259|Nrip1|Drd1|Dnmt3a|Pgf|Fgf23|Ephx1|Myo1c|Ldlrad4|Ccl2|Myc|Msn|Grb14|Lmo2|Rock2|Fat4|Hras|Hyal1|Nfkb1|Larp1|Ctnnb1|Slc2a4|Trim72|Clec3b|Npm1|Pik3r3|Appl1|Jak2|Bmp4|Socs1|Slc8a1|Col3a1|Cav3|Fer|Lims1|Gcnt2|Thra|Rragd|Diaph1|Cebpb|Il10|Ppargc1a|Kcnq1|Hcrtr1|Cd81|Klf4|Kat2a|Mef2c|Anxa1|Aif1|Dmtn|Lars|Prkaa2|Ski|Rip…
GO:0010941	regulation of cell death	biological_process	2.6421e-13	4.5686e-11	299	7161	1341	20121	ENSRNOG00000008703,ENSRNOG00000000837,ENSRNOG00000012645,ENSRNOG00000001055,ENSRNOG00000005933,ENSRNOG00000005195,ENSRNOG00000013589,ENSRNOG00000020744,ENSRNOG00000016021,ENSRNOG00000008180,ENSRNOG00000019276,ENSRNOG00000005496,ENSRNOG00000015124,ENSRNOG00000011339,ENSRNOG00000009432,ENSRNOG00000016326,ENSRNOG00000038881,ENSRNOG00000010574,ENSRNOG00000005917,ENSRNOG00000013820,ENSRNOG00000033134,…	Rnps1|LOC103694380|Mecom|Rilpl1|Yap1|Cst3|Cxcl12|Adar|Lims2|Lyn|RGD735029|Ing3|Gpam|Slk|Eif2s1|Cx3cl1|Hcls1|Ptpn1|Pawr|Tnfrsf14|Mef2c|Klf4|Aif1|Mybbp1a|Ripk2|Pdcd2|Ddx42|Nrbp2|Irak2|Birc2|Hras|Srsf6|Ctnnb1|Hmgcr|LOC100910270|Prok2|Tnfaip3|Npm1|Arrb1|Anp32e|Mt1|Aldh1a3|Ppargc1a|Il10|Cebpb|Ywhaz|Spry2|Bid|Ntrk2|Ubd|Med1|Tcp1|Shq1|Tgfb3|Nuak2|Endog|Pde11a|Zfp259|Alkbh1|Birc3|Ccl2|Rack1|Tnfsf12|Ppm1f…
GO:0051707	response to other organism	biological_process	3.4871e-13	5.9734e-11	171	7161	770	20121	ENSRNOG00000013805,ENSRNOG00000002792,ENSRNOG00000028768,ENSRNOG00000057832,ENSRNOG00000026293,ENSRNOG00000042389,ENSRNOG00000000595,ENSRNOG00000008620,ENSRNOG00000059097,ENSRNOG00000023546,ENSRNOG00000015441,ENSRNOG00000060694,ENSRNOG00000008288,ENSRNOG00000014361,ENSRNOG00000020580,ENSRNOG00000001964,ENSRNOG00000008588,ENSRNOG00000010266,ENSRNOG00000014956,ENSRNOG00000055156,ENSRNOG00000013231,…	Tnip2|Cxcl2|Gbp4|Rnf125|Jun|Bcl10|Traf3ip2|Smad3|Ddx60|Hspb1|Il4r|Adam17|Akirin2|Edn1|LOC500956|Cd47|Batf|Cd180|Slc11a1|Tnf|Ptafr|Serpinb9|Pdcd4|Camp|Tbk1|Batf2|Isg20|Sirt2|Aimp1|Irak3|Tnip3|Tlr2|Zfp36|Tnfrsf11b|Nod2|Ifitm3|Odc1|Cnp|Il6|RT1-M3-1|Traf3|LOC497963|Igf1|F2rl1|Nfkbib|Litaf|Sec14l1|Sparc|Pum2|Ccr7|Prf1|Nlrc5|Chuk|Vcam1|Il17ra|Bak1|Zc3h12a|Ifngr1|Tlr7|Mapk14|Pde4b|Csf3|Gbp2|Fgf10|Xpr1|I…
GO:0034612	response to tumor necrosis factor	biological_process	3.8271e-13	6.4951e-11	65	7161	181	20121	ENSRNOG00000007159,ENSRNOG00000017787,ENSRNOG00000018488,ENSRNOG00000000239,ENSRNOG00000021029,ENSRNOG00000016033,ENSRNOG00000003206,ENSRNOG00000003897,ENSRNOG00000021128,ENSRNOG00000018839,ENSRNOG00000009131,ENSRNOG00000051592,ENSRNOG00000022485,ENSRNOG00000001548,ENSRNOG00000014333,ENSRNOG00000039241,ENSRNOG00000000768,ENSRNOG00000000190,ENSRNOG00000016535,ENSRNOG00000020150,ENSRNOG00000004473,…	Ccl2|Ripk1|Cd40|Ccl7|Hamp|Endog|Actr3|Col1a1|Kcnj11|Ntrk2|Zc3h12a|Sirt1|Chuk|Nfe2l2|Vcam1|Ythdc2|Ubd|Ep300|Ccl22|Il18bp|Ppargc1a|Bcl2l1|Dab2ip|Sgms1|Cdip1|Ptgs2|Lims1|Thbs1|Jak2|Slc2a4|Cxcl16|Cd14|Hyal1|Birc2|Ccl1|Tnfsf18|Edn1|Map3k5|Gas6|Tnfrsf1a|Ccdc3|Traf2|Hipk1|Tnfrsf14|Zfp36l1|Sphk1|Kat2a|Ccl9|Tnfrsf11b|Icam1|Ccl19|Kars|Zfp36|Gch1|Tnfrsf1b|Ptk2b|F2rl1|Mbp|Il6|Traf3|Cfl1|Aff3|Ptpn2|Rela|Camp|
GO:0072358	cardiovascular system development	biological_process	3.9629e-13	6.5737e-11	206	7161	821	20121	ENSRNOG00000006857,ENSRNOG00000002074,ENSRNOG00000055226,ENSRNOG00000021463,ENSRNOG00000001312,ENSRNOG00000021264,ENSRNOG00000055049,ENSRNOG00000022772,ENSRNOG00000019322,ENSRNOG00000017702,ENSRNOG00000045829,ENSRNOG00000014117,ENSRNOG00000003033,ENSRNOG00000002525,ENSRNOG00000019048,ENSRNOG00000011593,ENSRNOG00000004621,ENSRNOG00000011278,ENSRNOG00000008292,ENSRNOG00000003546,ENSRNOG00000037085,…	Ndnf|Rest|Dab2ip|Ppara|Pdgfa|Pcna|Aldh1a2|Prickle1|Notch1|Gpld1|Thbs1|Hmox1|Plcd3|Ptgs2|Sod2|Hey1|Rtn4|Stk3|Hif1a|Tnfrsf12a|Xirp1|Atm|Rnf213|Sox6|RGD1309079|Ddx39b|Axin2|Lmna|Fosl1|Smad1|Cdh5|Mapk14|Angptl4|Xbp1|Nexn|Jph2|Fgf10|Sat1|Mbd1|Hamp|Fgf2|Zfand5|Itgb1|Jmjd6|Meox2|Heg1|Col1a1|Sparc|Spry1|Tiparp|Gna13|Fgf1|Bak1|Heyl|Socs3|Zc3h12a|Cby1|Arid1a|Nfe2l2|Rnh1|Cyr61|Sh3pxd2b|Pik3r6|Wars|Igf1|Jam3…
GO:0072359	circulatory system development	biological_process	3.9629e-13	6.5737e-11	206	7161	821	20121	ENSRNOG00000004063,ENSRNOG00000004359,ENSRNOG00000003992,ENSRNOG00000014350,ENSRNOG00000016416,ENSRNOG00000004517,ENSRNOG00000009149,ENSRNOG00000028713,ENSRNOG00000032463,ENSRNOG00000045558,ENSRNOG00000037613,ENSRNOG00000002607,ENSRNOG00000011946,ENSRNOG00000014705,ENSRNOG00000019622,ENSRNOG00000009191,ENSRNOG00000011384,ENSRNOG00000020733,ENSRNOG00000014779,ENSRNOG00000025350,ENSRNOG00000014361,…	Sh3pxd2b|Wars|Pik3r6|Cyr61|Rnh1|Igf1|Jam3|Acvrl1|Rap1a|Cd34|Kdm6b|Sox9|Ptn|Rbm20|Ackr3|Ccm2l|Aimp1|Camp|Pdcd4|Ppp1r13l|Edn1|Antxr1|Cc2d2a|Esm1|Acvr1|Synj2bp|Btg1|Tek|Adgra2|Itga3|Fhl2|Itga5|Adra1a|Krit1|Pln|Smad3|Dusp6|Lif|Jun|Notch3|Pim1|Lrp5|Tab1|Zfp36l1|Adam19|Hspb1|Runx1|Aldh1a2|Prickle1|Gpld1|Notch1|Ppara|Pdgfa|Dab2ip|Ndnf|Rest|Pcna|Ptgs2|Sod2|Thbs1|Plcd3|Hmox1|Atm|Xirp1|Tnfrsf12a|Hif1a|Stk3…
GO:0040017	positive regulation of locomotion	biological_process	3.981e-13	6.5737e-11	116	7161	401	20121	ENSRNOG00000014838,ENSRNOG00000003206,ENSRNOG00000050792,ENSRNOG00000003897,ENSRNOG00000012840,ENSRNOG00000010665,ENSRNOG00000013867,ENSRNOG00000009131,ENSRNOG00000001414,ENSRNOG00000001548,ENSRNOG00000010058,ENSRNOG00000003587,ENSRNOG00000018903,ENSRNOG00000004500,ENSRNOG00000012278,ENSRNOG00000007159,ENSRNOG00000004072,ENSRNOG00000000239,ENSRNOG00000000513,ENSRNOG00000052620,ENSRNOG00000005650,…	Glipr2|Actr3|Tnfaip6|Col1a1|Sparc|Ccr7|Fgf1|Zc3h12a|Serpine1|Nfe2l2|Spry2|Vegfd|Pik3r1|Myc|Fgf10|Ccl2|Myo1c|Ccl7|Mapk14|Rack1|Pgf|Drd1|Fgf2|Aoc3|Fgfr1op|Cd274|Anxa3|Mcam|Hif1a|Fgr|Cxcl16|Rtn4|Ppbp|Hyal1|Fermt3|Wnt11|Rac2|Hras|Rock2|Tiam1|Ccl1|Tnfsf18|Cxcl13|Gpld1|Notch1|Pdgfa|Diaph1|Dab2ip|Cxcl10|P2rx4|Pdgfc|Ptgs2|Gcnt2|Fer|Thbs1|Slc8a1|Jak2|F7|Bmp4|Smad3|Il1b|Jun|Trpv4|Cxcl2|Itga2|Tnfrsf14|Il1r1…
GO:0006725	cellular aromatic compound metabolic process	biological_process	4.213e-13	6.8946e-11	932	7161	5272	20121	ENSRNOG00000013520,ENSRNOG00000034191,ENSRNOG00000000869,ENSRNOG00000018126,ENSRNOG00000014049,ENSRNOG00000003302,ENSRNOG00000019956,ENSRNOG00000000442,ENSRNOG00000015645,ENSRNOG00000050087,ENSRNOG00000001128,ENSRNOG00000048577,ENSRNOG00000037443,ENSRNOG00000012278,ENSRNOG00000012959,ENSRNOG00000000190,ENSRNOG00000004610,ENSRNOG00000012942,ENSRNOG00000014762,ENSRNOG00000019813,ENSRNOG00000023919,…	Mat2a|Fmo1|Arhgef6|Abca1|Riok1|Flcn|Kdm4a|Notch4|Rnf138|Mphosph6|Tesc|Zfp955a|Pgam5|Fgf10|Nab1|Ep300|Lum|Satb1|Ppie|Ppp4c|Gbas|Agap2|Mov10|H6pd|Dis3|Glis3|Col1a1|Usp37|Vav1|Gpr176|Rab6a|Pcna|Ell|Prickle1|Iws1|Prpf3|Ehf|Cux2|Mdn1|Qtrt1|Tnfsf18|Picalm|Tbc1d15|Sox6|Bclaf1|Snrpd1|Elf1|Cnot9|Lmna|Exosc3|Hey1|Psmc3|Hnrnpk|Inip|Fhod1|Rgs17|LOC100361025|Atm|Batf|Hnrnpf|Vps72|Pank4|Tnf|Armcx3|Efemp1|Slc25…
GO:0051239	regulation of multicellular organismal process	biological_process	4.465e-13	7.2424e-11	491	7161	2408	20121	ENSRNOG00000037909,ENSRNOG00000004837,ENSRNOG00000009104,ENSRNOG00000014779,ENSRNOG00000011384,ENSRNOG00000009191,ENSRNOG00000020102,ENSRNOG00000005528,ENSRNOG00000007744,ENSRNOG00000022586,ENSRNOG00000032463,ENSRNOG00000045558,ENSRNOG00000013679,ENSRNOG00000018009,ENSRNOG00000021025,ENSRNOG00000009625,ENSRNOG00000002607,ENSRNOG00000011946,ENSRNOG00000016516,ENSRNOG00000002520,ENSRNOG00000018003,…	Ppm1f|Limd1|Fnip1|Pdcd4|Aimp1|Ccm2l|Sirt2|Tbk1|Ehd3|Cdk9|Rap1a|Cd34|Sema4d|Rab8b|Ppp2r5b|Dpysl2|Sox9|Ptn|Mbp|Litaf|F2rl1|Ar|Sema3g|LOC497963|Il6|Atp6ap2|Igf1|Tnfrsf11b|Pik3r6|Nod2|Sh3pxd2b|Zfp36|Tlr2|Rnh1|Cyr61|Npr2|Il4r|Mmp9|Creb3l1|Runx1|Hspb1|Selp|Rnf125|Notch3|Dusp6|Kdm1a|Lif|Itga5|Efemp1|Tnf|Adgra2|Prune|Slamf1|Rab3a|Edn1|Akirin2|Etv5|Dlg1|Bace1|Adam17|Pcdh17|Plxna2|Elf1|Inhbb|Mob2|Rbm38|Fst…
GO:0007275	multicellular organismal development	biological_process	4.9748e-13	7.9986e-11	787	7161	4216	20121	ENSRNOG00000016454,ENSRNOG00000014327,ENSRNOG00000018387,ENSRNOG00000010708,ENSRNOG00000043077,ENSRNOG00000004109,ENSRNOG00000001277,ENSRNOG00000020457,ENSRNOG00000009694,ENSRNOG00000005798,ENSRNOG00000046547,ENSRNOG00000019305,ENSRNOG00000003148,ENSRNOG00000023778,ENSRNOG00000005264,ENSRNOG00000009066,ENSRNOG00000016246,ENSRNOG00000002969,ENSRNOG00000007261,ENSRNOG00000007726,ENSRNOG00000011548,…	Nasp|Csrp3|Wdr7|Gata4|Zfpm1|Zfpm2|Mafk|Tacc2|Bmp4|Cav3|Rbm24|Sh3tc2|Timp2|Gcnt2|Sav1|Thra|Tshz1|Itpkb|Gli2|Mcam|Ebf2|Xrcc1|Irx4|Jag2|Il15ra|Rock2|Tns2|Wdr36|Adamts18|Ppbp|Plek|Raph1|Ldlrad4|Srf|Myc|Lim2|Krt19|Dnmt3a|Stab1|Nrip1|Lzts1|Adam15|Ryr2|Stk11|Emcn|Akt3|Irf8|Scn3b|Smn1|Nos3|Ptges3|Kif26b|Adamts2|Cbfa2t3|Serpine1|Il1rap|Prox1|Asns|Ptpn14|Jup|Col6a1|Mfge8|Pcdhgc3|Unc119|Nepro|Pkn1|Gorab|Tco…
GO:0006955	immune response	biological_process	5.3674e-13	8.5548e-11	236	7161	1209	20121	ENSRNOG00000005528,ENSRNOG00000020733,ENSRNOG00000004226,ENSRNOG00000045670,ENSRNOG00000019253,ENSRNOG00000000994,ENSRNOG00000047171,ENSRNOG00000011483,ENSRNOG00000037613,ENSRNOG00000033772,ENSRNOG00000004125,ENSRNOG00000013231,ENSRNOG00000036672,ENSRNOG00000057443,ENSRNOG00000008145,ENSRNOG00000009149,ENSRNOG00000000763,ENSRNOG00000010278,ENSRNOG00000018003,ENSRNOG00000011677,ENSRNOG00000015668,…	Tbk1|Camp|Irak3|Tnfsf12|Bcar1|Stxbp2|Rnf8|S100a9|Kdm6b|Serpinb9|C4bpb|Ptafr|Sectm1a|LOC497963|Traf3|Jam3|RT1-M3-1|Il6|F2rl1|Slc39a10|Ccl19|Trafd1|Tlr2|Nod2|Smpdl3b|Ccl9|Tnfrsf11b|Zfr2|Rabgef1|Pik3r6|Ddx60|Ccl4|Adgre1|Slc26a6|Dclre1c|Sppl2a|Ctsc|Il4r|Gbp4|Cxcl2|Tnip2|Itm2a|Rab7b|Fcgrt|Lif|Stxbp3|Smad3|Stat3|Traf3ip2|Bcl10|Rnf125|Slamf1|Cd180|Trim27|Batf|Gas6|Tnf|Slc11a1|Pnp|Dlg1|LOC500956|Syncrip|…
GO:0070062	extracellular vesicular exosome	cellular_component	5.7701e-13	9.1173e-11	444	7161	2099	20121	ENSRNOG00000019465,ENSRNOG00000000456,ENSRNOG00000031266,ENSRNOG00000028335,ENSRNOG00000004624,ENSRNOG00000054172,ENSRNOG00000017819,ENSRNOG00000015354,ENSRNOG00000017226,ENSRNOG00000004540,ENSRNOG00000021670,ENSRNOG00000008945,ENSRNOG00000017852,ENSRNOG00000019363,ENSRNOG00000049517,ENSRNOG00000056853,ENSRNOG00000051235,ENSRNOG00000039390,ENSRNOG00000019180,ENSRNOG00000008981,ENSRNOG00000013102,…	Gnai3|Psmb8|Siae|Fat4|Rnd3|Ctnnb1|Cd14|Aox1|Slc2a4|Clec3b|Frem2|Nans|Nars|Fam212a|Tnfaip3|Psma7|C2|Slc37a2|Acsl4|Pdcd6ip|Entpd2|Sat2|Tmed4|Ywhaz|Gusb|Aldh1a3|Fkbp1a|Cspg4|Susd2|Rhoj|Eif4a1|Psmb9|Pcdh12|Ptprs|Shmt2|Rnf149|Bid|Dip2b|Lamb2|Aebp1|Krt2|Tcp1|Slc30a7|Cp|Lama2|Il18|Aif1l|Plaa|Ptpn6|Cct5|Cyb5r3|Xpnpep2|Dbnl|Trmt112|Cdc42bpa|Ncl|Olfm4|Aga|Scamp2|Angptl1|Lyn|Tpp1|Cep250|Cst3|Xpnpep3|Cxcl12|…
GO:0051704	multi-organism process	biological_process	6.1926e-13	9.7011e-11	249	7161	1177	20121	ENSRNOG00000013634,ENSRNOG00000019180,ENSRNOG00000015898,ENSRNOG00000008981,ENSRNOG00000009066,ENSRNOG00000050206,ENSRNOG00000012536,ENSRNOG00000010370,ENSRNOG00000022256,ENSRNOG00000057347,ENSRNOG00000004473,ENSRNOG00000004647,ENSRNOG00000048315,ENSRNOG00000020451,ENSRNOG00000052296,ENSRNOG00000002217,ENSRNOG00000017191,ENSRNOG00000012280,ENSRNOG00000033527,ENSRNOG00000016611,ENSRNOG00000031544,…	Myd88|Acsl4|Fer|Pdcd6ip|Thra|Shank2|Sgms1|Tnip1|Cxcl10|Cebpb|Ppargc1a|Il10|Eif2ak2|Cd81|Shank3|LOC100910270|Trim30c|Ptx3|Pappa|Hras|Larp1|Hyal1|Nfkb1|Ppbp|Cd14|Fgr|Hmx3|Slc38a3|Anxa3|Peli1|Tnfaip3|Ifit1bl|Kpna6|Stab1|Drd1|Dynlt1|Pgf|Irf2|Il18|Zc3hav1|Plscr4|Oas3|Gsdmd|Cct5|Eif3a|Trem1|Ccl2|Myc|Gucy1a3|Klrk1|Nos3|Il11ra1|LOC685067|Mx2|Hs3st5|Serpine1|Chmp5|Eif3d|Tgfb3|Cmpk2|Gls|Med1|Irf1|Cdk19|Irf…
GO:0048731	system development	biological_process	7.2608e-13	1.1278e-10	731	7161	3861	20121	ENSRNOG00000029773,ENSRNOG00000006674,ENSRNOG00000003546,ENSRNOG00000037085,ENSRNOG00000004305,ENSRNOG00000019113,ENSRNOG00000011593,ENSRNOG00000012409,ENSRNOG00000019638,ENSRNOG00000007324,ENSRNOG00000020044,ENSRNOG00000001700,ENSRNOG00000020514,ENSRNOG00000018322,ENSRNOG00000021569,ENSRNOG00000026607,ENSRNOG00000001259,ENSRNOG00000017438,ENSRNOG00000022772,ENSRNOG00000043098,ENSRNOG00000021264,…	Atm|Rflnb|Tnfrsf12a|Xirp1|Abl2|Hnrnpk|Hey1|Exosc3|Lmna|Plxna2|Mob2|Whrn|Sox6|Picalm|Tiam1|Tnfsf18|Cux2|Gfra1|Prickle1|Mt2A|Pcna|Rp1|Rpe65|Chsy1|Idh1|Eef2k|Vav1|Aloxe3|Sparc|Glipr2|Col1a1|Fancf|Heg1|Timp1|Nle1|Agap2|Ctsb|Socs3|Satb1|Myom1|Sema6b|Ep300|Lum|Nab1|Fgf10|Tesc|Atp7b|Sez6l2|Notch4|Kdm4a|Flcn|Rsad2|Map4k4|Miga2|Rap1a|Cd34|Tspan2|Etv6|Dpysl2|Fjx1|Atf3|Ppp1r13l|Fnip1|Smarcc2|Aimp1|Pik3r6|Wd…
GO:0090304	nucleic acid metabolic process	biological_process	7.5687e-13	1.1658e-10	760	7161	4244	20121	ENSRNOG00000012409,ENSRNOG00000011414,ENSRNOG00000011593,ENSRNOG00000019113,ENSRNOG00000017047,ENSRNOG00000054625,ENSRNOG00000004090,ENSRNOG00000029773,ENSRNOG00000026607,ENSRNOG00000007158,ENSRNOG00000018322,ENSRNOG00000020514,ENSRNOG00000058050,ENSRNOG00000013714,ENSRNOG00000016034,ENSRNOG00000011762,ENSRNOG00000019638,ENSRNOG00000019824,ENSRNOG00000021264,ENSRNOG00000022772,ENSRNOG00000014630,…	Exosc3|Psmc3|Hey1|Hnrnpk|Inip|Fhod1|LOC100361025|Atm|Tnfsf18|Qtrt1|Picalm|Sox6|Bclaf1|Snrpd1|Cnot9|Elf1|Lmna|Ell|Pcna|Prickle1|Iws1|Prpf3|Ehf|Mdn1|Cux2|Usp37|Dis3|Glis3|Col1a1|Nab1|Ep300|Lum|Satb1|Ppie|Ppp4c|Agap2|Mov10|Kdm4a|Notch4|Rnf138|Tesc|Zfp955a|Mphosph6|Fgf10|Riok1|Flcn|Cmtr2|Etv6|Dtx3l|Zfp606|Noc4l|Mcm3|Aimp1|Sfpq|Fnip1|Smarcc2|Baz1a|Ppp1r13l|Atf3|Ajuba|Ptprn|Cyr61|Wdr5|Cars|Esf1|Donson|…
GO:0044237	cellular metabolic process	biological_process	7.7228e-13	1.1796e-10	1521	7161	9295	20121	ENSRNOG00000029510,ENSRNOG00000007345,ENSRNOG00000010489,ENSRNOG00000061262,ENSRNOG00000054437,ENSRNOG00000019112,ENSRNOG00000015002,ENSRNOG00000014693,ENSRNOG00000017164,ENSRNOG00000010390,ENSRNOG00000019383,ENSRNOG00000008553,ENSRNOG00000006000,ENSRNOG00000008144,ENSRNOG00000018944,ENSRNOG00000037432,ENSRNOG00000000123,ENSRNOG00000010783,ENSRNOG00000055579,ENSRNOG00000059968,ENSRNOG00000013634,…	Plxnb1|Amot|Samd4a|Huwe1|Rel|Chp2|Abhd15|Btbd6|Afap1l2|Hmbs|Tef|Mthfr|Cdk12|Irf1|Pank1|Exo5|Rnf19b|Mak16|Tmbim6|Jak2|Myd88|Itsn2|Cd81|Mlycd|Kcnq1|Mef2a|Akap1|Tbl3|Ddx31|Apbb1|Rragd|Tnip1|Lnx1|Napsa|Rbm8a|Dock6|Rac2|Wnt11|Atp5c1|Trim30c|Ncf1|Ppp2r2a|Anxa3|Trim72|Fgr|Ctsf|Polr1b|Hdac5|Ankle2|Rapgef3|Git2|Bst1|Tnfrsf1a|Mavs|Gucy1a2|Ino80|Enpp1|Lrsam1|Dusp16|LOC100910577|Sbno1|Gmeb1|Bcl6b|Sf1|Traf2|N…
GO:0012501	programmed cell death	biological_process	8.0461e-13	1.2146e-10	325	7161	1498	20121	ENSRNOG00000050697,ENSRNOG00000017866,ENSRNOG00000006302,ENSRNOG00000033697,ENSRNOG00000018233,ENSRNOG00000007937,ENSRNOG00000016038,ENSRNOG00000031700,ENSRNOG00000004284,ENSRNOG00000005033,ENSRNOG00000019333,ENSRNOG00000017801,ENSRNOG00000058646,ENSRNOG00000016496,ENSRNOG00000002618,ENSRNOG00000004904,ENSRNOG00000025587,ENSRNOG00000018988,ENSRNOG00000008620,ENSRNOG00000026293,ENSRNOG00000019742,…	Ctsz|Sirt5|Gclc|Casp4|Gas6|Krit1|Mgmt|Map3k5|Btg1|Acvr1|Hipk1|Atf4|Zfp36l1|Ctsc|Ivns1abp|Pa2g4|Plagl1|Ing5|Smad3|Jun|Stat3|Bcl10|Vdr|Tnip2|Pim1|Trib3|Lrp5|Pmaip1|Mtch2|Ppt1|Egr1|Traf3|Nek4|Hcar2|Ppp2cb|Plk2|Ccl19|Stk17b|Slc39a10|Eif5a|Egln2|Ackr3|S100a9|Xkr8|Gadd45a|Fcgr2b|Fgf2|Plekhf1|Ripk1|Cd40|Fosl1|Xbp1|Angptl4|Glrx|Bak1|Zc3h12a|Aen|Psmg2|Rbpj|Hsp90ab1|Nup62|Skil|Dbh|Itgb1|Mical1|Sod2|Thbs1|H…
GO:0050896	response to stimulus	biological_process	8.0842e-13	1.2146e-10	1275	7161	8525	20121	ENSRNOG00000020667,ENSRNOG00000010797,ENSRNOG00000038597,ENSRNOG00000028426,ENSRNOG00000000204,ENSRNOG00000059073,ENSRNOG00000008588,ENSRNOG00000003553,ENSRNOG00000017673,ENSRNOG00000033570,ENSRNOG00000001402,ENSRNOG00000007002,ENSRNOG00000002529,ENSRNOG00000000595,ENSRNOG00000003510,ENSRNOG00000015980,ENSRNOG00000001704,ENSRNOG00000019587,ENSRNOG00000002251,ENSRNOG00000007051,ENSRNOG00000003992,…	Shisa5|Esm1|Dlg1|Mcf2l|Syncrip|Slamf1|Batf|Efemp1|Brsk1|Arhgap8|Lrch4|Lif|Rap2c|Traf3ip2|Fmo2|Dclre1c|Runx1|Ptprn|Sec31a|Rraga|Pik3r6|Zfr2|Gcnt1|Dpysl2|Gpr22|Dzip1|Rap1a|Pwp1|Sfpq|Atf3|Ralgds|Kdm4a|Sez6l2|Pgam5|Fgf10|Gng11|Map4k4|Bmf|N4bp1|Timp1|Fancf|Sparc|Pum2|Lum|Ep300|Myom1|Ppp4c|Aldh3a1|Ctsb|Agap2|Siah2|Sesn1|Samsn1|Mt2A|Slc27a1|Mtus1|Vav1|Idh1|Anxa5|Exosc3|Il1rn|Hnrnpk|Abl2|Inip|Tnfrsf12a|P…
GO:0044422	organelle part	cellular_component	8.7698e-13	1.3068e-10	1185	7161	6922	20121	ENSRNOG00000014294,ENSRNOG00000010050,ENSRNOG00000003515,ENSRNOG00000028156,ENSRNOG00000009760,ENSRNOG00000011825,ENSRNOG00000001425,ENSRNOG00000012264,ENSRNOG00000058983,ENSRNOG00000009585,ENSRNOG00000009824,ENSRNOG00000014718,ENSRNOG00000000127,ENSRNOG00000023688,ENSRNOG00000001762,ENSRNOG00000017883,ENSRNOG00000009563,ENSRNOG00000011932,ENSRNOG00000029191,ENSRNOG00000004040,ENSRNOG00000013176,…	Ptpn6|Stard9|Ephx1|Pld1|Palm|Ndufb3|Sh2b2|Alkbh1|Gata5|Tcf20|Irf2|Acsl3|Kpna6|Drd1|Pcyt1a|Camsap1|Krt2|Snrpa1|LOC685067|Abca8|Far1|Ubd|Pdlim2|Acsl4|Aox1|Emx1|March1|Taf4b|Clec3b|Gfap|Ctnnb1|Srsf6|Hras|Ltc4s|Zfp281|Cyhr1|Mars|Cdk20|Chd2|Uspl1|Slc25a42|Tppp3|Tead4|Oasl|Ddx42|Nup153|Mrto4|Ucp3|Nol6|Cyb5a|Sptb|Aif1|Mta2|Kifc3|Hnrnpdl|Fbl|Amer1|Gmeb2|Isy1|Pak1ip1|Tmed7|Taf7|Micall1|Dync2h1|Hnrnpa3|Fts…
GO:0007243	intracellular protein kinase cascade	biological_process	1.0567e-12	1.5463e-10	235	7161	995	20121	ENSRNOG00000005639,ENSRNOG00000018003,ENSRNOG00000002520,ENSRNOG00000016516,ENSRNOG00000014137,ENSRNOG00000004517,ENSRNOG00000003858,ENSRNOG00000010278,ENSRNOG00000017997,ENSRNOG00000014124,ENSRNOG00000003992,ENSRNOG00000033444,ENSRNOG00000028548,ENSRNOG00000021510,ENSRNOG00000014350,ENSRNOG00000011951,ENSRNOG00000015668,ENSRNOG00000014010,ENSRNOG00000054524,ENSRNOG00000009822,ENSRNOG00000029938,…	Ar|F2rl1|Litaf|Mbp|Fbln1|Igf1|Atp6ap2|Il6|Nek4|Nod2|Pik3r6|F10|Ccl9|Tbc1d10c|Cyr61|Plk2|Ccl19|Gfra2|Tnip3|Tlr2|Pik3c2b|Zfp36|Irak3|Ajuba|Atf3|Cxcl17|Sirt2|Tbk1|Pdcd4|Rap1a|Gadd45b|Pwp1|Sox9|Spry4|Ackr3|Tnf|Tek|Osbpl8|Slamf1|Ndrg2|Gas6|Adra1a|Map3k5|Edn1|Pde4a|Tgm2|Shisa5|Dlg1|Synj2bp|Zfp36l1|Hspb1|Stat1|Lif|Dusp6|Jun|Traf3ip2|Stat3|Bcl10|Trpv4|Tnip2|Trib3|Tab1|RGD1309821|Ptgs2|Thbs1|Hmox1|F7|Ccl2…
GO:0048870	cell motility	biological_process	1.063e-12	1.5463e-10	258	7161	1125	20121	ENSRNOG00000002792,ENSRNOG00000002529,ENSRNOG00000002794,ENSRNOG00000023546,ENSRNOG00000017539,ENSRNOG00000060694,ENSRNOG00000014361,ENSRNOG00000006060,ENSRNOG00000059073,ENSRNOG00000020309,ENSRNOG00000057451,ENSRNOG00000012991,ENSRNOG00000026962,ENSRNOG00000013679,ENSRNOG00000011946,ENSRNOG00000002607,ENSRNOG00000045558,ENSRNOG00000011384,ENSRNOG00000012791,ENSRNOG00000037909,ENSRNOG00000004837,…	Cxcl2|Rap2c|Selp|Hspb1|Mmp9|Adam17|Edn1|Matn2|Slamf1|Gfra3|Itga5|Adgra2|Osbpl8|Sema4d|Ptn|Sox9|Cd34|Aimp1|Ajuba|Ppm1f|Limd1|Cyr61|Ptpru|Igf1|F2rl1|Lamc1|Gcnt1|Timp1|Sparc|Ccr7|Glipr2|Col1a1|Nfe2l2|Il17ra|Pde4b|Fgf10|Pik3r1|Nexn|Flcn|Tcaf1|Cxcl16|Rtn4|Tnfrsf12a|Cd274|Tiam1|Tnfsf18|Lmna|Plxna2|Pdgfc|Pdgfa|Dab2ip|Vav1|Fmnl3|Ptgs2|Mef2c|Klf4|Rhoc|Dmtn|Mta2|Ntn1|Aif1|Trib1|Il1r1|Tnfrsf14|Stard13|Sele|…
GO:0051674	localization of cell	biological_process	1.063e-12	1.5463e-10	258	7161	1125	20121	ENSRNOG00000017208,ENSRNOG00000003587,ENSRNOG00000010058,ENSRNOG00000018839,ENSRNOG00000020173,ENSRNOG00000009563,ENSRNOG00000001399,ENSRNOG00000012264,ENSRNOG00000011134,ENSRNOG00000023688,ENSRNOG00000005650,ENSRNOG00000052620,ENSRNOG00000000239,ENSRNOG00000007159,ENSRNOG00000022859,ENSRNOG00000021851,ENSRNOG00000016611,ENSRNOG00000054172,ENSRNOG00000003357,ENSRNOG00000018683,ENSRNOG00000008759,…	Cspg4|Vegfd|Spry2|Ntrk2|Tie1|Krt2|Tbx5|Alkbh1|Lama2|Drd1|Pgf|Rack1|Ccl7|Ccl2|Trem1|Ccl1|Hras|Ctnnb1|Col3a1|Dock1|Csf3r|Ppargc1a|Tekt4|Klf4|Mef2c|Ntn1|Aif1|Mta2|Rhoc|Dmtn|Trib1|Il1r1|Tnfrsf14|Stard13|Sele|Jaml|Cxcl9|Cdc42bpa|Lyn|Pomk|Ceacam1|Cxcl12|Acvr1b|Cyp7b1|Csf1|LOC103692716|Cx3cl1|Cxcl3|Slk|Il17ra|Nfe2l2|Timp1|Ccr7|Sparc|Col1a1|Glipr2|Flcn|Tcaf1|Pde4b|Fgf10|Nexn|Pik3r1|Tnfsf18|Tiam1|Plxna2|L…
GO:0034341	response to interferon-gamma	biological_process	1.234e-12	1.7809e-10	38	7161	80	20121	ENSRNOG00000000768,ENSRNOG00000020450,ENSRNOG00000048222,ENSRNOG00000029191,ENSRNOG00000000853,ENSRNOG00000032240,ENSRNOG00000028768,ENSRNOG00000017869,ENSRNOG00000008144,ENSRNOG00000005606,ENSRNOG00000019834,ENSRNOG00000014956,ENSRNOG00000007372,ENSRNOG00000000239,ENSRNOG00000000204,ENSRNOG00000031743,ENSRNOG00000007159,ENSRNOG00000018517,ENSRNOG00000014361,ENSRNOG00000020580,ENSRNOG00000018488,…	Ubd|Slc26a6|Nlrc5|LOC685067|Aif1|Gbp5|Gbp4|Irf8|Irf1|Med1|Hsp90ab1|Slc11a1|Casp1|Ccl7|Syncrip|Gbp2|Ccl2|Trim21|Edn1|LOC500956|Cd40|Myc|Parp9|Ccl1|Ptpn2|Irgm|Cxcl16|Nmi|Jak2|LOC497963|Socs1|Gch1|Eprs|Icam1|Ccl19|Ciita|Ccl9|Ccl22|
GO:0051171	regulation of nitrogen compound metabolic process	biological_process	1.327e-12	1.9002e-10	690	7161	3733	20121	ENSRNOG00000054625,ENSRNOG00000004090,ENSRNOG00000018690,ENSRNOG00000029773,ENSRNOG00000012409,ENSRNOG00000011414,ENSRNOG00000019113,ENSRNOG00000011593,ENSRNOG00000058050,ENSRNOG00000019638,ENSRNOG00000016034,ENSRNOG00000011762,ENSRNOG00000026607,ENSRNOG00000018322,ENSRNOG00000003889,ENSRNOG00000020514,ENSRNOG00000022772,ENSRNOG00000014630,ENSRNOG00000007484,ENSRNOG00000001259,ENSRNOG00000019824,…	Fhod1|LOC100361025|Rgs17|Atm|Exosc3|Psmc3|Hnrnpk|Hey1|Bclaf1|Lmna|Cnot9|Elf1|Tnfsf18|Picalm|Tbc1d15|Sox6|Prickle1|Iws1|Ehf|Cux2|Ell|Pcna|Gpr176|Rab6a|Vav1|Usp37|Col1a1|Dis3|Glis3|Ppp4c|Agap2|Nab1|Ep300|Lum|Satb1|Ppie|Zfp955a|Tesc|Pgam5|Fgf10|Kdm4a|Notch4|Arhgef6|Abca1|Riok1|Flcn|Rap1a|Cd34|Zfp606|Etv6|Atf3|Ralgds|Ajuba|Sfpq|Smarcc2|Fnip1|Ppp1r13l|Wdr5|Ptprn|Cyr61|Litaf|Il6|Esf1|Kdm1a|LOC100909712…
GO:0009607	response to biotic stimulus	biological_process	1.3432e-12	1.9085e-10	176	7161	813	20121	ENSRNOG00000000583,ENSRNOG00000017869,ENSRNOG00000008144,ENSRNOG00000007690,ENSRNOG00000001414,ENSRNOG00000015677,ENSRNOG00000001963,ENSRNOG00000029191,ENSRNOG00000009348,ENSRNOG00000061739,ENSRNOG00000012302,ENSRNOG00000022859,ENSRNOG00000007159,ENSRNOG00000011632,ENSRNOG00000013948,ENSRNOG00000008151,ENSRNOG00000059207,ENSRNOG00000007728,ENSRNOG00000009848,ENSRNOG00000009824,ENSRNOG00000018434,…	Cdk19|Irf8|Irf1|Cmpk2|Serpine1|LOC100909857|Mx2|LOC685067|Nos3|Klrk1|Gucy1a3|Trem1|Ccl2|Cct5|Zc3hav1|Plscr4|Oas3|Gsdmd|Il18|Irf2|Stab1|Ifit1bl|Tnfaip3|Peli1|Anxa3|Cd14|Fgr|Ppbp|Hyal1|Nfkb1|Hras|Ptx3|Trim30c|LOC100910270|Eif2ak2|Il10|Ppargc1a|Cxcl10|Cebpb|Tnip1|Sgms1|Fer|Myd88|Ifit3|Il1b|Plscr1|Ripk2|Tnfrsf14|Ifnlr1|Trib1|Cxcl1|Mef2c|Ifih1|Irak2|Oas1g|Il23a|Casp1|Hdac5|Kcnj8|Hspa5|Fcer1g|Oasl|Mavs…
GO:0008152	metabolic process	biological_process	1.3702e-12	1.9318e-10	1723	7161	10762	20121	ENSRNOG00000008930,ENSRNOG00000012640,ENSRNOG00000007739,ENSRNOG00000017914,ENSRNOG00000009466,ENSRNOG00000011459,ENSRNOG00000004742,ENSRNOG00000008536,ENSRNOG00000003300,ENSRNOG00000001253,ENSRNOG00000055340,ENSRNOG00000004035,ENSRNOG00000015145,ENSRNOG00000009980,ENSRNOG00000008048,ENSRNOG00000010176,ENSRNOG00000016234,ENSRNOG00000007583,ENSRNOG00000017469,ENSRNOG00000011752,ENSRNOG00000028919,…	Tnfsf15|Dpp7|Rars|Prkcdbp|Unc45b|Rhbdf2|Chp1|Actc1|Btg2|Eif3b|Ski|Krr1|Ppp6c|Plpp1|Plscr1|Map2k1|Ciapin1|Pygb|Anxa1|Sh3d19|Zfp868|Hectd4|Eif2b4|Pwp2|Wdr75|Kars|Sord|Eepd1|Prox1|Asns|Ube2l6|Tk2|Pkn1|Cpeb3|Eif4a2|Wnt1|Ppp5c|Psmc1|Mier1|Cfb|Aldh5a1|Fbxo7|Rbm17|Hunk|Ptpn2|Plek|Myc|Srf|Ppp4r3b|Rnf115|Ldlrad4|Sptbn1|Lzts1|Nifk|Gsap|Stk11|Snx33|Ryr2|Tbx2|Adam15|Smn1|Piwil2|Srgap3|Akt3|Irf8|Fus|Ptges3|No…
GO:0019219	regulation of nucleobase-containing compound metabolic process	biological_process	1.4378e-12	2.0117e-10	680	7161	3675	20121	ENSRNOG00000001582,ENSRNOG00000011739,ENSRNOG00000008517,ENSRNOG00000012899,ENSRNOG00000003669,ENSRNOG00000027839,ENSRNOG00000000657,ENSRNOG00000061128,ENSRNOG00000008709,ENSRNOG00000020679,ENSRNOG00000016029,ENSRNOG00000002659,ENSRNOG00000031081,ENSRNOG00000030888,ENSRNOG00000000653,ENSRNOG00000010756,ENSRNOG00000011931,ENSRNOG00000031312,ENSRNOG00000025295,ENSRNOG00000059961,ENSRNOG00000001190,…	Bach1|Dennd4a|Cdc42ep1|Rbbp8|Myocd|Ptk2b|Nek7|Pelo|Arhgap32|Icam1|Rb1|Ciita|Stat2|Rela|Nr5a2|Tp53|Smarca2|Tnfrsf1a|Mavs|Rapgef3|Git2|Snx13|Hspa5|Hdac5|Il23a|Gucy1a2|Ino80|Gmeb1|Bcl6b|Sbno1|LOC100910577|Map3k10|Traf2|Tax1bp1|Ppp1r12a|Chd7|Jak2|Myd88|Tasp1|Zfp563|Tmbim6|Nipbl|Psen1|Cct3|Apbb1|Tnip1|Mef2a|Cxcl10|Eif2ak2|Cd81|Itsn2|Ncf1|Wnt11|Atp5c1|Rbm8a|Dock6|Zranb3|Anxa3|Rarg|Plxnb1|Amot|Samd4a|Ri…
GO:0071396	cellular response to lipid	biological_process	1.6959e-12	2.3549e-10	121	7161	426	20121	ENSRNOG00000049517,ENSRNOG00000004616,ENSRNOG00000021139,ENSRNOG00000017819,ENSRNOG00000026647,ENSRNOG00000004305,ENSRNOG00000011593,ENSRNOG00000023258,ENSRNOG00000004496,ENSRNOG00000055049,ENSRNOG00000017702,ENSRNOG00000004647,ENSRNOG00000004473,ENSRNOG00000021463,ENSRNOG00000007946,ENSRNOG00000055226,ENSRNOG00000002074,ENSRNOG00000022256,ENSRNOG00000057347,ENSRNOG00000012536,ENSRNOG00000010370,…	Tnfaip3|Npm1|Esrra|Cd14|Cxcl16|Abl2|Hey1|Nfkb1|Rock2|Aldh1a2|Gpld1|Il10|Ppargc1a|Ppara|Bcl2l1|Dab2ip|Rest|Cxcl10|Cebpb|Sgms1|Tnip1|Ptger2|Thra|Myd88|Bmp4|Col1a1|Cdk19|Ruvbl2|Irf8|Med1|Nr0b2|Cmpk2|Olr59|Zc3h12a|Sirt1|Prkaa1|Serpine1|Nr2c1|Esrrb|Hnrnpd|Rarb|Klrk1|Nos3|Ep300|Tesc|Msn|Myc|Ccl2|Gbp2|Cd40|Csf3|Ephx1|Mapk14|Kank2|Plscr4|Glrx|Pde4b|Fgf23|Il18|Hamp|Sbno2|Htra2|Fcgr2b|Nrip1|Abca1|Rarg|Acod…
GO:0071219	cellular response to molecule of bacterial origin	biological_process	2.1763e-12	2.9991e-10	59	7161	157	20121	ENSRNOG00000008180,ENSRNOG00000026647,ENSRNOG00000017819,ENSRNOG00000049517,ENSRNOG00000013231,ENSRNOG00000020102,ENSRNOG00000030888,ENSRNOG00000014779,ENSRNOG00000020733,ENSRNOG00000023258,ENSRNOG00000004647,ENSRNOG00000004473,ENSRNOG00000020679,ENSRNOG00000057347,ENSRNOG00000055226,ENSRNOG00000022256,ENSRNOG00000012536,ENSRNOG00000054524,ENSRNOG00000010370,ENSRNOG00000009822,ENSRNOG00000058388,…	Lyn|Cxcl16|Cd14|Tnfaip3|Ptafr|Sirt2|Rela|Pdcd4|Camp|Nfkb1|Il10|Ppargc1a|Icam1|Cebpb|Dab2ip|Cxcl10|Sgms1|Tnip3|Tnip1|Tlr2|Zfp36|Cxcl3|Il6|Myd88|LOC497963|Tnfrsf1b|Nfkbib|Litaf|Tnip2|Cxcl2|Cmpk2|Il1b|Plscr1|Irf8|Cdk19|Ripk2|Mef2c|Klrk1|Nos3|Zc3h12a|Serpine1|Trib1|Csf3|Irak2|Mapk14|Plscr4|Casp1|Pde4b|Gbp2|Ccl2|Cd40|Cd180|Acod1|Il18|Hdac5|Hamp|Sbno2|Fcgr2b|Abca1|
GO:0050790	regulation of catalytic activity	biological_process	2.2563e-12	3.0862e-10	394	7161	1870	20121	ENSRNOG00000015134,ENSRNOG00000003889,ENSRNOG00000018322,ENSRNOG00000021569,ENSRNOG00000022307,ENSRNOG00000013887,ENSRNOG00000004305,ENSRNOG00000016838,ENSRNOG00000018690,ENSRNOG00000050430,ENSRNOG00000002525,ENSRNOG00000018176,ENSRNOG00000013703,ENSRNOG00000055226,ENSRNOG00000001312,ENSRNOG00000010695,ENSRNOG00000010775,ENSRNOG00000010513,ENSRNOG00000021264,ENSRNOG00000019824,ENSRNOG00000011195,…	Map3k12|Tbc1d15|Picalm|Tiam1|Acap3|Adra2b|Abl2|Pla2g5|Rgs17|Vav1|Ptgs2|Rab6a|Siah2|Dab2ip|Pdgfa|Pdgfc|Arrdc4|Tfpi2|Pcna|Ell|Prkra|Slc27a1|Uchl1|Ep300|Rasal2|Prkaa1|Ctsb|Gbas|Agap2|Dis3|Timp1|Nle1|Ppp1r14a|Azin2|Rgl2|Ppp2r5d|Phactr2|Naip6|Ccnh|Arhgef6|Map4k4|Flcn|Nes|Tesc|Pik3r1|Pgam5|Fgf10|Cyth1|Fnip1|Pdcd4|Pfkfb2|Rapgef4|Ppm1f|Ralgds|Ajuba|Ppp2r5b|Sema4d|Ccnc|Serpinb9|Gadd45b|Rap1a|Psme2|Sh3bp4|…
GO:1901363	heterocyclic compound binding	molecular_function	2.5664e-12	3.4844e-10	960	7161	5621	20121	ENSRNOG00000001686,ENSRNOG00000012500,ENSRNOG00000004766,ENSRNOG00000013570,ENSRNOG00000006532,ENSRNOG00000004904,ENSRNOG00000025587,ENSRNOG00000001979,ENSRNOG00000019742,ENSRNOG00000001195,ENSRNOG00000001501,ENSRNOG00000047611,ENSRNOG00000021183,ENSRNOG00000026293,ENSRNOG00000049851,ENSRNOG00000008620,ENSRNOG00000026316,ENSRNOG00000011007,ENSRNOG00000009296,ENSRNOG00000028768,ENSRNOG00000004217,…	Hlcs|Ddx10|Glis2|Rad54l2|H3f3b|Pa2g4|Plagl1|Rcan1|Stat3|Trpv4|Snrpa|Top1|LOC102552640|Jun|Fmo6|Smad3|Wdr43|Ube2o|Snapc1|Gbp4|Stk10|Pim1|Rab7b|LOC100909856|Tek|Thrap3|Zbtb4|Pabpc1|Hspa13|Rpf1|Tns1|LOC500956|Map3k5|Cebpd|Mgmt|MGC105567|Pnp|Cct4|Camta1|Hivep1|Utp3|Irak3|Mxd1|Hivep2|Isg20|Dclk3|Mtpn|Rps6kl1|Mzf1|Mrpl58|Cdk17|Dzip1l|Vps4b|Sult1a1|Acvrl1|Egr1|Setbp1|Hcar2|LOC102547059|Atxn2|Stk17b|Ogdh…
GO:0043228	non-membrane-bounded organelle	cellular_component	2.6079e-12	3.4891e-10	664	7161	3795	20121	ENSRNOG00000017284,ENSRNOG00000004925,ENSRNOG00000014765,ENSRNOG00000018109,ENSRNOG00000005524,ENSRNOG00000049681,ENSRNOG00000018349,ENSRNOG00000016269,ENSRNOG00000049121,ENSRNOG00000019810,ENSRNOG00000059961,ENSRNOG00000016867,ENSRNOG00000014483,ENSRNOG00000001227,ENSRNOG00000018241,ENSRNOG00000011709,ENSRNOG00000010756,ENSRNOG00000009318,ENSRNOG00000008566,ENSRNOG00000030888,ENSRNOG00000002181,…	Nop16|Ppp1r12a|Vapa|Clic4|Pno1|Mapre2|Polr1b|Rpl7l1|Bysl|Des|Rapgef3|Zfp346|Ino80|Adarb1|Ank1|Pum1|Tp53|Ttll5|Mrpl15|Rela|Helq|Adgrl1|Smarca2|Ptk2b|Xpo6|Nek7|Cdc42ep1|Coro2b|Mcm4|Myocd|Rbbp8|Rbm19|Myzap|Rb1|Arhgap32|Sirt1|Cep85|Cdk12|Tchp|Arpc3|Ccdc28b|Irf1|Actr3|Htra2|Sept9|Rarg|Samd4a|Lmnb2|Amot|Eif3a|Msn|Alms1|Prmt7|Actn2|Rac2|Nfkbie|Glyr1|Ncf1|Rilpl2|Rrbp1|Cgnl1|RGD1561453|Dlgap1|Stk38l|Fgr|Z…
GO:0043232	intracellular non-membrane-bounded organelle	cellular_component	2.6079e-12	3.4891e-10	664	7161	3795	20121	ENSRNOG00000002389,ENSRNOG00000050231,ENSRNOG00000000307,ENSRNOG00000011944,ENSRNOG00000004395,ENSRNOG00000001300,ENSRNOG00000014641,ENSRNOG00000019553,ENSRNOG00000047895,ENSRNOG00000029658,ENSRNOG00000004823,ENSRNOG00000017340,ENSRNOG00000025000,ENSRNOG00000022229,ENSRNOG00000001302,ENSRNOG00000036676,ENSRNOG00000002652,ENSRNOG00000009756,ENSRNOG00000021052,ENSRNOG00000013285,ENSRNOG00000018997,…	Morf4l2|Gng12|Mical1|Snx10|Fbxw11|P2rx4|Rpl3l|Ipo4|Mettl1|Rnf213|Dock4|Wdr12|Cep104|Sdad1|Adora2a|Csnk1d|Rap1gap2|Pacsin2|Patl1|Imp4|Myh7b|Noc2l|LOC103689931|Akna|Polr3gl|Coro6|Parp3|Dnm1|Tubgcp6|Slc2a1|Esrrb|Aen|Akap12|Mpdz|Fgf1|Zc3h12a|Ifngr1|Ddx3x|Cby1|Vcam1|Rcor2|Nup62|Podxl|Vps4b|Plk2|Polr1e|Stk17b|Tmod1|Atxn2|Isg20|Haus6|Mrpl47|LOC100364435|Mxd1|Bcar1|Utp3|Lexm|Dysf|Dzip1l|Mrpl58|Mtpn|Pabpc…
GO:0019220	regulation of phosphate metabolic process	biological_process	2.9102e-12	3.8645e-10	356	7161	1649	20121	ENSRNOG00000033570,ENSRNOG00000002529,ENSRNOG00000023896,ENSRNOG00000007002,ENSRNOG00000011586,ENSRNOG00000027257,ENSRNOG00000023546,ENSRNOG00000001309,ENSRNOG00000017539,ENSRNOG00000028426,ENSRNOG00000060694,ENSRNOG00000038597,ENSRNOG00000014361,ENSRNOG00000021660,ENSRNOG00000002403,ENSRNOG00000019433,ENSRNOG00000016653,ENSRNOG00000026962,ENSRNOG00000057451,ENSRNOG00000002607,ENSRNOG00000021025,…	Arhgap8|Rap2c|Dusp6|Lif|LOC100909712|Gmip|Hspb1|Camkk2|Mmp9|Mcf2l|Adam17|Dlg1|Edn1|Nprl2|Fam129a|Rab3a|Ngef|Osbpl8|Itga5|Sox9|Ppp2r5b|Ccnc|Sema4d|Rap1a|Cdk9|Gadd45b|Sh3bp4|Rspo1|Pwp1|Sirt2|Pdcd4|Pfkfb2|Fnip1|Cyth1|Ppm1f|Rapgef4|Ajuba|Ralgds|Cyr61|Gfra2|Pik3r6|Igf1|Il6|Ar|Als2cl|Ppp1r14a|Dis3|Rgl2|Rasal2|Ep300|Socs3|Rad17|Prkaa1|Agap2|Plcl1|Pik3r1|Pgam5|Fgf10|Map4k4|Ccnh|Arhgef6|Flcn|Abca1|Atm|Rgs…
GO:0016072	rRNA metabolic process	biological_process	2.9307e-12	3.8645e-10	61	7161	200	20121	ENSRNOG00000021132,ENSRNOG00000005012,ENSRNOG00000017340,ENSRNOG00000015491,ENSRNOG00000017460,ENSRNOG00000012692,ENSRNOG00000021773,ENSRNOG00000021890,ENSRNOG00000003599,ENSRNOG00000027355,ENSRNOG00000012409,ENSRNOG00000049497,ENSRNOG00000018453,ENSRNOG00000042951,ENSRNOG00000023376,ENSRNOG00000013285,ENSRNOG00000004616,ENSRNOG00000037478,ENSRNOG00000016266,ENSRNOG00000010783,ENSRNOG00000011448,…	Trmt112|Utp14a|Wdr12|Rcl1|Imp3|Riok2|Bop1|Nob1|Utp3|Wdr36|Exosc3|Eif6|Nop2|Xrn1|Riok3|Imp4|Npm1|Noc4l|Mphosph10|Mak16|Eri1|Rrp15|Diexf|Npm3|Pelo|Nop58|Utp6|Utp20|Wdr75|Pwp2|Rrp1|Pdcd11|Tbl3|Wdr3|Heatr1|Ftsj3|Utp15|Mdn1|Tsr2|Pa2g4|Fbl|Dis3|Krr1|Utp4|Wbscr22|Wdr43|Pes1|Rpf2|Shq1|Nop56|Rrp7a|Ddx52|Bysl|Nol6|Rpl7l1|Tsr1|Riok1|Rrp9|Ddx21|Mphosph6|Nol9|
GO:0022613	ribonucleoprotein complex biogenesis	biological_process	2.9988e-12	3.9261e-10	107	7161	467	20121	ENSRNOG00000009430,ENSRNOG00000043099,ENSRNOG00000000988,ENSRNOG00000012927,ENSRNOG00000048969,ENSRNOG00000016269,ENSRNOG00000049121,ENSRNOG00000010409,ENSRNOG00000050323,ENSRNOG00000017979,ENSRNOG00000007128,ENSRNOG00000004035,ENSRNOG00000028461,ENSRNOG00000026316,ENSRNOG00000033700,ENSRNOG00000023799,ENSRNOG00000010021,ENSRNOG00000017284,ENSRNOG00000004904,ENSRNOG00000000938,ENSRNOG00000002556,…	Gnl2|Ddx21|Xab2|Rrp9|Nom1|Rpl7l1|Bysl|Nol6|Srsf1|Mrto4|Nop56|Krr1|Gnl3|Wdr43|Wbscr22|Pak1ip1|Isy1|Nop16|Pa2g4|Ran|Tsr2|Fbl|Heatr1|Atxn2|Ftsj3|Gtpbp4|Wdr75|Rrp1|Pwp2|Utp20|NEWGENE_619861|Snrpf|Rrp15|Nufip1|Adar|Isg20l2|Aatf|Yae1d1|Noc4l|Eif6|Nop2|Riok3|Srpk2|Riok2|Bop1|Limd1|Utp3|Trmt112|Ppan|Rcl1|Utp14a|Mphosph6|Nol9|Eif3a|Prmt7|Nip7|Tsr1|Riok1|Ddx52|Urb2|Prpf31|Pes1|Rpf2|Shq1|Pum2|Ruvbl2|Rrp7a|N…
GO:0051254	positive regulation of RNA metabolic process	biological_process	3.3596e-12	4.3673e-10	285	7161	1289	20121	ENSRNOG00000012499,ENSRNOG00000001585,ENSRNOG00000017164,ENSRNOG00000019112,ENSRNOG00000004500,ENSRNOG00000018232,ENSRNOG00000054437,ENSRNOG00000006000,ENSRNOG00000024061,ENSRNOG00000019383,ENSRNOG00000051592,ENSRNOG00000008144,ENSRNOG00000017869,ENSRNOG00000018067,ENSRNOG00000004109,ENSRNOG00000010735,ENSRNOG00000043077,ENSRNOG00000009694,ENSRNOG00000002828,ENSRNOG00000011852,ENSRNOG00000004493,…	Rarg|Nrip1|Afap1l2|Chp2|Myc|Srf|Rel|Cdk12|Rarb|Tef|Sirt1|Irf1|Irf8|Smn1|Zfpm2|Nfyc|Zfpm1|Bmp4|Tob1|Myo6|Tasp1|Thra|Cand1|Nipbl|Psen1|Supt20h|Apbb1|Ankrd49|Tnip1|Mef2a|Utp15|Csrp3|Cd81|Gata4|Ncf1|Lmo2|Wnt11|Gli2|Ebf2|Tnfrsf1a|Mavs|Btg2|Hdac5|Il23a|Eny2|Klf12|Ino80|Gmeb1|Ppp1r12a|Il1b|Plscr1|Map2k1|Chd7|Bach1|Cpeb3|Myocd|Creb3|Psmc1|Wnt1|Prox1|Wdr75|Kars|Rb1|Ciita|Heatr1|Rela|Nr5a2|Psmc4|Fzd2|Tp53|…
GO:0001817	regulation of cytokine production	biological_process	3.618e-12	4.67e-10	129	7161	465	20121	ENSRNOG00000018003,ENSRNOG00000016516,ENSRNOG00000002520,ENSRNOG00000010278,ENSRNOG00000000763,ENSRNOG00000057443,ENSRNOG00000008145,ENSRNOG00000003858,ENSRNOG00000019422,ENSRNOG00000000895,ENSRNOG00000014124,ENSRNOG00000009822,ENSRNOG00000058388,ENSRNOG00000037814,ENSRNOG00000004226,ENSRNOG00000014779,ENSRNOG00000005528,ENSRNOG00000009191,ENSRNOG00000013231,ENSRNOG00000045558,ENSRNOG00000014956,…	F2rl1|Mbp|Litaf|Il6|RT1-M3-1|LOC497963|Traf3|Atp6ap2|Egr1|Rabgef1|Nod2|Tlr2|Zfp36|Cxcl17|Irak3|Pdcd4|Tbk1|Ccm2l|Ptafr|Cd34|Slc11a1|Tnf|Gas6|Ndrg2|Trim27|Casp4|Slamf1|S1pr3|Akirin2|Adam17|Il4r|Atf4|Runx1|Hspb1|Ddx60|Rnf125|Trpv4|Bcl10|Kat5|Smad3|Rab7b|Ptgs2|Hmox1|Thbs1|Bcl3|Inhbb|Elf1|B2m|Cebpg|Sigirr|Fam49b|Cd274|Hif1a|Rsad2|Isg15|Nfam1|Ripk1|Cd40|Pik3r1|Mapk14|Tril|Pde4b|Il17ra|Zc3h12a|Tlr7|Lum|…
GO:0097159	organic cyclic compound binding	molecular_function	3.7539e-12	4.8116e-10	969	7161	5697	20121	ENSRNOG00000003510,ENSRNOG00000000236,ENSRNOG00000022372,ENSRNOG00000013945,ENSRNOG00000008194,ENSRNOG00000002529,ENSRNOG00000017673,ENSRNOG00000016912,ENSRNOG00000015991,ENSRNOG00000042353,ENSRNOG00000004392,ENSRNOG00000005413,ENSRNOG00000002080,ENSRNOG00000002898,ENSRNOG00000001704,ENSRNOG00000015980,ENSRNOG00000000204,ENSRNOG00000008103,ENSRNOG00000043099,ENSRNOG00000001785,ENSRNOG00000009430,…	Fmo2|Zfp207|Kdm1a|Itpkc|Znfx1|Rap2c|Brsk1|Btf3|Npr2|Mlkl|Aatk|Creb3l1|Urb1|Nme7|Runx1|Dclre1c|Syncrip|Mdh1|Ddx21|Etv5|Gnl2|Api5|Zfp775|Zfp521|LOC108348083|Batf|Pank4|Hnrnpf|Scly|Zfp606|Noc4l|Rap1a|Dzip1|Rab8b|Etv6|Atf3|Smarcc2|Ppan|Aimp1|Mcm3|Sfpq|Myo10|Zyx|Txnrd1|Zfr2|Rraga|Abcd1|Cdkl2|Litaf|NEWGENE_619861|Yars|Cpsf7|Fastkd1|Acss1|LOC497963|Cars|Esf1|Krcc1|Cnp|Arl5b|Pum2|Slc25a11|H6pd|Glis3|Agap…
GO:0006915	apoptotic process	biological_process	3.8558e-12	4.9078e-10	317	7161	1472	20121	ENSRNOG00000000034,ENSRNOG00000016033,ENSRNOG00000024457,ENSRNOG00000012172,ENSRNOG00000018481,ENSRNOG00000012264,ENSRNOG00000007159,ENSRNOG00000005731,ENSRNOG00000050204,ENSRNOG00000052620,ENSRNOG00000018839,ENSRNOG00000010058,ENSRNOG00000012439,ENSRNOG00000000768,ENSRNOG00000014160,ENSRNOG00000005433,ENSRNOG00000005606,ENSRNOG00000009867,ENSRNOG00000052070,ENSRNOG00000038047,ENSRNOG00000004647,…	Nuak2|Endog|Pde11a|Spi1|Zfp259|Alkbh1|Ccl2|Birc3|Naif1|Rack1|Ntrk2|Spry2|Bid|Ubd|Tcp1|Shq1|Med1|Tgfb3|Aldh1a3|Mt1|Il10|Ppargc1a|Cebpb|Cdip1|Ctnnb1|Hmgcr|Srsf6|Tesk2|Birc2|Hras|LOC100910270|Perp|Prok2|Tnfaip3|Npm1|Arrb1|Anp32e|Pdcd2|Fgfr3|Ddx42|Nrbp2|Crip1|Irak2|Rnf152|Pawr|Tnfrsf14|Mybbp1a|Aif1|Mef2c|Klf4|Gulp1|Ripk2|Rhot2|LOC103692716|Ing3|Acvr1b|RGD735029|Gpam|Slk|Hcls1|Ptpn1|Eif2s1|Cx3cl1|Rnps…
GO:0045944	positive regulation of transcription from RNA polymerase II promoter	biological_process	3.9667e-12	5.0142e-10	223	7161	962	20121	ENSRNOG00000015911,ENSRNOG00000013805,ENSRNOG00000054420,ENSRNOG00000022372,ENSRNOG00000007002,ENSRNOG00000011586,ENSRNOG00000017808,ENSRNOG00000061012,ENSRNOG00000008620,ENSRNOG00000019742,ENSRNOG00000004346,ENSRNOG00000026293,ENSRNOG00000025587,ENSRNOG00000004766,ENSRNOG00000001704,ENSRNOG00000014079,ENSRNOG00000017801,ENSRNOG00000005413,ENSRNOG00000028108,ENSRNOG00000005087,ENSRNOG00000018602,…	Lrp5|Tnip2|Vdr|Kdm1a|Lif|LOC100909712|Klf15|Kat5|Smad3|Stat3|Notch3|Jun|Plagl1|Glis2|Runx1|Stat1|Atf4|Creb3l1|Cytl1|Cebpz|Camta1|Ssbp3|Acvr1|Cebpd|Etv5|Cbfb|Akirin2|Edn1|Cdc5l|Thrap3|Batf|Ppp3ca|Armcx3|LOC100909856|Slc11a1|Ppp2r5b|Sox9|Etv6|Kdm6b|Cdk9|Mzf1|Aatf|Tbk1|Sfpq|Sirt2|Zfp746|Atf3|Ptprn|Cyr61|Tnip3|Hltf|Nod2|Wdr5|Egr1|Igf1|Acvrl1|Il6|Ar|Klf6|Litaf|Ppargc1b|F2rl1|Meox2|Nrf1|Ruvbl2|Fosl2|Nl…
GO:0010628	positive regulation of gene expression	biological_process	4.0543e-12	5.0898e-10	306	7161	1403	20121	ENSRNOG00000054625,ENSRNOG00000011414,ENSRNOG00000019113,ENSRNOG00000021200,ENSRNOG00000001700,ENSRNOG00000014658,ENSRNOG00000007054,ENSRNOG00000011762,ENSRNOG00000019638,ENSRNOG00000018322,ENSRNOG00000020514,ENSRNOG00000006966,ENSRNOG00000007484,ENSRNOG00000001259,ENSRNOG00000055226,ENSRNOG00000053428,ENSRNOG00000009754,ENSRNOG00000019824,ENSRNOG00000016392,ENSRNOG00000003897,ENSRNOG00000020793,…	Fhod1|Psmc3|Hnrnpk|Hfe2|Whrn|Zfp423|Dhx33|Elf1|Lmna|Picalm|Sox6|Nfia|Ehf|Cux2|Dab2ip|Ccpg1|Nampt|Ell|Zfp593|Col1a1|Ruvbl2|Slc26a9|Nr0b2|Prkaa1|Agap2|Nfe2l2|Fosl2|Phip|Lum|Ep300|Hnrnpd|Myom1|Tesc|Pik3r1|Fgf10|Kdm4a|Tcf15|Ccnh|Flcn|Kdm6b|Cdk9|Cd34|Tnc|Aatf|Ppp2r5b|Sox9|Etv6|Zfp746|Ppm1f|Atf3|Tbk1|Sfpq|Sirt2|Sh3pxd2b|Hltf|Nod2|Wdr5|Ptprn|Cyr61|Tnip3|Tlr2|Klf6|Ar|Litaf|F2rl1|Igf1|Il6|Kdm1a|LOC1009097…
GO:0071222	cellular response to lipopolysaccharide	biological_process	4.468e-12	5.571e-10	57	7161	151	20121	ENSRNOG00000028043,ENSRNOG00000012536,ENSRNOG00000010370,ENSRNOG00000054524,ENSRNOG00000058388,ENSRNOG00000004647,ENSRNOG00000004473,ENSRNOG00000020679,ENSRNOG00000055226,ENSRNOG00000022256,ENSRNOG00000057347,ENSRNOG00000020063,ENSRNOG00000002520,ENSRNOG00000016575,ENSRNOG00000013634,ENSRNOG00000010278,ENSRNOG00000057443,ENSRNOG00000013231,ENSRNOG00000049517,ENSRNOG00000026647,ENSRNOG00000017819,…	Cxcl3|Sgms1|Tnip1|Tnip3|Zfp36|Il10|Ppargc1a|Icam1|Dab2ip|Cxcl10|Cebpb|Nfkbib|Litaf|Tnfrsf1b|Myd88|Il6|LOC497963|Ptafr|Tnfaip3|Cxcl16|Cd14|Lyn|Nfkb1|Camp|Pdcd4|Rela|Gbp2|Ccl2|Cd40|Mapk14|Plscr4|Pde4b|Casp1|Csf3|Irak2|Fcgr2b|Abca1|Hamp|Il18|Hdac5|Sbno2|Acod1|Cd180|Cdk19|Irf8|Ripk2|Plscr1|Il1b|Tnip2|Cxcl2|Cmpk2|Serpine1|Trib1|Zc3h12a|Mef2c|Klrk1|Nos3|
GO:0051174	regulation of phosphorus metabolic process	biological_process	4.5441e-12	5.6204e-10	356	7161	1654	20121	ENSRNOG00000010966,ENSRNOG00000014297,ENSRNOG00000036696,ENSRNOG00000048733,ENSRNOG00000019834,ENSRNOG00000048222,ENSRNOG00000025371,ENSRNOG00000019549,ENSRNOG00000013963,ENSRNOG00000004249,ENSRNOG00000000485,ENSRNOG00000013867,ENSRNOG00000009131,ENSRNOG00000008525,ENSRNOG00000012081,ENSRNOG00000018488,ENSRNOG00000017787,ENSRNOG00000004678,ENSRNOG00000000780,ENSRNOG00000017392,ENSRNOG00000005615,…	Itgb1|Sdc4|Hgs|Nup62|Hsp90ab1|Nlrc5|Spry1|Akap12|Il6st|Tlr7|Bak1|Fgf1|Zc3h12a|Csf3|Txn1|Cd40|Ripk1|Itln1|Ppp1r11|Fgf2|Gadd45a|Rap1gap2|Atp1b2|Csnk1d|Fbxw7|Fgfr1op|Rasgrp2|Plaur|Dock4|Inpp5j|Cap1|Axin2|Cd44|Adora2a|Bcl2l1|Ccl22|Nek6|Thbs1|Cacul1|Plekhg1|Mical1|Pkp4|Lrp5|Trib3|Arhgap23|Tab1|Smad3|Stat3|Bcl10|Jun|Rasgef1b|Syde2|Itga2|Arhgef25|Ehd4|Acvr1|Mvp|Atp1b3|Map3k5|Rangap1|Trim27|Pln|Gas6|Rbl2…
GO:0034660	ncRNA metabolic process	biological_process	4.5689e-12	5.6204e-10	106	7161	396	20121	ENSRNOG00000021132,ENSRNOG00000011384,ENSRNOG00000030888,ENSRNOG00000015491,ENSRNOG00000005012,ENSRNOG00000012692,ENSRNOG00000021773,ENSRNOG00000003599,ENSRNOG00000011052,ENSRNOG00000023376,ENSRNOG00000049497,ENSRNOG00000018453,ENSRNOG00000042951,ENSRNOG00000020744,ENSRNOG00000037478,ENSRNOG00000011253,ENSRNOG00000037500,ENSRNOG00000002450,ENSRNOG00000020651,ENSRNOG00000061128,ENSRNOG00000007213,…	Trmt112|Aimp1|Rela|Rcl1|Utp14a|Riok2|Bop1|Utp3|Gars|Riok3|Eif6|Nop2|Xrn1|Adar|Noc4l|RGD1304810|Pus1|Rrp15|Cars|Pelo|Yars|Utp20|Kars|Wdr75|Rrp1|Pwp2|Trmt10c|Heatr1|Ftsj3|Wars|Tars|Pa2g4|Tsr2|Fbl|Hnrnpa2b1|Lars|Nsun2|Hars|Krr1|Wdr43|Wbscr22|Tut1|Thg1l|Nop56|Ints2|Rpl7l1|Aars|Bysl|Nol6|Trmt10a|Rrp9|Rars|Aars2|Mars|Ddx21|Qtrt1|Mettl1|Imp3|Wdr12|Nob1|Wdr36|Nfkb1|Hras|Pop1|Exosc3|Imp4|Sars|Nars|Npm1|Tr…
GO:0044452	nucleolar part	cellular_component	4.665e-12	5.7003e-10	61	7161	166	20121	ENSRNOG00000018349,ENSRNOG00000007539,ENSRNOG00000010409,ENSRNOG00000010489,ENSRNOG00000055917,ENSRNOG00000008005,ENSRNOG00000019956,ENSRNOG00000000258,ENSRNOG00000012927,ENSRNOG00000002080,ENSRNOG00000010921,ENSRNOG00000010750,ENSRNOG00000000768,ENSRNOG00000019229,ENSRNOG00000006000,ENSRNOG00000004515,ENSRNOG00000047611,ENSRNOG00000022896,ENSRNOG00000007128,ENSRNOG00000020333,ENSRNOG00000013841,…	Polr1b|Rsad2|Nol6|Samd4a|Trim27|Akna|Kdm4a|Prmt7|Rrp9|Urb1|Taf1d|Twistnb|Ubd|Fbl|Cdk12|Pes1|Top1|Rrp7a|Nop56|Utp4|Dcaf1|Wdr43|Uso1|Tcof1|Supt20h|Utp6|E2f5|Nop58|Btbd10|Pafah1b2|Mphosph10|Rae1|Nufip1|Heatr1|Sp140|Wdr3|Utp15|Txnrd1|Polr1e|Arhgap32|Pwp2|Tbl3|Sesn1|Bop1|Snrpb2|Polr1a|Wdr36|Nfkbie|Taf1c|Chd1|Imp3|Wdr12|Cd3eap|Npm1|Clec3b|Esrra|Taf4b|Rai14|Pop1|Smarca5|Imp4|
GO:0043067	regulation of programmed cell death	biological_process	6.1469e-12	7.4613e-10	275	7161	1244	20121	ENSRNOG00000014361,ENSRNOG00000012956,ENSRNOG00000010396,ENSRNOG00000009689,ENSRNOG00000020169,ENSRNOG00000018404,ENSRNOG00000016866,ENSRNOG00000055156,ENSRNOG00000057451,ENSRNOG00000022372,ENSRNOG00000023896,ENSRNOG00000038176,ENSRNOG00000005413,ENSRNOG00000017539,ENSRNOG00000023546,ENSRNOG00000014124,ENSRNOG00000008336,ENSRNOG00000014350,ENSRNOG00000011340,ENSRNOG00000005639,ENSRNOG00000004517,…	Edn1|Tgm2|Eya3|Api5|Gimap8|Aars|Fhl2|Tnf|Itga5|Kdm1a|Dusp6|Ufm1|Creb3l1|Mmp9|Hspb1|Nod2|Tnfrsf11b|Cyr61|Ankrd13c|Ar|Igf1|Il6|Gadd45b|Serpinb9|Aatf|Sox9|Ptn|Tnfsf12|Ppm1f|Sfpq|Sirt2|Fnip1|Pdcd4|Pik3r1|Fgf10|Nes|Kank2|Map4k4|Ube2v2|Flcn|Naip6|Timp1|Gimap5|Bmf|Nle1|Rgl2|Prkaa1|Grina|Socs3|Nfe2l2|Plk3|Agap2|Ep300|Phip|Siah2|Dab2ip|Prkra|Ptgs2|Ppp2r1b|Eef2k|Hmox1|Unc13b|Tnfrsf12a|Atm|Ifit2|Hnrnpk|Inhb…
GO:0051240	positive regulation of multicellular organismal process	biological_process	6.3906e-12	7.7062e-10	166	7161	659	20121	ENSRNOG00000017819,ENSRNOG00000006329,ENSRNOG00000010898,ENSRNOG00000002919,ENSRNOG00000052296,ENSRNOG00000016611,ENSRNOG00000015982,ENSRNOG00000054172,ENSRNOG00000047756,ENSRNOG00000057347,ENSRNOG00000014797,ENSRNOG00000004473,ENSRNOG00000048315,ENSRNOG00000020532,ENSRNOG00000005715,ENSRNOG00000059968,ENSRNOG00000004109,ENSRNOG00000009694,ENSRNOG00000013634,ENSRNOG00000008479,ENSRNOG00000056907,…	Cd14|Peli1|Prok2|Gfap|Shank3|Hras|Wnt11|Ctnnb1|Mef2a|Cebpb|Tmbim1|Ppargc1a|Eif2ak2|Kcnq1|Lgr4|Jak2|Zfpm2|Bmp4|Myd88|Slc8a1|Nipbl|Psen1|Shank2|Ryr2|Tgfb3|Irf1|Irf8|Scn3b|Klrk1|Il1rap|Serpine1|Ntrk2|Gsdmd|Tob2|Afap1l2|Ccl2|Myc|Srf|Tbx5|Lama2|Drd1|Il18|Riok3|Yap1|Gpihbp1|Hilpda|Pum1|LOC103694380|Cx3cl1|Prox1|Kars|Icam1|Gpam|Myocd|Kl|Ptk2b|LOC103692716|Gch1|Csf1|Traf2|Ripk2|Il1b|Mpp2|Chd7|Ifih1|Mef2c…
GO:0031988	membrane-bounded vesicle	cellular_component	7.2315e-12	8.6631e-10	536	7161	2668	20121	ENSRNOG00000029514,ENSRNOG00000020793,ENSRNOG00000002292,ENSRNOG00000015948,ENSRNOG00000008652,ENSRNOG00000014617,ENSRNOG00000017983,ENSRNOG00000014097,ENSRNOG00000010682,ENSRNOG00000003590,ENSRNOG00000005905,ENSRNOG00000013223,ENSRNOG00000008283,ENSRNOG00000034015,ENSRNOG00000015496,ENSRNOG00000000122,ENSRNOG00000034254,ENSRNOG00000011796,ENSRNOG00000001829,ENSRNOG00000018467,ENSRNOG00000004621,…	Slc26a9|Ruvbl2|Hnrnpd|Slc1a5|Phip|Tgoln2|Ubac1|Psmd7|Clcn3|Tom1l2|Pde4b|Fah|B4galt5|Capn2|Tpm4|Ak2|Actb|C1r|Ube2v2|Mitd1|Rtn4|Psap|Fam49b|Unc13b|Vasn|Ptgs1|Nampt|Pdgfc|Dab2ip|Uchl1|Appl2|Cyfip1|Pafah1b2|Tpm3|Itm2a|Ncald|Vwf|Slc16a1|Selp|Mreg|Hspb1|Ran|Mmp9|Zdhhc15|Csnk2a2|Rabac1|Bace1|Akr1e2|Cct8|Tgm2|Edn1|Cpped1|Fam129a|Rab3a|Myrip|Trmt10a|Aars|Ebag9|Sh3bp4|Ehd3|Psme2|Snx5|Fnbp1l|Pfkp|Gars|Eci1|…
GO:0010468	regulation of gene expression	biological_process	7.44e-12	8.855e-10	654	7161	3556	20121	ENSRNOG00000000258,ENSRNOG00000017164,ENSRNOG00000020465,ENSRNOG00000054437,ENSRNOG00000030118,ENSRNOG00000019112,ENSRNOG00000010489,ENSRNOG00000012499,ENSRNOG00000008144,ENSRNOG00000019383,ENSRNOG00000006000,ENSRNOG00000024061,ENSRNOG00000051592,ENSRNOG00000047756,ENSRNOG00000010370,ENSRNOG00000018020,ENSRNOG00000020451,ENSRNOG00000048315,ENSRNOG00000020532,ENSRNOG00000004493,ENSRNOG00000030273,…	Prmt7|Afap1l2|Ripk3|Rel|Msn|Chp2|Samd4a|Rarg|Irf1|Tef|Cdk12|Rarb|Sirt1|Mef2a|Tnip1|Apbb1|Cd81|Eif2ak2|Kcnq1|Tasp1|Zfp563|Jak2|Myd88|Psen1|Cct3|Nipbl|Anxa3|Ncf1|Rbm8a|Atp5c1|Wnt11|Il23a|Ino80|Tnfrsf1a|Mavs|Hdac5|Map3k10|Chd7|Traf2|Tax1bp1|Ppp1r12a|Sbno1|Gmeb1|Bcl6b|LOC100910577|Icam1|Rb1|Ciita|Rbbp8|Myocd|Bach1|Serping1|Pelo|Ptk2b|Smarca2|Rhbdd1|Rela|Nr5a2|Stat2|Tp53|Pum1|Fosl1|Xbp1|Txn1|Nfam1|Akn…
GO:0030595	leukocyte chemotaxis	biological_process	7.7469e-12	9.1608e-10	56	7161	160	20121	ENSRNOG00000010665,ENSRNOG00000001195,ENSRNOG00000004649,ENSRNOG00000002792,ENSRNOG00000001414,ENSRNOG00000011153,ENSRNOG00000061739,ENSRNOG00000017469,ENSRNOG00000003587,ENSRNOG00000011406,ENSRNOG00000000853,ENSRNOG00000022859,ENSRNOG00000007159,ENSRNOG00000014361,ENSRNOG00000026702,ENSRNOG00000060694,ENSRNOG00000000513,ENSRNOG00000003254,ENSRNOG00000005905,ENSRNOG00000000239,ENSRNOG00000005650,…	Ccr7|Trpv4|Il1b|Cxcl2|Serpine1|Il17ra|Klrk1|Anxa1|Vegfd|Ccl4|Aif1|Trem1|Ccl2|Edn1|Jaml|Adam17|Mapk14|Il23a|Pde4b|Ccl7|Pgf|Gas6|Bst1|Fcer1g|Slamf1|Ch25h|Cxcl12|Cxcl16|S100a9|Lyn|Trpm2|Rac2|Cxcl17|Ppbp|Nbl1|Cxcl9|Ccl1|Tnfsf18|Fam65b|Cxcl3|Cxcl13|Ccl9|Ccl22|Csf3r|Cx3cl1|Cxcl10|Ccl19|Kars|F2rl1|Ptk2b|Cyp7b1|Csf1|Jam3|F7|Vav1|Creb3|
GO:0071216	cellular response to biotic stimulus	biological_process	7.9404e-12	9.3295e-10	63	7161	178	20121	ENSRNOG00000028043,ENSRNOG00000004473,ENSRNOG00000020679,ENSRNOG00000004647,ENSRNOG00000055226,ENSRNOG00000057347,ENSRNOG00000022256,ENSRNOG00000010370,ENSRNOG00000012536,ENSRNOG00000009822,ENSRNOG00000054524,ENSRNOG00000058388,ENSRNOG00000016575,ENSRNOG00000020063,ENSRNOG00000002520,ENSRNOG00000008012,ENSRNOG00000028493,ENSRNOG00000010278,ENSRNOG00000013634,ENSRNOG00000057443,ENSRNOG00000049517,…	Cxcl3|Ppargc1a|Icam1|Il10|Dab2ip|Cebpb|Cxcl10|Tnip1|Sgms1|Tlr2|Tnip3|Zfp36|Tnfrsf1b|Nfkbib|Litaf|Abcb1a|Ppp1r15b|Il6|Myd88|LOC497963|Tnfaip3|Ptafr|Lyn|Cd14|Cxcl16|Nfkb1|Sirt2|Rela|Pdcd4|Camp|Ccl2|Gbp2|Cd40|Csf3|Irak2|Mapk14|Pde4b|Plscr4|Casp1|Il18|Hamp|Hdac5|Hspa5|Sbno2|Fcgr2b|Abca1|Cd180|Acod1|Il1b|Plscr1|Cdk19|Irf8|Ripk2|Tnip2|Cmpk2|Cxcl2|Zc3h12a|LOC100909857|Serpine1|Trib1|Nos3|Klrk1|Mef2c|
GO:0071417	cellular response to organonitrogen compound	biological_process	8.3008e-12	9.6907e-10	116	7161	403	20121	ENSRNOG00000017702,ENSRNOG00000010748,ENSRNOG00000020532,ENSRNOG00000007946,ENSRNOG00000004473,ENSRNOG00000019688,ENSRNOG00000057347,ENSRNOG00000001300,ENSRNOG00000007331,ENSRNOG00000010695,ENSRNOG00000002525,ENSRNOG00000009582,ENSRNOG00000016023,ENSRNOG00000015898,ENSRNOG00000011945,ENSRNOG00000016448,ENSRNOG00000008479,ENSRNOG00000003357,ENSRNOG00000002568,ENSRNOG00000059968,ENSRNOG00000000145,…	Gpld1|Mtus1|Kcnq1|Bcl2l1|Ppargc1a|Diaph1|Cebpb|P2rx4|Rragd|Pdgfc|Ptgs2|Rpe65|Kank1|Fer|Cyfip1|Eef2k|Slc8a1|Col3a1|Socs1|Jak2|Pik3r3|Appl1|LOC103689931|Esrra|Slc2a4|Trim72|Hnrnpk|Ctnnb1|Ptpre|Larp1|Inhbb|Nfkb1|Hras|Grb14|Pik3r1|Myc|Capn2|Ccl2|Myo1c|Xbp1|Got1|Drd1|Dnmt3a|Nras|Sh2b2|Col16a1|Actr3|Col1a1|Atp7a|Kcnj11|Ryr2|Ntrk2|Socs3|Prkaa1|Sirt1|Fdx1|Hnrnpd|Phip|Ep300|Rraga|Nod2|Socs2|Col6a1|Icam1|J…
GO:0044446	intracellular organelle part	cellular_component	8.472e-12	9.828e-10	1159	7161	6813	20121	ENSRNOG00000036918,ENSRNOG00000001227,ENSRNOG00000016867,ENSRNOG00000019810,ENSRNOG00000005524,ENSRNOG00000058677,ENSRNOG00000016269,ENSRNOG00000049681,ENSRNOG00000049121,ENSRNOG00000018294,ENSRNOG00000018564,ENSRNOG00000015644,ENSRNOG00000004925,ENSRNOG00000008709,ENSRNOG00000016029,ENSRNOG00000002159,ENSRNOG00000014801,ENSRNOG00000024886,ENSRNOG00000016271,ENSRNOG00000054962,ENSRNOG00000001833,…	Etfbkmt|Adarb1|Zfp346|Des|Pno1|Lsm8|Rpl7l1|Mapre2|Bysl|Hspa5|Nup93|Ugcg|Ppp1r12a|Arhgap32|Rb1|Gpat3|Exog|Ext1|Itm2b|Dao|Mcm4|Rbbp8|Snrpf|Xpo6|Adgrl1|Rhbdd1|Smarca2|Trdn|Slc44a1|Rela|Pum1|Tp53|Alms1|Unc119b|Hm13|Actn2|Prmt7|Eif3a|Ak6|Rarg|Lmnb2|Htra2|Erap1|Tnpo1|Kcnj11|Actr3|Rarb|Cep85|Tchp|Arpc3|Sirt1|LOC498368|Lmf2|Qtrt2|Zfyve27|Slc8a1|Socs1|Lmod1|Nipbl|Cct3|Npm3|Psen1|Zranb3|St6galnac3|RGD15614…
GO:0006364	rRNA processing	biological_process	1.0004e-11	1.1533e-09	59	7161	196	20121	ENSRNOG00000013285,ENSRNOG00000012409,ENSRNOG00000018453,ENSRNOG00000049497,ENSRNOG00000023376,ENSRNOG00000037478,ENSRNOG00000004616,ENSRNOG00000005012,ENSRNOG00000017340,ENSRNOG00000017460,ENSRNOG00000015491,ENSRNOG00000021132,ENSRNOG00000027355,ENSRNOG00000021890,ENSRNOG00000003599,ENSRNOG00000012692,ENSRNOG00000021773,ENSRNOG00000013429,ENSRNOG00000001210,ENSRNOG00000003825,ENSRNOG00000001203,…	Imp4|Exosc3|Nop2|Eif6|Riok3|Noc4l|Npm1|Utp14a|Wdr12|Imp3|Rcl1|Trmt112|Wdr36|Nob1|Utp3|Riok2|Bop1|Tbl3|Pwp2|Wdr75|Rrp1|Pdcd11|Mdn1|Ftsj3|Utp15|Wdr3|Heatr1|Eri1|Diexf|Rrp15|Mak16|Mphosph10|Utp20|Npm3|Nop58|Utp6|Wdr43|Wbscr22|Dis3|Krr1|Utp4|Rrp7a|Nop56|Pes1|Rpf2|Shq1|Fbl|Tsr2|Pa2g4|Rrp9|Nol9|Ddx21|Mphosph6|Ddx52|Riok1|Nol6|Bysl|Tsr1|Rpl7l1|
GO:0065007	biological regulation	biological_process	1.0887e-11	1.2471e-09	1669	7161	11136	20121	ENSRNOG00000004395,ENSRNOG00000003223,ENSRNOG00000001300,ENSRNOG00000016334,ENSRNOG00000016535,ENSRNOG00000024632,ENSRNOG00000055049,ENSRNOG00000020150,ENSRNOG00000002389,ENSRNOG00000000248,ENSRNOG00000057058,ENSRNOG00000018666,ENSRNOG00000009419,ENSRNOG00000050231,ENSRNOG00000000307,ENSRNOG00000016023,ENSRNOG00000030055,ENSRNOG00000000867,ENSRNOG00000016070,ENSRNOG00000036676,ENSRNOG00000021392,…	Fbxw11|Degs1|P2rx4|Ptbp3|Ccl22|Atf6|Aldh1a2|Il18bp|Morf4l2|Srsf2|Cd300a|Gpsm1|Ptprg|Gng12|Mical1|Kank1|Vamp3|Vars|Trpc3|Csnk1d|Noc2l|Kpna2|Prpf40a|LOC103689931|Med9|Kcnh2|Atr|Wdr12|B2m|Vps54|Cd44|Adora2a|Serpinb1a|Xbp1|Angptl4|Tril|Slc25a37|Txn1|Aoc3|Ipo7|Asb2|Akna|Omd|Wac|Fcgr2b|Hipk4|Gadd45a|Rcor2|Gabre|Dbh|Itgb1|Hgs|Prf1|Tnfaip6|Nup62|Kcnk3|Zfp483|Spry1|Il6st|Akap12|Mpdz|Psmd3|Ifngr1|Plk2|Gpr1…
GO:0002688	regulation of leukocyte chemotaxis	biological_process	1.1111e-11	1.2649e-09	39	7161	92	20121	ENSRNOG00000002829,ENSRNOG00000007350,ENSRNOG00000037814,ENSRNOG00000018804,ENSRNOG00000026607,ENSRNOG00000021851,ENSRNOG00000049402,ENSRNOG00000022242,ENSRNOG00000013589,ENSRNOG00000008180,ENSRNOG00000018659,ENSRNOG00000027839,ENSRNOG00000018003,ENSRNOG00000016452,ENSRNOG00000032737,ENSRNOG00000009149,ENSRNOG00000028043,ENSRNOG00000024899,ENSRNOG00000015668,ENSRNOG00000019456,ENSRNOG00000022256,…	Ppbp|Rac2|Cxcl17|Fam65b|Tnfsf18|Ccl1|Nbl1|Cxcl9|Cxcl12|Lyn|Csf1|Ptk2b|F2rl1|Creb3|F7|Jam3|Cxcl3|Cxcl13|Ccl19|Kars|Cxcl10|Serpine1|Vegfd|Ccl4|Aif1|Klrk1|Ccr7|Trpv4|Cxcl2|Pgf|Slamf1|Gas6|Bst1|Edn1|Ccl2|Ccl7|Adam17|Mapk14|Il23a|
GO:0002690	positive regulation of leukocyte chemotaxis	biological_process	1.1495e-11	1.3006e-09	34	7161	76	20121	ENSRNOG00000005650,ENSRNOG00000059073,ENSRNOG00000018233,ENSRNOG00000007159,ENSRNOG00000014361,ENSRNOG00000000239,ENSRNOG00000003254,ENSRNOG00000060694,ENSRNOG00000000513,ENSRNOG00000001414,ENSRNOG00000000853,ENSRNOG00000011406,ENSRNOG00000003587,ENSRNOG00000001195,ENSRNOG00000010665,ENSRNOG00000002792,ENSRNOG00000018659,ENSRNOG00000027839,ENSRNOG00000018003,ENSRNOG00000016452,ENSRNOG00000032737,…	Pgf|Slamf1|Gas6|Ccl2|Edn1|Ccl7|Il23a|Adam17|Mapk14|Serpine1|Aif1|Ccl4|Vegfd|Trpv4|Ccr7|Cxcl2|Csf1|Ptk2b|F2rl1|Creb3|F7|Cxcl13|Cxcl3|Kars|Ccl19|Cxcl10|Ppbp|Cxcl17|Rac2|Tnfsf18|Fam65b|Ccl1|Cxcl9|Cxcl12|
GO:0001944	vasculature development	biological_process	1.2001e-11	1.3495e-09	138	7161	512	20121	ENSRNOG00000033134,ENSRNOG00000016299,ENSRNOG00000045952,ENSRNOG00000010626,ENSRNOG00000006689,ENSRNOG00000010176,ENSRNOG00000004649,ENSRNOG00000018109,ENSRNOG00000020905,ENSRNOG00000012216,ENSRNOG00000005209,ENSRNOG00000059961,ENSRNOG00000012473,ENSRNOG00000001090,ENSRNOG00000018273,ENSRNOG00000005933,ENSRNOG00000042838,ENSRNOG00000007081,ENSRNOG00000020578,ENSRNOG00000027839,ENSRNOG00000014316,…	Mef2c|Klf4|Ephb4|Sphk1|Chd7|Map2k1|Il1b|Clic4|Hdac5|Tgfbi|Spred1|Rapgef3|Cflar|Stard13|Ncl|Yap1|Junb|Xdh|Ceacam1|Ptk2b|Rapgef1|Myocd|Mfge8|Cx3cl1|Prox1|Ptpn14|Dync2h1|Epas1|Serpine1|Tmem204|Tie1|Ntrk2|Sirt1|Ecscr|Nos3|Ptprb|Rhoj|Emcn|Med1|Aplnr|Adam15|Erap1|Mmrn2|Stk11|Enpep|Stab1|Spi1|Ubp1|Il18|Pgf|Asb4|Amot|Ccl2|Srf|Wnt11|Hyal1|Ctnnb1|Plpp3|Rock2|Hs6st1|Anxa3|Prok2|Sars|Mcam|Psen1|Zfpm2|Bmp4|Co…
GO:1901360	organic cyclic compound metabolic process	biological_process	1.5393e-11	1.7204e-09	945	7161	5426	20121	ENSRNOG00000050780,ENSRNOG00000000248,ENSRNOG00000002389,ENSRNOG00000000867,ENSRNOG00000002393,ENSRNOG00000016334,ENSRNOG00000004813,ENSRNOG00000021463,ENSRNOG00000004395,ENSRNOG00000016535,ENSRNOG00000024632,ENSRNOG00000043416,ENSRNOG00000016913,ENSRNOG00000010027,ENSRNOG00000004823,ENSRNOG00000017340,ENSRNOG00000021098,ENSRNOG00000019553,ENSRNOG00000047895,ENSRNOG00000001302,ENSRNOG00000060335,…	Fpgs|Srsf2|Morf4l2|Vars|Eprs|Ptbp3|Rtcb|Ppara|Fbxw11|Ccl22|Atf6|Bcl3|Stk36|Atr|Dock4|Wdr12|Rasgrp2|Ipo4|Mettl1|Adora2a|Strn3|Imp4|Maml2|Hif1a|Stk3|Noc2l|Rap1gap2|Patl1|Prpf40a|Kpna2|Fbxw7|LOC103689931|Med9|Polr3gl|Akna|Nfam1|Prpf31|Sbno2|Wac|Parp3|Xbp1|Fosl1|Txn1|Etf1|Akap12|Esrrb|Aen|Spry1|Zfp483|Ddx3x|Nr2c1|Zc3h12a|Fgf1|Heyl|Enpp4|Cmtr1|Rcor2|Nmnat1|Dbh|Pmm1|Itgb1|Rbm27|Rbpj|Nup62|LOC679539|Acv…
GO:0043168	anion binding	molecular_function	1.567e-11	1.7407e-09	513	7161	2483	20121	ENSRNOG00000010971,ENSRNOG00000033026,ENSRNOG00000018937,ENSRNOG00000004226,ENSRNOG00000009106,ENSRNOG00000011483,ENSRNOG00000032788,ENSRNOG00000004148,ENSRNOG00000013231,ENSRNOG00000005530,ENSRNOG00000028713,ENSRNOG00000002705,ENSRNOG00000019342,ENSRNOG00000019955,ENSRNOG00000012502,ENSRNOG00000011951,ENSRNOG00000026653,ENSRNOG00000013570,ENSRNOG00000001686,ENSRNOG00000012500,ENSRNOG00000028768,…	Snx18|Dclk3|Gstm7|Irak3|C2cd4b|S100a9|Dysf|Cdk17|Ptafr|Rps6kl1|Acvrl1|Vps4b|Sult1a1|Ogdhl|Stk17b|Plk2|Hcar2|Rad54l2|Hlcs|Ddx10|Gbp4|Pim1|Rab7b|Stk10|Fmo6|Trpv4|Top1|Thrap3|Hspa13|Psd4|Tek|Pnp|Cct4|MGC105567|Map3k5|Stk36|Atr|LOC103689996|Cep104|Pacsin2|Csnk1d|Myh7b|Stk3|Gng12|Trim23|Fpgs|Mical1|Trpc3|Vars|Snx10|Rtcb|Wipi1|P2rx4|Sept8|Eprs|Cxcl13|Gna13|Fgf1|Ddx3x|Map3k8|Nmnat1|Gpc6|Atp7a|Nup62|Hipk…
GO:1901699	cellular response to nitrogen compound	biological_process	1.8099e-11	1.9984e-09	127	7161	459	20121	ENSRNOG00000015898,ENSRNOG00000009582,ENSRNOG00000002525,ENSRNOG00000016023,ENSRNOG00000059968,ENSRNOG00000002568,ENSRNOG00000008479,ENSRNOG00000003357,ENSRNOG00000011945,ENSRNOG00000016448,ENSRNOG00000020532,ENSRNOG00000010748,ENSRNOG00000017702,ENSRNOG00000010695,ENSRNOG00000011195,ENSRNOG00000007331,ENSRNOG00000001300,ENSRNOG00000019688,ENSRNOG00000057347,ENSRNOG00000004473,ENSRNOG00000007946,…	Fer|Rpe65|Ptgs2|Kank1|Jak2|Socs1|Slc8a1|Col3a1|Cyfip1|Eef2k|Kcnq1|Mtus1|Gpld1|Pdgfc|Prkra|Rragd|P2rx4|Diaph1|Cebpb|Ppargc1a|Bcl2l1|Hras|Inhbb|Nfkb1|Larp1|Ptpre|Ctnnb1|Grb14|Esrra|Npm1|LOC103689931|Appl1|Pik3r3|Hnrnpk|Slc2a4|Trim72|Nras|Dnmt3a|Drd1|Sh2b2|Capn2|Ccl2|Myc|Pik3r1|Got1|Xbp1|Myo1c|Fdx1|Prkaa1|Sirt1|Socs3|Ntrk2|Phip|Ep300|Hnrnpd|Kcnj11|Col1a1|Atp7a|Col16a1|Actr3|Ryr2|Kl|Abcb1a|Klf6|Wnt1|…
GO:0044421	extracellular region part	cellular_component	1.9576e-11	2.1486e-09	596	7161	3287	20121	ENSRNOG00000004621,ENSRNOG00000000571,ENSRNOG00000061246,ENSRNOG00000007415,ENSRNOG00000004141,ENSRNOG00000021200,ENSRNOG00000055226,ENSRNOG00000001312,ENSRNOG00000010695,ENSRNOG00000009754,ENSRNOG00000008373,ENSRNOG00000008174,ENSRNOG00000002343,ENSRNOG00000057102,ENSRNOG00000011945,ENSRNOG00000017441,ENSRNOG00000029514,ENSRNOG00000020793,ENSRNOG00000008652,ENSRNOG00000015948,ENSRNOG00000002292,…	Rtn4|Psap|Fam49b|Ptgs1|Vasn|Hfe2|Dab2ip|Pdgfa|Pdgfc|Nampt|Colec11|Appl2|Uchl1|Pafah1b2|Cyfip1|Tpm3|Slc26a9|Ruvbl2|Phip|Slc1a5|Hnrnpd|Psmd7|Ubac1|Sema4b|Fah|Tom1l2|Eln|Tpm4|B4galt5|Gbp2|Capn2|C1r|Actb|Ak2|Mitd1|Hamp|Ube2v2|Vcan|Ptn|Sema4d|Serpinb9|Fnbp1l|Psme2|Sh3bp4|Tnc|Pfkp|Eci1|Gars|Rnh1|Gda|Psma6|Psmb2|Mrgprf|Tnfrsf11b|Cybrd1|Tars|Igf1|LOC691143|Atp6ap2|Zswim5|Lamc1|Cxcl2|Ncald|Itm2a|Slc16a1|V…
GO:0001816	cytokine production	biological_process	2.005e-11	2.1875e-09	138	7161	519	20121	ENSRNOG00000025295,ENSRNOG00000024159,ENSRNOG00000007687,ENSRNOG00000003254,ENSRNOG00000007372,ENSRNOG00000016299,ENSRNOG00000006227,ENSRNOG00000017469,ENSRNOG00000010626,ENSRNOG00000032240,ENSRNOG00000013820,ENSRNOG00000005917,ENSRNOG00000033235,ENSRNOG00000006238,ENSRNOG00000009389,ENSRNOG00000004649,ENSRNOG00000015124,ENSRNOG00000002843,ENSRNOG00000016326,ENSRNOG00000019456,ENSRNOG00000030888,…	Mavs|Fcer1g|Sema7a|Il23a|Casp1|Klf4|Ifih1|Anxa1|Sphk1|Gbp5|Tnfrsf14|Pawr|Relb|Traf2|Ripk2|Il1b|Gpam|Cxcl6|Cx3cl1|Kars|Rela|Hilpda|Pum1|LOC103694380|Riok3|Lyn|Ceacam1|Sptbn1|Il18|Gsdmd|Ripk3|Afap1l2|Trem1|Ccl2|Rel|Klrk1|Il1rap|Serpine1|Ptprs|Sirt1|Tgfb3|Irf1|Irf8|Zfpm1|Jak2|Myd88|Socs1|Cebpb|Il10|Eif2ak2|Lgr4|Hras|Wnt11|Nfkb1|Cd14|Fgr|Peli1|Nmi|Arrb1|Tnfaip3|Batf|Ndrg2|Gas6|Slamf1|S1pr3|Casp4|Trim…
GO:0009725	response to hormone stimulus	biological_process	2.194e-11	2.3795e-09	199	7161	844	20121	ENSRNOG00000025430,ENSRNOG00000004649,ENSRNOG00000021273,ENSRNOG00000007706,ENSRNOG00000033134,ENSRNOG00000017469,ENSRNOG00000000853,ENSRNOG00000025459,ENSRNOG00000012473,ENSRNOG00000013994,ENSRNOG00000003300,ENSRNOG00000017716,ENSRNOG00000005195,ENSRNOG00000051158,ENSRNOG00000013589,ENSRNOG00000008180,ENSRNOG00000020578,ENSRNOG00000042951,ENSRNOG00000015382,ENSRNOG00000017453,ENSRNOG00000034007,…	Ddx18|Il1b|Crls1|Prkaa2|Mef2c|Anxa1|Aif1|Mars|Cflar|Enpp1|Btg2|Ucp3|Cst3|Cfb|Cxcl12|Lyn|Ceacam1|Xrn1|Arid5a|Ptpn2|Nr3c2|Nr5a2|Rela|Mfge8|Socs2|Asns|Ppat|Ptpn1|Ptpn11|Sord|Hcls1|Icam1|Ptk2b|Rxra|Kl|LOC103692716|Wnt1|Ncoa4|Timp4|Rbbp8|Med1|Kcnj11|Actr3|Tgfb3|Bid|Sirt1|Rarb|Ccl2|Eif2b3|Msn|Srf|Myc|Ephx1|Fgf23|Myo1c|Dnmt3a|Nrip1|Endog|Pgf|Rarg|Sh2b2|Krt19|Anxa3|Appl1|Pik3r3|Npm1|Rerg|Slc2a4|Trim72|Nf…
GO:0048513	organ development	biological_process	2.3848e-11	2.5712e-09	548	7161	2837	20121	ENSRNOG00000049517,ENSRNOG00000002932,ENSRNOG00000014516,ENSRNOG00000021670,ENSRNOG00000016827,ENSRNOG00000011216,ENSRNOG00000016122,ENSRNOG00000028335,ENSRNOG00000011785,ENSRNOG00000008822,ENSRNOG00000005715,ENSRNOG00000004473,ENSRNOG00000004647,ENSRNOG00000057347,ENSRNOG00000010760,ENSRNOG00000050206,ENSRNOG00000003357,ENSRNOG00000013507,ENSRNOG00000005606,ENSRNOG00000047768,ENSRNOG00000009227,…	Tnfaip3|Wdr19|Hs6st1|Frem2|Slc38a3|Tbl1xr1|Hmgcr|Fat4|Xrn2|Fkbp1a|Lgr4|Ppargc1a|Il10|Cebpb|E2f5|Shank2|Col3a1|Selenot|Med1|Lamb2|Aplnr|Clp1|Bid|Pcdh12|Ccl2|Eif2b3|Tob2|Sox13|Il18|Pgf|Tbx5|Cxcl12|Adar|Dmp1|Lyn|Evc|Myh6|Junb|Kcp|Hcls1|Ptpn11|Epas1|Ppat|Rxra|Slc7a6os|Herc6|Csrnp1|Relb|Trib1|Nsun2|Dmtn|Ntn1|Mef2c|Klf4|Kat2a|Plod1|Maff|Pdcd2|Srsf1|Tgfbi|Unc13b|Psap|Rtn4|Rbm38|Slc7a11|Ddx39b|Nfia|Vasn|…
GO:0009889	regulation of biosynthetic process	biological_process	2.4243e-11	2.5986e-09	623	7161	3405	20121	ENSRNOG00000005971,ENSRNOG00000022720,ENSRNOG00000015020,ENSRNOG00000014630,ENSRNOG00000022772,ENSRNOG00000001259,ENSRNOG00000007484,ENSRNOG00000018170,ENSRNOG00000019824,ENSRNOG00000021264,ENSRNOG00000031004,ENSRNOG00000016034,ENSRNOG00000019638,ENSRNOG00000011762,ENSRNOG00000060237,ENSRNOG00000058050,ENSRNOG00000018322,ENSRNOG00000026607,ENSRNOG00000020514,ENSRNOG00000054625,ENSRNOG00000029773,…	Gpr176|Usp37|Idh1|Iws1|Prickle1|Cux2|Ehf|Slc27a1|Ell|Pcna|Cyp2j4|Cnot9|Lmna|Elf1|Inhbb|Bclaf1|Picalm|Tnfsf18|Sox6|Fhod1|Atm|LOC100361025|Psmc3|Hey1|Hnrnpk|Flcn|Abca1|RGD1563482|Zfp955a|Tesc|Fgf10|Notch4|Kdm4a|Agap2|Nab1|Satb1|Ppie|Ep300|Lum|Col1a1|Glis3|Litaf|NEWGENE_619861|Il6|Esf1|Wdr5|Cyr61|Ptprn|Ajuba|Atf3|Sfpq|Ppp1r13l|Smarcc2|Fnip1|Cd34|Rap1a|Zfp606|Etv6|Tnf|Armcx3|Efemp1|Vps72|Batf|Etv5|Sy…
GO:0042981	regulation of apoptotic process	biological_process	2.6417e-11	2.8151e-09	269	7161	1227	20121	ENSRNOG00000010396,ENSRNOG00000012956,ENSRNOG00000020169,ENSRNOG00000009689,ENSRNOG00000014361,ENSRNOG00000055156,ENSRNOG00000018404,ENSRNOG00000016866,ENSRNOG00000057451,ENSRNOG00000038176,ENSRNOG00000023896,ENSRNOG00000022372,ENSRNOG00000023546,ENSRNOG00000005413,ENSRNOG00000017539,ENSRNOG00000014350,ENSRNOG00000011340,ENSRNOG00000014124,ENSRNOG00000008336,ENSRNOG00000004517,ENSRNOG00000010278,…	Eya3|Tgm2|Gimap8|Api5|Edn1|Tnf|Aars|Fhl2|Itga5|Ufm1|Dusp6|Kdm1a|Hspb1|Creb3l1|Mmp9|Cyr61|Ankrd13c|Nod2|Tnfrsf11b|Igf1|Il6|Ar|Sox9|Ptn|Gadd45b|Serpinb9|Aatf|Sfpq|Sirt2|Pdcd4|Fnip1|Ppm1f|Tnfsf12|Nes|Pik3r1|Fgf10|Naip6|Map4k4|Flcn|Ube2v2|Gimap5|Timp1|Nle1|Bmf|Rgl2|Phip|Ep300|Grina|Socs3|Prkaa1|Agap2|Nfe2l2|Plk3|Siah2|Dab2ip|Prkra|Eef2k|Hmox1|Ppp2r1b|Ptgs2|Ifit2|Hnrnpk|Atm|Tnfrsf12a|Unc13b|Map3k12|Lm…
GO:0002685	regulation of leukocyte migration	biological_process	2.7507e-11	2.9143e-09	52	7161	143	20121	ENSRNOG00000018003,ENSRNOG00000027839,ENSRNOG00000018659,ENSRNOG00000032737,ENSRNOG00000009149,ENSRNOG00000016452,ENSRNOG00000028043,ENSRNOG00000024899,ENSRNOG00000000895,ENSRNOG00000020679,ENSRNOG00000015668,ENSRNOG00000019456,ENSRNOG00000022256,ENSRNOG00000007350,ENSRNOG00000037814,ENSRNOG00000010756,ENSRNOG00000002829,ENSRNOG00000049402,ENSRNOG00000022242,ENSRNOG00000021851,ENSRNOG00000018804,…	F2rl1|Ptk2b|Csf1|F7|Jam3|Creb3|Cxcl3|Cxcl13|Rabgef1|Icam1|Ccl19|Kars|Cxcl10|Rac2|Cxcl17|Tp53|Ppbp|Nbl1|Cxcl9|Ccl1|Fam65b|Tnfsf18|Ptafr|Cxcl12|Lyn|Pgf|Gas6|Bst1|Aoc3|Slamf1|Ccl2|Edn1|Msn|Mapk14|Ripk3|Adam17|Il23a|Ccl7|Serpine1|Itga2|Il1r1|Tnfrsf14|Klrk1|Anxa1|Selp|Ccl4|Vegfd|Aif1|Trpv4|Ccr7|Stk10|Cxcl2|
GO:0048514	blood vessel morphogenesis	biological_process	3.5173e-11	3.7051e-09	115	7161	410	20121	ENSRNOG00000002525,ENSRNOG00000045829,ENSRNOG00000003357,ENSRNOG00000003033,ENSRNOG00000004109,ENSRNOG00000014117,ENSRNOG00000009694,ENSRNOG00000017702,ENSRNOG00000019322,ENSRNOG00000001312,ENSRNOG00000006857,ENSRNOG00000055226,ENSRNOG00000022256,ENSRNOG00000054172,ENSRNOG00000015982,ENSRNOG00000015858,ENSRNOG00000004496,ENSRNOG00000029658,ENSRNOG00000010898,ENSRNOG00000014516,ENSRNOG00000003546,…	Ptgs2|Thbs1|Col3a1|Plcd3|Zfpm2|Hmox1|Bmp4|Gpld1|Notch1|Pdgfa|Ndnf|Dab2ip|Cxcl10|Ctnnb1|Wnt11|Hyal1|Rock2|Rnf213|Prok2|Hs6st1|Tnfrsf12a|Anxa3|Mcam|Hif1a|Hey1|Sars|Ubp1|Il18|Pgf|Stab1|Enpep|Spi1|Fgf2|Asb4|Amot|Srf|Fgf10|Ccl2|Sat1|Mapk14|Xbp1|Angptl4|Ntrk2|Tie1|Fgf1|Zc3h12a|Bak1|Sirt1|Serpine1|Nfe2l2|Ecscr|Nos3|Gna13|Ptprb|Tiparp|Emcn|Sparc|Med1|Jmjd6|Meox2|Itgb1|Adam15|Aplnr|Erap1|Heg1|Mmrn2|Ptk2b|…
GO:0032103	positive regulation of response to external stimulus	biological_process	3.6651e-11	3.8387e-09	66	7161	205	20121	ENSRNOG00000001195,ENSRNOG00000004649,ENSRNOG00000008620,ENSRNOG00000002792,ENSRNOG00000058111,ENSRNOG00000000853,ENSRNOG00000023546,ENSRNOG00000011406,ENSRNOG00000014361,ENSRNOG00000001964,ENSRNOG00000003254,ENSRNOG00000060694,ENSRNOG00000012956,ENSRNOG00000055156,ENSRNOG00000031312,ENSRNOG00000018233,ENSRNOG00000061530,ENSRNOG00000059073,ENSRNOG00000024159,ENSRNOG00000013589,ENSRNOG00000011483,…	Trpv4|Il1b|Smad3|Cxcl2|Itga2|Aif1|Hspb1|Ccl4|Edn1|Cd47|Il23a|Adam17|Tgm2|Tnf|Tnfrsf1a|Gas6|Fgf16|Slamf1|Fcer1g|Cxcl12|S100a9|Cxcl17|LOC103694380|Ppm1f|Cxcl9|Pdcd4|Fam65b|Tbk1|Cxcl3|Cx3cl1|Tlr2|Ccl19|Kars|Ptk2b|F2rl1|Csf1|Il6|Creb3|Ccr7|Cdk19|Il17ra|Serpine1|Sirt1|Vegfd|Ccl2|Fgf10|Mapk14|Ccl7|Wac|Pgf|Aoc3|Hif1a|Rac2|Larp1|Ppbp|Ccl1|Tnfsf18|Cxcl13|P2rx4|Cxcl10|Ptgs2|F7|Jak2|Hmox1|Pafah1b2|Thbs1|
GO:0002687	positive regulation of leukocyte migration	biological_process	3.7219e-11	3.8624e-09	42	7161	108	20121	ENSRNOG00000028043,ENSRNOG00000024899,ENSRNOG00000019456,ENSRNOG00000015668,ENSRNOG00000022256,ENSRNOG00000020679,ENSRNOG00000018659,ENSRNOG00000027839,ENSRNOG00000018003,ENSRNOG00000016452,ENSRNOG00000032737,ENSRNOG00000013589,ENSRNOG00000013231,ENSRNOG00000002829,ENSRNOG00000010756,ENSRNOG00000037814,ENSRNOG00000007350,ENSRNOG00000018804,ENSRNOG00000026607,ENSRNOG00000021851,ENSRNOG00000022242,…	Cxcl3|Cxcl13|Kars|Ccl19|Cxcl10|Icam1|Csf1|Ptk2b|F2rl1|Creb3|F7|Cxcl12|Ptafr|Ppbp|Tp53|Cxcl17|Rac2|Fam65b|Tnfsf18|Ccl1|Cxcl9|Ccl2|Edn1|Ccl7|Il23a|Mapk14|Adam17|Pgf|Slamf1|Aoc3|Gas6|Trpv4|Ccr7|Cxcl2|Tnfrsf14|Il1r1|Itga2|Serpine1|Aif1|Ccl4|Selp|Vegfd|
GO:0005829	cytosol	cellular_component	3.7299e-11	3.8624e-09	551	7161	3008	20121	ENSRNOG00000027257,ENSRNOG00000034078,ENSRNOG00000042978,ENSRNOG00000020848,ENSRNOG00000020185,ENSRNOG00000001309,ENSRNOG00000000975,ENSRNOG00000020828,ENSRNOG00000015118,ENSRNOG00000010237,ENSRNOG00000018788,ENSRNOG00000017165,ENSRNOG00000012956,ENSRNOG00000001592,ENSRNOG00000011025,ENSRNOG00000021120,ENSRNOG00000018404,ENSRNOG00000039658,ENSRNOG00000002403,ENSRNOG00000019433,ENSRNOG00000007744,…	Gmip|Mxi1|Ncald|Coq8b|Wdr6|Camkk2|Mcoln1|Pde4a|Cpped1|Map7d1|Btbd2|Akr1e2|Tgm2|Cct8|Trmt10a|Prune|Aars|G4|Fam129a|Rab3a|Ehd3|Snx5|Srpk2|Rnf8|Gars|Rapgef4|Ppm1f|Pdcd4|Sirt2|Pfkp|Tars|Cep68|Nod2|Psma6|Zfp36|Rnh1|Slain2|Ruvbl2|Parp10|Jmjd6|Nfe2l2|Tgoln2|Ubac1|Prkaa1|Hnrnpd|Tbc1d17|Capn2|Sat1|Gbp2|Pik3r1|Arhgef10|Pde4b|Nip7|Dctn1|Actb|Unc13b|Cnot2|Parp9|Map3k12|Uchl1|Ptpn12|Prkra|Cdan1|Pdgfc|Tpm3|Fmn…
GO:0045087	innate immune response	biological_process	4.4317e-11	4.5634e-09	120	7161	531	20121	ENSRNOG00000061739,ENSRNOG00000000768,ENSRNOG00000029191,ENSRNOG00000048222,ENSRNOG00000001963,ENSRNOG00000022485,ENSRNOG00000008106,ENSRNOG00000047247,ENSRNOG00000004249,ENSRNOG00000052499,ENSRNOG00000002722,ENSRNOG00000020590,ENSRNOG00000008416,ENSRNOG00000019834,ENSRNOG00000005606,ENSRNOG00000008144,ENSRNOG00000006180,ENSRNOG00000017869,ENSRNOG00000021802,ENSRNOG00000009919,ENSRNOG00000010427,…	Klrk1|Ubd|LOC685067|Nlrc5|Mx2|Chuk|Shmt2|Ptprs|Tlr7|Rab27a|Sec14l1|Adam15|Gimap5|Hsp90ab1|Med1|Irf1|Pum2|Irf8|Isg15|Acod1|Ipo7|Rsad2|Tril|Ccl7|Ptpn6|Cd40|Gbp2|Ccl2|Birc3|Myc|Rel|Cebpg|Nfkb2|Ccl1|Trim30c|Ptx3|Parp9|Birc2|C1qa|Irgm|Fgr|Abl2|Cxcl16|Cd14|Trim28|Peli1|Nmi|Tnfaip3|Jak2|Myd88|Socs1|Vav1|Eprs|Tnip1|Dab2ip|Eif2ak2|Lgr4|Ccl22|Ifih1|Anxa1|Slc26a6|Aif1|Ddx60|Gbp5|Relb|Gbp4|Rab7b|Tnip2|Bcl10|…
GO:0009653	anatomical structure morphogenesis	biological_process	4.5265e-11	4.6349e-09	449	7161	2205	20121	ENSRNOG00000003357,ENSRNOG00000037765,ENSRNOG00000010760,ENSRNOG00000008759,ENSRNOG00000057347,ENSRNOG00000004647,ENSRNOG00000004473,ENSRNOG00000018792,ENSRNOG00000005715,ENSRNOG00000052070,ENSRNOG00000008822,ENSRNOG00000008116,ENSRNOG00000028335,ENSRNOG00000019494,ENSRNOG00000006380,ENSRNOG00000054172,ENSRNOG00000020255,ENSRNOG00000015493,ENSRNOG00000020637,ENSRNOG00000053234,ENSRNOG00000014516,…	Col3a1|Lims1|E2f5|Csf3r|Cebpb|Il10|Ppargc1a|Tekt4|Lgr4|Aldh1a3|Fkbp1a|Plpp3|Fat4|Psmb10|Srsf6|Ctnnb1|Sars|Emx1|Hmx3|Cnot3|Hs6st1|Frem2|Wdr19|Prok2|Tnfaip3|Perp|Frem1|Tbx5|Lama2|Spi1|Trpc6|Dynlt1|Pgf|Ubp1|Il18|Rack1|Ccl7|Ptpn6|Ldb3|Ccl2|Zmym3|Palm|Rhoj|Fitm2|Dusp2|Spry2|Ptprs|Tie1|Ntrk2|Mustn1|Aplnr|Tgfb3|Lamb2|Med1|Eif4g2|Rrp7a|Camsap1|Rxra|Cyp7b1|Csf1|Cx3cl1|Epas1|Ptpn11|Dync2h1|Cdon|Ifrd1|Cxcl9…
GO:0009892	negative regulation of metabolic process	biological_process	5.0766e-11	5.1693e-09	366	7161	1807	20121	ENSRNOG00000023546,ENSRNOG00000022372,ENSRNOG00000023896,ENSRNOG00000058663,ENSRNOG00000017249,ENSRNOG00000004346,ENSRNOG00000002365,ENSRNOG00000034078,ENSRNOG00000016866,ENSRNOG00000002403,ENSRNOG00000014237,ENSRNOG00000014361,ENSRNOG00000000204,ENSRNOG00000008288,ENSRNOG00000006663,ENSRNOG00000038597,ENSRNOG00000037909,ENSRNOG00000004837,ENSRNOG00000007064,ENSRNOG00000012791,ENSRNOG00000003745,…	Hspb1|Kdm1a|Dusp6|Suz12|Zfp366|Notch3|Itm2a|Mxi1|Fhl2|Fam129a|Zfp503|Edn1|Syncrip|Akirin2|Usp2|Dlg1|Ppm1f|Limd1|Zfp746|Ajuba|Atf3|Tbk1|Sfpq|Sirt2|Pdcd4|Ppp1r13l|Smarcc2|Fnip1|Rap1a|Cd34|Cdk9|Gadd45b|Aatf|Pwp1|Sox9|Etv6|Rnf8|Sema4d|Ar|Il6|LOC497963|Rraga|Purb|Gfra2|Zfp36|Socs3|Rad17|Zmynd15|Prkaa1|Plk3|Mov10|Psmf1|Nab1|Hnrnpd|Satb1|Ep300|Pum2|Nr0b2|Sorbs3|Bmf|Timp1|Gimap5|N4bp1|Azin2|Mbd1|Flcn|Kdm…
GO:0042325	regulation of phosphorylation	biological_process	5.1095e-11	5.1742e-09	238	7161	1034	20121	ENSRNOG00000055010,ENSRNOG00000020044,ENSRNOG00000001302,ENSRNOG00000006094,ENSRNOG00000016034,ENSRNOG00000015134,ENSRNOG00000026607,ENSRNOG00000021569,ENSRNOG00000019361,ENSRNOG00000037931,ENSRNOG00000013887,ENSRNOG00000010889,ENSRNOG00000055093,ENSRNOG00000029773,ENSRNOG00000036676,ENSRNOG00000002525,ENSRNOG00000000307,ENSRNOG00000014341,ENSRNOG00000016448,ENSRNOG00000045829,ENSRNOG00000009954,…	Axin2|Mob2|Adora2a|Cd44|Cnot9|Map3k12|Tnfsf18|Tiam1|Inpp5j|Plaur|Adra2b|Fbxw7|Fgfr1op|Atm|Csnk1d|Ptgs2|Mical1|Btbd10|Eef2k|Thbs1|Cacul1|Slc27a1|Nek6|Uchl1|Dab2ip|Pdgfa|Pdgfc|Samsn1|Tlr7|Prkaa1|Rad17|Bak1|Fgf1|Socs3|Zc3h12a|Agap2|Spry1|Nlrc5|Ep300|Il6st|Nup62|Hsp90ab1|Sdc4|Ppp1r14a|Hgs|Ccnh|Map4k4|Fgf2|Flcn|Gadd45a|Plcl1|Pik3r1|Cd40|Txn1|Itln1|Ripk1|Fgf10|Csf3|Ppm1f|Irak3|Cxcl17|Ajuba|Sirt2|Fnip1|…
GO:0031326	regulation of cellular biosynthetic process	biological_process	5.54e-11	5.5792e-09	613	7161	3362	20121	ENSRNOG00000010760,ENSRNOG00000020347,ENSRNOG00000000974,ENSRNOG00000018561,ENSRNOG00000005715,ENSRNOG00000057347,ENSRNOG00000004647,ENSRNOG00000004473,ENSRNOG00000000796,ENSRNOG00000023258,ENSRNOG00000005332,ENSRNOG00000015632,ENSRNOG00000002217,ENSRNOG00000008116,ENSRNOG00000049517,ENSRNOG00000006329,ENSRNOG00000016827,ENSRNOG00000020255,ENSRNOG00000011216,ENSRNOG00000009729,ENSRNOG00000009848,…	E2f5|Nup98|Zfp358|Pprc1|Lgr4|Cebpb|Il10|Ppargc1a|Ranbp2|Nfkb1|Csdc2|Taf1c|LOC100910270|Plpp3|Tnfaip3|Peli1|Slc38a3|Sars|Tbl1xr1|Ubp1|Il18|Cipc|Runx1t1|Peg3|LOC102552527|Tbx5|Zfp259|Zmym3|Cct5|Sox13|Rack1|Fitm2|Fubp1|Pbxip1|Med1|Tet1|Tcf7l1|Utp4|Spty2d1|Mapre3|Eif3d|Hr|LOC103692716|Rxra|Irf9|Epas1|Hcls1|Zfp667|Myh6|Gchfr|Junb|Kcp|Mecom|Tnrc6b|Maff|Irak2|Trib1|Hnrnpa2b1|Zfp84|Kat2a|Klf4|Pstk|Mef2c|…
GO:0070371	ERK1 and ERK2 cascade	biological_process	5.8808e-11	5.8901e-09	76	7161	241	20121	ENSRNOG00000021851,ENSRNOG00000021569,ENSRNOG00000016611,ENSRNOG00000006094,ENSRNOG00000016122,ENSRNOG00000010889,ENSRNOG00000030404,ENSRNOG00000016838,ENSRNOG00000009694,ENSRNOG00000023778,ENSRNOG00000010695,ENSRNOG00000010370,ENSRNOG00000055226,ENSRNOG00000001312,ENSRNOG00000013838,ENSRNOG00000016535,ENSRNOG00000025371,ENSRNOG00000010058,ENSRNOG00000005606,ENSRNOG00000014838,ENSRNOG00000017392,…	Ccl1|Tiam1|Hras|Cd44|Hmgcr|Fbxw7|Arrb1|Pla2g5|Bmp4|Gcnt2|Pdgfc|Tnip1|Dab2ip|Pdgfa|Hcrtr1|Ccl22|Spry1|Spry2|Med1|Glipr2|Fgf2|Flcn|Fgf23|Wnk2|Ccl7|Ptpn6|Eif3a|Ccl2|Fgf10|Atf3|Ptpn2|Pde8a|Ackr3|Sox9|Lyn|Ceacam1|Slc9a3r1|Spry4|Scimp|Rap1a|Il6|Rapgef1|Igf1|Fbln1|F2rl1|Ptk2b|Ccl19|Kars|Ptpn11|Tbc1d10c|Icam1|Ptpn1|Cyr61|Dstyk|Ccl9|Klf4|Zfp36l1|Pla2g2a|Ripk2|Trpv4|Jun|Dusp6|Lif|Il1b|Map2k1|Ndrg2|Adra1a|G…
GO:0051716	cellular response to stimulus	biological_process	6.0323e-11	6.009e-09	1050	7161	7037	20121	ENSRNOG00000015593,ENSRNOG00000004141,ENSRNOG00000003283,ENSRNOG00000000841,ENSRNOG00000000480,ENSRNOG00000010849,ENSRNOG00000008237,ENSRNOG00000057102,ENSRNOG00000003033,ENSRNOG00000055226,ENSRNOG00000001312,ENSRNOG00000010513,ENSRNOG00000011195,ENSRNOG00000002343,ENSRNOG00000008652,ENSRNOG00000004917,ENSRNOG00000012799,ENSRNOG00000018353,ENSRNOG00000001548,ENSRNOG00000018484,ENSRNOG00000000250,…	Sigirr|Vasn|Rcsd1|Ddx39b|Phf1|Adprhl2|Unc13b|Pafah1b2|Plcd3|Dab2ip|Pdgfa|Tfpi2|Prkra|Uchl1|Phip|Rasal2|Prkaa1|Rad17|Nfe2l2|Plk3|Jmjd6|Ppp2r5d|Rxfp3|Ccr7|Ruvbl2|Actb|Cd68|Tom1l2|Slc52a3|Cdh5|Arhgef10|Kank2|Upp1|Pear1|Pik3r1|Tbk1|Sirt2|Pdcd4|Limd1|Ppm1f|Tnfsf12|Kdm6b|Cdk9|Gadd45b|Aatf|Rspo1|Atp6ap2|Igf1|Gria3|Klf6|F2rl1|Als2cl|Zfp36|Nod2|Tnfrsf11b|Ran|Hspb1|Wdr6|Mmp9|Ncald|Slc16a1|Rnf125|Ccdc3|Slc2…
GO:0001568	blood vessel development	biological_process	6.2807e-11	6.2226e-09	132	7161	495	20121	ENSRNOG00000020578,ENSRNOG00000007081,ENSRNOG00000005933,ENSRNOG00000042838,ENSRNOG00000018273,ENSRNOG00000016326,ENSRNOG00000003694,ENSRNOG00000021318,ENSRNOG00000032070,ENSRNOG00000017510,ENSRNOG00000014316,ENSRNOG00000003669,ENSRNOG00000027839,ENSRNOG00000018109,ENSRNOG00000004649,ENSRNOG00000010176,ENSRNOG00000006689,ENSRNOG00000016299,ENSRNOG00000033134,ENSRNOG00000010626,ENSRNOG00000045952,…	Ceacam1|Xdh|Yap1|Junb|Ncl|Cx3cl1|Prox1|Epas1|Dync2h1|Mfge8|Rapgef1|Myocd|Ptk2b|Clic4|Il1b|Map2k1|Chd7|Klf4|Mef2c|Sphk1|Ephb4|Stard13|Cflar|Tgfbi|Rapgef3|Spred1|Hdac5|Sars|Mcam|Anxa3|Hs6st1|Prok2|Plpp3|Rock2|Hyal1|Wnt11|Ctnnb1|Cxcl10|Sema3c|Bmp4|Zfpm2|Col3a1|Psen1|Mmrn2|Erap1|Aplnr|Adam15|Med1|Emcn|Ptprb|Nos3|Ecscr|Serpine1|Sirt1|Tie1|Ntrk2|Ccl2|Srf|Amot|Asb4|Enpep|Stab1|Spi1|Pgf|Ubp1|Il18|Ackr3|P…
GO:0001525	angiogenesis	biological_process	6.5328e-11	6.4037e-09	98	7161	335	20121	ENSRNOG00000018109,ENSRNOG00000015911,ENSRNOG00000026293,ENSRNOG00000004649,ENSRNOG00000016299,ENSRNOG00000001704,ENSRNOG00000010626,ENSRNOG00000023546,ENSRNOG00000045952,ENSRNOG00000010797,ENSRNOG00000005033,ENSRNOG00000004284,ENSRNOG00000006399,ENSRNOG00000001090,ENSRNOG00000014361,ENSRNOG00000007937,ENSRNOG00000012216,ENSRNOG00000059961,ENSRNOG00000005209,ENSRNOG00000057451,ENSRNOG00000008587,…	Clic4|Lrp5|Jun|Il1b|Klf4|Runx1|Sphk1|Hspb1|Ephb4|Esm1|Acvr1|Btg1|Synj2bp|Stard13|Edn1|Krit1|Tgfbi|Rapgef3|Spred1|Itga5|Tek|Adgra2|Hdac5|Ackr3|Ptn|Cd34|Camp|Aimp1|Ncl|Cx3cl1|Epas1|Rnh1|Cyr61|Mfge8|Pik3r6|Wars|Acvrl1|Jam3|Ptk2b|Mmrn2|Aplnr|Adam15|Erap1|Jmjd6|Itgb1|Meox2|Med1|Emcn|Sparc|Ptprb|Ecscr|Nos3|Gna13|Serpine1|Nfe2l2|Sirt1|Zc3h12a|Tie1|Fgf1|Bak1|Xbp1|Mapk14|Angptl4|Fgf10|Sat1|Ccl2|Srf|Amot|F…
GO:0008283	cell proliferation	biological_process	6.5333e-11	6.4037e-09	330	7161	1590	20121	ENSRNOG00000054999,ENSRNOG00000000837,ENSRNOG00000021773,ENSRNOG00000005933,ENSRNOG00000022242,ENSRNOG00000042838,ENSRNOG00000006735,ENSRNOG00000005195,ENSRNOG00000030328,ENSRNOG00000013589,ENSRNOG00000016021,ENSRNOG00000008180,ENSRNOG00000020578,ENSRNOG00000009446,ENSRNOG00000018659,ENSRNOG00000009730,ENSRNOG00000014316,ENSRNOG00000015124,ENSRNOG00000028043,ENSRNOG00000011789,ENSRNOG00000038881,…	Hilpda|LOC103694380|Bop1|Yap1|Cxcl9|Junb|Cdkn2b|Cst3|Fam98a|Cxcl12|Lims2|Lyn|Ceacam1|Rxra|Csf1|Cyp7b1|Rapgef1|Gpam|Cxcl3|Cdon|Hcls1|Trib1|Pak1ip1|E2f4|Pawr|Tnfrsf14|Kat2a|Klf4|Mef2c|Aif1|Ntn1|Ripk2|Fgfr3|Pdcd2|LOC100360218|Tgfbi|Uspl1|Cep131|Jaml|Cd9|Hras|Fat4|Psmb10|Ctnnb1|Srsf6|Hmgcr|Gfap|LOC100910270|Taf4b|Peli1|Npm1|Prok2|Tnfaip3|Emx1|Lgr4|Fkbp1a|Cebpb|Ppargc1a|Il10|Bid|Spry2|Shmt2|Ntrk2|Cspg…
GO:0019221	cytokine-mediated signaling pathway	biological_process	7.1747e-11	6.995e-09	91	7161	323	20121	ENSRNOG00000015593,ENSRNOG00000021851,ENSRNOG00000026607,ENSRNOG00000031138,ENSRNOG00000002829,ENSRNOG00000016034,ENSRNOG00000006094,ENSRNOG00000019418,ENSRNOG00000005871,ENSRNOG00000027502,ENSRNOG00000002568,ENSRNOG00000013634,ENSRNOG00000059968,ENSRNOG00000037765,ENSRNOG00000015898,ENSRNOG00000022256,ENSRNOG00000008759,ENSRNOG00000003328,ENSRNOG00000016535,ENSRNOG00000008822,ENSRNOG00000024899,…	Sigirr|Ccl1|Tnfsf18|Irgm|Ppbp|Cnot9|Cd44|Lrrc4b|Il1rn|Nmi|Socs1|Myd88|Jak2|Lims1|Fer|Cxcl10|Csf3r|Cdip1|Ccl22|Fkbp1a|Cxcl13|Slc27a1|Nlrc5|Il6st|Il11ra1|Sirt1|Ifngr1|Osmr|Chuk|Il1rap|Il17ra|Med1|Hsp90ab1|Irf1|Ccr7|Sh2b2|Il18|Ccl7|Ccl2|Cd40|Rela|Stat2|Cxcl9|Irak3|Ptpn2|Ceacam1|Ackr3|Cxcl12|Adar|Egr1|Il6|Ebi3|Traf3|Csf1|Tnfrsf1b|F2rl1|Ptk2b|Kars|Ccl19|Ptprn|Cx3cl1|Ackr4|Cxcl3|Rabgef1|Tnfrsf11b|Ccl9|…
GO:0032101	regulation of response to external stimulus	biological_process	7.2718e-11	7.0521e-09	138	7161	538	20121	ENSRNOG00000014124,ENSRNOG00000042326,ENSRNOG00000017354,ENSRNOG00000000895,ENSRNOG00000015668,ENSRNOG00000011016,ENSRNOG00000058388,ENSRNOG00000009822,ENSRNOG00000018003,ENSRNOG00000009149,ENSRNOG00000057443,ENSRNOG00000010278,ENSRNOG00000045558,ENSRNOG00000004125,ENSRNOG00000011483,ENSRNOG00000037909,ENSRNOG00000037814,ENSRNOG00000018804,ENSRNOG00000005528,ENSRNOG00000014779,ENSRNOG00000001964,…	Nod2|Smpdl3b|Zyx|Rabgef1|Ccl19|Slc7a2|Zfp36|Tlr2|F2rl1|Jam3|LOC497963|Il6|Cd34|C4bpb|S100a9|Ppm1f|Cxcl17|Fam65b|Tbk1|Pdcd4|Cd47|Nprl2|Edn1|Tgm2|Adam17|Adgra2|Tnf|Slamf1|Casp4|Gas6|Smad3|Trpv4|Cxcl2|Itga2|Hspb1|Ccl4|Selp|Fem1a|Notch1|Scara5|Cxcl13|Ppara|Pdgfa|P2rx4|Ptgs2|Pafah1b2|Thbs1|Qsox1|F7|Tspan8|Hmox1|Hif1a|Plxna2|Adora2a|Tnfsf18|Stx2|Fgf10|Mapk14|Kank2|Wac|Sbno2|Aoc3|Tnfaip6|Ccr7|Enpp4|Socs…
GO:0051248	negative regulation of protein metabolic process	biological_process	7.4722e-11	7.2083e-09	152	7161	592	20121	ENSRNOG00000051507,ENSRNOG00000015121,ENSRNOG00000010208,ENSRNOG00000019834,ENSRNOG00000048733,ENSRNOG00000005333,ENSRNOG00000025371,ENSRNOG00000009640,ENSRNOG00000012799,ENSRNOG00000000485,ENSRNOG00000002946,ENSRNOG00000009131,ENSRNOG00000017724,ENSRNOG00000019956,ENSRNOG00000021802,ENSRNOG00000005615,ENSRNOG00000003302,ENSRNOG00000018698,ENSRNOG00000021392,ENSRNOG00000000480,ENSRNOG00000004909,…	Azin2|N4bp1|Timp1|Hsp90ab1|Nup62|Azin1|Spry1|Psmf1|Prkaa1|Bak1|Socs3|Zc3h12a|Sf3b3|Kdm4a|Isg15|Gadd45a|Flcn|Wac|Noc2l|Phf1|Cnot2|Fgfr1op|Inpp5j|Sigirr|Adora2a|Inhbb|Cnot9|Eprs|Samsn1|Dab2ip|Uchl1|Bcl3|Thbs1|Mical1|Lrp5|Trib3|Itm2a|Stat3|Jun|Klf15|Dusp6|Smad3|Hspb1|Atf4|Mvp|Syncrip|Edn1|Fam129a|Trim27|Gclc|Ctsz|Sema4d|Ppp1r15a|Eif6|Spry4|Pwp1|C4bpb|Aatf|Gadd45b|Pdcd4|Sirt2|Caprin1|Ppm1f|Irak3|Zfp3…
GO:0071346	cellular response to interferon-gamma	biological_process	7.9109e-11	7.5916e-09	30	7161	62	20121	ENSRNOG00000020679,ENSRNOG00000015668,ENSRNOG00000000239,ENSRNOG00000002393,ENSRNOG00000007372,ENSRNOG00000016535,ENSRNOG00000004500,ENSRNOG00000000204,ENSRNOG00000031743,ENSRNOG00000007159,ENSRNOG00000014361,ENSRNOG00000028548,ENSRNOG00000002659,ENSRNOG00000002568,ENSRNOG00000057443,ENSRNOG00000059968,ENSRNOG00000028768,ENSRNOG00000017869,ENSRNOG00000027502,ENSRNOG00000005606,ENSRNOG00000008144,…	Icam1|Ccl19|Ccl7|Eprs|Casp1|Ccl22|Myc|Syncrip|Gbp2|Ccl2|Edn1|Ccl9|Ciita|Socs1|LOC497963|Jak2|Gbp4|Irf8|Nmi|Med1|Irf1|Hsp90ab1|LOC685067|Nlrc5|Ccl1|Aif1|Slc26a6|Irgm|Ptpn2|Gbp5|
GO:0060326	cell chemotaxis	biological_process	8.3816e-11	8.0013e-09	67	7161	220	20121	ENSRNOG00000022256,ENSRNOG00000008759,ENSRNOG00000001300,ENSRNOG00000016535,ENSRNOG00000019322,ENSRNOG00000024899,ENSRNOG00000045829,ENSRNOG00000050430,ENSRNOG00000032737,ENSRNOG00000026647,ENSRNOG00000019141,ENSRNOG00000021851,ENSRNOG00000026607,ENSRNOG00000004823,ENSRNOG00000002829,ENSRNOG00000007350,ENSRNOG00000000239,ENSRNOG00000005905,ENSRNOG00000000513,ENSRNOG00000007159,ENSRNOG00000022859,…	Cxcl10|Csf3r|P2rx4|Ccl22|Notch1|Cxcl13|Thbs1|Vav1|F7|Cxcl16|Ch25h|Ccl1|Tnfsf18|Dock4|Ppbp|Rac2|Ccl7|Pde4b|Mapk14|Ccl2|Trem1|Pgf|Ccr7|Vegfd|Klrk1|Fgf1|Vcam1|Il17ra|Serpine1|Ccl19|Kars|Cx3cl1|Ccl9|Cxcl3|Creb3|Jam3|Cyp7b1|Csf1|Cxcl6|F2rl1|Ptk2b|Trpm2|Lyn|S100a9|Cxcl12|Fam65b|Nbl1|Cxcl9|Bcar1|Cxcl17|Il23a|Adam17|Jaml|Edn1|Slamf1|Fcer1g|Bst1|Fgf16|Gas6|Cxcl2|Il1b|Trpv4|Aif1|Hspb1|Cxcl1|Ccl4|Anxa1|
GO:0045893	positive regulation of transcription, DNA-dependent	biological_process	9.5714e-11	9.0899e-09	267	7161	1227	20121	ENSRNOG00000028713,ENSRNOG00000013002,ENSRNOG00000019422,ENSRNOG00000017503,ENSRNOG00000017997,ENSRNOG00000020938,ENSRNOG00000027550,ENSRNOG00000005330,ENSRNOG00000009977,ENSRNOG00000025174,ENSRNOG00000014956,ENSRNOG00000050240,ENSRNOG00000009882,ENSRNOG00000005033,ENSRNOG00000018602,ENSRNOG00000031700,ENSRNOG00000050869,ENSRNOG00000014647,ENSRNOG00000004766,ENSRNOG00000025587,ENSRNOG00000017801,…	Acvrl1|Gpbp1|Egr1|Ppargc1b|Nek4|Ppp1r15a|Mzf1|Crebbp|Thrap3|Kat6a|Slc11a1|LOC100909856|Ppp3ca|Acvr1|Camta1|Map3k5|Cebpd|Cbfb|Glis2|Plagl1|Atf4|Wdr43|Lrp5|Tnip2|Vdr|Stat3|Bcl10|Jun|Klf15|Kat5|Smad3|Morf4l2|Fbxw11|Rest|Ppara|Notch1|Bcl3|Atf6|Cebpg|Nfkb2|Maml2|Hif1a|Trim28|Esrra|LOC103689931|Akna|Fgf2|Wac|Sbno2|Mapk14|Xbp1|Fosl1|Csf3|Smad1|Cd40|Ripk1|Nlrc5|Esrrb|Arid1a|Chuk|Zc3h12a|Fgf1|Heyl|Meox2|N…
GO:0040011	locomotion	biological_process	1.0652e-10	1.0064e-08	284	7161	1317	20121	ENSRNOG00000018517,ENSRNOG00000011157,ENSRNOG00000003254,ENSRNOG00000001227,ENSRNOG00000019202,ENSRNOG00000001299,ENSRNOG00000020905,ENSRNOG00000018294,ENSRNOG00000061530,ENSRNOG00000003064,ENSRNOG00000024159,ENSRNOG00000005209,ENSRNOG00000010176,ENSRNOG00000004649,ENSRNOG00000018564,ENSRNOG00000012580,ENSRNOG00000018109,ENSRNOG00000017469,ENSRNOG00000002802,ENSRNOG00000045952,ENSRNOG00000010626,…	Trim21|Jak1|Il23a|Adarb1|PVR|Sun1|Hdac5|Hspa5|Fgf16|Bst1|Fcer1g|Spred1|Map2k1|Il1b|Nup93|Ccdc141|Clic4|Anxa1|Cxcl1|Ephb4|Sphk1|Ackr4|Ext1|Ptrf|Prox1|Icam1|Jup|Sord|Gtpbp4|Kars|Ptk2b|Cxcl6|Lama5|Creb3|Pkn1|Cfl1|Slc9a3r1|Ptpn2|Adcy3|Tp53|Nbl1|Ttll5|Fbxo7|Pltp|Ldlrad4|Msn|Myc|Srf|Ripk3|Myo1c|Enpep|Amot|Srgap3|Actr3|Adam15|Mmrn2|Serpine1|Hs3st5|Dnaja1|Klrk1|Nos3|Sema3c|Cd81|Diaph1|Cxcl10|Gcnt2|Fer|Ps…
GO:0070372	regulation of ERK1 and ERK2 cascade	biological_process	1.5445e-10	1.4518e-08	72	7161	228	20121	ENSRNOG00000017914,ENSRNOG00000012473,ENSRNOG00000006399,ENSRNOG00000038597,ENSRNOG00000016818,ENSRNOG00000007687,ENSRNOG00000008587,ENSRNOG00000009522,ENSRNOG00000010389,ENSRNOG00000018233,ENSRNOG00000059073,ENSRNOG00000026293,ENSRNOG00000009389,ENSRNOG00000016945,ENSRNOG00000001195,ENSRNOG00000010176,ENSRNOG00000007002,ENSRNOG00000004649,ENSRNOG00000023896,ENSRNOG00000016299,ENSRNOG00000021298,…	Prkcdbp|Cflar|Synj2bp|Dlg1|Fgfr3|Sema7a|Tek|Adra1a|Ndrg2|Gas6|Slamf1|Jun|Ripk2|Pla2g2a|Trpv4|Map2k1|Lif|Il1b|Dusp6|Klf4|Dstyk|Ccl9|Icam1|Tbc1d10c|Cyr61|Ptpn1|Ptpn11|Ccl19|Kars|F2rl1|Ptk2b|Fbln1|Rapgef1|Il6|Rap1a|Scimp|Ceacam1|Slc9a3r1|Spry4|Lyn|Ackr3|Ptpn2|Atf3|Pde8a|Ccl2|Fgf10|Eif3a|Wnk2|Fgf23|Ptpn6|Ccl7|Flcn|Fgf2|Glipr2|Spry2|Spry1|Ccl22|Hcrtr1|Tnip1|Pdgfc|Pdgfa|Dab2ip|Gcnt2|Bmp4|Pla2g5|Arrb1|F…
GO:0050793	regulation of developmental process	biological_process	1.5756e-10	1.4734e-08	398	7161	1949	20121	ENSRNOG00000005933,ENSRNOG00000022242,ENSRNOG00000042838,ENSRNOG00000000837,ENSRNOG00000025757,ENSRNOG00000013280,ENSRNOG00000016021,ENSRNOG00000020578,ENSRNOG00000008180,ENSRNOG00000005195,ENSRNOG00000015346,ENSRNOG00000013589,ENSRNOG00000002167,ENSRNOG00000014316,ENSRNOG00000006934,ENSRNOG00000001092,ENSRNOG00000009446,ENSRNOG00000018659,ENSRNOG00000016326,ENSRNOG00000038881,ENSRNOG00000011789,…	Yap1|Cxcl9|Junb|LOC103694380|Myh6|Olfm4|Lims2|Ceacam1|Lyn|Cst3|Obsl1|Cxcl12|Dmp1|Rapgef1|Acvr1b|Kl|Rxra|Csf1|Cx3cl1|Hcls1|Cdon|Ifrd1|Socs2|Klf4|Tmem106b|Mef2c|Ntn1|Dmtn|Trib1|Pawr|Chn1|Ripk2|Sema7a|Pdcd2|Maff|Stard13|Gfap|Birc2|Fat4|Plpp7|Ctnnb1|Hmgcr|Srsf6|Sars|Emx1|Lrrc4b|Cnot3|Synj1|Prok2|Tnfaip3|Col3a1|Lims1|Csf3r|Cebpb|Ppargc1a|Il10|Lgr4|Rhoj|Fitm2|Ptprs|Spry2|Ntrk2|Tie1|Aplnr|Mustn1|Tgfb3|M…
GO:0010556	regulation of macromolecule biosynthetic process	biological_process	1.6227e-10	1.5098e-08	586	7161	3203	20121	ENSRNOG00000047594,ENSRNOG00000003694,ENSRNOG00000016217,ENSRNOG00000019456,ENSRNOG00000003825,ENSRNOG00000015380,ENSRNOG00000003951,ENSRNOG00000061818,ENSRNOG00000026108,ENSRNOG00000004131,ENSRNOG00000020689,ENSRNOG00000016452,ENSRNOG00000042504,ENSRNOG00000007175,ENSRNOG00000018994,ENSRNOG00000021962,ENSRNOG00000017453,ENSRNOG00000049402,ENSRNOG00000004660,ENSRNOG00000021317,ENSRNOG00000004681,…	Heatr1|Prox1|Gtpbp4|Kars|Wdr75|Jup|Psmc1|Wnt1|Tcof1|Pkn1|Cpeb3|Creb3|Zfp964|Mier1|Psmc4|Fzd2|Ptpn2|Nbl1|Fzd6|Cct2|Eny2|Trim21|Klf12|AABR07021704.1|Btg2|Eif3b|Chp1|Tgif1|Il1b|Plscr1|Map2k1|Ski|Lars|LOC102555183|Zfp868|Sphk1|Gm17067|Utp15|Csrp3|Gata4|Nfil3|Ankrd49|Snd1|Tshz1|Fer|Thra|Cand1|Sav1|Nfx1|Supt20h|Nfyc|Zfpm2|Mafk|Zfpm1|Bmp4|Tob1|Myo6|Ebf2|Nmi|Xrcc1|Irx4|Tgs1|Gli2|C1qtnf2|Larp1|Lmo2|Srf|My…
GO:0071356	cellular response to tumor necrosis factor	biological_process	1.992e-10	1.844e-08	55	7161	161	20121	ENSRNOG00000018488,ENSRNOG00000014361,ENSRNOG00000031700,ENSRNOG00000007159,ENSRNOG00000017787,ENSRNOG00000000239,ENSRNOG00000021029,ENSRNOG00000031312,ENSRNOG00000018233,ENSRNOG00000006238,ENSRNOG00000021128,ENSRNOG00000017933,ENSRNOG00000003897,ENSRNOG00000003206,ENSRNOG00000014333,ENSRNOG00000001548,ENSRNOG00000022485,ENSRNOG00000051592,ENSRNOG00000013820,ENSRNOG00000058646,ENSRNOG00000009131,…	Cd40|Edn1|Map3k5|Ccl2|Ripk1|Ccl7|Hamp|Tnfrsf1a|Gas6|Traf2|Kcnj11|Ccdc3|Col1a1|Actr3|Vcam1|Nfe2l2|Chuk|Sirt1|Tnfrsf14|Zfp36l1|Zc3h12a|Hipk1|Ntrk2|Kat2a|Sphk1|Ccl9|Tnfrsf11b|Il18bp|Ccl22|Zfp36|Cdip1|Sgms1|Dab2ip|Ccl19|Kars|Icam1|Ppargc1a|Bcl2l1|Lims1|Ptk2b|F2rl1|Tnfrsf1b|Traf3|Jak2|Il6|Thbs1|Cfl1|Slc2a4|Birc2|Ptpn2|Hyal1|Camp|Ccl1|Tnfsf18|Rela|
GO:0010605	negative regulation of macromolecule metabolic process	biological_process	2.0281e-10	1.868e-08	341	7161	1676	20121	ENSRNOG00000019422,ENSRNOG00000014829,ENSRNOG00000028493,ENSRNOG00000010126,ENSRNOG00000028713,ENSRNOG00000014137,ENSRNOG00000017503,ENSRNOG00000001256,ENSRNOG00000046652,ENSRNOG00000004359,ENSRNOG00000000895,ENSRNOG00000048113,ENSRNOG00000004226,ENSRNOG00000017720,ENSRNOG00000009152,ENSRNOG00000049497,ENSRNOG00000013851,ENSRNOG00000020938,ENSRNOG00000005330,ENSRNOG00000004125,ENSRNOG00000027550,…	Egr1|Prmt3|Ppp1r15b|RGD1307704|Acvrl1|Fbln1|Ppargc1b|Atxn2|LOC102547059|Wars|Rabgef1|Cbx8|Irak3|Mxd1|Caprin1|Eif6|Spry4|Ppp1r15a|Crebbp|C4bpb|Mzf1|Trim27|Zbtb4|Pabpc1|Rbl2|Kat6a|Gas6|Cbx6|Ctsz|Ppp3ca|Gclc|Hivep1|Mvp|Dach1|Cebpd|Ccl4|Glis2|Atf4|Trib3|Vdr|Ubr2|Lrp5|Dcaf1|Kat5|Smad3|Klf15|Jun|LOC102552640|Stat3|Trpv4|Morf4l2|Thbs1|Ctnnbip1|Mical1|Ppara|Fbxw11|Rest|Eprs|Ptbp3|Bcl3|Notch1|Foxp2|Nfkb2|…
GO:0042379	chemokine receptor binding	molecular_function	2.0841e-10	1.91e-08	22	7161	45	20121	ENSRNOG00000011157,ENSRNOG00000016326,ENSRNOG00000015668,ENSRNOG00000000239,ENSRNOG00000022256,ENSRNOG00000024899,ENSRNOG00000028043,ENSRNOG00000007159,ENSRNOG00000028548,ENSRNOG00000016535,ENSRNOG00000033234,ENSRNOG00000002843,ENSRNOG00000026647,ENSRNOG00000002792,ENSRNOG00000019742,ENSRNOG00000013589,ENSRNOG00000014079,ENSRNOG00000022242,ENSRNOG00000002802,ENSRNOG00000011406,ENSRNOG00000021851,…	Jak1|Cx3cl1|Ccl19|Ccl7|Cxcl10|Cxcl13|Cxcl3|Ccl2|Ccl9|Ccl22|Ccrl2|Cxcl6|Cxcl16|Cxcl2|Stat3|Cxcl12|Stat1|Cxcl9|Cxcl1|Ccl4|Ccl1|Ppbp|
GO:0048869	cellular developmental process	biological_process	2.3562e-10	2.1486e-08	637	7161	3392	20121	ENSRNOG00000048915,ENSRNOG00000019333,ENSRNOG00000058646,ENSRNOG00000028461,ENSRNOG00000013841,ENSRNOG00000013794,ENSRNOG00000007319,ENSRNOG00000054420,ENSRNOG00000017808,ENSRNOG00000018233,ENSRNOG00000025174,ENSRNOG00000050697,ENSRNOG00000008168,ENSRNOG00000008602,ENSRNOG00000004284,ENSRNOG00000005033,ENSRNOG00000008678,ENSRNOG00000014647,ENSRNOG00000021018,ENSRNOG00000018804,ENSRNOG00000003125,…	Twf2|Hipk1|Zfp36l1|Gnl3|Dcaf1|Rbp1|Trib3|Vdr|Klf15|Gas6|Kat6a|Ctsz|Wnt5b|Steap4|Btg1|Acvr1|Antxr1|Cbfb|Batf2|Fam65b|Rogdi|Tmem178a|Abhd2|Caprin1|Dbndd2|Tmod3|Gpc1|Eif6|Eif5a|RGD1307704|Mtss1|Cul4b|Prmt3|Arhgdia|Ppargc1b|Abcb1a|Fbln1|Ift81|Ap1ar|Tiparp|Chuk|Slitrk6|Arid1a|Bak1|Secisbp2|Usp42|Msr1|Sdc4|Tanc1|Skil|Hsp90ab1|Slc7a5|Hexa|Sema5b|Fgf2|Mapk14|Narfl|Csf3|Smad1|Dpysl3|Ripk1|Afdn|Rnf38|Cap1|…
GO:0071407	cellular response to organic cyclic compound	biological_process	2.4863e-10	2.256e-08	114	7161	419	20121	ENSRNOG00000019742,ENSRNOG00000061012,ENSRNOG00000025430,ENSRNOG00000019996,ENSRNOG00000022372,ENSRNOG00000004649,ENSRNOG00000000529,ENSRNOG00000054420,ENSRNOG00000011175,ENSRNOG00000058111,ENSRNOG00000058646,ENSRNOG00000017469,ENSRNOG00000033134,ENSRNOG00000014079,ENSRNOG00000054757,ENSRNOG00000000695,ENSRNOG00000006227,ENSRNOG00000016299,ENSRNOG00000012273,ENSRNOG00000000853,ENSRNOG00000000938,…	Stat3|Kat5|Ddx18|Slc16a1|Kdm1a|Il1b|Pim1|Vdr|Hnrnpa2b1|Itga2|Zfp36l1|Anxa1|Mef2c|Stat1|Adcy6|Ssh1|Ifih1|Klf4|Dmtn|Aif1|Ran|Edn1|Mgmt|Pdxp|Cflar|Acvr1|Hspa5|Gclc|Mavs|Rapgef3|Tnc|Ptafr|Rap1a|Adar|Ptn|Xrn1|Riok3|Trpm2|Arid5a|Abhd2|Gstm7|Nr3c2|Nr5a2|Sirt2|Rela|Ciita|Nod2|Icam1|Jup|Rxra|Abcb1a|Klf6|Ar|Il6|Rapgef1|Rae1|Igf1|Arhgdia|Ruvbl2|Hsp90ab1|Med1|Kcnj11|Actr3|Col1a1|Msr1|Ryr2|Olr59|Nr0b2|Fdx1|Nr…
GO:0009987	cellular process	biological_process	2.7167e-10	2.4529e-08	2248	7161	15562	20121	ENSRNOG00000017770,ENSRNOG00000008752,ENSRNOG00000049975,ENSRNOG00000025892,ENSRNOG00000019834,ENSRNOG00000004515,ENSRNOG00000005333,ENSRNOG00000017729,ENSRNOG00000006137,ENSRNOG00000000485,ENSRNOG00000048989,ENSRNOG00000047896,ENSRNOG00000016356,ENSRNOG00000008525,ENSRNOG00000018992,ENSRNOG00000008170,ENSRNOG00000052787,ENSRNOG00000018824,ENSRNOG00000024312,ENSRNOG00000037871,ENSRNOG00000027487,…	Cdc123|Nrf1|Zfp46|Set|Hsp90ab1|Pes1|Azin1|Psmg2|Arid1a|Bak1|Larp7|Kctd10|Got1|Csf3|Dpysl3|Jph2|Rsl24d1|Slc7a5|Xkr8|Sfxn5|Trim28|Psma3|Trmt6|Glb1|Imp3|Inpp5j|Plaur|Foxp2|Arrdc3|Ptpre|Axin2|Zfp467|Foxo6|Eaf1|Notch1|Disp1|Hk2|Tspan8|Thbs1|Sparcl1|Fam26e|Cacul1|Sod2|RGD1309821|Nup188|Ccl4|Syde2|Zfp36l1|Arsg|Atf4|Mvp|Klhl5|Btg1|Acvr1|Antxr1|Atp1b3|Cd47|Rassf9|Hpdl|Gclc|Eif6|Nop2|Gucy1b3|Tmem178a|Tap2|…
GO:0023057	negative regulation of signaling	biological_process	2.7632e-10	2.4827e-08	209	7161	906	20121	ENSRNOG00000004660,ENSRNOG00000017914,ENSRNOG00000006628,ENSRNOG00000005391,ENSRNOG00000012473,ENSRNOG00000026455,ENSRNOG00000013994,ENSRNOG00000018294,ENSRNOG00000016509,ENSRNOG00000004742,ENSRNOG00000008098,ENSRNOG00000005209,ENSRNOG00000004649,ENSRNOG00000055340,ENSRNOG00000004100,ENSRNOG00000007706,ENSRNOG00000005917,ENSRNOG00000009837,ENSRNOG00000007984,ENSRNOG00000016299,ENSRNOG00000046949,…	Fzd6|Prkcdbp|Dusp16|Prex2|Cflar|Gpd1l|Enpp1|Hspa5|Usp10|Chp1|Lrrc4|Spred1|Il1b|Ski|Trib1|Prkaa2|Pawr|LOC679811|Amer1|Klf4|Kcnb1|Socs2|Cx3cl1|Rb1|Icam1|Ptpn1|Ptk2b|Cyp7b1|Wnt1|Rapgef1|Myocd|Creb3|Adar|Cxcl12|Xdh|Slc9a3r1|Lyn|Ceacam1|Riok3|Ptpn2|Mecom|Yap1|Nbl1|Rela|Eif3a|Ldlrad4|Palm|Srf|Rgs3|Rnf115|Plek|Wnk2|Rack1|Ptpn6|Drd1|Aplnr|Mmrn2|Tgfb3|Serpine1|Ptprs|Spry2|Rnf149|Dusp2|Bid|Dnaja1|Pik3ip1|S…
GO:0030154	cell differentiation	biological_process	2.8464e-10	2.5352e-08	596	7161	3160	20121	ENSRNOG00000051592,ENSRNOG00000024061,ENSRNOG00000006000,ENSRNOG00000003206,ENSRNOG00000008144,ENSRNOG00000022448,ENSRNOG00000009197,ENSRNOG00000007345,ENSRNOG00000029510,ENSRNOG00000012499,ENSRNOG00000030118,ENSRNOG00000014693,ENSRNOG00000017833,ENSRNOG00000000258,ENSRNOG00000020465,ENSRNOG00000022343,ENSRNOG00000015982,ENSRNOG00000001061,ENSRNOG00000005958,ENSRNOG00000052296,ENSRNOG00000019550,…	Sirt1|Rarb|Cdk12|Actr3|Irf1|Htra2|Asb4|Amot|Plxnb1|Rarg|Msn|Btbd6|Actn2|Prmt7|Ripk3|Alms1|Wnt11|Rilpl2|Rrbp1|Shank3|Slc11a2|Clmn|Trim72|Fgr|Psen1|Nipbl|Cdh23|Lmod1|Socs1|Jak2|Zfyve27|Sema3c|Eif2ak2|Mef2a|Cxcl10|Apbb1|Mxra8|Bcl6b|Sf1|Chd7|Tenm3|Clic4|Nup93|Vapa|Hdac5|Hspa5|Bysl|Lamb3|Rapgef3|Adarb1|Enpp1|Cflar|Speg|Il23a|Pum1|Nr5a2|Ttll5|Rela|Trdn|Rhbdd1|Smarca2|Dmpk|Pelo|Lama5|Ptk2b|Wipf3|Ppdpf|M…
GO:2000112	regulation of cellular macromolecule biosynthetic process	biological_process	2.8493e-10	2.5352e-08	573	7161	3134	20121	ENSRNOG00000012499,ENSRNOG00000010489,ENSRNOG00000019112,ENSRNOG00000054437,ENSRNOG00000020465,ENSRNOG00000000258,ENSRNOG00000017164,ENSRNOG00000051592,ENSRNOG00000006000,ENSRNOG00000024061,ENSRNOG00000019383,ENSRNOG00000008144,ENSRNOG00000056907,ENSRNOG00000009110,ENSRNOG00000019090,ENSRNOG00000059968,ENSRNOG00000013634,ENSRNOG00000004493,ENSRNOG00000030273,ENSRNOG00000048315,ENSRNOG00000020451,…	Rarg|Samd4a|Chp2|Rel|Ripk3|Prmt7|Afap1l2|Sirt1|Cdk12|Rarb|Tef|Irf1|Nipbl|Psen1|Cct3|Jak2|Myd88|Tasp1|Zfp563|Eif2ak2|Cd81|Tnip1|Apbb1|Mef2a|Atp5c1|Wnt11|Rbm8a|Ncf1|Anxa3|Zranb3|Hdac5|Tnfrsf1a|Mavs|Ino80|Il23a|Enpp1|LOC100910577|Gmeb1|Bcl6b|Sbno1|Traf2|Tax1bp1|Ppp1r12a|Chd7|Map3k10|Ptk2b|Nek7|Pelo|Bach1|Rbbp8|Myocd|Ciita|Itm2b|Rb1|Icam1|Tp53|Stat2|Rela|Nr5a2|Smarca2|Wac|Sbno2|Akna|Nfam1|Txn1|Xbp1|F…
GO:0048646	anatomical structure formation involved in morphogenesis	biological_process	2.8745e-10	2.5452e-08	194	7161	830	20121	ENSRNOG00000020733,ENSRNOG00000018804,ENSRNOG00000011384,ENSRNOG00000032436,ENSRNOG00000019622,ENSRNOG00000005347,ENSRNOG00000011946,ENSRNOG00000002607,ENSRNOG00000011857,ENSRNOG00000037613,ENSRNOG00000045558,ENSRNOG00000028713,ENSRNOG00000012495,ENSRNOG00000009149,ENSRNOG00000017503,ENSRNOG00000005639,ENSRNOG00000009822,ENSRNOG00000016416,ENSRNOG00000009761,ENSRNOG00000014350,ENSRNOG00000009088,…	Camp|Fam65b|Aimp1|Tmod3|Ackr3|Fjx1|Ptn|Sox9|Mtpn|Kdm6b|Cd34|Acvrl1|Podxl|Jam3|Ppargc1b|Ar|Tlr2|Rnh1|Tmod1|Cyr61|Txnrd1|Wars|Pik3r6|Runx1|Hspb1|Mmp9|Il4r|Itga2|Hipk1|Lrp5|Bcl10|Jun|Notch3|Dusp6|Smad3|Krit1|Itga5|Exoc4|Itga3|Fhl2|Adgra2|Tek|Spata6|Synj2bp|Acvr1|Esm1|Btg1|Tgm2|Ssbp3|Cc2d2a|Edn1|Rnf213|Plxna2|Whrn|Axin2|Hey1|Hif1a|Stk3|Cnot2|Tnfrsf12a|Atm|Mmp15|Hmox1|Plcd3|Thbs1|Nup50|Ptgs2|Ndnf|Dab2…
GO:0009968	negative regulation of signal transduction	biological_process	2.936e-10	2.5872e-08	199	7161	849	20121	ENSRNOG00000008965,ENSRNOG00000016326,ENSRNOG00000020679,ENSRNOG00000016029,ENSRNOG00000010574,ENSRNOG00000061818,ENSRNOG00000009730,ENSRNOG00000014316,ENSRNOG00000003669,ENSRNOG00000016452,ENSRNOG00000007081,ENSRNOG00000020744,ENSRNOG00000013589,ENSRNOG00000008180,ENSRNOG00000003232,ENSRNOG00000020578,ENSRNOG00000023376,ENSRNOG00000017453,ENSRNOG00000049402,ENSRNOG00000012645,ENSRNOG00000005933,…	Socs2|Cx3cl1|Icam1|Rb1|Ptpn1|Wnt1|Cyp7b1|Rapgef1|Myocd|Creb3|Xdh|Adar|Cxcl12|Lyn|Slc9a3r1|Ceacam1|Riok3|Ptpn2|Nbl1|Mecom|Yap1|Rela|Fzd6|Prkcdbp|Prex2|Dusp16|Cflar|Enpp1|Gpd1l|Hspa5|Chp1|Usp10|Spred1|Lrrc4|Il1b|Ski|Trib1|Pawr|Prkaa2|Klf4|LOC679811|Amer1|Lgr4|Aida|Tnip1|Sgms1|Tmbim1|Psen1|Bmp4|Socs1|Tob1|Timp2|Tmbim6|Cav3|Plin5|Arrb1|Tnfaip3|Trim72|Lrrc4b|Wnt11|Ddit4l|Hmgcr|Ctnnb1|Grb14|Rph3al|Ldlr…
GO:0010648	negative regulation of cell communication	biological_process	3.7618e-10	3.2991e-08	210	7161	914	20121	ENSRNOG00000013703,ENSRNOG00000055226,ENSRNOG00000007946,ENSRNOG00000031004,ENSRNOG00000022772,ENSRNOG00000043416,ENSRNOG00000019322,ENSRNOG00000020150,ENSRNOG00000002343,ENSRNOG00000003649,ENSRNOG00000045829,ENSRNOG00000014117,ENSRNOG00000016313,ENSRNOG00000016023,ENSRNOG00000002525,ENSRNOG00000004909,ENSRNOG00000005871,ENSRNOG00000021392,ENSRNOG00000011593,ENSRNOG00000011278,ENSRNOG00000008292,…	Siah2|Dab2ip|Bcl2l1|Cyp2j4|Prickle1|Bcl3|Notch1|Il18bp|Uchl1|Qsox1|Thbs1|Hmox1|Ctnnbip1|Kank1|Ptgs2|Cnot2|Il1rn|Noc2l|Hey1|Stk3|Hif1a|Sigirr|Fst|Plaur|Vasn|Hfe2|Axin2|Ptpre|Strn3|Pcdh17|Cd44|Elf1|Cnot9|Lmna|Dnm1|Glrx|Kank2|Mapk14|Pear1|Ripk1|Fgf10|Acod1|Flcn|Itgb1|Skil|Hgs|Sec14l1|Nup62|Nlrc5|Spry1|Phip|Rasal2|Prkaa1|Grina|Socs3|Heyl|Zc3h12a|Cby1|Nfe2l2|Agap2|Tbc1d10c|Plk2|Ppp2cb|Tnip3|Smpdl3b|Ra…
GO:0009605	response to external stimulus	biological_process	3.8734e-10	3.3808e-08	299	7161	1422	20121	ENSRNOG00000001302,ENSRNOG00000031138,ENSRNOG00000004823,ENSRNOG00000054508,ENSRNOG00000015329,ENSRNOG00000019141,ENSRNOG00000036701,ENSRNOG00000008292,ENSRNOG00000019048,ENSRNOG00000032737,ENSRNOG00000004411,ENSRNOG00000003649,ENSRNOG00000045829,ENSRNOG00000000248,ENSRNOG00000014398,ENSRNOG00000024899,ENSRNOG00000019322,ENSRNOG00000016535,ENSRNOG00000055049,ENSRNOG00000050646,ENSRNOG00000001300,…	Adora2a|Irgm|Dock4|Foxp2|Kpna2|Ch25h|LOC100361457|Hif1a|Sod2|F7|Tspan8|Qsox1|Thbs1|Srsf2|Scara5|Cxcl13|Notch1|Ccl22|Aldh1a2|Fem1a|P2rx4|Ppara|Slitrk6|Vcam1|Fgf1|Bak1|Zc3h12a|Tlr7|Enpp4|Slc2a1|Tnfaip6|Gadd45a|Sema5b|Sbno2|Wac|Aoc3|Cd40|Mapk14|Xbp1|Glrx|Fosl1|Cxcl17|Bcar1|Agl|Fam65b|Ptafr|Mtpn|C4bpb|S100a9|Trpm2|Ackr3|Abcb1a|Jam3|Arhgdia|Rabgef1|Ccl9|Smpdl3b|Pik3c2b|Ccl19|Itga2|Atf4|Hlcs|Ccl4|Jun|R…
GO:0001819	positive regulation of cytokine production	biological_process	4.4094e-10	3.8303e-08	78	7161	256	20121	ENSRNOG00000022975,ENSRNOG00000007539,ENSRNOG00000009848,ENSRNOG00000005905,ENSRNOG00000007728,ENSRNOG00000017164,ENSRNOG00000017787,ENSRNOG00000007159,ENSRNOG00000018488,ENSRNOG00000018903,ENSRNOG00000061739,ENSRNOG00000004610,ENSRNOG00000001414,ENSRNOG00000001928,ENSRNOG00000011153,ENSRNOG00000004249,ENSRNOG00000002722,ENSRNOG00000001793,ENSRNOG00000008416,ENSRNOG00000017869,ENSRNOG00000006180,…	Nfam1|Rsad2|Il18|Pde4b|Gsdmd|Afap1l2|Ripk1|Ccl2|Cd40|Pik3r1|Klrk1|Lum|Serpine1|Il1rap|Il17ra|Tlr7|Sec14l1|Heg1|Gimap5|Irf8|Pum2|Irf1|Ccr7|Myd88|Jak2|Thbs1|Ptgs2|Cebpb|Eif2ak2|Bcl3|Wnt11|Hras|B2m|Cd14|Hif1a|Peli1|Fam49b|Mavs|Fcer1g|Casp4|Slc11a1|Sema7a|Tnf|Adam17|Casp1|Il23a|Akirin2|Anxa1|Runx1|Ifih1|Hspb1|Ddx60|Gbp5|Il4r|Atf4|Rab7b|Rnf125|Ripk2|Traf2|Trpv4|Smad3|Il1b|Il6|RT1-M3-1|Atp6ap2|Tlr2|Cx3…
GO:0031349	positive regulation of defense response	biological_process	4.4702e-10	3.8648e-08	67	7161	207	20121	ENSRNOG00000026941,ENSRNOG00000005731,ENSRNOG00000009919,ENSRNOG00000051307,ENSRNOG00000007539,ENSRNOG00000002722,ENSRNOG00000008416,ENSRNOG00000000583,ENSRNOG00000006180,ENSRNOG00000010665,ENSRNOG00000008144,ENSRNOG00000061739,ENSRNOG00000047247,ENSRNOG00000001414,ENSRNOG00000011153,ENSRNOG00000004249,ENSRNOG00000010370,ENSRNOG00000055226,ENSRNOG00000005715,ENSRNOG00000013634,ENSRNOG00000059968,…	Tril|Birc3|Acod1|Aoc3|Rsad2|Sec14l1|Gimap5|Cdk19|Pum2|Ccr7|Irf1|Klrk1|Ptprs|Serpine1|Il17ra|Tlr7|Tnip1|Dab2ip|Lgr4|Myd88|Jak2|Vav1|Ptgs2|Cd14|Peli1|Unc13b|Tnfaip3|Tnfsf18|Birc2|Irak2|Tgm2|Cd47|Lamp1|Mavs|Tnfrsf1a|Cd180|Fcer1g|Tnf|Rab7b|Tnip2|Rnf125|Ripk2|Trpv4|Il1b|Plscr1|Mef2c|Ifih1|Ddx60|Gbp5|Itga2|Tlr2|Cx3cl1|Smpdl3b|Nod2|Il6|Traf3|RT1-M3-1|F2rl1|S100a9|Riok3|Lyn|Pdcd4|Tbk1|Rela|Pum1|Irak3|LOC…
GO:0010740	positive regulation of intracellular protein kinase cascade	biological_process	4.5107e-10	3.8815e-08	140	7161	555	20121	ENSRNOG00000005528,ENSRNOG00000037814,ENSRNOG00000012791,ENSRNOG00000019622,ENSRNOG00000019822,ENSRNOG00000032463,ENSRNOG00000010278,ENSRNOG00000004517,ENSRNOG00000002520,ENSRNOG00000018003,ENSRNOG00000005639,ENSRNOG00000015668,ENSRNOG00000011951,ENSRNOG00000028548,ENSRNOG00000033444,ENSRNOG00000003992,ENSRNOG00000014124,ENSRNOG00000017285,ENSRNOG00000013805,ENSRNOG00000001195,ENSRNOG00000042389,…	Tbk1|Cxcl17|Ajuba|Ackr3|Gadd45b|Rap1a|Il6|Igf1|Litaf|F2rl1|Ar|Ccl19|Plk2|Ccl9|F10|Pik3r6|Nod2|Tab1|Tnip2|Trpv4|Bcl10|Traf3ip2|Jun|Lif|Adra1a|Gas6|Slamf1|Osbpl8|Tek|Tnf|Tgm2|Shisa5|Map3k5|Edn1|Adra2b|Tnfsf18|Tiam1|Cd44|Rtn4|Psap|Stk3|Fbxw7|Pla2g5|Hmox1|F7|Thbs1|RGD1309821|Pdgfc|Dab2ip|Pdgfa|Notch1|Nek6|Ccl22|Akap12|Il6st|Agap2|Fgf1|Zc3h12a|Sorbs3|Nup62|Glipr2|Fgf2|Gadd45a|Csf3|Cd40|Ripk1|Fgf10|Rel…
GO:0032040	small-subunit processome	cellular_component	4.5909e-10	3.9321e-08	21	7161	35	20121	ENSRNOG00000004789,ENSRNOG00000016266,ENSRNOG00000005823,ENSRNOG00000016486,ENSRNOG00000014209,ENSRNOG00000010409,ENSRNOG00000013429,ENSRNOG00000001210,ENSRNOG00000020304,ENSRNOG00000012927,ENSRNOG00000047594,ENSRNOG00000019670,ENSRNOG00000017460,ENSRNOG00000019229,ENSRNOG00000005012,ENSRNOG00000003599,ENSRNOG00000027355,ENSRNOG00000013285,ENSRNOG00000004035,ENSRNOG00000007128,ENSRNOG00000037478	Diexf|Mphosph10|Utp20|Nop58|Utp6|Nol6|Tbl3|Pwp2|Pdcd11|Rrp9|Heatr1|Wdr3|Imp3|Fbl|Utp14a|Utp3|Wdr36|Imp4|Krr1|Nop56|Noc4l|
GO:0008134	transcription factor binding	molecular_function	5.0436e-10	4.2997e-08	121	7161	459	20121	ENSRNOG00000025350,ENSRNOG00000020102,ENSRNOG00000030888,ENSRNOG00000015382,ENSRNOG00000018994,ENSRNOG00000010756,ENSRNOG00000021042,ENSRNOG00000002607,ENSRNOG00000045558,ENSRNOG00000022586,ENSRNOG00000005330,ENSRNOG00000003669,ENSRNOG00000012899,ENSRNOG00000009446,ENSRNOG00000003951,ENSRNOG00000017503,ENSRNOG00000005639,ENSRNOG00000007114,ENSRNOG00000012664,ENSRNOG00000016029,ENSRNOG00000038881,…	Ppp1r13l|Sirt2|Rela|Arid5a|Psmc4|Tp53|Psmd4|Sox9|Cd34|Cdk9|Crebbp|Myocd|Rbbp8|Rxra|Psmc1|Ppargc1b|Ar|Psma6|Polr1e|Rb1|Hcls1|Ptprn|Taf7|Epas1|Purb|Mef2c|Kat2a|Fbl|Klf4|Mta2|Gtf2a1|E2f4|Trib1|Atf4|Map3k10|Camta2|Vdr|Pim1|Ski|LOC102552640|Jun|Bcl10|Stat3|Smad3|Kat5|Kdm1a|Hnrnpf|Kat6a|Thrap3|Cdc5l|Hdac5|Fhl2|Stk36|Nfia|Cebpg|Lmo2|Csdc2|Hyal1|Nfkb1|Dhx33|Ctnnb1|Hif1a|Gli2|Noc2l|Hnrnpk|Cnot2|Taf4b|Nfat…
GO:0051128	regulation of cellular component organization	biological_process	5.447e-10	4.6222e-08	390	7161	1871	20121	ENSRNOG00000010278,ENSRNOG00000018952,ENSRNOG00000004517,ENSRNOG00000018003,ENSRNOG00000016516,ENSRNOG00000060054,ENSRNOG00000002271,ENSRNOG00000005639,ENSRNOG00000016212,ENSRNOG00000014350,ENSRNOG00000024798,ENSRNOG00000004063,ENSRNOG00000039567,ENSRNOG00000020102,ENSRNOG00000058461,ENSRNOG00000010161,ENSRNOG00000012791,ENSRNOG00000037909,ENSRNOG00000004837,ENSRNOG00000018009,ENSRNOG00000013679,…	Il6|Sema3g|Igf1|F2rl1|Mbp|Doc2b|Slain2|Ar|Ankfy1|Cyr61|Bora|Sh3pxd2b|Trmt10c|Sirt2|Sfpq|Myo10|Ajuba|Ppm1f|Limd1|Rab8b|Sema4d|Arhgap28|Ptn|Dpysl2|Sox9|Ppp2r5b|Sh3bp4|Rspo1|Piezo1|Adprhl1|Rap1a|Fnbp1l|Cdk9|Rab3a|Slamf1|Prune|Tnf|Adam17|Esm1|Dlg1|Cct8|Edn1|Nprl2|Etv5|Selp|Mmp9|Il4r|Zfp207|Lif|Kdm1a|Cyfip1|Eef2k|Fmnl3|Ogfod1|Trim54|Rab20|Dab2ip|Cux2|Iws1|Vasn|Ddx39b|Picalm|Tbc1d15|Tiam1|Lmna|Pcdh17|P…
GO:0016043	cellular component organization	biological_process	6.7862e-10	5.732e-08	882	7161	4953	20121	ENSRNOG00000001629,ENSRNOG00000002705,ENSRNOG00000009653,ENSRNOG00000010994,ENSRNOG00000012495,ENSRNOG00000009149,ENSRNOG00000028713,ENSRNOG00000048996,ENSRNOG00000001256,ENSRNOG00000007657,ENSRNOG00000011951,ENSRNOG00000012664,ENSRNOG00000009761,ENSRNOG00000003599,ENSRNOG00000004226,ENSRNOG00000042499,ENSRNOG00000019253,ENSRNOG00000011639,ENSRNOG00000036859,ENSRNOG00000046028,ENSRNOG00000011857,…	Wrb|Vps4b|Numb|Has1|Podxl|Jam3|Acvrl1|Prmt6|Atxn2|Col27a1|Plk2|Polr1e|Tmod1|Utp3|Irak3|LOC100364435|Bcar1|Mrpl47|Gdpd5|Haus6|Mtpn|Mrpl58|Dzip1l|S100a9|Dysf|Trpm2|Clic5|Tek|Itga3|Ppp3ca|Ptpn23|Tns1|Golga4|Phldb2|Dach1|Synj2bp|Cct4|Arpc5|Itga2|Hlcs|Ssh1|H3f3b|Top1|Kidins220|Jun|Stat3|Trpv4|Smad3|Pmaip1|Lrp5|Pdzrn3|Vamp3|Mical1|Kank1|Ptprg|Morf4l2|Cxcl13|Bcl3|Palm2|Rtp3|P2rx4|Rpl3l|Snx10|Vps54|Psmd5…
GO:0002684	positive regulation of immune system process	biological_process	7.0887e-10	5.96e-08	148	7161	680	20121	ENSRNOG00000013231,ENSRNOG00000004125,ENSRNOG00000019253,ENSRNOG00000004226,ENSRNOG00000037814,ENSRNOG00000018804,ENSRNOG00000005528,ENSRNOG00000042326,ENSRNOG00000014124,ENSRNOG00000003992,ENSRNOG00000000895,ENSRNOG00000011677,ENSRNOG00000015668,ENSRNOG00000009822,ENSRNOG00000018003,ENSRNOG00000004517,ENSRNOG00000008145,ENSRNOG00000000763,ENSRNOG00000010278,ENSRNOG00000042389,ENSRNOG00000001195,…	Ptafr|C4bpb|Bcar1|Irak3|Cxcl17|Fam65b|Tbk1|Smpdl3b|Nod2|Pik3r6|Rabgef1|Slc39a10|Ccl19|Tlr2|F2rl1|Igf1|Traf3|RT1-M3-1|Il6|Bcl10|Trpv4|Rnf125|Cxcl2|Tnip2|Rab7b|Itga2|Il4r|Ddx60|Ccl4|Selp|Edn1|Pnp|Adam17|Tnf|Slc11a1|Slamf1|Cd180|Gas6|Cd274|Fam49b|Exosc3|B2m|Elf1|Tnfsf18|Rftn2|Gpld1|Cxcl13|Dab2ip|Cd300a|Thbs1|Vav1|Hmox1|F7|Ccr7|Pum2|Gimap5|Sec14l1|Tlr7|Vcam1|Il6st|Cd40|Fgf10|Pde4b|Tril|Mapk14|Rsad2|A…
GO:0006396	RNA processing	biological_process	7.739e-10	6.477e-08	165	7161	726	20121	ENSRNOG00000010109,ENSRNOG00000054446,ENSRNOG00000018903,ENSRNOG00000050087,ENSRNOG00000017724,ENSRNOG00000014049,ENSRNOG00000001141,ENSRNOG00000002612,ENSRNOG00000061039,ENSRNOG00000027360,ENSRNOG00000002874,ENSRNOG00000027250,ENSRNOG00000004515,ENSRNOG00000000532,ENSRNOG00000000250,ENSRNOG00000009125,ENSRNOG00000012946,ENSRNOG00000048989,ENSRNOG00000047513,ENSRNOG00000014630,ENSRNOG00000025629,…	Nol9|Sltm|Pik3r1|Mphosph6|Sf3b3|Riok1|Srrm4|Ddx52|Prpf31|Srsf7|Rbm25|Rbm27|Pes1|Cmtr1|Jmjd6|Dis3|Mov10|Larp7|Mdn1|Iws1|Prpf3|Prkra|Ptbp3|Rtcb|Srpk1|Diexf|Rpp25|Srsf2|Trmt6|Prpf40a|Hnrnpk|Imp4|Tra2b|Exosc3|Pop1|Nob1|Snrpd1|Rbm38|Dhx33|Wdr12|Ddx39b|Imp3|Qtrt1|Mettl1|Syncrip|Ddx21|Rrp9|Trmt10a|Aars|Thrap3|Pabpc1|Hnrnpf|Cdc5l|Snrpa|Kdm1a|LOC100909712|Zcchc6|Wdr43|Zfp36l1|Pa2g4|Ssb|Trmt10c|Zfp36|Rrp1|…
GO:0048585	negative regulation of response to stimulus	biological_process	9.2507e-10	7.6747e-08	233	7161	1045	20121	ENSRNOG00000016023,ENSRNOG00000002525,ENSRNOG00000003649,ENSRNOG00000045829,ENSRNOG00000016313,ENSRNOG00000014117,ENSRNOG00000043416,ENSRNOG00000022772,ENSRNOG00000050646,ENSRNOG00000024899,ENSRNOG00000002343,ENSRNOG00000019322,ENSRNOG00000020150,ENSRNOG00000007946,ENSRNOG00000021463,ENSRNOG00000013703,ENSRNOG00000055226,ENSRNOG00000030930,ENSRNOG00000031004,ENSRNOG00000060335,ENSRNOG00000055010,…	Kank1|Ptgs2|Qsox1|Thbs1|Ctnnbip1|Hmox1|Bcl3|Prickle1|Fem1a|Cxcl13|Uchl1|Notch1|Il18bp|Bcl2l1|Ppara|Siah2|Dab2ip|Samsn1|Cyp2j4|Strn3|Axin2|Hfe2|Ptpre|Cnot9|Elf1|Lmna|Adora2a|Cd44|Sigirr|Vasn|Ddx39b|Fst|Plaur|Il1rn|Cnot2|Stk3|Hif1a|Noc2l|Hey1|Rtn4|Map4k4|Flcn|Acod1|Pear1|Ripk1|Fgf10|Mapk14|Kank2|Dnm1|Glrx|Heyl|Grina|Socs3|Zc3h12a|Prkaa1|Nfe2l2|Agap2|Cby1|Nlrc5|Spry1|Rasal2|Phip|Tnfaip6|Nup62|Skil|I…
GO:0050921	positive regulation of chemotaxis	biological_process	9.2537e-10	7.6747e-08	42	7161	115	20121	ENSRNOG00000013589,ENSRNOG00000018804,ENSRNOG00000021851,ENSRNOG00000026607,ENSRNOG00000022242,ENSRNOG00000037909,ENSRNOG00000002829,ENSRNOG00000007350,ENSRNOG00000037814,ENSRNOG00000022256,ENSRNOG00000015668,ENSRNOG00000019456,ENSRNOG00000001300,ENSRNOG00000028043,ENSRNOG00000024899,ENSRNOG00000045829,ENSRNOG00000016452,ENSRNOG00000032737,ENSRNOG00000018659,ENSRNOG00000027839,ENSRNOG00000018003,…	Cxcl12|Fam65b|Ccl1|Tnfsf18|Cxcl9|Ppm1f|Ppbp|Rac2|Cxcl17|Cxcl10|Ccl19|Kars|P2rx4|Cxcl3|Cxcl13|Thbs1|Creb3|F7|Csf1|Ptk2b|F2rl1|Cxcl2|Smad3|Ccr7|Trpv4|Vegfd|Ccl4|Hspb1|Aif1|Itga2|Serpine1|Ccl7|Mapk14|Adam17|Il23a|Ccl2|Fgf10|Edn1|Slamf1|Gas6|Fgf16|Pgf|
GO:0042127	regulation of cell proliferation	biological_process	9.5118e-10	7.8532e-08	275	7161	1319	20121	ENSRNOG00000019333,ENSRNOG00000058111,ENSRNOG00000058646,ENSRNOG00000054420,ENSRNOG00000000529,ENSRNOG00000015911,ENSRNOG00000028461,ENSRNOG00000018770,ENSRNOG00000049560,ENSRNOG00000008620,ENSRNOG00000018988,ENSRNOG00000026293,ENSRNOG00000019742,ENSRNOG00000010389,ENSRNOG00000018233,ENSRNOG00000007937,ENSRNOG00000050697,ENSRNOG00000008834,ENSRNOG00000009982,ENSRNOG00000004284,ENSRNOG00000006399,…	Hipk1|Itga2|Zfp36l1|Vdr|Pim1|Lrp5|Gnl3|Pmaip1|Glul|Smad3|Ing5|Jun|Stat3|Ndrg2|Gas6|Krit1|Ctsz|Dach1|Pnp|Btg1|Synj2bp|Cbx8|Camp|Rogdi|Nop2|Lexm|Eif5a|Ptafr|Acvrl1|Mtss1|Fbln1|Slc39a10|Odc1|Spry1|Il6st|Bak1|Fgf1|Vcam1|Itgb1|Dbh|Sdc4|Wapl|Atp7a|Rbpj|Nup62|Fgf2|Smad1|Csf3|Fosl1|Xbp1|Mapk14|Afdn|Cd40|Foxp2|Axin2|Adora2a|Stk3|Hif1a|Fgfr1op|Esrra|Thbs1|Cacul1|Ctnnbip1|Sod2|Rest|Ptger2|Aldh1a2|Cxcl13|Gpl…
GO:0008009	chemokine activity	molecular_function	9.8566e-10	8.1014e-08	18	7161	36	20121	ENSRNOG00000002829,ENSRNOG00000022242,ENSRNOG00000002802,ENSRNOG00000011406,ENSRNOG00000021851,ENSRNOG00000013589,ENSRNOG00000026647,ENSRNOG00000002792,ENSRNOG00000002843,ENSRNOG00000028043,ENSRNOG00000007159,ENSRNOG00000024899,ENSRNOG00000028548,ENSRNOG00000016535,ENSRNOG00000016326,ENSRNOG00000015668,ENSRNOG00000000239,ENSRNOG00000022256	Ppbp|Cxcl9|Cxcl1|Ccl4|Ccl1|Cxcl12|Cxcl16|Cxcl2|Cxcl6|Cxcl3|Ccl2|Cxcl13|Ccl9|Ccl22|Cx3cl1|Ccl19|Ccl7|Cxcl10|
GO:0010627	regulation of intracellular protein kinase cascade	biological_process	1.099e-09	8.986e-08	199	7161	875	20121	ENSRNOG00000005016,ENSRNOG00000010370,ENSRNOG00000002373,ENSRNOG00000008822,ENSRNOG00000058805,ENSRNOG00000013838,ENSRNOG00000020451,ENSRNOG00000048315,ENSRNOG00000005798,ENSRNOG00000002568,ENSRNOG00000018567,ENSRNOG00000003148,ENSRNOG00000013634,ENSRNOG00000059968,ENSRNOG00000009694,ENSRNOG00000009110,ENSRNOG00000023778,ENSRNOG00000003870,ENSRNOG00000019418,ENSRNOG00000021061,ENSRNOG00000049517,…	Tmed4|Tnip1|Akap1|Fkbp1a|Aida|Hcrtr1|Cd81|Eif2ak2|Cav3|Socs1|Slc20a1|Timp2|Myd88|Jak2|Bmp4|Psen1|Gcnt2|C1qtnf2|Lrrc4b|Map4k2|Tnfaip3|Prok2|Arrb1|Peli1|Ncf1|Ccl1|Ctnnb1|Hmgcr|Wnt11|Birc2|Hras|Ptpn6|Ccl7|Wnk2|Fgf23|Rel|Ccl2|Eif3a|Il18|Stk11|Tgfb3|Zdhhc13|Cspg4|Ubd|Cdk12|Dnaja1|Ntrk2|Sirt1|Spry2|Rnf149|Dusp2|Ptpn11|Icam1|Hcls1|Ptpn1|Kars|Socs2|Cdon|Dstyk|Peli2|Rapgef1|Ptk2b|Kl|Ppp5c|Lyn|Riok3|Slc9a3…
GO:0009894	regulation of catabolic process	biological_process	1.1078e-09	8.986e-08	220	7161	962	20121	ENSRNOG00000031789,ENSRNOG00000021660,ENSRNOG00000011501,ENSRNOG00000028426,ENSRNOG00000005034,ENSRNOG00000006079,ENSRNOG00000016653,ENSRNOG00000027024,ENSRNOG00000006302,ENSRNOG00000008639,ENSRNOG00000000413,ENSRNOG00000019433,ENSRNOG00000026293,ENSRNOG00000057832,ENSRNOG00000019742,ENSRNOG00000038916,ENSRNOG00000008620,ENSRNOG00000027257,ENSRNOG00000022771,ENSRNOG00000007319,ENSRNOG00000033570,…	Rangap1|Nprl2|Atp1b3|Mcf2l|Arhgef25|Psd4|Ngef|Rgs16|Gclc|Pabpc1|Pln|Rab3a|Jun|Rnf125|Stat3|Dram1|Smad3|Gmip|Arhgap23|Trib3|Arhgap8|Syde2|Zfp36l1|Rasgef1b|Hcar2|Rabgef1|Ccl9|Rraga|Odc1|Zfp36|Plk2|Ccl19|Als2cl|LOC497963|Cul4b|Igf1|Arhgdia|Pfkfb3|Sh3bp4|C4bpb|Psme2|Rap1a|Sema4d|Sox9|Eif6|Ajuba|Ralgds|Rapgef4|Tnfsf12|Irak3|Fnip1|Cyth1|Sirt2|Tbk1|Snx18|Pgam5|Fgf10|Cd40|Sf3b3|Xbp1|Serpinb1a|Kdm4a|Flcn|…
GO:0042060	wound healing	biological_process	1.108e-09	8.986e-08	94	7161	335	20121	ENSRNOG00000036745,ENSRNOG00000001548,ENSRNOG00000001414,ENSRNOG00000010174,ENSRNOG00000052499,ENSRNOG00000017369,ENSRNOG00000020590,ENSRNOG00000014297,ENSRNOG00000009867,ENSRNOG00000010208,ENSRNOG00000012840,ENSRNOG00000003897,ENSRNOG00000034254,ENSRNOG00000017392,ENSRNOG00000005214,ENSRNOG00000000513,ENSRNOG00000014294,ENSRNOG00000000936,ENSRNOG00000007159,ENSRNOG00000012278,ENSRNOG00000004500,…	Gna13|Nfe2l2|Serpine1|Enpp4|Rab27a|Mustn1|Adam15|Sdc4|Tgfb3|Timp1|Sparc|Col1a1|Actb|Fgf2|Plek|Mapk14|Ptpn6|Stx2|Ccl2|Fgf10|Myc|Srf|Adra2b|Hras|Cd44|Slc7a11|Fermt3|Ppbp|Hmgcr|Srsf6|Adamts18|Sgca|Hif1a|Trim72|Mcam|Tnfrsf12a|Hmox1|F7|Tspan8|Col3a1|Cav3|Thbs1|Saa4|Kank1|Entpd2|Pdgfc|Ndnf|Pdgfa|Ppara|Notch1|Scara5|Ptpn12|Anxa1|Fntb|Hspb1|Selp|Rhoc|Dmtn|Itga2|Cxcl2|Vwf|Stxbp3|Smad3|Gas6|Fcer1g|Itga5|Sl…
GO:0051252	regulation of RNA metabolic process	biological_process	1.1171e-09	9.0202e-08	535	7161	2933	20121	ENSRNOG00000016313,ENSRNOG00000019048,ENSRNOG00000007707,ENSRNOG00000002074,ENSRNOG00000019559,ENSRNOG00000032639,ENSRNOG00000019322,ENSRNOG00000021144,ENSRNOG00000019311,ENSRNOG00000029447,ENSRNOG00000054508,ENSRNOG00000020244,ENSRNOG00000027487,ENSRNOG00000013933,ENSRNOG00000021139,ENSRNOG00000027360,ENSRNOG00000017392,ENSRNOG00000000513,ENSRNOG00000008300,ENSRNOG00000008525,ENSRNOG00000001108,…	Ctnnbip1|Sod2|Zfp467|Rest|Eaf1|Foxo6|Notch1|Cebpg|Nfkb2|Epc2|Foxp2|Perm1|Trim28|Med27|Esrra|Srsf7|Fgf2|Mapk14|Zbtb8a|Csf3|N4bp2l2|Gtf2b|Smad1|Cd40|Ripk1|Nlrc5|Arid1a|Chuk|Secisbp2|Larp7|Meox2|Skil|Zfp46|Nrf1|Zfp689|Rnf111|Ahctf1|RGD1307704|Gpbp1|Prmt3|Ppargc1b|Nek4|Cbx8|Batf2|Riok2|Htra3|Crebbp|Cbx6|Rbl2|Gas6|Kat6a|Trim27|Slc11a1|Gclc|Acvr1|Cbfb|Gtf2a1|Ccl4|Zfp36l1|Atf4|Dcaf1|Ubr2|Trib3|Tnip2|Vdr…
GO:0001932	regulation of protein phosphorylation	biological_process	1.1831e-09	9.5113e-08	217	7161	959	20121	ENSRNOG00000007081,ENSRNOG00000020744,ENSRNOG00000017707,ENSRNOG00000008180,ENSRNOG00000003232,ENSRNOG00000020578,ENSRNOG00000019005,ENSRNOG00000017453,ENSRNOG00000004637,ENSRNOG00000006735,ENSRNOG00000031081,ENSRNOG00000052391,ENSRNOG00000011789,ENSRNOG00000020024,ENSRNOG00000016217,ENSRNOG00000019456,ENSRNOG00000030124,ENSRNOG00000020679,ENSRNOG00000016029,ENSRNOG00000038881,ENSRNOG00000010574,…	Xdh|Adar|Abi2|Lyn|Slc9a3r1|Ceacam1|Pde8a|Ptpn2|Fbxo7|Cdkn2b|Stat2|Sh3bp5|Cdon|Taf7|Gtpbp4|Kars|Ptpn11|Icam1|Rb1|Hcls1|Ptpn1|Prox1|Wnt1|Csf1|Ppp5c|Acvr1b|Ptk2b|Peli2|Pkn1|Myocd|Unc119|Il1b|Map2k1|Ripk2|Traf2|Map3k10|Tnfrsf14|Trib1|Sphk1|Aif1|Dmtn|Enpp1|Tnfsf15|Gpd1l|Adarb1|Il23a|Prex2|Dusp16|Hspa5|Fgfr3|Sema7a|Spred1|Map2k6|Rapgef3|Lrrc4|Bst1|Tnfrsf1a|Chp1|Mavs|Npm1|Arrb1|Fam212a|Prok2|Tnfaip3|C1q…
GO:0032549	ribonucleoside binding	molecular_function	1.2555e-09	1.0049e-07	364	7161	1720	20121	ENSRNOG00000009592,ENSRNOG00000023993,ENSRNOG00000010776,ENSRNOG00000008130,ENSRNOG00000011632,ENSRNOG00000010050,ENSRNOG00000016684,ENSRNOG00000002980,ENSRNOG00000014718,ENSRNOG00000000034,ENSRNOG00000015544,ENSRNOG00000013312,ENSRNOG00000000457,ENSRNOG00000024569,ENSRNOG00000014160,ENSRNOG00000007416,ENSRNOG00000020173,ENSRNOG00000018839,ENSRNOG00000054157,ENSRNOG00000029191,ENSRNOG00000021919,…	Cyb5r3|Kif1a|Atp13a1|Rergl|Cct5|Stard9|Wnk2|Tsr1|Acsl3|Nuak2|LOC100909441|Kcnt2|Tap1|Gimap9|Tcp1|Clp1|Tie1|Ntrk2|Nadk2|LOC685067|Rhoj|Eif4a1|Abca8|Abca9|Abca4|Phkg1|Acsl4|Igtp|Npm1|Nars|Sars|Rnd3|Hras|Tesk2|Gnai3|Mars|Cdk20|Nrbp2|Chd2|Cmpk1|Hk3|Irak2|Kcnj8|Arf4|Fgfr3|Btaf1|Rab32|Oasl|Ddx42|Gtf2f2|Abcg3l3|Ddx18|Ripk2|Mfhas1|LOC100910934|Rhot2|Gpn2|Trib1|Gbp5|Rab30|Rhoc|Kifc3|Acly|Slk|Dync2h1|Dhx15…
GO:0001882	nucleoside binding	molecular_function	1.3151e-09	1.0481e-07	365	7161	1726	20121	ENSRNOG00000007567,ENSRNOG00000025757,ENSRNOG00000023943,ENSRNOG00000002841,ENSRNOG00000014628,ENSRNOG00000008180,ENSRNOG00000023376,ENSRNOG00000018149,ENSRNOG00000022171,ENSRNOG00000011039,ENSRNOG00000059714,ENSRNOG00000006934,ENSRNOG00000052157,ENSRNOG00000003844,ENSRNOG00000032070,ENSRNOG00000022636,ENSRNOG00000011339,ENSRNOG00000010224,ENSRNOG00000014087,ENSRNOG00000012630,ENSRNOG00000016924,…	Rem1|Myh6|Gbp1|Cdc42bpa|Pomk|Lyn|Riok3|Smarca5|Dhx37|Gch1|LOC103692716|Acvr1b|Nav3|Dhx15|Dync2h1|Alpk1|Slk|Rab30|Kifc3|Rhoc|Acly|Gpn2|Trib1|Gbp5|Mfhas1|LOC100910934|Rhot2|Abcg3l3|Gtf2f2|Ddx18|Ripk2|Rab32|Ddx42|Oasl|Arf4|Kcnj8|Btaf1|Fgfr3|Irak2|Nrbp2|Cdk20|Chd2|Mars|Cmpk1|Hk3|Gnai3|Rnd3|Hras|Tesk2|Sars|Npm1|Igtp|Nars|Acsl4|Abca4|Phkg1|Abca9|LOC685067|Eif4a1|Abca8|Rhoj|Clp1|Tie1|Ntrk2|Nadk2|Gimap9|…
GO:0043167	ion binding	molecular_function	1.3477e-09	1.0693e-07	889	7161	4842	20121	ENSRNOG00000008170,ENSRNOG00000017787,ENSRNOG00000004678,ENSRNOG00000019522,ENSRNOG00000018992,ENSRNOG00000008300,ENSRNOG00000000513,ENSRNOG00000016356,ENSRNOG00000018107,ENSRNOG00000023079,ENSRNOG00000007370,ENSRNOG00000017392,ENSRNOG00000023303,ENSRNOG00000027360,ENSRNOG00000027724,ENSRNOG00000018877,ENSRNOG00000025892,ENSRNOG00000047894,ENSRNOG00000019834,ENSRNOG00000000246,ENSRNOG00000022485,…	Jph2|Ripk1|Itln1|Narfl|Dpysl3|Zbtb8a|Mapk14|Got1|Zfand5|Nras|Rnf144a|Fgf2|Dpep2|Srsf7|Plekhf1|Zfp689|Set|Liph|Hsp90ab1|Amz2|Chuk|Neil1|Nlrc5|Baz2b|Tiparp|Sp140|Nek6|Notch1|Ndnf|Atad1|Zfp467|Sod2|Sparcl1|Thbs1|Abca8a|Hk2|Ch25h|Mapk6|LOC100361457|Esrra|Trim28|Gnptab|Irgm|AABR07037356.1|Nob1|Efhd1|Foxp2|Dgkz|Cyp2d4|Zcchc5|Antxr1|Ehd4|Cct6a|Steap4|Acvr1|Hpdl|Slfn4|Gclc|Sirt5|Kif26a|Trim27|Zc2hc1c|Kat…
GO:0006796	phosphate-containing compound metabolic process	biological_process	1.4045e-09	1.1096e-07	559	7161	2903	20121	ENSRNOG00000004481,ENSRNOG00000009348,ENSRNOG00000061739,ENSRNOG00000018859,ENSRNOG00000007029,ENSRNOG00000027194,ENSRNOG00000014287,ENSRNOG00000017060,ENSRNOG00000021497,ENSRNOG00000006509,ENSRNOG00000005434,ENSRNOG00000025701,ENSRNOG00000005214,ENSRNOG00000054052,ENSRNOG00000004500,ENSRNOG00000003712,ENSRNOG00000016879,ENSRNOG00000022893,ENSRNOG00000004496,ENSRNOG00000017106,ENSRNOG00000012960,…	Adss|Nos3|Klrk1|Pik3ip1|Dnaja1|Sgsm2|Stk11|Ryr2|Akt3|Srgap3|Sptbn1|Nifk|Plek|Ppp4r4|Myc|Ppp4r3b|Ldlrad4|Rimbp2|Rock2|Csnk1a1|Uap1l1|Cdc14b|C1qtnf2|Ranbp3l|Cnn3|Map4k2|Sh2d3c|Stk39|Cox4i2|Timp2|Mphosph10|Cav3|Bmp4|Rgl1|Itpkb|Fer|Dnmbp|Sgms1|Ppm1l|Sphk1|Ephb4|Arhgef28|Prkaa2|Arhgef40|Lars|Ppp6c|Plpp1|Il1b|Plscr1|Map2k1|Spred1|Chp1|Tnfsf15|Prex2|Jak1|Tbc1d2|Fbxo7|Pde8a|Fzd2|Hunk|Ptpn2|Slc9a3r1|Xdh|A…
GO:0044085	cellular component biogenesis	biological_process	1.4549e-09	1.1445e-07	436	7161	2336	20121	ENSRNOG00000009761,ENSRNOG00000012664,ENSRNOG00000001256,ENSRNOG00000004359,ENSRNOG00000023541,ENSRNOG00000028713,ENSRNOG00000012495,ENSRNOG00000010994,ENSRNOG00000002705,ENSRNOG00000001216,ENSRNOG00000018453,ENSRNOG00000049497,ENSRNOG00000011857,ENSRNOG00000018804,ENSRNOG00000005012,ENSRNOG00000046028,ENSRNOG00000015491,ENSRNOG00000032436,ENSRNOG00000012692,ENSRNOG00000003599,ENSRNOG00000007584,…	Tmod1|Polr1e|Atxn2|Wars|Ahctf1|Acvrl1|Podxl|Has1|Vps4b|Trpm2|Nop2|Eif6|Mtpn|Fam65b|Utp14a|Haus6|Rcl1|Tmod3|Riok2|Utp3|Ehd4|Dach1|Pdxp|Phldb2|Tns1|Antxr1|Trim27|Pln|Kat6a|Gas6|Tek|Nap1l1|Wdr43|Gnl3|Glul|Smad3|Bcl10|Trpv4|Jun|H3f3b|Pa2g4|Ssh1|Itga2|Hipk1|Twf2|Arpc5|Rpl3l|P2rx4|Notch1|Scara5|Cxcl13|Diexf|Ctnnbip1|Kank1|Vamp3|Pkp4|Sod2|Trim28|Pacsin2|Patl1|Csnk1d|Noc2l|Imp4|Ipo4|Inpp5j|Wdr12|Imp3|Sda…
GO:0032550	purine ribonucleoside binding	molecular_function	1.4638e-09	1.1466e-07	363	7161	1717	20121	ENSRNOG00000009430,ENSRNOG00000043099,ENSRNOG00000020169,ENSRNOG00000017209,ENSRNOG00000012956,ENSRNOG00000001592,ENSRNOG00000060047,ENSRNOG00000036880,ENSRNOG00000013741,ENSRNOG00000018404,ENSRNOG00000014044,ENSRNOG00000019433,ENSRNOG00000021438,ENSRNOG00000013945,ENSRNOG00000002529,ENSRNOG00000017673,ENSRNOG00000042353,ENSRNOG00000019082,ENSRNOG00000011933,ENSRNOG00000015991,ENSRNOG00000020848,…	Gnl2|Ddx21|Gimap8|Tubb3|Tgm2|Cct8|LOC108348083|Arl5c|Ube2d3|Aars|Pank4|Rab3a|Tuba1c|Itpkc|Rap2c|Brsk1|Mlkl|Sbk1|Csnk2a2|Npr2|Coq8b|Aatk|Runx1|Camkk2|Nme7|Ran|Tars|Zfr2|Nod2|Hltf|Abcd1|Rraga|Fign|Cdkl2|Yars|Atl2|NEWGENE_619861|Acss1|Cars|Arl5b|Ehd3|Rap1a|Cdk9|Rab8b|Srpk2|RGD1309362|Gars|Pfkfb2|Tbk1|Myo10|Mcm3|Pfkp|Gbp2|Tor3a|Atp7b|Clcn3|Ctps1|Abca1|Riok1|Map4k4|Mat2a|Naip6|Katna1|Ak2|Abcc9|Actb|Dd…
GO:0005102	receptor binding	molecular_function	1.5221e-09	1.1871e-07	268	7161	1378	20121	ENSRNOG00000021851,ENSRNOG00000008116,ENSRNOG00000002919,ENSRNOG00000019465,ENSRNOG00000054172,ENSRNOG00000019418,ENSRNOG00000026310,ENSRNOG00000030404,ENSRNOG00000010898,ENSRNOG00000003357,ENSRNOG00000050206,ENSRNOG00000008981,ENSRNOG00000057347,ENSRNOG00000004473,ENSRNOG00000004647,ENSRNOG00000008822,ENSRNOG00000000913,ENSRNOG00000051120,ENSRNOG00000003587,ENSRNOG00000022419,ENSRNOG00000018839,…	Ccl1|Plpp3|Gfap|Gnai3|Ctnnb1|Lrrc4b|March1|Arrb1|Prok2|Col3a1|Shank2|Pdcd6ip|Cebpb|Ppargc1a|Il10|Fkbp1a|Gusb|Il17d|Vegfd|Dok7|Ntrk2|Tgfb3|Lamb2|Med1|Dok1|Tap1|Sh2b2|Zfp259|Pgf|Il18|Lama2|Tob2|Ccl7|Fgf23|Rack1|Palm|Ccl2|Cxcl9|LOC103694380|Hilpda|Arid5a|Lyn|Angptl1|Cxcl12|Nts|Vgf|LOC103692716|Csf1|Kl|Rxra|Taf7|Ptpn1|Ptpn11|Cx3cl1|Rer1|Socs2|Cxcl3|Slc9a3r2|Dmtn|Il1r1|RT1-S3|Reep1|Chn1|Ehhadh|Ripk2|T…
GO:0050920	regulation of chemotaxis	biological_process	1.5955e-09	1.2391e-07	53	7161	159	20121	ENSRNOG00000027839,ENSRNOG00000018003,ENSRNOG00000018659,ENSRNOG00000009149,ENSRNOG00000032737,ENSRNOG00000016452,ENSRNOG00000045829,ENSRNOG00000019322,ENSRNOG00000028043,ENSRNOG00000024899,ENSRNOG00000001300,ENSRNOG00000015668,ENSRNOG00000019456,ENSRNOG00000022256,ENSRNOG00000037814,ENSRNOG00000007324,ENSRNOG00000017453,ENSRNOG00000007350,ENSRNOG00000002829,ENSRNOG00000037909,ENSRNOG00000022242,…	Ptk2b|F2rl1|Csf1|Jam3|F7|Creb3|Thbs1|Notch1|Cxcl3|Cxcl13|P2rx4|Ccl19|Kars|Cxcl10|Cxcl17|Plxna2|Ptpn2|Rac2|Ppbp|Ppm1f|Cxcl9|Nbl1|Ccl1|Tnfsf18|Fam65b|Cxcl12|Lyn|Pgf|Adgra2|Bst1|Gas6|Fgf16|Slamf1|Fgf10|Ccl2|Edn1|Il23a|Adam17|Mapk14|Ccl7|Serpine1|Itga2|Fgf1|Klrk1|Aif1|Hspb1|Ccl4|Vegfd|Trpv4|Ccr7|Usp14|Smad3|Cxcl2|
GO:0032555	purine ribonucleotide binding	molecular_function	1.7675e-09	1.3669e-07	367	7161	1741	20121	ENSRNOG00000001963,ENSRNOG00000007029,ENSRNOG00000052499,ENSRNOG00000039241,ENSRNOG00000004481,ENSRNOG00000006435,ENSRNOG00000028624,ENSRNOG00000006000,ENSRNOG00000018345,ENSRNOG00000021497,ENSRNOG00000000583,ENSRNOG00000021128,ENSRNOG00000003206,ENSRNOG00000018944,ENSRNOG00000014287,ENSRNOG00000002807,ENSRNOG00000017373,ENSRNOG00000011901,ENSRNOG00000002312,ENSRNOG00000039848,ENSRNOG00000020465,…	Mx2|Dnaja1|Rab27a|Ythdc2|Adss|Tor1b|Kif26b|Cdk12|Abce1|Akt3|Cdk19|Kcnj11|Actr3|Pank1|Stk11|Sept9|Rhobtb2|Rrad|Atp10d|Ak6|Ripk3|Oas3|Myo1c|Cct7|Rac2|Csnk1a1|Pcca|Ascc3|Rock2|LOC100910979|Myo1g|Fgr|Stk38l|Map4k2|Zranb3|Rerg|Fer|Itpkb|Cct3|Jak2|Stk39|Myo6|Srl|Eif2ak2|Rragd|Ddx31|Eef1a2|Ddx49|Lars|Gart|Prkaa2|Ifih1|Ephb4|Sphk1|Tut1|Map2k1|Chd7|Thg1l|Hspa4|Map3k10|Actc1|Rnd1|Hspa5|Tubb4b|Map2k6|Cct2|I…
GO:0001883	purine nucleoside binding	molecular_function	1.8029e-09	1.3884e-07	363	7161	1720	20121	ENSRNOG00000018009,ENSRNOG00000010601,ENSRNOG00000007744,ENSRNOG00000032463,ENSRNOG00000022586,ENSRNOG00000004162,ENSRNOG00000010161,ENSRNOG00000005528,ENSRNOG00000017163,ENSRNOG00000012543,ENSRNOG00000038960,ENSRNOG00000011052,ENSRNOG00000002506,ENSRNOG00000019023,ENSRNOG00000020416,ENSRNOG00000000082,ENSRNOG00000014124,ENSRNOG00000056524,ENSRNOG00000007051,ENSRNOG00000004679,ENSRNOG00000020651,…	Rab8b|Srpk2|Ehd3|Rap1a|Cdk9|Pfkfb2|Myo10|Tbk1|Pfkp|Mcm3|RGD1309362|Gars|Cdkl2|Tars|Zfr2|Hltf|Nod2|Abcd1|Rraga|Fign|Cars|Arl5b|Yars|Atl2|NEWGENE_619861|Acss1|Brsk1|Tuba1c|Itpkc|Rap2c|Runx1|Camkk2|Nme7|Ran|Mlkl|Sbk1|Npr2|Csnk2a2|Coq8b|Aatk|Gimap8|Tubb3|Cct8|Tgm2|Gnl2|Ddx21|Pank4|Rab3a|LOC108348083|Aars|Arl5c|Ube2d3|Abl2|Psmc3|Dhx57|Atm|Ddx39b|Chd1|Abcd3|Map3k12|Dhx33|LOC100910979|Rab20|Mdn1|Ube2h|L…
GO:0060537	muscle tissue development	biological_process	1.8454e-09	1.4112e-07	112	7161	424	20121	ENSRNOG00000006420,ENSRNOG00000054172,ENSRNOG00000016122,ENSRNOG00000010068,ENSRNOG00000019638,ENSRNOG00000054508,ENSRNOG00000008519,ENSRNOG00000000841,ENSRNOG00000020514,ENSRNOG00000008237,ENSRNOG00000022099,ENSRNOG00000023208,ENSRNOG00000009066,ENSRNOG00000057556,ENSRNOG00000005264,ENSRNOG00000005798,ENSRNOG00000046547,ENSRNOG00000003357,ENSRNOG00000043077,ENSRNOG00000009694,ENSRNOG00000004109,…	Rbm38|Ctnnb1|Hmgcr|Plpp7|Lmna|Foxp2|RGD1309079|Ddx39b|Sox6|Unc13b|Trim72|RGD1309821|Thra|Pdzrn3|Sav1|Cav3|Rbm24|Col3a1|Zfpm1|Bmp4|Zfpm2|Aldh1a2|Gata4|Fkbp1a|RGD1311744|Prickle1|Sema3c|Csrp3|Notch1|Ppargc1a|Cxcl10|Mef2a|Rest|Ntrk2|Heyl|Prkaa1|Cby1|Arid1a|Rarb|Myom1|Tiparp|Med1|Tanc1|Lamb2|Itgb1|Meox2|Heg1|Ryr2|Il18|Hamp|Zfand5|Flcn|Fgf2|Tbx5|Eln|Jph2|Srf|Nexn|Capn2|Smad1|Actn2|Mapk14|Gpcpd1|Gpc1|M…
GO:0071621	granulocyte chemotaxis	biological_process	1.8478e-09	1.4112e-07	34	7161	85	20121	ENSRNOG00000059073,ENSRNOG00000024159,ENSRNOG00000003064,ENSRNOG00000000239,ENSRNOG00000005905,ENSRNOG00000003254,ENSRNOG00000000513,ENSRNOG00000026702,ENSRNOG00000014361,ENSRNOG00000022859,ENSRNOG00000007159,ENSRNOG00000017469,ENSRNOG00000011153,ENSRNOG00000002792,ENSRNOG00000004649,ENSRNOG00000001195,ENSRNOG00000010665,ENSRNOG00000050430,ENSRNOG00000009149,ENSRNOG00000018659,ENSRNOG00000019456,…	Slamf1|Fcer1g|Bst1|Ccl7|Pde4b|Il23a|Mapk14|Jaml|Edn1|Trem1|Ccl2|Anxa1|Il17ra|Cxcl2|Il1b|Trpv4|Ccr7|Vav1|Jam3|Csf1|Kars|Ccl19|Cx3cl1|Csf3r|Ccl22|Ccl9|Cxcl3|Tnfsf18|Fam65b|Ccl1|Ppbp|Cxcl17|Rac2|S100a9|
GO:0035639	purine ribonucleoside triphosphate binding	molecular_function	1.8572e-09	1.4125e-07	361	7161	1709	20121	ENSRNOG00000017997,ENSRNOG00000004359,ENSRNOG00000026653,ENSRNOG00000011951,ENSRNOG00000012502,ENSRNOG00000002705,ENSRNOG00000008012,ENSRNOG00000018911,ENSRNOG00000028713,ENSRNOG00000004148,ENSRNOG00000005530,ENSRNOG00000018371,ENSRNOG00000012692,ENSRNOG00000000455,ENSRNOG00000004226,ENSRNOG00000033026,ENSRNOG00000012060,ENSRNOG00000038955,ENSRNOG00000031700,ENSRNOG00000007584,ENSRNOG00000000923,…	Nek4|Wars|Hcar2|Plk2|Stk17b|Vps4b|Abcb1a|Pfkfb3|Acvrl1|Cdk17|Rps6kl1|Tubb6|Riok2|Tap2|Irak3|Dclk3|Gucy1b3|MGC105567|Map3k5|Ehd4|Cct6a|Cct4|Acvr1|Tek|Gclc|Slfn4|Kif26a|Hspa13|Thrap3|Top1|Trpv4|Stk10|Rab4b|Hars|Trib3|Rab7b|Pim1|Gbp4|Glul|Gnl3|Twf2|Hipk1|Ddx10|RGD1305184|Ddx60|Rad54l2|Nek6|Rtcb|Eprs|P2rx4|Sept8|Atad1|Vars|Abca8a|Trim23|Fpgs|Hk2|Mapk6|LOC100361457|Csnk1d|Stk3|Myh7b|Irgm|AABR07037356.…
GO:0034470	ncRNA processing	biological_process	1.8907e-09	1.432e-07	82	7161	321	20121	ENSRNOG00000043099,ENSRNOG00000012927,ENSRNOG00000016269,ENSRNOG00000018404,ENSRNOG00000049121,ENSRNOG00000010409,ENSRNOG00000011025,ENSRNOG00000003576,ENSRNOG00000020047,ENSRNOG00000005539,ENSRNOG00000007128,ENSRNOG00000004035,ENSRNOG00000026316,ENSRNOG00000033700,ENSRNOG00000011175,ENSRNOG00000017254,ENSRNOG00000004904,ENSRNOG00000002556,ENSRNOG00000019229,ENSRNOG00000039567,ENSRNOG00000047594,…	Ddx21|Rrp9|Rpl7l1|Aars|Bysl|Nol6|Trmt10a|Ints2|Tut1|Thg1l|Nop56|Krr1|Wdr43|Wbscr22|Hnrnpa2b1|Nsun2|Pa2g4|Tsr2|Fbl|Trmt10c|Heatr1|Ftsj3|Pwp2|Wdr75|Rrp1|Utp20|Pus1|Rrp15|Adar|Noc4l|RGD1304810|Riok3|Nop2|Eif6|Bop1|Riok2|Utp3|Trmt112|Rcl1|Utp14a|Mphosph6|Nol9|Tsr1|Riok1|Ddx52|Alkbh1|Pes1|Rpf2|Shq1|Rrp7a|Utp4|Dis3|Clp1|Pus3|Qtrt2|Elac2|Wdr3|Utp15|Mdn1|Rtcb|Pdcd11|Prkra|Tbl3|Npm3|Nop58|Utp6|Mak16|Rpp25…
GO:0051247	positive regulation of protein metabolic process	biological_process	1.9708e-09	1.4865e-07	229	7161	1030	20121	ENSRNOG00000008525,ENSRNOG00000010298,ENSRNOG00000017787,ENSRNOG00000004678,ENSRNOG00000012278,ENSRNOG00000018488,ENSRNOG00000012081,ENSRNOG00000014013,ENSRNOG00000031656,ENSRNOG00000005615,ENSRNOG00000003302,ENSRNOG00000001829,ENSRNOG00000007370,ENSRNOG00000017392,ENSRNOG00000014297,ENSRNOG00000060750,ENSRNOG00000020793,ENSRNOG00000019834,ENSRNOG00000010665,ENSRNOG00000002292,ENSRNOG00000013963,…	Csf3|Xbp1|Ripk1|Itln1|Fgf10|Cd40|Txn1|Map4k4|Ccnh|Gadd45a|Flcn|Ube2v2|Rnf144a|Fgf2|Sdc4|Rnf111|Ruvbl2|Hsp90ab1|Ccr7|Hnrnpd|Il6st|Ep300|Tiparp|Bak1|Fgf1|Tlr7|Prkaa1|Agap2|Plk3|Pdgfa|Dab2ip|Fbxw11|Pdgfc|Arrdc4|Bcl3|Prickle1|Gpld1|Nek6|Slc27a1|Thbs1|Cacul1|Ptgs2|Csnk1d|Phf1|Psmc3|Fbxw7|Atm|Tiam1|Picalm|Map3k12|Tnfsf18|Arrdc3|Adra2b|Ddx39b|Plaur|Cebpg|Mob2|Axin2|Cnot9|Cd44|Ehd4|Rmnd1|Adam17|Dlg1|Acvr…
GO:0032553	ribonucleotide binding	molecular_function	2.4015e-09	1.804e-07	369	7161	1756	20121	ENSRNOG00000009912,ENSRNOG00000059140,ENSRNOG00000001828,ENSRNOG00000021061,ENSRNOG00000003979,ENSRNOG00000027592,ENSRNOG00000048302,ENSRNOG00000037604,ENSRNOG00000004496,ENSRNOG00000007350,ENSRNOG00000017106,ENSRNOG00000057042,ENSRNOG00000007331,ENSRNOG00000013040,ENSRNOG00000022368,ENSRNOG00000012477,ENSRNOG00000005269,ENSRNOG00000048315,ENSRNOG00000059968,ENSRNOG00000024808,ENSRNOG00000011852,…	Fgr|Myo1g|Stk38l|Map4k2|Zranb3|Rerg|LOC100910979|Ascc3|Rock2|Rac2|Csnk1a1|Pcca|Rragd|Ddx31|Ddx49|Eef1a2|Srl|Eif2ak2|Jak2|Stk39|Myo6|Fer|Itpkb|Cct3|Stk11|Pank1|Akt3|Cdk19|Kcnj11|Actr3|Ythdc2|Adss|Nos3|Tor1b|Kif26b|Cdk12|Abce1|Mx2|Dnaja1|Rab27a|Ripk3|Oas3|Myo1c|Cct7|Atp10d|Ak6|Rhobtb2|Rrad|Sept9|Dmpk|Helq|Mx1|Smarca2|Psmc4|Hunk|Tp53|Alpk3|Gbp3|Asns|Kars|Sgk1|Gtpbp4|Dstyk|Tdrd12|Tk2|Ciita|Ube2l6|Itm…
GO:0019900	kinase binding	molecular_function	2.4706e-09	1.8483e-07	137	7161	534	20121	ENSRNOG00000030790,ENSRNOG00000000579,ENSRNOG00000028713,ENSRNOG00000008145,ENSRNOG00000036688,ENSRNOG00000004359,ENSRNOG00000027282,ENSRNOG00000014124,ENSRNOG00000054524,ENSRNOG00000019253,ENSRNOG00000004162,ENSRNOG00000013231,ENSRNOG00000022586,ENSRNOG00000011946,ENSRNOG00000009625,ENSRNOG00000002607,ENSRNOG00000020938,ENSRNOG00000014689,ENSRNOG00000020862,ENSRNOG00000019975,ENSRNOG00000021182,…	Ctnnd1|Marcks|Acvrl1|Traf3|Arhgdia|Wars|Cep68|Nod2|Tnip3|Bcar1|Pfkfb2|Ptafr|Cdk9|Ptn|Dpysl2|Sox9|Ppp1r15a|Zbtb4|Ptpn23|Cdc5l|Sv2a|Map3k5|Mvp|Dlg1|Mlkl|Twf2|Atf4|Hspb1|Bcl10|Trpv4|Stat3|Smad3|LOC100909712|Tab1|Brsk1|Tnip2|Trib3|Mical1|Srsf2|Usp37|Cacul1|Nek6|Dab2ip|Cnot9|Tiam1|Map3k12|Fgfr1op|Mapk6|Hif1a|Ppp1r12b|Gadd45a|Actb|Rnf138|Mapk14|Dnm1|Tom1l2|Smad1|Agap2|Tex14|Prkaa1|Myom1|Ep300|Slc2a1|Hs…
GO:0061061	muscle structure development	biological_process	2.5292e-09	1.8785e-07	131	7161	526	20121	ENSRNOG00000054508,ENSRNOG00000000841,ENSRNOG00000020514,ENSRNOG00000006420,ENSRNOG00000019638,ENSRNOG00000011593,ENSRNOG00000008237,ENSRNOG00000002389,ENSRNOG00000023208,ENSRNOG00000057556,ENSRNOG00000002074,ENSRNOG00000006146,ENSRNOG00000003635,ENSRNOG00000022772,ENSRNOG00000002343,ENSRNOG00000019322,ENSRNOG00000057701,ENSRNOG00000000190,ENSRNOG00000015318,ENSRNOG00000012799,ENSRNOG00000022485,…	Foxp2|Ddx39b|Sox6|Rbm38|Lmna|Hey1|Unc13b|Morf4l2|RGD1309821|Pdzrn3|Rest|Trim54|Disp1|Prickle1|Uchl1|Notch1|Myom1|Ep300|Heyl|Prkaa1|Chuk|Cby1|Arid1a|Tanc1|Meox2|Itgb1|Heg1|Hamp|Fgf2|Mapk14|Gpcpd1|Tcf15|Eln|Jph2|Nexn|Capn2|Fgf10|Sirt2|Ccm2l|Fam65b|Gpc1|Tmod3|Atf3|Sox9|Cdk9|Kdm6b|Eif5a|Mtpn|Tnc|Egr1|Igf1|Il6|Tmod1|Ccl9|Plagl1|Zfp36l1|Il4r|Pim1|Smad3|Lif|Rcan1|Fhl2|Ppp3ca|Usp2|Acvr1|Etv5|Map3k5|Edn1|…
GO:0019538	protein metabolic process	biological_process	2.5314e-09	1.8785e-07	821	7161	4916	20121	ENSRNOG00000009419,ENSRNOG00000012354,ENSRNOG00000032737,ENSRNOG00000002389,ENSRNOG00000021644,ENSRNOG00000057556,ENSRNOG00000000867,ENSRNOG00000007981,ENSRNOG00000000307,ENSRNOG00000002393,ENSRNOG00000017404,ENSRNOG00000014641,ENSRNOG00000003827,ENSRNOG00000021463,ENSRNOG00000004395,ENSRNOG00000017702,ENSRNOG00000043416,ENSRNOG00000050646,ENSRNOG00000016913,ENSRNOG00000010027,ENSRNOG00000029658,…	Ptprg|Trim23|F7|Morf4l2|Slc15a3|Pdzrn3|Vars|Klhl23|Mical1|Eprs|Pcmtd2|Rpl3l|Wipi1|Ppara|Fbxw11|Gpld1|Bcl3|Fem1a|Stk36|Atr|Rnf213|Adora2a|Cd44|Egflam|B2m|Hif1a|Stk3|Noc2l|Csnk1d|Fgl2|Mmp15|Fbxw7|Isg15|Asb2|Adamtsl3|Hipk4|Gadd45a|Wac|Serpinb1a|Xbp1|Parp3|March2|Txn1|Etf1|Il6st|Spry1|Ddx3x|Fgf1|Psmd3|Zc3h12a|Hgs|Map3k8|Pmm1|Adamts17|Nup62|LOC679539|Acvrl1|Traf3|Egr1|Prmt6|Ppp1r15b|Vps4b|Tll1|Plk2|St…
GO:0009617	response to bacterium	biological_process	2.7736e-09	2.0499e-07	120	7161	575	20121	ENSRNOG00000010665,ENSRNOG00000000583,ENSRNOG00000012840,ENSRNOG00000017869,ENSRNOG00000007690,ENSRNOG00000009131,ENSRNOG00000014333,ENSRNOG00000001414,ENSRNOG00000022485,ENSRNOG00000029191,ENSRNOG00000061739,ENSRNOG00000009348,ENSRNOG00000018488,ENSRNOG00000007159,ENSRNOG00000031743,ENSRNOG00000012278,ENSRNOG00000022859,ENSRNOG00000008525,ENSRNOG00000005905,ENSRNOG00000008151,ENSRNOG00000007728,…	Ccr7|Cdk19|Sparc|Irf8|Cmpk2|Zc3h12a|Vcam1|Serpine1|Chuk|LOC685067|Klrk1|Nos3|Cd40|Ccl2|Gbp2|Fgf10|Trem1|Csf3|Pde4b|Plscr4|Gsdmd|Mapk14|Fmo1|Sbno2|Hamp|Il18|Abca1|Stab1|Fcgr2b|Acod1|Isg15|Tnfaip3|Unc13b|Anxa3|Peli1|Cd14|Fgr|Cxcl16|Ppbp|B2m|Nfkb1|Ptges|LOC100910270|Nfkb2|Bcl3|Notch1|Il18bp|Cxcl13|Dab2ip|Cebpb|Cxcl10|Ppargc1a|Il10|Bcl2l1|Tnip1|Sgms1|Ptger2|Ptgs2|Fer|Sod2|Gng12|Myd88|Plscr1|Il1b|Bcl1…
GO:0017076	purine nucleotide binding	molecular_function	2.9694e-09	2.1858e-07	367	7161	1749	20121	ENSRNOG00000031700,ENSRNOG00000038955,ENSRNOG00000009642,ENSRNOG00000005033,ENSRNOG00000007584,ENSRNOG00000000923,ENSRNOG00000013661,ENSRNOG00000008587,ENSRNOG00000057092,ENSRNOG00000006302,ENSRNOG00000060979,ENSRNOG00000009977,ENSRNOG00000047611,ENSRNOG00000001195,ENSRNOG00000028461,ENSRNOG00000049560,ENSRNOG00000001500,ENSRNOG00000028105,ENSRNOG00000007319,ENSRNOG00000004217,ENSRNOG00000039754,…	Map3k5|MGC105567|Cct4|Acvr1|Ehd4|Cct6a|Kif26a|Tek|Slfn4|Gclc|Hspa13|Thrap3|Top1|Trpv4|Gnl3|Glul|Rab4b|Hars|Trib3|Stk10|Rab7b|Pim1|Gbp4|RGD1305184|Twf2|Hipk1|Ddx10|Rad54l2|Ddx60|Wars|Hcar2|Nek4|Plk2|Stk17b|Abcb1a|Sult1a1|Vps4b|Acvrl1|Pfkfb3|Rps6kl1|Cdk17|Tubb6|Riok2|Irak3|Tap2|Dclk3|Gucy1b3|Ripk1|Mapk14|Dnm1|Carns1|Ifi47|Hipk4|Nras|Set|Hsp90ab1|Atp7a|Map3k8|Nmnat1|Ddx3x|Chuk|Gna13|Nlrc5|Nek6|P2rx4…
GO:0060548	negative regulation of cell death	biological_process	3.0783e-09	2.2569e-07	163	7161	706	20121	ENSRNOG00000005195,ENSRNOG00000013589,ENSRNOG00000020744,ENSRNOG00000054963,ENSRNOG00000016021,ENSRNOG00000019005,ENSRNOG00000012645,ENSRNOG00000030888,ENSRNOG00000028017,ENSRNOG00000004637,ENSRNOG00000021298,ENSRNOG00000007546,ENSRNOG00000038881,ENSRNOG00000020679,ENSRNOG00000016907,ENSRNOG00000027839,ENSRNOG00000003951,ENSRNOG00000061818,ENSRNOG00000015124,ENSRNOG00000003669,ENSRNOG00000016234,…	Cst3|Cxcl12|Adar|Rhbdd1|Lims2|Pde8a|Mecom|Rela|Tmem109|Fbxo7|Dstyk|Asns|Hcls1|Icam1|Ppp5c|Ptk2b|Psmc1|Wnt1|Gpam|Myocd|Ciapin1|Tax1bp1|Traf2|Ifit3|Prkaa2|Mef2c|Sphk1|Aif1|Nrbp2|Sycp2|Cflar|Irak2|Btg2|Hspa5|Ankle2|Actc1|Ier3|Fcer1g|Npm1|Tnfaip3|Prok2|Gli2|Hsh2d|Hras|Birc2|Wnt11|Ctnnb1|Hmgcr|Srsf6|LOC100910270|Eif2ak2|Mt1|Cebpb|Ppargc1a|Il10|Psen1|Itpkb|Bmp4|Jak2|Zfpm2|Myd88|Tmbim6|Med1|Serpine1|Spr…
GO:0006793	phosphorus metabolic process	biological_process	3.2412e-09	2.3669e-07	564	7161	2949	20121	ENSRNOG00000023348,ENSRNOG00000005391,ENSRNOG00000011157,ENSRNOG00000008930,ENSRNOG00000004742,ENSRNOG00000005209,ENSRNOG00000010176,ENSRNOG00000004649,ENSRNOG00000008048,ENSRNOG00000009980,ENSRNOG00000015145,ENSRNOG00000018304,ENSRNOG00000052354,ENSRNOG00000007706,ENSRNOG00000016544,ENSRNOG00000045952,ENSRNOG00000010626,ENSRNOG00000012853,ENSRNOG00000021298,ENSRNOG00000052391,ENSRNOG00000022576,…	Tbc1d2|Prex2|Jak1|Tnfsf15|Chp1|Spred1|Map2k1|Il1b|Plscr1|Plpp1|Ppp6c|Lars|Arhgef40|Prkaa2|Arhgef28|Ephb4|Sphk1|Tk2|Dstyk|Sh3bp5|Nudt12|Prox1|Ptpn14|Gtpbp4|Kars|Sgk1|Ppp5c|Wnt1|Unc119|Vac14|Pkn1|Aldh5a1|Xdh|Slc9a3r1|Ptpn2|Fzd2|Hunk|Pde8a|Fbxo7|Rimbp2|Ldlrad4|Myc|Ppp4r3b|Ppp4r4|Plek|Nifk|Sptbn1|Akt3|Srgap3|Ryr2|Stk11|Sgsm2|Dnaja1|Pik3ip1|Nos3|Adss|Klrk1|Ppm1l|Sgms1|Dnmbp|Fer|Itpkb|Rgl1|Bmp4|Cav3|Ti…
GO:0003676	nucleic acid binding	molecular_function	3.832e-09	2.7872e-07	627	7161	3800	20121	ENSRNOG00000025587,ENSRNOG00000004904,ENSRNOG00000006532,ENSRNOG00000004766,ENSRNOG00000012500,ENSRNOG00000009296,ENSRNOG00000011007,ENSRNOG00000026316,ENSRNOG00000008620,ENSRNOG00000021183,ENSRNOG00000047611,ENSRNOG00000026293,ENSRNOG00000019742,ENSRNOG00000001979,ENSRNOG00000001501,ENSRNOG00000014689,ENSRNOG00000008639,ENSRNOG00000015969,ENSRNOG00000009977,ENSRNOG00000050240,ENSRNOG00000014460,…	Plagl1|Pa2g4|H3f3b|Glis2|Ddx10|Snapc1|Ube2o|Wdr43|Smad3|LOC102552640|Top1|Jun|Stat3|Rcan1|Snrpa|Zbtb4|Pabpc1|Rpf1|Thrap3|LOC100909856|Hivep1|Camta1|Cct4|Mgmt|Cebpd|Tns1|LOC500956|Hivep2|Isg20|Mxd1|Utp3|Dzip1l|Mzf1|Mtpn|Mrpl58|Egr1|Polr1e|LOC102547059|Atxn2|Setbp1|Esrrb|Aen|Zfp483|Zc3h12a|Heyl|Fndc3a|Ddx3x|Nr2c1|Rcor2|Adamts17|Cmtr1|Rbm27|Rbpj|Prpf31|Akna|G3bp1|Gadd45a|Zfp871|Fosl1|Xbp1|Dnm1|Etf1|…
GO:0031329	regulation of cellular catabolic process	biological_process	3.8963e-09	2.8227e-07	200	7161	870	20121	ENSRNOG00000006079,ENSRNOG00000016653,ENSRNOG00000006302,ENSRNOG00000027024,ENSRNOG00000008639,ENSRNOG00000000413,ENSRNOG00000019433,ENSRNOG00000031789,ENSRNOG00000011501,ENSRNOG00000021660,ENSRNOG00000028426,ENSRNOG00000005034,ENSRNOG00000026186,ENSRNOG00000058646,ENSRNOG00000002345,ENSRNOG00000026293,ENSRNOG00000057832,ENSRNOG00000019742,ENSRNOG00000038916,ENSRNOG00000027257,ENSRNOG00000022771,…	Psd4|Ngef|Gclc|Rgs16|Pabpc1|Pln|Rab3a|Rangap1|Atp1b3|Nprl2|Mcf2l|Arhgef25|Syde2|Zfp36l1|Rasgef1b|Jun|Rnf125|Stat3|Dram1|Gmip|Arhgap23|Arhgap8|Trib3|Als2cl|Igf1|Pfkfb3|Arhgdia|Rabgef1|Ccl9|Rraga|Zfp36|Plk2|Ccl19|Ajuba|Ralgds|Rapgef4|Fnip1|Cyth1|Tbk1|Sirt2|Snx18|Sh3bp4|Psme2|Rap1a|Sema4d|Eif6|Flcn|Rnf144a|Ube2v2|Wac|Arhgef6|Plekhf1|Pgam5|Fgf10|Cd40|Xbp1|Kdm4a|Agap2|Plk3|Psmf1|Zc3h12a|Rad23b|Prkaa1|…
GO:2000026	regulation of multicellular organismal development	biological_process	4.3457e-09	3.1359e-07	314	7161	1528	20121	ENSRNOG00000000695,ENSRNOG00000048915,ENSRNOG00000058646,ENSRNOG00000039754,ENSRNOG00000054420,ENSRNOG00000000529,ENSRNOG00000023257,ENSRNOG00000013794,ENSRNOG00000008620,ENSRNOG00000026293,ENSRNOG00000001195,ENSRNOG00000019742,ENSRNOG00000018233,ENSRNOG00000007937,ENSRNOG00000050697,ENSRNOG00000008587,ENSRNOG00000004276,ENSRNOG00000009882,ENSRNOG00000009982,ENSRNOG00000005033,ENSRNOG00000004284,…	Ssh1|Twf2|Zfp36l1|Rab7b|Vdr|Pim1|Adamts9|Rbp1|Smad3|Jun|Trpv4|Stat3|Gas6|Krit1|Ctsz|Tek|Itga3|Ppp3ca|Pnp|Acvr1|Btg1|Synj2bp|Phldb2|Map3k5|Golga4|Fam65b|Gdpd5|Camp|Irak3|Gpc1|Tmem178a|Caprin1|Eif6|Numb|Acvrl1|Ppargc1b|Plk2|Wars|Ccl9|Spry1|Il6st|Fgf1|Heyl|Zc3h12a|Slitrk6|Skil|Meox2|Rbpj|Nfam1|Omd|Isg15|Fgf2|Smad1|Csf3|Dpysl3|Mapk14|Xbp1|Jph2|Afdn|Ripk1|Cd40|Foxp2|Inpp5j|B2m|Axin2|Cd44|Rap1gap2|Stk3…
GO:0031324	negative regulation of cellular metabolic process	biological_process	4.956e-09	3.5623e-07	327	7161	1652	20121	ENSRNOG00000004647,ENSRNOG00000004473,ENSRNOG00000057347,ENSRNOG00000058805,ENSRNOG00000008822,ENSRNOG00000005715,ENSRNOG00000047860,ENSRNOG00000037765,ENSRNOG00000019418,ENSRNOG00000020255,ENSRNOG00000011216,ENSRNOG00000019363,ENSRNOG00000049517,ENSRNOG00000004616,ENSRNOG00000030404,ENSRNOG00000053234,ENSRNOG00000008116,ENSRNOG00000006380,ENSRNOG00000054172,ENSRNOG00000016122,ENSRNOG00000023258,…	Il10|Ppargc1a|Cebpb|Aida|Fkbp1a|Lgr4|Plin5|Lims1|Lrrc4b|Sars|Tbl1xr1|Fam212a|Tnfaip3|Npm1|Arrb1|Cnot3|Plpp3|Srsf6|Ctnnb1|Hmgcr|Nfkb1|Ptpn6|Rack1|Palm|Cipc|Spi1|Runx1t1|Peg3|Tet1|Tgfb3|Shq1|Aebp1|Med1|Pbxip1|Snta1|Spry2|Dusp2|Hcls1|Ptpn1|Taf7|Eif2s1|Timp4|Tnrc6c|Hr|Rxra|Lyn|Ceacam1|Xrn1|Adar|Msl3l2|Cst3|Tnrc6b|Cdkn2b|Mecom|Rnps1|Arid5a|Ncl|Zfp281|Gpd1l|Nrbp2|Lrrc4|Rfx5|Relb|Mta2|Dmtn|Mybbp1a|Mef2c…
GO:0071214	cellular response to abiotic stimulus	biological_process	4.9945e-09	3.576e-07	73	7161	245	20121	ENSRNOG00000000513,ENSRNOG00000018488,ENSRNOG00000018903,ENSRNOG00000009760,ENSRNOG00000004500,ENSRNOG00000034254,ENSRNOG00000005615,ENSRNOG00000021029,ENSRNOG00000007529,ENSRNOG00000015121,ENSRNOG00000014287,ENSRNOG00000020793,ENSRNOG00000008144,ENSRNOG00000003897,ENSRNOG00000004481,ENSRNOG00000007284,ENSRNOG00000000485,ENSRNOG00000004249,ENSRNOG00000051592,ENSRNOG00000021264,ENSRNOG00000002074,…	Mapk14|Cd40|Pik3r1|Palm|Myc|Actb|Gadd45a|Hamp|Bmf|N4bp1|Stk11|Ruvbl2|Irf1|Col1a1|Adss|Slc2a1|Bak1|Tlr7|Sirt1|Pcna|Rest|Gpld1|Stk39|Nipbl|Rp1|Ptgs2|Rpe65|Noc2l|Slc38a3|Slc2a4|Asic1|Atm|Rcsd1|Atr|Hyal1|Nfkb1|Wnt11|Hras|Polh|Casp1|Mgmt|Crip1|Ino80|Tnfrsf1a|Chp1|Casp4|Gclc|Relb|Bcl10|Trpv4|Il1b|Kdm1a|Itga2|Zfp36l1|Atf4|Eif2s1|Ptpn11|Ciita|Egr1|Igf1|Arhgdia|Abcb1a|Sox9|Ptn|Ptafr|Mtpn|Slc12a6|Rhbdd1|Cr…
GO:0048520	positive regulation of behavior	biological_process	6.2495e-09	4.4571e-07	44	7161	132	20121	ENSRNOG00000002792,ENSRNOG00000008620,ENSRNOG00000010665,ENSRNOG00000001195,ENSRNOG00000003587,ENSRNOG00000011406,ENSRNOG00000000853,ENSRNOG00000023546,ENSRNOG00000033134,ENSRNOG00000058111,ENSRNOG00000001414,ENSRNOG00000000239,ENSRNOG00000060694,ENSRNOG00000000513,ENSRNOG00000003254,ENSRNOG00000012278,ENSRNOG00000007159,ENSRNOG00000014361,ENSRNOG00000059073,ENSRNOG00000061530,ENSRNOG00000018233,…	Cxcl2|Smad3|Ccr7|Trpv4|Vegfd|Ccl4|Aif1|Hspb1|Mef2c|Itga2|Serpine1|Ccl7|Adam17|Mapk14|Il23a|Fgf10|Ccl2|Edn1|Slamf1|Fgf16|Gas6|Pgf|Cxcl12|Ccl1|Tnfsf18|Fam65b|Cxcl9|Ppm1f|Ppbp|Rac2|Cxcl17|Adora2a|Kars|Ccl19|Cxcl10|P2rx4|Cxcl3|Cxcl13|Thbs1|Creb3|F7|Csf1|Ptk2b|F2rl1|
GO:0070848	response to growth factor stimulus	biological_process	7.0451e-09	5.0051e-07	124	7161	496	20121	ENSRNOG00000017354,ENSRNOG00000021298,ENSRNOG00000010574,ENSRNOG00000030124,ENSRNOG00000026212,ENSRNOG00000058388,ENSRNOG00000016575,ENSRNOG00000061818,ENSRNOG00000001092,ENSRNOG00000003669,ENSRNOG00000004517,ENSRNOG00000014686,ENSRNOG00000010994,ENSRNOG00000014316,ENSRNOG00000010278,ENSRNOG00000028713,ENSRNOG00000032463,ENSRNOG00000007081,ENSRNOG00000058645,ENSRNOG00000020660,ENSRNOG00000002607,…	Zyx|Dstyk|Ptpn1|Ptpn11|Micall1|Zfp36|Tnfrsf1b|Wnt1|Kl|Myocd|Igf1|Kcnd3|Has1|Rapgef1|Il6|Acvrl1|Rap1a|Xdh|Tnc|Cfl1|Sox9|Ptn|Ppp2r5b|Htra3|Pde8a|Bcar1|Gpc1|Ncl|Cdkn2b|Sirt2|Rela|Mars|Edn1|Ehd4|Adam17|Cflar|Acvr1|Adgra2|Itga3|Hspa5|Gclc|Fgfr3|Cdc5l|Gas6|Fgf16|Tgif1|Smad3|Dusp6|Ltbp4|Jun|Ski|Tab1|Twf2|Zfp36l1|Hspb1|Ptp4a3|Mef2c|Klf4|Kat2a|Zfyve27|Ptpn12|Cxcl13|Notch1|Ppargc1a|Pdgfa|Il10|Dab2ip|Gcnt2|…
GO:0009628	response to abiotic stimulus	biological_process	7.1349e-09	5.0492e-07	218	7161	999	20121	ENSRNOG00000007372,ENSRNOG00000007763,ENSRNOG00000012473,ENSRNOG00000019556,ENSRNOG00000014483,ENSRNOG00000027990,ENSRNOG00000031312,ENSRNOG00000004742,ENSRNOG00000018294,ENSRNOG00000017716,ENSRNOG00000013463,ENSRNOG00000003300,ENSRNOG00000001299,ENSRNOG00000033235,ENSRNOG00000004649,ENSRNOG00000019181,ENSRNOG00000000853,ENSRNOG00000017469,ENSRNOG00000021318,ENSRNOG00000019456,ENSRNOG00000020679,…	Casp1|Plod1|Cflar|Cd9|Ino80|Crip1|Tnfrsf1a|Chp1|Hspa5|Ucp3|Kcnj8|Btg2|Sun1|Relb|Il1b|Synpo|Aif1|Anxa1|Epas1|Kars|Icam1|Jup|Ptpn11|Sord|Asns|Eif2s1|Ciita|Pkn1|Myocd|Bach1|LOC103692716|Ptk2b|Lyn|Brcc3|Cxcl12|Rhbdd1|Slc12a6|Cst3|Rela|Tmem109|Yap1|LOC103694380|Tp53|Ccl7|Myc|Srf|Palm|Eif2b3|Ccl2|Pgf|Trpc6|Endog|Htra2|Drd1|Dnmt3a|Tgfb3|Stk11|Ryr2|Irf1|Mthfr|Adss|Sirt1|Ntrk2|Dnaja1|Cbfa2t3|Cxcl10|Eef1a2…
GO:0043085	positive regulation of catalytic activity	biological_process	7.5838e-09	5.3463e-07	245	7161	1126	20121	ENSRNOG00000011142,ENSRNOG00000008930,ENSRNOG00000007372,ENSRNOG00000003254,ENSRNOG00000005391,ENSRNOG00000012473,ENSRNOG00000023348,ENSRNOG00000021317,ENSRNOG00000002723,ENSRNOG00000059961,ENSRNOG00000004437,ENSRNOG00000001190,ENSRNOG00000059491,ENSRNOG00000018294,ENSRNOG00000004186,ENSRNOG00000016818,ENSRNOG00000001490,ENSRNOG00000023521,ENSRNOG00000004649,ENSRNOG00000008048,ENSRNOG00000010176,…	Cyb5b|Tnfsf15|Casp1|Il23a|Prex2|Cflar|Tbc1d2|Cct2|Sele|Rapgef3|Map2k6|Git2|Fgd4|Hspa5|Snx13|Fgfr3|Pdcd2|Map3k10|Il1b|Plscr1|Map2k1|Ripk2|Traf2|Chn1|Ppp1r12a|Rhoc|Klf4|Mcf2|Mef2c|Arhgef28|Arhgef40|Arhgef26|Lars|Kars|Ptpn11|Ptpn1|Arhgap32|Icam1|Prox1|Dstyk|Arhgap20|Rapgef1|Cdc42ep1|Unc119|Dennd4a|Nek7|Csf1|Gch1|Ptk2b|Ceacam1|Abi2|Lyn|Dnajc9|Xdh|Gpihbp1|Ccl7|Plaa|Afap1l2|Fgf23|Ripk3|Rack1|Plek|Iqsec…
GO:0045088	regulation of innate immune response	biological_process	7.6687e-09	5.3854e-07	60	7161	182	20121	ENSRNOG00000009919,ENSRNOG00000025295,ENSRNOG00000010266,ENSRNOG00000055156,ENSRNOG00000007539,ENSRNOG00000026941,ENSRNOG00000021817,ENSRNOG00000005731,ENSRNOG00000019629,ENSRNOG00000006227,ENSRNOG00000061739,ENSRNOG00000048222,ENSRNOG00000059097,ENSRNOG00000032240,ENSRNOG00000047247,ENSRNOG00000004249,ENSRNOG00000002722,ENSRNOG00000013805,ENSRNOG00000039754,ENSRNOG00000008416,ENSRNOG00000005606,…	Acod1|Mavs|Cd180|Tnf|Rsad2|Tril|Irak2|Birc3|Lamp1|Ifih1|Klrk1|Nlrc5|Ddx60|Gbp5|Ptprs|Tlr7|Sec14l1|Tnip2|Rab7b|Gimap5|Med1|Hsp90ab1|Ripk2|Irf1|Rnf125|Pum2|Plscr1|Traf3|RT1-M3-1|Myd88|Socs1|Vav1|F2rl1|Serping1|Trafd1|Tnip1|Tlr2|Dab2ip|Pik3r6|Lgr4|Smpdl3b|Nod2|Rela|Parp9|Tbk1|Birc2|Ptpn2|Pum1|LOC103694380|Irgm|Irak3|Fgr|Cd14|Lyn|Riok3|Ceacam1|Peli1|Nmi|Tnfaip3|Adar|
GO:0006913	nucleocytoplasmic transport	biological_process	7.9601e-09	5.5654e-07	96	7161	354	20121	ENSRNOG00000012692,ENSRNOG00000020660,ENSRNOG00000016478,ENSRNOG00000003232,ENSRNOG00000049497,ENSRNOG00000002247,ENSRNOG00000002520,ENSRNOG00000016722,ENSRNOG00000059714,ENSRNOG00000010278,ENSRNOG00000021295,ENSRNOG00000004517,ENSRNOG00000010768,ENSRNOG00000009822,ENSRNOG00000021510,ENSRNOG00000015380,ENSRNOG00000038881,ENSRNOG00000030124,ENSRNOG00000003407,ENSRNOG00000015668,ENSRNOG00000011175,…	Riok2|Cfl1|Eif5a|Slc9a3r1|Eif6|Nup54|Litaf|Xpo6|LOC103692716|Il6|Rae1|Igf1|Kpna4|Tlr2|Tbc1d10c|Jup|Hcls1|Ptpn11|Ptpn14|Ccl19|Hnrnpa2b1|Gpn2|Nup188|Mybbp1a|Sphk1|Ran|Ppp1r12a|Jun|Stat3|Smad3|Il1b|Upf3a|Nup93|Nol6|Ipo5|Ppp3ca|Mavs|Gas6|Chp1|Nup153|Rapgef3|Rangap1|Eny2|Tmco6|Nxt1|Lmna|Sdad1|Axin2|Ddx39b|Ipo4|Kpna2|Npm1|Ranbp3l|Ipo13|Anp32e|Trim28|Thra|Ltv1|Kpna3|Ptgs2|Psen1|Kank1|Bmp4|Zfp593|Jak2|Nu…
GO:0032269	negative regulation of cellular protein metabolic process	biological_process	7.9858e-09	5.5654e-07	132	7161	528	20121	ENSRNOG00000020744,ENSRNOG00000007081,ENSRNOG00000024907,ENSRNOG00000005195,ENSRNOG00000008180,ENSRNOG00000020578,ENSRNOG00000042951,ENSRNOG00000017453,ENSRNOG00000018273,ENSRNOG00000006735,ENSRNOG00000004637,ENSRNOG00000030888,ENSRNOG00000052391,ENSRNOG00000010574,ENSRNOG00000016029,ENSRNOG00000016217,ENSRNOG00000020024,ENSRNOG00000009432,ENSRNOG00000061818,ENSRNOG00000016907,ENSRNOG00000003669,…	Adar|Xdh|Tnrc6b|Cst3|Lyn|Ceacam1|Xrn1|Ptpn2|Ncl|Cdkn2b|Fbxo7|Rela|Sh3bp5|Ptpn1|Rb1|Gtpbp4|Taf7|Eif2s1|Wnt1|Ppp5c|Myocd|Pkn1|Timp4|Cpeb3|Tnrc6c|Il1b|Trib1|Dmtn|Trim21|Adarb1|Enpp1|Gpd1l|Dusp16|Prex2|Btg2|Lrrc4|Spred1|Chp1|Fam212a|Tnfaip3|Npm1|Arrb1|Cnot3|Xrcc1|Lrrc4b|Ctnnb1|Hmgcr|Larp1|Plpp3|Aida|Fkbp1a|Eif2ak2|Il10|Ppargc1a|Psen1|Cav3|Timp2|Stk39|Tob1|Socs1|Bmp4|Dnaja1|Sirt1|Snta1|Spry2|Dusp2|Cep…
GO:0051170	nuclear import	biological_process	8.2012e-09	5.6939e-07	70	7161	234	20121	ENSRNOG00000059714,ENSRNOG00000002520,ENSRNOG00000004517,ENSRNOG00000010768,ENSRNOG00000021295,ENSRNOG00000010278,ENSRNOG00000015668,ENSRNOG00000021510,ENSRNOG00000015380,ENSRNOG00000038881,ENSRNOG00000009822,ENSRNOG00000020660,ENSRNOG00000002247,ENSRNOG00000003232,ENSRNOG00000010989,ENSRNOG00000009882,ENSRNOG00000004742,ENSRNOG00000025295,ENSRNOG00000018233,ENSRNOG00000017718,ENSRNOG00000007083,…	LOC103692716|Litaf|Igf1|Kpna4|Rae1|Il6|Ccl19|Tbc1d10c|Jup|Hcls1|Tlr2|Cfl1|Nup54|Slc9a3r1|Ipo5|Ppp3ca|Chp1|Mavs|Gas6|Tmco6|Gpn2|Ran|Sphk1|Nup188|Il1b|Smad3|Stat3|Jun|Nup93|Kank1|Psen1|Ptgs2|Kpna3|Thra|Tob1|Nup98|Jak2|Bmp4|Prickle1|Bcl3|Fbxw11|Dab2ip|Ranbp2|Axin2|Lmna|Ipo4|Kpna2|Trim28|Ipo13|Ranbp3l|Il18|Kpna6|Drd1|Ipo7|Zfp259|Sptbn1|Pik3r1|Txn1|Chp2|Csf3|Mapk14|Tlr7|Sirt1|Zc3h12a|Ep300|Nup62|Med1|…
GO:0071363	cellular response to growth factor stimulus	biological_process	8.3795e-09	5.7958e-07	119	7161	471	20121	ENSRNOG00000037765,ENSRNOG00000023778,ENSRNOG00000003357,ENSRNOG00000011945,ENSRNOG00000005798,ENSRNOG00000045829,ENSRNOG00000009694,ENSRNOG00000013135,ENSRNOG00000014903,ENSRNOG00000019322,ENSRNOG00000024899,ENSRNOG00000055226,ENSRNOG00000004473,ENSRNOG00000004647,ENSRNOG00000001312,ENSRNOG00000021200,ENSRNOG00000054172,ENSRNOG00000028335,ENSRNOG00000006094,ENSRNOG00000015858,ENSRNOG00000020514,…	Lims1|Gcnt2|Col3a1|Cyfip1|Cav3|Thbs1|Bmp4|Ptpn12|Zfyve27|Notch1|Cxcl13|Dab2ip|Ppargc1a|Il10|Pdgfa|Hfe2|Ctnnb1|Fat4|Cd44|Hyal1|Sox6|Vasn|Clec3b|Csnk1d|Hif1a|Fgf2|Htra2|Flcn|Gata5|Zfp259|Myc|Ldlrad4|Fgf10|Ripk1|Ccl2|Smad1|Myo1c|Fgf23|Rack1|Mapk14|Cdh5|Sirt1|Ntrk2|Fgf1|Heyl|Vcam1|Tmem204|Spry2|Spry1|Arpc3|Ep300|Col1a1|Atp7a|Rnf111|Actr3|Hsp90ab1|Med1|Sparc|Skil|Tgfb3|Stk11|Mmrn2|Tnfrsf1b|Wnt1|Kl|Myo…
GO:0005654	nucleoplasm	cellular_component	8.4198e-09	5.8018e-07	458	7161	2317	20121	ENSRNOG00000057556,ENSRNOG00000017613,ENSRNOG00000016011,ENSRNOG00000018666,ENSRNOG00000002389,ENSRNOG00000000248,ENSRNOG00000010897,ENSRNOG00000043416,ENSRNOG00000021463,ENSRNOG00000002074,ENSRNOG00000019559,ENSRNOG00000007125,ENSRNOG00000060335,ENSRNOG00000005387,ENSRNOG00000010027,ENSRNOG00000017340,ENSRNOG00000021144,ENSRNOG00000047895,ENSRNOG00000029447,ENSRNOG00000017737,ENSRNOG00000013933,…	Pdzrn3|Papd7|Plekhg1|Gpsm1|Morf4l2|Srsf2|Nek6|Bcl3|Ppara|Rest|Eaf1|Vps54|Strn3|Rbm3|Atr|Wdr12|Cebpg|Mettl1|Epc2|Dgkz|Med27|Prpf40a|Alyref|Kpna2|Fut10|Med9|Maml2|Hif1a|Noc2l|Pacsin2|Trim28|Patl1|Gadd45a|Wac|Polr3gl|Akna|Srsf7|Ipo7|Prpf31|Afdn|Rnf38|Mapk14|Got1|Gtf2b|Smad1|Fosl1|Tex10|Chuk|Nr2c1|Cby1|Arid1a|Fgf1|Larp7|Zc3h12a|Rad23b|Kctd10|Neil1|Esrrb|Stx6|Aen|Spry1|Set|Pes1|Smox|Cmtr1|Usp36|Rcor2|…
GO:0008285	negative regulation of cell proliferation	biological_process	8.483e-09	5.8234e-07	128	7161	519	20121	ENSRNOG00000045829,ENSRNOG00000014117,ENSRNOG00000016313,ENSRNOG00000002525,ENSRNOG00000019048,ENSRNOG00000055226,ENSRNOG00000002074,ENSRNOG00000055049,ENSRNOG00000019322,ENSRNOG00000017702,ENSRNOG00000006320,ENSRNOG00000055010,ENSRNOG00000001302,ENSRNOG00000019638,ENSRNOG00000011278,ENSRNOG00000016112,ENSRNOG00000029773,ENSRNOG00000017392,ENSRNOG00000003302,ENSRNOG00000020552,ENSRNOG00000018483,…	Thbs1|Hmox1|Ctnnbip1|Ptgs2|Sod2|Dab2ip|Rest|Aldh1a2|Notch1|Gpld1|Ptges|Axin2|Adora2a|Lmna|Stk3|Cd274|Atm|Fgf2|Flcn|Fosl1|Smad1|Kank2|Cdh5|Tesc|Fgf10|Spry1|Bak1|Sdc4|Nup62|Sparc|Mtss1|Acvrl1|Il6|Ar|Fbln1|Ptpru|Tlr2|Aimp1|Sirt2|Ptn|Sox9|Sh3bp4|Krit1|Ndrg2|Tnf|Btg1|Dlg1|Synj2bp|Dach1|Zfp503|Fntb|Vdr|Pmaip1|Lif|Smad3|Ing5|Stat3|Jun|Timp2|Tob1|Bmp4|Sav1|Cebpb|Ppargc1a|Il10|Eif2ak2|March7|Ctnnb1|Hras|W…
GO:0009888	tissue development	biological_process	9.6766e-09	6.6051e-07	321	7161	1590	20121	ENSRNOG00000010068,ENSRNOG00000054172,ENSRNOG00000006380,ENSRNOG00000016122,ENSRNOG00000028335,ENSRNOG00000011216,ENSRNOG00000015493,ENSRNOG00000003998,ENSRNOG00000021670,ENSRNOG00000004540,ENSRNOG00000003357,ENSRNOG00000057347,ENSRNOG00000004647,ENSRNOG00000004473,ENSRNOG00000052070,ENSRNOG00000005960,ENSRNOG00000008822,ENSRNOG00000005715,ENSRNOG00000018839,ENSRNOG00000013862,ENSRNOG00000010058,…	Plpp7|Ctnnb1|Srsf6|Hmgcr|Fat4|Tbl1xr1|Emx1|Sgca|Frem2|Clec3b|Col3a1|Cebpb|Il10|Ppargc1a|Aldh1a3|RGD1311744|Fkbp1a|Lgr4|Ntrk2|Dusp2|Spry2|Osbp2|Tgfb3|Lamb2|Mustn1|Krt2|Tcp1|Med1|Gata5|Tbx5|Pgf|Il18|Spi1|Fgf23|Junb|Cxcl9|Klhl31|Rilpl1|Yap1|Myh6|Tpp1|Ceacam1|Evc|Dmp1|Cpt1a|Grsf1|Cst3|Rapgef1|Cyp7b1|Csf1|Acvr1b|Kl|Rxra|Rer1|Ifrd1|Cdon|Ntn1|Rhoc|Kat2a|Klf4|Amer1|Mef2c|Nsun2|E2f4|Arhgef26|Mical2|Tgfbi|…
GO:0006928	cellular component movement	biological_process	9.6938e-09	6.6051e-07	295	7161	1423	20121	ENSRNOG00000005209,ENSRNOG00000024159,ENSRNOG00000003064,ENSRNOG00000061530,ENSRNOG00000018294,ENSRNOG00000020905,ENSRNOG00000008536,ENSRNOG00000001299,ENSRNOG00000019202,ENSRNOG00000001227,ENSRNOG00000003254,ENSRNOG00000011157,ENSRNOG00000010626,ENSRNOG00000002802,ENSRNOG00000045952,ENSRNOG00000017469,ENSRNOG00000012580,ENSRNOG00000018109,ENSRNOG00000018564,ENSRNOG00000004649,ENSRNOG00000010176,…	Spred1|Fcer1g|Bst1|Fgf16|Hspa5|Hdac5|Actc1|Sun1|PVR|Adarb1|Il23a|Jak1|Sphk1|Cxcl1|Ephb4|Anxa1|Ccdc141|Clic4|Nup93|Il1b|Map2k1|Pkn1|Creb3|Lama5|Cxcl6|Ptk2b|Kars|Gtpbp4|Icam1|Jup|Sord|Prox1|Ptrf|Ext1|Ttll5|Nbl1|Adcy3|Tp53|Slc9a3r1|Cfl1|Amot|Tmem141|Enpep|Myo1c|Ripk3|Myc|Srf|Ktn1|Msn|Ldlrad4|Pltp|Nos3|Klrk1|Dnaja1|Serpine1|Ryr2|Mmrn2|Adam15|Actr3|Srgap3|Scn3b|Slc8a1|Cav3|Bmp4|Jak2|Psen1|Fer|Gcnt2|Di…
GO:0032880	regulation of protein localization	biological_process	9.8452e-09	6.6834e-07	138	7161	549	20121	ENSRNOG00000008822,ENSRNOG00000005715,ENSRNOG00000004647,ENSRNOG00000014797,ENSRNOG00000018020,ENSRNOG00000009110,ENSRNOG00000009066,ENSRNOG00000002568,ENSRNOG00000019305,ENSRNOG00000031203,ENSRNOG00000009694,ENSRNOG00000059968,ENSRNOG00000013574,ENSRNOG00000009912,ENSRNOG00000017819,ENSRNOG00000054172,ENSRNOG00000061429,ENSRNOG00000007159,ENSRNOG00000019112,ENSRNOG00000004072,ENSRNOG00000017833,…	Fkbp1a|Lgr4|Il10|Tmbim1|Apbb1|Psen1|Thra|Socs1|Sh3tc2|Scfd1|Bmp4|Jak2|Appl1|Fgr|Cd14|Ctnnb1|Rph3al|Ccl2|Chp2|Myo1c|Actn2|Rack1|Gsdmd|Acsl3|Il18|Wls|Sptbn1|Zfp259|Actr3|Med1|Stk11|Snx33|Tgfb3|Dnaja1|Sirt1|Il1rap|Rer1|Kcnb1|Jup|Ptpn1|Ptpn11|Ptpn14|Hcls1|Rb1|Kars|LOC103692716|Gpam|Lyn|Slc9a3r1|Nup54|LOC103694380|Cep131|Rhbdf2|Gpd1l|Casp1|Cnst|Rapgef3|Mavs|Chp1|Il1b|Ripk2|Traf2|Nup93|Tnfrsf14|Dmtn|Sp…
GO:0006606	protein import into nucleus	biological_process	1.063e-08	7.1632e-07	69	7161	231	20121	ENSRNOG00000009882,ENSRNOG00000010989,ENSRNOG00000025295,ENSRNOG00000018233,ENSRNOG00000004742,ENSRNOG00000017718,ENSRNOG00000025185,ENSRNOG00000010626,ENSRNOG00000000938,ENSRNOG00000008620,ENSRNOG00000004649,ENSRNOG00000026293,ENSRNOG00000019742,ENSRNOG00000018564,ENSRNOG00000059714,ENSRNOG00000002520,ENSRNOG00000010768,ENSRNOG00000004517,ENSRNOG00000010278,ENSRNOG00000021295,ENSRNOG00000021510,…	Ppp3ca|Ipo5|Mavs|Gas6|Chp1|Tmco6|Nup188|Sphk1|Ran|Smad3|Il1b|Jun|Stat3|Nup93|LOC103692716|Litaf|Kpna4|Igf1|Il6|Rae1|Tbc1d10c|Hcls1|Jup|Ccl19|Tlr2|Cfl1|Slc9a3r1|Nup54|Il18|Drd1|Kpna6|Ipo7|Zfp259|Sptbn1|Pik3r1|Chp2|Txn1|Csf3|Mapk14|Zc3h12a|Tlr7|Sirt1|Ep300|Med1|Nup62|Hsp90ab1|Nup58|Tnpo1|Kpna3|Psen1|Ptgs2|Kank1|Thra|Nup98|Tob1|Bmp4|Jak2|Bcl3|Prickle1|Dab2ip|Fbxw11|Ranbp2|Axin2|Lmna|Ipo4|Kpna2|Ipo13…
GO:0044744	protein targeting to nucleus	biological_process	1.063e-08	7.1632e-07	69	7161	231	20121	ENSRNOG00000020660,ENSRNOG00000003232,ENSRNOG00000002247,ENSRNOG00000009822,ENSRNOG00000038881,ENSRNOG00000021510,ENSRNOG00000015380,ENSRNOG00000015668,ENSRNOG00000002520,ENSRNOG00000059714,ENSRNOG00000010278,ENSRNOG00000021295,ENSRNOG00000010768,ENSRNOG00000004517,ENSRNOG00000026293,ENSRNOG00000019742,ENSRNOG00000008620,ENSRNOG00000004649,ENSRNOG00000018564,ENSRNOG00000025185,ENSRNOG00000000938,…	Cfl1|Slc9a3r1|Nup54|Tlr2|Hcls1|Tbc1d10c|Jup|Ccl19|Litaf|LOC103692716|Il6|Rae1|Kpna4|Igf1|Jun|Stat3|Smad3|Il1b|Nup93|Nup188|Ran|Sphk1|Tmco6|Ipo5|Ppp3ca|Gas6|Mavs|Chp1|Kpna2|Ranbp3l|Ipo13|Trim28|Lmna|Axin2|Ipo4|Bcl3|Prickle1|Ranbp2|Fbxw11|Dab2ip|Thra|Kpna3|Psen1|Kank1|Ptgs2|Jak2|Bmp4|Nup98|Tob1|Med1|Nup62|Hsp90ab1|Tnpo1|Nup58|Zc3h12a|Tlr7|Sirt1|Ep300|Chp2|Txn1|Pik3r1|Mapk14|Csf3|Drd1|Kpna6|Il18|Zfp…
GO:0032270	positive regulation of cellular protein metabolic process	biological_process	1.0672e-08	7.165e-07	207	7161	929	20121	ENSRNOG00000003254,ENSRNOG00000008930,ENSRNOG00000025295,ENSRNOG00000031312,ENSRNOG00000004742,ENSRNOG00000004437,ENSRNOG00000059961,ENSRNOG00000016818,ENSRNOG00000007687,ENSRNOG00000060144,ENSRNOG00000018294,ENSRNOG00000023521,ENSRNOG00000060821,ENSRNOG00000006238,ENSRNOG00000009389,ENSRNOG00000010176,ENSRNOG00000004649,ENSRNOG00000007984,ENSRNOG00000019744,ENSRNOG00000018364,ENSRNOG00000016299,…	Il23a|Tnfsf15|Mavs|Tnfrsf1a|Chp1|Map2k6|Rapgef3|Fgfr3|Sema7a|Ankle2|Hspa5|Map3k10|Rnf114|Traf2|Ripk2|Map2k1|Il1b|Amer1|Prr16|Kat2a|Klf4|Aif1|Sphk1|Trib1|Sh3d19|Tnfrsf14|Prox1|Ptpn1|Ptpn11|Hcls1|Icam1|Kars|Cdon|Unc119|Peli2|Rxra|Ptk2b|Psmc1|Acvr1b|Csf1|Tnfrsf1b|Wnt1|Lyn|Abi2|Ceacam1|Cfl1|Psmc4|Pde8a|Tp53|Ripk3|Rack1|Afap1l2|Birc3|Samd4a|Usp16|Il18|Trpc6|Rad50|Eif3d|Rnf19b|Mapre3|Snx33|Stk11|Tet1|T…
GO:0002252	immune effector process	biological_process	1.0765e-08	7.2013e-07	125	7161	583	20121	ENSRNOG00000015898,ENSRNOG00000009110,ENSRNOG00000014117,ENSRNOG00000039204,ENSRNOG00000013634,ENSRNOG00000057058,ENSRNOG00000050430,ENSRNOG00000043416,ENSRNOG00000022256,ENSRNOG00000008195,ENSRNOG00000004647,ENSRNOG00000007350,ENSRNOG00000012807,ENSRNOG00000002829,ENSRNOG00000017123,ENSRNOG00000021144,ENSRNOG00000026607,ENSRNOG00000012280,ENSRNOG00000017191,ENSRNOG00000002045,ENSRNOG00000061246,…	Fer|Psen1|Hmox1|Pram1|Myd88|Cd300a|Vav1|Bcl3|Cxcl10|Ywhaz|Il10|Rac2|C1qa|Ppbp|B2m|Cebpg|Tnfsf18|Ptx3|Trim30c|Anxa3|Fam49b|C2|Myo1g|Fgr|Exosc3|Ifit2|Fcgr2b|Irf2|Sbno2|Rsad2|Il18|Isg15|Ifit1bl|Abcc9|Cd40|Trem1|Ccl2|Oas3|Tril|Ripk3|Mapk14|Ptpn6|Rab27a|Ifngr1|Tlr7|Zc3h12a|Klrk1|Nlrc5|Irf1|Pum2|Prf1|Sec14l1|Dbh|Tgfb3|Gimap5|Cxcl6|Ptk2b|F2rl1|Serping1|Traf3|RT1-M3-1|Il6|Gpam|Pkn1|Rabgef1|Pik3r6|Ifitm3|…
GO:0097285	cell-type specific apoptotic process	biological_process	1.0974e-08	7.314e-07	108	7161	424	20121	ENSRNOG00000026293,ENSRNOG00000042389,ENSRNOG00000000595,ENSRNOG00000006238,ENSRNOG00000013805,ENSRNOG00000018770,ENSRNOG00000019333,ENSRNOG00000017801,ENSRNOG00000058646,ENSRNOG00000017469,ENSRNOG00000033134,ENSRNOG00000029535,ENSRNOG00000014361,ENSRNOG00000031700,ENSRNOG00000001227,ENSRNOG00000020169,ENSRNOG00000012473,ENSRNOG00000004284,ENSRNOG00000009689,ENSRNOG00000055156,ENSRNOG00000050697,…	Jun|Bcl10|Traf3ip2|Traf2|Tnip2|Pmaip1|Hipk1|Atf4|Zfp36l1|Anxa1|Mef2c|Nrbp2|Edn1|Map3k5|Adarb1|Gimap8|Cflar|Btg1|Api5|Tnf|Ctsz|Hspa5|Gclc|Aars|Sirt5|Btg2|Fcer1g|Gas6|Krit1|Cxcl12|Eif5a|Serpinb9|Egln2|Sox9|Lyn|Etv6|Dmpk|Tp53|LOC103694380|Pdcd4|Fnip1|Hcar2|Hcls1|Icam1|Rb1|Stk17b|Ccl19|Slc39a10|Eif2s1|LOC103692716|Ptk2b|Ppt1|Igf1|Myocd|Gpam|Pkn1|Il6|Tcp1|Rbpj|Hsp90ab1|Rgl2|Ryr2|Zc3h12a|Ntrk2|Bak1|Sir…
GO:1901342	regulation of vasculature development	biological_process	1.1077e-08	7.3558e-07	64	7161	208	20121	ENSRNOG00000009348,ENSRNOG00000039593,ENSRNOG00000051592,ENSRNOG00000020173,ENSRNOG00000013867,ENSRNOG00000009131,ENSRNOG00000001548,ENSRNOG00000001414,ENSRNOG00000006588,ENSRNOG00000051977,ENSRNOG00000009997,ENSRNOG00000009227,ENSRNOG00000012840,ENSRNOG00000007345,ENSRNOG00000009197,ENSRNOG00000005650,ENSRNOG00000017392,ENSRNOG00000018434,ENSRNOG00000007159,ENSRNOG00000004496,ENSRNOG00000054172,…	Nos3|Ecscr|Sirt1|Tie1|Fgf1|Zc3h12a|Nfe2l2|Serpine1|Meox2|Mmrn2|Erap1|Aplnr|Sparc|Amot|Asb4|Pgf|Fgf2|Stab1|Ccl2|Rock2|Ctnnb1|Hyal1|Sars|Hif1a|Prok2|Tnfrsf12a|Anxa3|Thbs1|Hmox1|Bmp4|Ptgs2|Cxcl10|Dab2ip|Notch1|Hspb1|Sphk1|Klf4|Runx1|Il1b|Rapgef3|Spred1|Krit1|Adgra2|Tek|Hdac5|Itga5|Synj2bp|Btg1|Stard13|Cflar|Aimp1|Camp|Ptn|Ceacam1|Xdh|Cd34|Rap1a|Myocd|Acvrl1|Ptk2b|Rnh1|Cx3cl1|Wars|Pik3r6|
GO:0014706	striated muscle tissue development	biological_process	1.1599e-08	7.6752e-07	106	7161	409	20121	ENSRNOG00000008519,ENSRNOG00000000841,ENSRNOG00000020514,ENSRNOG00000054508,ENSRNOG00000019638,ENSRNOG00000016122,ENSRNOG00000054172,ENSRNOG00000006420,ENSRNOG00000010068,ENSRNOG00000022099,ENSRNOG00000008237,ENSRNOG00000043077,ENSRNOG00000009694,ENSRNOG00000004109,ENSRNOG00000005798,ENSRNOG00000046547,ENSRNOG00000057556,ENSRNOG00000005264,ENSRNOG00000009066,ENSRNOG00000023208,ENSRNOG00000047756,…	RGD1309079|Ddx39b|Sox6|Foxp2|Lmna|Hmgcr|Ctnnb1|Rbm38|Plpp7|Trim72|Unc13b|Zfpm1|Bmp4|Zfpm2|Cav3|Rbm24|Pdzrn3|Sav1|Thra|RGD1309821|Mef2a|Rest|Cxcl10|Csrp3|Sema3c|Notch1|Fkbp1a|Aldh1a2|Prickle1|RGD1311744|Gata4|Myom1|Rarb|Arid1a|Cby1|Heyl|Ntrk2|Prkaa1|Ryr2|Heg1|Tanc1|Itgb1|Lamb2|Meox2|Med1|Tbx5|Fgf2|Il18|Hamp|Mapk14|Gpcpd1|Smad1|Actn2|Capn2|Eln|Jph2|Nexn|Srf|Ppp1r13l|Trdn|Klhl31|Cxcl9|Sirt2|Fam65b|C…
GO:0022603	regulation of anatomical structure morphogenesis	biological_process	1.1665e-08	7.6912e-07	189	7161	824	20121	ENSRNOG00000050997,ENSRNOG00000016326,ENSRNOG00000003694,ENSRNOG00000020679,ENSRNOG00000027839,ENSRNOG00000009446,ENSRNOG00000018659,ENSRNOG00000008517,ENSRNOG00000005195,ENSRNOG00000020660,ENSRNOG00000013589,ENSRNOG00000002167,ENSRNOG00000015346,ENSRNOG00000007081,ENSRNOG00000016021,ENSRNOG00000055567,ENSRNOG00000003232,ENSRNOG00000020578,ENSRNOG00000021962,ENSRNOG00000013280,ENSRNOG00000031081,…	Ifrd1|Cx3cl1|Prox1|Icam1|Ptk2b|Rxra|Csf1|Cdc42ep1|Cst3|Cfl1|Cxcl12|Dmp1|Obsl1|Xdh|Lims2|Fmnl2|Slc9a3r1|Ceacam1|Fzd2|Olfm4|Stat2|Cxcl9|Fzd6|Cflar|Stard13|Sema7a|Hdac5|Spred1|Rapgef3|Chn1|Map2k1|Il1b|Phldb1|Sh3d19|Anxa1|Mef2c|Klf4|Dmtn|Ntn1|Sphk1|Lgr4|Zfyve27|Ppargc1a|Il10|Diaph1|Cxcl10|Tmbim1|Gcnt2|Lims1|Psen1|Bmp4|Cav3|Anxa3|Tnfaip3|Prok2|Strip2|Fgr|Sars|Wdr36|Wnt11|Hyal1|Srsf6|Ctnnb1|Rock2|Shank…
GO:0006357	regulation of transcription from RNA polymerase II promoter	biological_process	1.1879e-08	7.8039e-07	325	7161	1654	20121	ENSRNOG00000005879,ENSRNOG00000008292,ENSRNOG00000021392,ENSRNOG00000027487,ENSRNOG00000021139,ENSRNOG00000013933,ENSRNOG00000053961,ENSRNOG00000019311,ENSRNOG00000021144,ENSRNOG00000054508,ENSRNOG00000029447,ENSRNOG00000032639,ENSRNOG00000021463,ENSRNOG00000002074,ENSRNOG00000019322,ENSRNOG00000043416,ENSRNOG00000024632,ENSRNOG00000016313,ENSRNOG00000002389,ENSRNOG00000019048,ENSRNOG00000060849,…	Maml2|Hif1a|Noc2l|Trim28|Esrra|Med27|Med9|Nfkb2|Cebpg|Foxp2|Epc2|Foxo6|Ppara|Rest|Notch1|Bcl3|Atf6|Ctnnbip1|Morf4l2|Sod2|Rcor2|Nrf1|Meox2|Skil|Rbpj|Esrrb|Nlrc5|Chuk|Arid1a|Nr2c1|Larp7|Fgf1|Heyl|Zc3h12a|Xbp1|Mapk14|N4bp2l2|Smad1|Csf3|Fosl1|Ripk1|Cd40|Txn1|Akna|Fgf2|Sbno2|Htra3|Mzf1|Ptafr|Crebbp|Cbx8|Batf2|Mxd1|Med13l|LOC102547059|Acvrl1|Egr1|Ppargc1b|Dcaf1|Ube2o|Vdr|Tnip2|Lrp5|Jun|LOC102552640|Sta…
GO:0051169	nuclear transport	biological_process	1.2569e-08	8.2279e-07	96	7161	357	20121	ENSRNOG00000019638,ENSRNOG00000055010,ENSRNOG00000022229,ENSRNOG00000000841,ENSRNOG00000019553,ENSRNOG00000004616,ENSRNOG00000015329,ENSRNOG00000052173,ENSRNOG00000027487,ENSRNOG00000019758,ENSRNOG00000021168,ENSRNOG00000015217,ENSRNOG00000009066,ENSRNOG00000002525,ENSRNOG00000009110,ENSRNOG00000016023,ENSRNOG00000014945,ENSRNOG00000016392,ENSRNOG00000009694,ENSRNOG00000059968,ENSRNOG00000002828,…	Lmna|Axin2|Sdad1|Ddx39b|Ipo4|Npm1|Kpna2|Ranbp3l|Trim28|Ipo13|Anp32e|Ltv1|Thra|Ptgs2|Psen1|Kank1|Kpna3|Zfp593|Bmp4|Jak2|Tob1|Nup98|Prickle1|Iws1|Bcl3|Ranbp2|Dab2ip|Fbxw11|Tlr7|Sirt1|Zc3h12a|Ep300|Hnrnpd|Abce1|Med1|Nup62|Hsp90ab1|Tnpo1|Nup58|Kpna6|Drd1|Il18|Zfp259|Sptbn1|Ipo7|Txn1|Chp2|Xpot|Pik3r1|Mapk14|Csf3|Riok2|Cfl1|Eif5a|Nup54|Slc9a3r1|Eif6|Litaf|Xpo6|LOC103692716|Rae1|Il6|Kpna4|Igf1|Tlr2|Ccl1…
GO:0032386	regulation of intracellular transport	biological_process	1.2705e-08	8.2873e-07	103	7161	387	20121	ENSRNOG00000004517,ENSRNOG00000010278,ENSRNOG00000059714,ENSRNOG00000027839,ENSRNOG00000002520,ENSRNOG00000015380,ENSRNOG00000021510,ENSRNOG00000038881,ENSRNOG00000030124,ENSRNOG00000003407,ENSRNOG00000010574,ENSRNOG00000015668,ENSRNOG00000009822,ENSRNOG00000049629,ENSRNOG00000000895,ENSRNOG00000046949,ENSRNOG00000022242,ENSRNOG00000012609,ENSRNOG00000012692,ENSRNOG00000018937,ENSRNOG00000003232,…	Igf1|Il6|LOC103692716|Ptk2b|Litaf|Jup|Tbc1d10c|Hcls1|Ptpn11|Ptpn14|Ptpn1|Ccl19|Tlr2|Reep2|Rabgef1|Kcnb1|Cxcl9|Trdn|Riok2|Gstm7|Slc9a3r1|Lyn|Nup54|Fcer1g|Nup153|Cnst|Rapgef3|Mavs|Gas6|Pln|Bet1l|Ptpn23|Chp1|Ppp3ca|Ipo5|Il13ra2|Cep131|Gosr1|Rangap1|Dmtn|Sphk1|Il4r|Reep1|Pmaip1|Nup93|Chd7|Smad3|Il1b|Ppp1r12a|Tmbim6|Sh3tc2|Slc8a1|Cd300a|Scfd1|Jak2|Hmox1|Bmp4|Kank1|Psen1|Ptgs2|Thra|Trpc3|Dab2ip|Fbxw11|…
GO:0051050	positive regulation of transport	biological_process	1.3253e-08	8.614e-07	163	7161	701	20121	ENSRNOG00000001414,ENSRNOG00000001928,ENSRNOG00000052499,ENSRNOG00000051592,ENSRNOG00000009227,ENSRNOG00000017060,ENSRNOG00000009867,ENSRNOG00000057221,ENSRNOG00000005606,ENSRNOG00000021128,ENSRNOG00000003206,ENSRNOG00000018481,ENSRNOG00000005434,ENSRNOG00000036816,ENSRNOG00000023688,ENSRNOG00000014718,ENSRNOG00000009848,ENSRNOG00000006324,ENSRNOG00000016684,ENSRNOG00000052620,ENSRNOG00000007728,…	Serpine1|Il1rap|Rab27a|Sirt1|Aplnr|Ryr2|Tgfb3|Scn3b|Med1|Kcnj11|Actr3|Zfp259|Sptbn1|Wls|Drd1|Acsl3|Il18|Trpc6|Wnk2|Rack1|Gsdmd|Myo1c|Actn2|Pltp|Ccl2|Chp2|Msn|Ptx3|Shank3|Rph3al|Cd14|Fgr|Slc38a3|C1qtnf2|Pik3r3|Synj1|Arrb1|C2|Jak2|Bmp4|Cav3|Stk39|Psen1|Apbb1|Il10|Cxcl10|Kcnq1|Anxa1|Ifih1|Sphk1|Tnfrsf14|Nup93|Ripk2|Il1b|Mavs|Chp1|Fcer1g|Map2k6|Rapgef3|Cnst|Casp1|Gpd1l|Sele|Lamp1|Cep131|Trdn|Cxcl9|LO…
GO:0044763	single-organism cellular process	biological_process	1.3823e-08	8.9527e-07	1758	7161	11909	20121	ENSRNOG00000000988,ENSRNOG00000027990,ENSRNOG00000004430,ENSRNOG00000010447,ENSRNOG00000013257,ENSRNOG00000014258,ENSRNOG00000008949,ENSRNOG00000013463,ENSRNOG00000012623,ENSRNOG00000007687,ENSRNOG00000060821,ENSRNOG00000039890,ENSRNOG00000012367,ENSRNOG00000009389,ENSRNOG00000016108,ENSRNOG00000015236,ENSRNOG00000010224,ENSRNOG00000019744,ENSRNOG00000006206,ENSRNOG00000014859,ENSRNOG00000013820,…	Xab2|Crip1|Cep131|Tmod2|Hecw2|Rab32|Synpo2l|Kcnj8|Arf4|Sema7a|Rnf114|Abcg3l3|Pcdh7|Ripk2|Phlpp2|Mybbp1a|Rab30|Prr16|Tmem106b|Rnf152|Tnfrsf14|Pawr|Epb41l4a|Gpn2|E2f4|Ptpn1|Eif2s1|Cx3cl1|Socs2|Slk|Rer1|RGD1304963|Kpna4|Arhgap20|Tnrc6c|Vmp1|Tifa|Ccdc91|Nup54|Scamp2|Lims2|Msl3l2|Rad21|Cst3|Timm21|Cenpa|Adamts1|Nr3c2|Cxcl9|Dbnl|Rilpl1|Arid5a|Ncl|Pcdh20|Ccl7|Iqsec1|Adgrf5|Fgf23|Ldb3|Ppp4r2|Kif1a|Kcnt2|…
GO:0019901	protein kinase binding	molecular_function	1.4865e-08	9.594e-07	120	7161	464	20121	ENSRNOG00000054172,ENSRNOG00000015134,ENSRNOG00000022597,ENSRNOG00000019363,ENSRNOG00000013574,ENSRNOG00000055093,ENSRNOG00000004616,ENSRNOG00000009381,ENSRNOG00000030404,ENSRNOG00000009912,ENSRNOG00000051440,ENSRNOG00000008292,ENSRNOG00000021061,ENSRNOG00000037765,ENSRNOG00000000307,ENSRNOG00000039204,ENSRNOG00000059968,ENSRNOG00000009954,ENSRNOG00000022720,ENSRNOG00000000248,ENSRNOG00000002568,…	Ctnnb1|Map3k12|Cenpj|Fam212a|Appl1|Fgfr1op|Npm1|Mapk6|Arrb1|Fgr|Ppp1r12b|Hif1a|Map4k2|Lims1|Mical1|Pram1|Jak2|Cacul1|Usp37|Srsf2|Socs1|Stk39|Nek6|Kcnq1|Gata4|Tnip1|Eef1a2|Dab2ip|Ywhaz|Mef2a|Spry2|Tex14|Agap2|Dusp2|Sirt1|Dok7|Cspg4|Ep300|Cdk12|Hsp90ab1|Ryr2|Sdc4|Lipe|Acsl3|Actb|Ldb3|Msn|Rnf138|Mapk14|Rack1|Plek|Dnm1|Tom1l2|Ptpn6|Smad1|Ptpn2|Ppp1r12c|Bcar1|Pfkfb2|Fbxo7|Cdkn2b|Rela|Ptafr|Cdk9|Sox9|C…
GO:0000166	nucleotide binding	molecular_function	1.6602e-08	1.064e-06	402	7161	1975	20121	ENSRNOG00000006934,ENSRNOG00000052157,ENSRNOG00000017233,ENSRNOG00000022171,ENSRNOG00000011039,ENSRNOG00000059714,ENSRNOG00000022636,ENSRNOG00000003844,ENSRNOG00000032070,ENSRNOG00000011339,ENSRNOG00000007567,ENSRNOG00000023943,ENSRNOG00000002841,ENSRNOG00000025757,ENSRNOG00000018149,ENSRNOG00000014628,ENSRNOG00000008180,ENSRNOG00000023376,ENSRNOG00000014258,ENSRNOG00000001187,ENSRNOG00000009474,…	Acvr1b|Nav3|Mmachc|Dhx37|Gch1|LOC103692716|Alpk1|Dhx15|Dync2h1|Slk|Rem1|Gbp1|Cdc42bpa|Myh6|Smarca5|Pomk|Lyn|Riok3|Rab32|Oasl|Ddx42|Fgfr3|Btaf1|Arf4|Kcnj8|Irak2|Gpd1l|Cmpk1|Hk3|Mars|Cdk20|Nrbp2|Chd2|Acly|Rab30|Rhoc|Kifc3|Trib1|Gbp5|Gpn2|Mfhas1|LOC100910934|Rhot2|Mical2|Ripk2|Abcg3l3|Gtf2f2|Ddx18|Acsl4|Phkg1|Abca4|Gcdh|Abca9|Aldh1a3|Gnai3|Hras|Tesk2|Rnd3|Hmgcr|Sars|Aox1|Igtp|Npm1|Nars|Kcnt2|Tap1|LO…
GO:1901265	nucleoside phosphate binding	molecular_function	1.6602e-08	1.064e-06	402	7161	1975	20121	ENSRNOG00000046839,ENSRNOG00000016448,ENSRNOG00000048205,ENSRNOG00000015020,ENSRNOG00000018176,ENSRNOG00000000511,ENSRNOG00000023991,ENSRNOG00000047513,ENSRNOG00000015134,ENSRNOG00000014434,ENSRNOG00000000841,ENSRNOG00000011929,ENSRNOG00000007054,ENSRNOG00000019542,ENSRNOG00000054272,ENSRNOG00000004305,ENSRNOG00000011414,ENSRNOG00000029773,ENSRNOG00000036960,ENSRNOG00000002612,ENSRNOG00000034254,…	LOC102555392|Eef2k|Ube2h|Idh1|Rab6a|Srpk1|Rab20|Mdn1|Map3k12|Chd1|Ddx39b|Abcd3|Dhx33|LOC100910979|Dhx57|Abl2|Psmc3|Atm|Abcc9|Ddx52|Actb|Mat2a|Naip6|Ak2|Katna1|Map4k4|Fmo1|Mbd1|Ctps1|Abca1|Riok1|Atp7b|Pde4b|Clcn3|Tor3a|Gbp2|Aspdh|Rab3d|Atp2a3|Mknk2|Prkaa1|Lonp2|Agap2|Plk3|Tex14|LOC103690016|Gimap5|H6pd|Ruvbl2|Arl5b|Cnp|Cars|LOC497963|Acss1|Atl2|Yars|NEWGENE_619861|Cdkl2|Rraga|Hltf|Nod2|Abcd1|Fign|…
GO:0051223	regulation of protein transport	biological_process	1.8302e-08	1.1688e-06	109	7161	416	20121	ENSRNOG00000061429,ENSRNOG00000055010,ENSRNOG00000001302,ENSRNOG00000027487,ENSRNOG00000009912,ENSRNOG00000017819,ENSRNOG00000016112,ENSRNOG00000008237,ENSRNOG00000019305,ENSRNOG00000002568,ENSRNOG00000031203,ENSRNOG00000009694,ENSRNOG00000059968,ENSRNOG00000016023,ENSRNOG00000009110,ENSRNOG00000002525,ENSRNOG00000009066,ENSRNOG00000004647,ENSRNOG00000004395,ENSRNOG00000055226,ENSRNOG00000018020,…	Rph3al|Axin2|Adora2a|Trim28|Fgr|Cd14|Cd274|Unc13b|Sh3tc2|Socs1|Scfd1|Bmp4|Jak2|Kank1|Psen1|Ptgs2|Thra|Il10|Fbxw11|Dab2ip|Apbb1|Bcl3|Lgr4|Myom1|Ep300|Dnaja1|Zc3h12a|Tlr7|Sirt1|Plk3|Il1rap|Il17ra|Nup58|Tgfb3|Olr59|Actr3|Med1|Nup62|Hsp90ab1|Ccr7|Wls|Zfp259|Sptbn1|Tcaf1|Acsl3|Rsad2|Il18|Csf3|Myo1c|Rack1|Mapk14|Gsdmd|Pik3r1|Ccl2|Chp2|Cd40|Txn1|LOC103694380|Lyn|Slc9a3r1|Nup54|Dzip1|Cd34|Igf1|Gpam|Il6|L…
GO:0005178	integrin binding	molecular_function	1.9311e-08	1.229e-06	36	7161	86	20121	ENSRNOG00000004276,ENSRNOG00000057451,ENSRNOG00000007687,ENSRNOG00000014524,ENSRNOG00000012216,ENSRNOG00000026702,ENSRNOG00000019556,ENSRNOG00000025143,ENSRNOG00000010797,ENSRNOG00000060694,ENSRNOG00000018046,ENSRNOG00000058111,ENSRNOG00000013867,ENSRNOG00000014333,ENSRNOG00000031475,ENSRNOG00000019689,ENSRNOG00000047768,ENSRNOG00000010966,ENSRNOG00000020590,ENSRNOG00000053691,ENSRNOG00000003357,…	Itga3|Itga5|Sema7a|S1pr3|Tgfbi|Jaml|Cd9|Icam2|Esm1|Adam17|Lgals8|Itga2|Fgf1|Vcam1|Col16a1|Vwf|Lamb2|Itgb1|Adam15|Lama5|Col3a1|Timp2|Thbs1|Igf1|Jam3|Tspan8|Mfge8|Icam1|Cyr61|Cx3cl1|Fermt3|Ptpn2|Plpp3|Gfap|Icam4|Lyn|
GO:0016310	phosphorylation	biological_process	2.0877e-08	1.324e-06	348	7161	1716	20121	ENSRNOG00000007584,ENSRNOG00000020182,ENSRNOG00000005033,ENSRNOG00000031700,ENSRNOG00000055917,ENSRNOG00000018233,ENSRNOG00000012153,ENSRNOG00000008587,ENSRNOG00000014956,ENSRNOG00000004217,ENSRNOG00000007319,ENSRNOG00000000529,ENSRNOG00000015911,ENSRNOG00000017285,ENSRNOG00000026293,ENSRNOG00000047611,ENSRNOG00000042389,ENSRNOG00000019742,ENSRNOG00000048915,ENSRNOG00000019333,ENSRNOG00000011951,…	Ehd4|Mvp|Acvr1|Map3k5|Trim27|Gas6|Rbl2|Tek|Slc11a1|Stk10|Trib3|Pim1|Lrp5|Tab1|Jun|Top1|Bcl10|Stat3|Twf2|Hipk1|Plk2|Stk17b|Ccl19|Pik3c2b|Nek4|Rabgef1|Wars|Ttc7b|Ppp1r15b|Pfkfb3|Acvrl1|Ppargc1b|Fbln1|Spry4|Ppp1r15a|Cdk17|Rps6kl1|Dclk3|Camp|Riok2|Irak3|Cxcl17|Csf3|Smad1|Mapk14|Ripk1|Itln1|Cd40|Txn1|Hipk4|Gadd45a|Fgf2|Map3k8|Sdc4|Hgs|Set|Nup62|Hsp90ab1|Nlrc5|Spry1|Il6st|Fgf1|Bak1|Zc3h12a|Tlr7|Chuk|Ne…
GO:0000302	response to reactive oxygen species	biological_process	2.1333e-08	1.3483e-06	59	7161	191	20121	ENSRNOG00000000190,ENSRNOG00000016299,ENSRNOG00000002292,ENSRNOG00000009348,ENSRNOG00000017469,ENSRNOG00000014079,ENSRNOG00000018484,ENSRNOG00000001548,ENSRNOG00000022485,ENSRNOG00000017539,ENSRNOG00000051592,ENSRNOG00000012799,ENSRNOG00000005917,ENSRNOG00000000485,ENSRNOG00000006238,ENSRNOG00000026293,ENSRNOG00000003897,ENSRNOG00000017716,ENSRNOG00000006324,ENSRNOG00000016033,ENSRNOG00000012183,…	Ep300|Klf4|Hnrnpd|Nos3|Anxa1|Stat1|Plk3|Nfe2l2|Chuk|Mmp9|Sirt1|Prkaa1|Pawr|Bak1|Traf2|Jun|Col1a1|Ucp3|Trpc6|Endog|Glrx|Cflar|Fosl1|Edn1|Map3k5|Cbx8|Gucy1b3|Rela|Ncf1|Hyal1|Tp53|Adprhl2|Tra2b|Trpm2|Ccs|Cfl1|Cst3|Kdm6b|Tnfaip3|Hmox1|Il6|Ppp1r15b|Slc8a1|Kpna4|Ppp5c|Fer|Ppargc1b|Sod2|Ptk2b|Klf6|Gch1|Sesn1|Pcna|Ptprn|Ccl19|Ppargc1a|Ppp2cb|Bcl2l1|Il18bp|
GO:0051049	regulation of transport	biological_process	2.2994e-08	1.4483e-06	294	7161	1414	20121	ENSRNOG00000017382,ENSRNOG00000027194,ENSRNOG00000017060,ENSRNOG00000003206,ENSRNOG00000021079,ENSRNOG00000057221,ENSRNOG00000021128,ENSRNOG00000009348,ENSRNOG00000007029,ENSRNOG00000051592,ENSRNOG00000052499,ENSRNOG00000001414,ENSRNOG00000001928,ENSRNOG00000004072,ENSRNOG00000029342,ENSRNOG00000017833,ENSRNOG00000030118,ENSRNOG00000004500,ENSRNOG00000016488,ENSRNOG00000019112,ENSRNOG00000036816,…	Snx33|Sgsm2|Ryr2|Actr3|Fxyd1|Scn3b|Kcnj11|Nos3|Dnaja1|Sirt1|Rab27a|Serpine1|Il1rap|Myo1c|Scn7a|Actn2|Msn|Myc|Pltp|Chp2|Wls|Sptbn1|Rrad|C1qtnf2|Fgr|Appl1|Ptx3|Shank3|Kcng2|Rac2|Cxcl10|Diaph1|Apbb1|Kcnq1|Tmbim6|Cav3|Slc8a1|Stk39|Sh3tc2|Myo6|Socs1|Pram1|Scfd1|Bmp4|Jak2|Psen1|Thra|Clic4|Nup93|Chd7|Il1b|Ppp1r12a|Traf2|Sphk1|Anxa1|Ifih1|Enpp1|Lrsam1|Il13ra2|Casp1|Tbc1d2|Lamp1|Rhbdf2|Gosr1|Eny2|Fcer1g|M…
GO:0001933	negative regulation of protein phosphorylation	biological_process	2.4604e-08	1.5444e-06	83	7161	298	20121	ENSRNOG00000004359,ENSRNOG00000000895,ENSRNOG00000052391,ENSRNOG00000014010,ENSRNOG00000020024,ENSRNOG00000016029,ENSRNOG00000010574,ENSRNOG00000016907,ENSRNOG00000014137,ENSRNOG00000010278,ENSRNOG00000028493,ENSRNOG00000004131,ENSRNOG00000003669,ENSRNOG00000005350,ENSRNOG00000007081,ENSRNOG00000019822,ENSRNOG00000020744,ENSRNOG00000013679,ENSRNOG00000013851,ENSRNOG00000020578,ENSRNOG00000008180,…	Wars|Rabgef1|Sh3bp5|Gfra2|Taf7|Rb1|Ptpn1|Ppp5c|Fbln1|Il6|Ppp1r15b|Pkn1|Myocd|Pwp1|Xdh|Gadd45b|Adar|Sema4d|Spry4|Ceacam1|Lyn|Ptpn2|Irak3|Ppm1f|Pdcd4|Fbxo7|Sirt2|Cdkn2b|Mvp|Dusp16|Prex2|Adarb1|Gpd1l|Enpp1|Chp1|Spred1|Trim27|Lrrc4|Fam129a|Jun|Il1b|Dusp6|Lrp5|Trib3|Trib1|Hspb1|Dmtn|Uchl1|Fkbp1a|Aida|Samsn1|Dab2ip|Ppargc1a|Psen1|Mical1|Bmp4|Stk39|Socs1|Cav3|Npm1|Arrb1|Fgfr1op|Fam212a|Tnfaip3|Lrrc4b|Ad…
GO:0070201	regulation of establishment of protein localization	biological_process	2.5224e-08	1.5779e-06	117	7161	458	20121	ENSRNOG00000000837,ENSRNOG00000003232,ENSRNOG00000008180,ENSRNOG00000002247,ENSRNOG00000010311,ENSRNOG00000045558,ENSRNOG00000004517,ENSRNOG00000015124,ENSRNOG00000010278,ENSRNOG00000059714,ENSRNOG00000005639,ENSRNOG00000018003,ENSRNOG00000016516,ENSRNOG00000002520,ENSRNOG00000038881,ENSRNOG00000015380,ENSRNOG00000021510,ENSRNOG00000030124,ENSRNOG00000010574,ENSRNOG00000003407,ENSRNOG00000019456,…	LOC103694380|Slc9a3r1|Lyn|Nup54|Dzip1|Cd34|Igf1|Gpam|Il6|LOC103692716|Ar|F2rl1|Mbp|Litaf|Hcls1|Jup|Tbc1d10c|Ptpn11|Ptpn1|Ptpn14|Kars|Ccl19|Tlr2|Nod2|Rer1|Kcnb1|Rabgef1|Dmtn|Sphk1|Anxa1|Ifih1|Tnfrsf14|Il4r|Pmaip1|Nup93|Smad3|Il1b|Ripk2|Traf2|Trpv4|Casp4|Trim27|Cnst|Rapgef3|Gas6|Mavs|Ptpn23|Chp1|Tnf|Ppp3ca|Itga3|Ipo5|Dlg1|Casp1|Cep131|Rhbdf2|Rangap1|Rph3al|Axin2|Adora2a|Trim28|Fgr|Cd14|Appl1|Cd274|…
GO:0044267	cellular protein metabolic process	biological_process	2.5898e-08	1.6146e-06	697	7161	4127	20121	ENSRNOG00000009152,ENSRNOG00000012692,ENSRNOG00000048113,ENSRNOG00000014515,ENSRNOG00000005330,ENSRNOG00000016478,ENSRNOG00000049497,ENSRNOG00000013851,ENSRNOG00000012616,ENSRNOG00000014137,ENSRNOG00000002585,ENSRNOG00000010126,ENSRNOG00000012004,ENSRNOG00000014829,ENSRNOG00000004359,ENSRNOG00000000895,ENSRNOG00000017997,ENSRNOG00000015668,ENSRNOG00000015182,ENSRNOG00000058646,ENSRNOG00000017801,…	Caprin1|Riok2|Cbx8|Cdc14a|Crebbp|Eif5a|Eif6|Spry4|Ppt1|Fbln1|Cul4b|RGD1307704|Ubap1|Prmt3|Wars|Rabgef1|Nek4|Ccl19|Ppp2cb|Zfp36l1|Atf4|Hipk1|Klhl30|Bcl10|Klf15|Ing5|Kat5|Dcaf1|Upf3a|Gnl3|Ubr2|March6|Hars|Trib3|Slc11a1|Sirt5|Gclc|Ctsz|Kat6a|Ttc3|Gas6|Trim27|Pdxp|Cbfb|Acvr1|Mvp|Klhl5|Cct6a|Rmnd1|Ehd4|Ptpre|Axin2|Inpp5j|Plaur|Epc2|Arrdc3|Med27|Psma3|Fut10|Mapk6|Fgfr1op|Gnptab|Trim28|Thbs1|Cacul1|Nek6…
GO:0005576	extracellular region	cellular_component	2.8066e-08	1.7408e-06	625	7161	3672	20121	ENSRNOG00000025350,ENSRNOG00000001376,ENSRNOG00000000994,ENSRNOG00000018009,ENSRNOG00000005347,ENSRNOG00000032463,ENSRNOG00000045558,ENSRNOG00000018952,ENSRNOG00000047213,ENSRNOG00000004777,ENSRNOG00000010278,ENSRNOG00000017496,ENSRNOG00000026128,ENSRNOG00000050534,ENSRNOG00000002520,ENSRNOG00000000579,ENSRNOG00000016212,ENSRNOG00000014350,ENSRNOG00000009088,ENSRNOG00000031785,ENSRNOG00000001488,…	Ppp1r13l|Mettl7a|Stxbp2|Rab8b|Fjx1|Rap1a|Cd34|Sema3g|Gnpda1|Esf1|Il6|Cnp|Cpne8|Gcnt1|Litaf|Marcks|Ankfy1|Cyr61|Txnrd1|Krt76|Psmb1|Tmem38a|Lif|Stxbp3|Ufm1|Rap2c|Slamf1|Itga5|Efemp1|Idua|Hp|Tnf|Esm1|Dlg1|Mcf2l|Shisa5|Thsd7a|Mdh1|Tbc1d15|Inhbb|S100a6|Hnrnpk|Cxcl16|Anxa5|Il1rn|Psma4|Cd274|Pla2g5|Idh1|B3gnt8|Chsy1|Ppp2r1b|Abhd17b|Pcna|Mtus1|Gfra1|Cux2|Col15a1|Lum|Rab3d|Ctsb|Aldh3a1|Tex14|Esam|Mov10|Ti…
GO:0051090	regulation of sequence-specific DNA binding transcription factor activity	biological_process	2.8113e-08	1.7408e-06	82	7161	295	20121	ENSRNOG00000022372,ENSRNOG00000004649,ENSRNOG00000008393,ENSRNOG00000009389,ENSRNOG00000042389,ENSRNOG00000006238,ENSRNOG00000000529,ENSRNOG00000039754,ENSRNOG00000015911,ENSRNOG00000023521,ENSRNOG00000028108,ENSRNOG00000004100,ENSRNOG00000010626,ENSRNOG00000004766,ENSRNOG00000016299,ENSRNOG00000018517,ENSRNOG00000014361,ENSRNOG00000004660,ENSRNOG00000021817,ENSRNOG00000055156,ENSRNOG00000020905,…	Kdm1a|Il1b|Tax1bp1|Ripk2|Bcl10|Traf2|Pim1|Rab7b|Lrp5|Map3k10|Cytl1|Trib1|Sphk1|Glis2|Klf4|Trim21|Edn1|Fzd6|Irak2|Tnf|Hdac5|Ppp3ca|Trim27|Mavs|Gas6|Chp1|Mtpn|Ppp2r5b|Irak3|LOC103694380|Fzd2|Rela|Nod2|Jup|Icam1|Tlr2|Prox1|Psma6|Wnt1|Ar|Ppargc1b|Myocd|Il6|Traf3|Nr0b2|Heyl|Zc3h12a|Sirt1|Chuk|Il1rap|Nlrc5|Ep300|Srf|Ripk1|Cd40|Fosl1|Ripk3|Nfam1|Tnfaip3|Arrb1|Peli1|Anxa3|Stk3|Ctnnb1|Atp5c1|Sigirr|Tnfsf1…
GO:0000165	MAPK cascade	biological_process	2.8757e-08	1.7747e-06	149	7161	634	20121	ENSRNOG00000017914,ENSRNOG00000006628,ENSRNOG00000012473,ENSRNOG00000007687,ENSRNOG00000016818,ENSRNOG00000005209,ENSRNOG00000004437,ENSRNOG00000010176,ENSRNOG00000004649,ENSRNOG00000016945,ENSRNOG00000006238,ENSRNOG00000009389,ENSRNOG00000023521,ENSRNOG00000004100,ENSRNOG00000033134,ENSRNOG00000016299,ENSRNOG00000052391,ENSRNOG00000011789,ENSRNOG00000021298,ENSRNOG00000030124,ENSRNOG00000020679,…	Prkcdbp|Dusp16|Cflar|Sema7a|Fgfr3|Spred1|Map2k6|Map2k1|Il1b|Pla2g2a|Traf2|Ripk2|Map3k10|Trib1|Mef2c|Klf4|Sh3bp5|Cdon|Dstyk|Ptpn11|Icam1|Ptpn1|Kars|Ptk2b|Kl|Peli2|Rapgef1|Xdh|Scimp|Ceacam1|Lyn|Slc9a3r1|Pde8a|Ptpn2|Mecom|Myc|Ccl2|Eif3a|Ptpn6|Dok4|Ccl7|Wnk2|Fgf23|Il18|Med1|Tgfb3|Dnaja1|Ntrk2|Spry2|Rnf149|Dusp2|Cspg4|Cdk12|Aida|Cd81|Hcrtr1|Eif2ak2|Mef2a|Tnip1|Itpkb|Psen1|Gcnt2|Cav3|Timp2|Myd88|Jak2|B…
GO:0031399	regulation of protein modification process	biological_process	2.9326e-08	1.8038e-06	255	7161	1198	20121	ENSRNOG00000003694,ENSRNOG00000019456,ENSRNOG00000020024,ENSRNOG00000016217,ENSRNOG00000038881,ENSRNOG00000030124,ENSRNOG00000016029,ENSRNOG00000020679,ENSRNOG00000010574,ENSRNOG00000011789,ENSRNOG00000052391,ENSRNOG00000011060,ENSRNOG00000004131,ENSRNOG00000012363,ENSRNOG00000003669,ENSRNOG00000016907,ENSRNOG00000006934,ENSRNOG00000027839,ENSRNOG00000061818,ENSRNOG00000018659,ENSRNOG00000017707,…	Prox1|Kars|Taf7|Gtpbp4|Hcls1|Ptpn11|Rb1|Icam1|Ptpn1|Cdon|Sh3bp5|Unc119|Pkn1|Peli2|Myocd|Ppp5c|Acvr1b|Ptk2b|Wnt1|Csf1|Abi2|Slc9a3r1|Lyn|Ceacam1|Xdh|Adar|Stat2|Rela|Cdkn2b|Fbxo7|Ptpn2|Tp53|Pde8a|Il23a|Prex2|Dusp16|Enpp1|Tnfsf15|Gpd1l|Adarb1|Trim21|Bst1|Tnfrsf1a|Chp1|Mavs|Spred1|Map2k6|Rapgef3|Lrrc4|Sema7a|Fgfr3|Hspa5|Ankle2|Map3k10|Ripk2|Traf2|Il1b|Map2k1|Kat2a|Amer1|Aif1|Sphk1|Dmtn|Trib1|Tnfrsf14|…
GO:0051130	positive regulation of cellular component organization	biological_process	3.5831e-08	2.1965e-06	205	7161	918	20121	ENSRNOG00000017819,ENSRNOG00000056585,ENSRNOG00000052173,ENSRNOG00000019418,ENSRNOG00000004616,ENSRNOG00000030404,ENSRNOG00000002051,ENSRNOG00000047250,ENSRNOG00000051235,ENSRNOG00000006336,ENSRNOG00000004496,ENSRNOG00000012280,ENSRNOG00000052296,ENSRNOG00000007350,ENSRNOG00000015858,ENSRNOG00000015982,ENSRNOG00000016611,ENSRNOG00000054172,ENSRNOG00000018020,ENSRNOG00000000796,ENSRNOG00000004473,…	Cd14|Fscn1|Ranbp3l|Lrrc4b|Npm1|Arrb1|Synj1|Gmfb|C2|Fyco1|Rock2|Ptx3|Shank3|Rac2|Hyal1|Wnt11|Hras|Ctnnb1|Apbb1|Ranbp2|Ppargc1a|Zfyve27|Bmp4|Cav3|Lmod1|Whamm|Nipbl|Cand1|Gcnt2|Fer|Lims1|Cct3|Rad50|Stk11|Tgfb3|Tet1|Irf8|Piwil2|Eif4g2|Tcp1|Actr3|Arpc3|Serpine1|Il1rap|Bid|Ntrk2|Rab27a|Sirt1|Rack1|Plek|Myo1c|Cct5|Cct7|Actn2|Ccl2|Msn|Palm|Srf|Atf1|Plxnb1|Htra2|Lyn|Cfl1|Adgrl1|Cxcl12|Rad21|Obsl1|Cxcl9|An…
GO:0017038	protein import	biological_process	3.6615e-08	2.2371e-06	76	7161	274	20121	ENSRNOG00000002520,ENSRNOG00000059714,ENSRNOG00000021295,ENSRNOG00000010278,ENSRNOG00000010768,ENSRNOG00000004517,ENSRNOG00000009822,ENSRNOG00000015668,ENSRNOG00000015380,ENSRNOG00000021510,ENSRNOG00000038881,ENSRNOG00000007475,ENSRNOG00000020660,ENSRNOG00000015142,ENSRNOG00000018009,ENSRNOG00000002247,ENSRNOG00000003232,ENSRNOG00000010989,ENSRNOG00000009882,ENSRNOG00000004742,ENSRNOG00000018233,…	Litaf|LOC103692716|Rae1|Il6|Kpna4|Igf1|Tlr2|Ccl19|Jup|Tbc1d10c|Hcls1|Gpihbp1|Cfl1|Timm21|Rab8b|Nup54|Slc9a3r1|Ipo5|Ppp3ca|Chp1|Gas6|Mavs|Tmco6|Samm50|Sphk1|Ran|Nup188|Stat3|Jun|Il1b|Hspa4|Smad3|Nup93|Thra|Psen1|Kank1|Ptgs2|Kpna3|Jak2|Bmp4|Tob1|Nup98|Prickle1|Bcl3|Ranbp2|Fbxw11|Dab2ip|Lmna|Axin2|Ipo4|Kpna2|Ranbp3l|Trim28|Ipo13|Kpna6|Drd1|Il18|Zfp259|Sptbn1|Ipo7|Txn1|Chp2|Pik3r1|Mapk14|Csf3|Lonp2|S…
GO:2001141	regulation of RNA biosynthetic process	biological_process	4.0816e-08	2.4854e-06	504	7161	2823	20121	ENSRNOG00000004925,ENSRNOG00000008393,ENSRNOG00000006238,ENSRNOG00000010176,ENSRNOG00000006689,ENSRNOG00000004649,ENSRNOG00000008048,ENSRNOG00000023521,ENSRNOG00000055340,ENSRNOG00000006796,ENSRNOG00000033583,ENSRNOG00000028919,ENSRNOG00000059956,ENSRNOG00000010910,ENSRNOG00000001064,ENSRNOG00000010626,ENSRNOG00000018517,ENSRNOG00000004660,ENSRNOG00000004681,ENSRNOG00000009145,ENSRNOG00000014483,…	Ppp1r12a|Tax1bp1|Traf2|Map2k1|Chd7|Il1b|Plscr1|Map3k10|Ski|LOC102555183|LOC100910577|Zfp868|Bcl6b|Gmeb1|Sbno1|Sphk1|Trim21|Fzd6|Eny2|Klf12|Ino80|Il23a|AABR07021704.1|Btg2|Hdac5|Tgif1|Mavs|Tnfrsf1a|Chp1|Smarca2|Zfp964|Mier1|Ptpn2|Psmc4|Fzd2|Tp53|Stat2|Nbl1|Nr5a2|Rela|Ciita|Heatr1|Prox1|Rb1|Jup|Icam1|Kars|Wdr75|Psmc1|Pelo|Wnt1|Bach1|Myocd|Creb3|Rbbp8|Pkn1|Cpeb3|Irf8|Irf1|Tbx2|Ryr2|Cbfa2t3|Il1rap|Si…
GO:0036094	small molecule binding	molecular_function	4.1432e-08	2.5146e-06	425	7161	2127	20121	ENSRNOG00000001762,ENSRNOG00000019645,ENSRNOG00000024569,ENSRNOG00000014160,ENSRNOG00000004040,ENSRNOG00000030628,ENSRNOG00000021919,ENSRNOG00000012302,ENSRNOG00000029191,ENSRNOG00000054157,ENSRNOG00000007416,ENSRNOG00000018839,ENSRNOG00000020173,ENSRNOG00000010050,ENSRNOG00000016684,ENSRNOG00000011632,ENSRNOG00000010776,ENSRNOG00000023993,ENSRNOG00000008130,ENSRNOG00000009592,ENSRNOG00000013312,…	Pcyt1a|Osbp2|Gimap9|Tcp1|Abca8|Eif4a1|Rhoj|Gucy1a3|LOC685067|Nadk2|Clp1|Ntrk2|Tie1|Stard9|Wnk2|Cct5|Atp13a1|Kif1a|Rergl|Cyb5r3|Kcnt2|Tap1|LOC100909441|Trpc6|Pde11a|Nuak2|Acsl3|Tsr1|Sars|Aox1|Igtp|Npm1|Nars|Gnai3|Hras|Tesk2|Rnd3|Hmgcr|Gcdh|Abca9|Aldh1a3|Acsl4|Phkg1|Ilvbl|Abca4|LOC100910934|Mfhas1|Rhot2|Mical2|Ripk2|Abcg3l3|Ddx18|Gtf2f2|Acly|Rab30|Kifc3|Rhoc|Trib1|Gbp5|Gpn2|Plod1|Gpd1l|Irak2|Cmpk1|…
GO:0032774	RNA biosynthetic process	biological_process	4.4934e-08	2.7182e-06	518	7161	2924	20121	ENSRNOG00000037765,ENSRNOG00000010087,ENSRNOG00000026023,ENSRNOG00000053234,ENSRNOG00000004616,ENSRNOG00000030404,ENSRNOG00000017146,ENSRNOG00000015493,ENSRNOG00000020637,ENSRNOG00000016611,ENSRNOG00000054172,ENSRNOG00000022323,ENSRNOG00000052205,ENSRNOG00000004588,ENSRNOG00000000127,ENSRNOG00000012172,ENSRNOG00000009824,ENSRNOG00000061088,ENSRNOG00000058983,ENSRNOG00000009585,ENSRNOG00000014666,…	Lims1|Zfp143|Taf4b|Cnot3|Npm1|Arrb1|Nfatc1|Emx1|Hmx3|Hras|Ctnnb1|Tcea1|Fgf23|Zbed4|Kpna6|Spi1|Irf2|Atf1|Gata5|Tcf20|Tfeb|Usp16|Aebp1|Nfkbiz|Tgfb3|Sfmbt2|Nfe2|Cdon|Taf7|Acvr1b|Ing3|Gabpb1|Nufip1|Tsc22d1|Rad21|Msl3l2|Zfp763|Ncl|Arid5a|Polr1a|LOC103694380|Nr3c2|Yap1|Klhl31|Mars|Chd2|Zfp281|Xab2|Tead4|Rfx5|Ripk2|Ptov1|Gtf2f2|Camta2|Bzw1|Mical2|Zfp395|E2f4|Pawr|Hnrnpdl|Mybbp1a|Twistnb|Mta2|Ehf|Cux2|Pr…
GO:0070555	response to interleukin-1	biological_process	4.7074e-08	2.8363e-06	38	7161	108	20121	ENSRNOG00000008553,ENSRNOG00000016543,ENSRNOG00000017469,ENSRNOG00000039241,ENSRNOG00000014504,ENSRNOG00000009131,ENSRNOG00000002792,ENSRNOG00000013805,ENSRNOG00000003206,ENSRNOG00000009389,ENSRNOG00000016509,ENSRNOG00000006302,ENSRNOG00000000239,ENSRNOG00000021817,ENSRNOG00000004500,ENSRNOG00000002723,ENSRNOG00000018488,ENSRNOG00000014361,ENSRNOG00000007159,ENSRNOG00000030888,ENSRNOG00000021851,…	Mthfr|Trim63|Anxa1|Ythdc2|Il1r1|Zc3h12a|Cxcl2|Tnip2|Actr3|Ripk2|Usp10|Gclc|Ccl7|Irak2|Myc|Sele|Cd40|Edn1|Ccl2|Rela|Ccl1|Camp|Irak3|Nfkb1|Hyal1|Sox9|Il1rn|Hif1a|Cfl1|Egr1|Il6|Cebpb|Ccl19|Dab2ip|Icam1|Bcl2l1|Ccl22|Ccl9|
GO:0042326	negative regulation of phosphorylation	biological_process	4.7197e-08	2.8363e-06	84	7161	307	20121	ENSRNOG00000020578,ENSRNOG00000013851,ENSRNOG00000008180,ENSRNOG00000013679,ENSRNOG00000020744,ENSRNOG00000007081,ENSRNOG00000019822,ENSRNOG00000005350,ENSRNOG00000004637,ENSRNOG00000006735,ENSRNOG00000020102,ENSRNOG00000014779,ENSRNOG00000004226,ENSRNOG00000037909,ENSRNOG00000017453,ENSRNOG00000010574,ENSRNOG00000016029,ENSRNOG00000020024,ENSRNOG00000014010,ENSRNOG00000052391,ENSRNOG00000000895,…	Ceacam1|Spry4|Lyn|Sema4d|Adar|Xdh|Gadd45b|Pwp1|Fbxo7|Cdkn2b|Sirt2|Pdcd4|Irak3|Ppm1f|Ptpn2|Ptpn1|Rb1|Taf7|Gfra2|Sh3bp5|Rabgef1|Wars|Myocd|Pkn1|Ppp1r15b|Il6|Ppp5c|Fbln1|Trib3|Lrp5|Dusp6|Il1b|Jun|Dmtn|Hspb1|Trib1|Adarb1|Gpd1l|Enpp1|Dusp16|Mvp|Prex2|Trim27|Lrrc4|Fam129a|Spred1|Chp1|Ankle2|Lrrc4b|Fam212a|Fgfr1op|Tnfaip3|Arrb1|Npm1|Inpp5j|Plpp3|Hmgcr|Adora2a|Ppargc1a|Dab2ip|Samsn1|Fkbp1a|Aida|Uchl1|Cav…
GO:0003674	molecular_function	molecular_function	4.9301e-08	2.9531e-06	2387	7161	16816	20121	ENSRNOG00000061088,ENSRNOG00000001598,ENSRNOG00000011134,ENSRNOG00000000034,ENSRNOG00000060350,ENSRNOG00000013306,ENSRNOG00000004588,ENSRNOG00000016807,ENSRNOG00000000239,ENSRNOG00000059166,ENSRNOG00000024647,ENSRNOG00000022323,ENSRNOG00000023993,ENSRNOG00000000459,ENSRNOG00000005215,ENSRNOG00000013862,ENSRNOG00000020173,ENSRNOG00000018839,ENSRNOG00000033065,ENSRNOG00000056246,ENSRNOG00000031163,…	Atf1|Usp16|Lama2|Nuak2|Iqsec1|Pcdh20|Zbed4|Oat|Ccl7|Ldb3|Ppp4r2|Tcea1|Kif1a|Psmb9|Klhl4|Dusp2|Tie1|Ntrk2|Rad50|Gls|Nfkbiz|Dock1|Amt|Aldh1a3|Elac2|Rbms1|Polh|Anp32e|Igtp|Arrb1|Npm1|Rab32|Synpo2l|Sema7a|Kcnj8|Reps1|Anpep|Cmpk1|Crip1|Tmem106b|Acly|Rab30|Phlpp2|Zfp395|Zrsr1|RT1-S3|Pawr|Gpn2|Camta2|Rnf114|Rbmxl1b|Ripk2|Gtf2f2|Vgf|Alpk1|Socs2|Slk|Rer1|Rilpl1|Arid5a|Ncl|Eif1a|Wdr46|Zfp763|Nup54|Ccdc91|C…
GO:0045595	regulation of cell differentiation	biological_process	5.0907e-08	3.0394e-06	286	7161	1400	20121	ENSRNOG00000017123,ENSRNOG00000055010,ENSRNOG00000019361,ENSRNOG00000021139,ENSRNOG00000013933,ENSRNOG00000009381,ENSRNOG00000050857,ENSRNOG00000011278,ENSRNOG00000008292,ENSRNOG00000002652,ENSRNOG00000019048,ENSRNOG00000016023,ENSRNOG00000016313,ENSRNOG00000009419,ENSRNOG00000002389,ENSRNOG00000019322,ENSRNOG00000016334,ENSRNOG00000032639,ENSRNOG00000021463,ENSRNOG00000002074,ENSRNOG00000006857,…	B2m|Axin2|Inpp5j|Esrra|Med27|Mapk6|Fut10|Stk3|Hif1a|Rap1gap2|Sod2|Kank1|Ctnnbip1|Ptprg|Morf4l2|Notch1|Ptbp3|Foxo6|Ppara|Rest|Ndnf|Arid1a|Zc3h12a|Heyl|Il6st|Ap1ar|Esrrb|Suco|Rbpj|Hsp90ab1|Msr1|Skil|Itgb1|Fgf2|Isg15|Nfam1|Ripk1|Afdn|Xbp1|Mapk14|Csf3|Smad1|Dpysl3|Tmem178a|Caprin1|Gpc1|Gdpd5|Fam65b|Eif5a|Eif6|Fbln1|Ppargc1b|RGD1307704|Numb|Acvrl1|Ccl9|Plk2|Twf2|Zfp36l1|Ssh1|Pa2g4|Jun|Trpv4|Rcan1|Stat…
GO:0044271	cellular nitrogen compound biosynthetic process	biological_process	5.1967e-08	3.0925e-06	587	7161	3360	20121	ENSRNOG00000008182,ENSRNOG00000005330,ENSRNOG00000021018,ENSRNOG00000012060,ENSRNOG00000048113,ENSRNOG00000017997,ENSRNOG00000013002,ENSRNOG00000014829,ENSRNOG00000010126,ENSRNOG00000023541,ENSRNOG00000017503,ENSRNOG00000013805,ENSRNOG00000007319,ENSRNOG00000054420,ENSRNOG00000015813,ENSRNOG00000013841,ENSRNOG00000061012,ENSRNOG00000017808,ENSRNOG00000042389,ENSRNOG00000011406,ENSRNOG00000004300,…	Htra3|Crebbp|Batf2|Gucy1b3|Cbx8|Nek4|Gpbp1|Prmt3|RGD1307704|Ahctf1|Ppargc1b|Tnip2|Trib3|Vdr|Ubr2|Dcaf1|Kat5|Klf15|Bcl10|Ccl4|Gtf2a1|Atf4|Acvr1|Cbfb|Trim27|Rbl2|Kat6a|Gas6|Cbx6|Gclc|Slc11a1|Trim28|Esrra|Med27|Foxp2|Epc2|Cyp2d4|Cap1|Nfkb2|Cebpg|Perm1|Foxo6|Bcl2l1|Rest|Eaf1|Zfp467|Notch1|Ctnnbip1|Sod2|Nrf1|Skil|Meox2|Zfp46|Rnf111|Zfp689|Azin1|Nlrc5|Larp7|Chuk|Arid1a|N4bp2l2|Gtf2b|Csf3|Smad1|Zbtb8a|M…
GO:0007249	I-kappaB kinase/NF-kappaB cascade	biological_process	5.4193e-08	3.2146e-06	64	7161	211	20121	ENSRNOG00000031312,ENSRNOG00000025295,ENSRNOG00000016509,ENSRNOG00000055156,ENSRNOG00000020667,ENSRNOG00000012956,ENSRNOG00000021817,ENSRNOG00000007372,ENSRNOG00000012473,ENSRNOG00000023546,ENSRNOG00000010626,ENSRNOG00000012630,ENSRNOG00000013805,ENSRNOG00000014765,ENSRNOG00000033235,ENSRNOG00000004649,ENSRNOG00000000595,ENSRNOG00000042389,ENSRNOG00000009389,ENSRNOG00000006238,ENSRNOG00000016907,…	Tnfrsf1a|Mavs|Usp10|Tnf|Shisa5|Tgm2|Irak2|Casp1|Cflar|Hspb1|Sphk1|Rhoc|Tnip2|Vapa|Relb|Il1b|Traf3ip2|Bcl10|Ripk2|Traf2|Ppp5c|Litaf|F2rl1|Ccl19|Plk2|Tlr2|Tnip3|Nod2|Rela|Tbk1|LOC103694380|Ajuba|Tifa|Mier1|Riok3|Il18|Ripk3|Rel|Cd40|Ripk1|Ubd|Tlr7|Sirt1|Zc3h12a|Chuk|Zdhhc13|Nup62|Slc20a1|Hmox1|Myd88|Ptgs2|Tmed4|Fbxw11|Dab2ip|Tnip1|Fkbp1a|Bcl3|Nek6|Rock2|Nfkb2|Ctnnb1|Birc2|Tnfaip3|Peli1|
GO:0006366	transcription from RNA polymerase II promoter	biological_process	5.5521e-08	3.2827e-06	331	7161	1717	20121	ENSRNOG00000002778,ENSRNOG00000022586,ENSRNOG00000037613,ENSRNOG00000005984,ENSRNOG00000013679,ENSRNOG00000047171,ENSRNOG00000002607,ENSRNOG00000021025,ENSRNOG00000012791,ENSRNOG00000003745,ENSRNOG00000007064,ENSRNOG00000025350,ENSRNOG00000014779,ENSRNOG00000009104,ENSRNOG00000031135,ENSRNOG00000005528,ENSRNOG00000058461,ENSRNOG00000020102,ENSRNOG00000008212,ENSRNOG00000056150,ENSRNOG00000014124,…	Aatf|Cdk9|Kdm6b|Etv6|Sema4d|Rnf8|Sox9|Ppp2r5b|Ajuba|Atf3|Zfp746|Ppp1r13l|Pdcd4|Fnip1|Smarcc2|Tbk1|Sfpq|Sirt2|Wdr5|Purb|Nod2|Hltf|Tnip3|Zfp36|Cyr61|Ptprn|F2rl1|Litaf|Klf6|Ar|Il6|Igf1|Zfp366|Suz12|Notch3|Lif|Kdm1a|LOC100909712|Mxi1|Cebpz|Creb3l1|Cytl1|Runx1|Stat1|Edn1|Akirin2|Etv5|Ddx21|Dlg1|Usp2|Ssbp3|Armcx3|Fhl2|Batf|Cdc5l|Fhod1|Mitf|Hey1|Psmc3|Hnrnpk|Cnot2|Lmna|Elf1|Zfp423|Hfe2|Nfia|Fst|Sox6|Par…
GO:0006355	regulation of transcription, DNA-dependent	biological_process	5.9107e-08	3.4788e-06	502	7161	2818	20121	ENSRNOG00000005033,ENSRNOG00000008834,ENSRNOG00000018602,ENSRNOG00000014460,ENSRNOG00000031700,ENSRNOG00000050869,ENSRNOG00000014647,ENSRNOG00000046955,ENSRNOG00000009977,ENSRNOG00000025174,ENSRNOG00000014689,ENSRNOG00000012153,ENSRNOG00000018233,ENSRNOG00000055917,ENSRNOG00000014956,ENSRNOG00000050240,ENSRNOG00000004276,ENSRNOG00000009882,ENSRNOG00000006302,ENSRNOG00000026316,ENSRNOG00000013841,…	Acvr1|Dach1|Camta1|Hivep1|Map3k5|Cebpd|Cbfb|Cbx6|Thrap3|Kat6a|Zbtb4|Rbl2|Gas6|Trim27|Slc11a1|LOC100909856|Itga3|Ppp3ca|Gclc|Wdr43|Dcaf1|Ube2o|Lrp5|Ubr2|Vdr|Rab7b|Tnip2|Trib3|Pim1|Bcl10|Stat3|Trpv4|Jun|LOC102552640|Klf15|Smad3|Kat5|Glis2|Gtf2a1|Ptp4a3|Plagl1|Pa2g4|Atf4|Nek4|Med13l|LOC102547059|Traf3|Acvrl1|Ahctf1|RGD1307704|Prmt3|Gpbp1|Prmt6|Egr1|Ppargc1b|Htra3|Ppp1r15a|Mtpn|Mzf1|Ptafr|Crebbp|Cbx8…
GO:0006351	transcription, DNA-dependent	biological_process	5.9218e-08	3.4788e-06	515	7161	2912	20121	ENSRNOG00000005330,ENSRNOG00000008182,ENSRNOG00000048113,ENSRNOG00000021018,ENSRNOG00000017997,ENSRNOG00000017503,ENSRNOG00000023541,ENSRNOG00000010126,ENSRNOG00000013002,ENSRNOG00000014829,ENSRNOG00000042389,ENSRNOG00000017808,ENSRNOG00000061012,ENSRNOG00000013841,ENSRNOG00000015813,ENSRNOG00000054420,ENSRNOG00000007319,ENSRNOG00000013805,ENSRNOG00000017801,ENSRNOG00000004300,ENSRNOG00000014647,…	Crebbp|Htra3|Cbx8|Batf2|Nek4|Ppargc1b|Ahctf1|RGD1307704|Gpbp1|Prmt3|Bcl10|Klf15|Kat5|Dcaf1|Ubr2|Vdr|Trib3|Tnip2|Atf4|Gtf2a1|Cbfb|Acvr1|Slc11a1|Gclc|Cbx6|Rbl2|Gas6|Kat6a|Trim27|Med27|Esrra|Trim28|Perm1|Cebpg|Nfkb2|Epc2|Foxp2|Notch1|Zfp467|Eaf1|Rest|Foxo6|Sod2|Ctnnbip1|Rnf111|Zfp689|Skil|Zfp46|Meox2|Nrf1|Arid1a|Chuk|Larp7|Nlrc5|Cd40|Ripk1|Mapk14|Zbtb8a|N4bp2l2|Csf3|Gtf2b|Smad1|Fgf2|Zfp964|Mier1|Psm…
GO:0006468	protein phosphorylation	biological_process	6.2113e-08	3.6373e-06	290	7161	1398	20121	ENSRNOG00000020733,ENSRNOG00000033026,ENSRNOG00000037814,ENSRNOG00000004226,ENSRNOG00000012692,ENSRNOG00000013851,ENSRNOG00000020938,ENSRNOG00000005530,ENSRNOG00000004148,ENSRNOG00000028713,ENSRNOG00000028493,ENSRNOG00000014137,ENSRNOG00000011951,ENSRNOG00000015668,ENSRNOG00000012502,ENSRNOG00000000895,ENSRNOG00000004359,ENSRNOG00000017997,ENSRNOG00000019333,ENSRNOG00000017285,ENSRNOG00000000529,…	Camp|Dclk3|Cxcl17|Irak3|Riok2|Spry4|Ppp1r15a|Rps6kl1|Cdk17|Acvrl1|Ppp1r15b|Fbln1|Plk2|Ccl19|Stk17b|Rabgef1|Wars|Nek4|Hipk1|Tab1|Pim1|Stk10|Trib3|Lrp5|Top1|Jun|Gas6|Trim27|Slc11a1|Tek|Mvp|Acvr1|Ehd4|Map3k5|Stk36|Atr|Inpp5j|Plaur|Cd44|Adora2a|Axin2|Stk3|Csnk1d|Trim28|Fgfr1op|Mapk6|Fbxw7|Thbs1|Cacul1|Mical1|Nek6|Il6st|Spry1|Chuk|Bak1|Fgf1|Zc3h12a|Tlr7|Hgs|Map3k8|Sdc4|Set|Nup62|Hsp90ab1|Hipk4|Gadd45a…
GO:1901652	response to peptide	biological_process	6.7768e-08	3.9441e-06	96	7161	376	20121	ENSRNOG00000020185,ENSRNOG00000058646,ENSRNOG00000017469,ENSRNOG00000014079,ENSRNOG00000016299,ENSRNOG00000009389,ENSRNOG00000001195,ENSRNOG00000019742,ENSRNOG00000020392,ENSRNOG00000017808,ENSRNOG00000004649,ENSRNOG00000007319,ENSRNOG00000015911,ENSRNOG00000003300,ENSRNOG00000008587,ENSRNOG00000026962,ENSRNOG00000017716,ENSRNOG00000006302,ENSRNOG00000000413,ENSRNOG00000031789,ENSRNOG00000014361,…	Wdr6|Zfp36l1|Anxa1|Stat1|Klf4|Ripk2|Trpv4|Stat3|Stxbp3|Klf15|Il1b|Trib3|Lrp5|Btg2|Tek|Osbpl8|Ucp3|Gclc|Pln|Rangap1|Edn1|Mars|Cflar|Btg1|Enpp1|Ptpn2|Rela|Cxcl12|Gpr22|Eif6|Lyn|Ceacam1|Kl|Gcnt1|Klf6|Wnt1|Il6|Igf1|Egr1|Timp4|Socs2|Nod2|Tlr2|Ppat|Ptpn11|Icam1|Ptpn1|Ptprn|Socs3|Sirt1|Prkaa1|Phip|Slc2a1|Sparc|Col1a1|Timp1|Nras|Sh2b2|Ccl2|Cd40|Eif2b3|Pik3r1|Myc|Mapk14|Xbp1|Got1|Myo1c|Inhbb|Nfkb1|Hras|Sr…
GO:0002758	innate immune response-activating signal transduction	biological_process	6.7783e-08	3.9441e-06	39	7161	104	20121	ENSRNOG00000030888,ENSRNOG00000010602,ENSRNOG00000011709,ENSRNOG00000000837,ENSRNOG00000004226,ENSRNOG00000017819,ENSRNOG00000023376,ENSRNOG00000008180,ENSRNOG00000006329,ENSRNOG00000049517,ENSRNOG00000008145,ENSRNOG00000013634,ENSRNOG00000018003,ENSRNOG00000009822,ENSRNOG00000010370,ENSRNOG00000055226,ENSRNOG00000005715,ENSRNOG00000014124,ENSRNOG00000042326,ENSRNOG00000006227,ENSRNOG00000061739,…	Rela|Birc2|Pum1|LOC103694380|Irak3|Cd14|Riok3|Lyn|Peli1|Tnfaip3|Traf3|Myd88|F2rl1|Tlr2|Tnip1|Dab2ip|Lgr4|Nod2|Smpdl3b|Ifih1|Klrk1|Ddx60|Ptprs|Tlr7|Sec14l1|Tnip2|Rab7b|Irf1|Ripk2|Pum2|Rnf125|Acod1|Mavs|Cd180|Tnf|Rsad2|Tril|Irak2|Birc3|
GO:0051338	regulation of transferase activity	biological_process	8.0867e-08	4.6906e-06	161	7161	698	20121	ENSRNOG00000009848,ENSRNOG00000014294,ENSRNOG00000017164,ENSRNOG00000052620,ENSRNOG00000020465,ENSRNOG00000051592,ENSRNOG00000018859,ENSRNOG00000007029,ENSRNOG00000018839,ENSRNOG00000013862,ENSRNOG00000010058,ENSRNOG00000006000,ENSRNOG00000002642,ENSRNOG00000017208,ENSRNOG00000016249,ENSRNOG00000022419,ENSRNOG00000014160,ENSRNOG00000009867,ENSRNOG00000014287,ENSRNOG00000008961,ENSRNOG00000033065,…	Il18|Ptpn6|Afap1l2|Rack1|Ripk3|Sirt1|Pik3ip1|Dnaja1|Ntrk2|Dusp2|Spry2|Cdk12|Ptges3|Cspg4|Cep85|Dok7|Tcp1|Tgfb3|Stk11|Mapre3|Rad50|Psen1|Socs1|Stk39|Cav3|Bmp4|Jak2|Cd81|Aida|Eif2ak2|Eef1a2|Ranbp2|Ctnnb1|Hmgcr|Hras|Wnt11|Rac2|Ncf1|Arrb1|Npm1|Prok2|Fam212a|Tnfaip3|Pik3r3|C1qtnf2|Lrrc4b|Map4k2|Fgr|Hspa5|Fgfr3|Spred1|Map2k6|Lrrc4|Chp1|Cct2|Adarb1|Tnfsf15|Il23a|Prex2|Dusp16|Trib1|Klf4|Il1b|Map2k1|Traf2…
GO:0051146	striated muscle cell differentiation	biological_process	8.2201e-08	4.7529e-06	85	7161	319	20121	ENSRNOG00000009446,ENSRNOG00000061818,ENSRNOG00000003669,ENSRNOG00000019422,ENSRNOG00000004517,ENSRNOG00000028548,ENSRNOG00000011789,ENSRNOG00000014270,ENSRNOG00000003694,ENSRNOG00000009761,ENSRNOG00000016029,ENSRNOG00000003745,ENSRNOG00000032436,ENSRNOG00000049437,ENSRNOG00000025757,ENSRNOG00000012609,ENSRNOG00000022242,ENSRNOG00000018804,ENSRNOG00000058645,ENSRNOG00000011857,ENSRNOG00000037613,…	Rxra|Wnt1|Myocd|Egr1|Igf1|Ccl9|Cdon|Rer1|Prox1|Tmod1|Rb1|Atf3|Tmod3|Gpc1|Myh6|Trdn|Cxcl9|Fam65b|Tnc|Mtpn|Kdm6b|Obsl1|Dmpk|Sox9|Btg2|Ppp3ca|Fhl2|Hdac5|Maff|Actc1|Tmod2|Edn1|Map3k5|Etv5|Acvr1|Il4r|Zfp36l1|Kat2a|Mef2c|Plagl1|Ski|Thra|Pdzrn3|RGD1309821|Bmp4|Lmod1|Rbm24|Cav3|Morf4l2|Notch1|Csrp3|Uchl1|Gata4|RGD1311744|Prickle1|Mef2a|Rest|Cxcl10|Lmna|Plpp7|Rbm38|Sox6|Ddx39b|Unc13b|Trim72|Il18|Hamp|Tbx5…
GO:0071347	cellular response to interleukin-1	biological_process	8.2668e-08	4.7648e-06	31	7161	84	20121	ENSRNOG00000019422,ENSRNOG00000010278,ENSRNOG00000016509,ENSRNOG00000004500,ENSRNOG00000016535,ENSRNOG00000018488,ENSRNOG00000028548,ENSRNOG00000007159,ENSRNOG00000014361,ENSRNOG00000055226,ENSRNOG00000015668,ENSRNOG00000000239,ENSRNOG00000057347,ENSRNOG00000021817,ENSRNOG00000007946,ENSRNOG00000020679,ENSRNOG00000014504,ENSRNOG00000004226,ENSRNOG00000009131,ENSRNOG00000023258,ENSRNOG00000015858,…	Egr1|Il6|Usp10|Myc|Ccl22|Cd40|Ccl9|Ccl2|Edn1|Dab2ip|Ccl19|Ccl7|Cebpb|Irak2|Bcl2l1|Icam1|Il1r1|Irak3|Zc3h12a|Nfkb1|Hyal1|Rela|Ccl1|Camp|Actr3|Cfl1|Cxcl2|Sox9|Tnip2|Il1rn|Hif1a|
GO:0002221	pattern recognition receptor signaling pathway	biological_process	9.0127e-08	5.1785e-06	38	7161	101	20121	ENSRNOG00000004249,ENSRNOG00000047247,ENSRNOG00000059097,ENSRNOG00000006227,ENSRNOG00000057832,ENSRNOG00000006180,ENSRNOG00000008144,ENSRNOG00000009389,ENSRNOG00000039754,ENSRNOG00000013805,ENSRNOG00000002722,ENSRNOG00000055156,ENSRNOG00000007539,ENSRNOG00000010266,ENSRNOG00000025295,ENSRNOG00000009919,ENSRNOG00000005731,ENSRNOG00000021817,ENSRNOG00000026941,ENSRNOG00000004226,ENSRNOG00000000837,…	Tlr7|Ptprs|Ddx60|Ifih1|Rnf125|Pum2|Irf1|Ripk2|Rab7b|Tnip2|Sec14l1|Tnf|Rsad2|Cd180|Mavs|Acod1|Birc3|Irak2|Tril|Irak3|LOC103694380|Pum1|Birc2|Rela|Tnfaip3|Peli1|Lyn|Riok3|Cd14|F2rl1|Myd88|Traf3|Smpdl3b|Nod2|Lgr4|Dab2ip|Tnip1|Tlr2|
GO:0042692	muscle cell differentiation	biological_process	9.1583e-08	5.2457e-06	98	7161	383	20121	ENSRNOG00000025394,ENSRNOG00000010966,ENSRNOG00000047768,ENSRNOG00000022485,ENSRNOG00000013892,ENSRNOG00000006137,ENSRNOG00000016494,ENSRNOG00000018839,ENSRNOG00000015318,ENSRNOG00000051592,ENSRNOG00000024061,ENSRNOG00000000190,ENSRNOG00000059166,ENSRNOG00000012278,ENSRNOG00000034015,ENSRNOG00000012512,ENSRNOG00000018232,ENSRNOG00000000513,ENSRNOG00000017833,ENSRNOG00000009848,ENSRNOG00000021029,…	Tanc1|Itgb1|Lamb2|Chuk|Cby1|Arid1a|Tmem204|Ntrk2|Heyl|Sirt1|Rarb|Ep300|Ldb3|Fgf10|Capn2|Nexn|Srf|Mapk14|Actn2|Il18|Hamp|Tbx5|Krt19|Unc13b|Hey1|Trim72|Lmna|Ctnnb1|Hmgcr|Rbm38|Plpp7|Ddx39b|Sox6|Uchl1|Csrp3|Notch1|RGD1311744|Gata4|Prickle1|Trim54|Mef2a|Rest|Cxcl10|Thra|Pdzrn3|RGD1309821|Bmp4|Rbm24|Cav3|Morf4l2|Lmod1|Rcan1|Ski|Il4r|Zfp36l1|Mef2c|Kat2a|Plagl1|Edn1|Map3k5|Tmod2|Etv5|Speg|Acvr1|Btg2|Act…
GO:0001775	cell activation	biological_process	9.4646e-08	5.4043e-06	163	7161	801	20121	ENSRNOG00000032973,ENSRNOG00000003254,ENSRNOG00000004660,ENSRNOG00000019629,ENSRNOG00000026702,ENSRNOG00000019556,ENSRNOG00000024159,ENSRNOG00000013170,ENSRNOG00000033235,ENSRNOG00000009389,ENSRNOG00000006689,ENSRNOG00000004649,ENSRNOG00000008048,ENSRNOG00000009837,ENSRNOG00000017469,ENSRNOG00000033134,ENSRNOG00000012273,ENSRNOG00000000853,ENSRNOG00000005917,ENSRNOG00000013820,ENSRNOG00000016326,…	Il13ra2|Il23a|Fzd6|Lamp1|Jaml|Cd9|Fcer1g|LOC100360218|Relb|Ripk2|Chd7|Il1b|Plscr1|LOC679811|Anxa1|Mef2c|Dmtn|Aif1|Pawr|Tnfrsf14|Cx3cl1|Icam1|Kars|Myocd|Pkn1|Gpam|Ptk2b|Wnt1|Lyn|Ceacam1|Cst3|Fbxo7|Ptpn2|LOC103694380|Ripk3|Plek|Adgrf5|Sox13|Ptpn6|Ccl2|Msn|Srf|Spi1|Il18|Stk11|Irf1|Krt2|Klrk1|Ubd|Rab27a|Il10|Ywhaz|Cxcl10|Cebpb|Txlna|Fkbp1a|Cd81|Pram1|Myd88|Jak2|Bmp4|Socs1|Fer|Itpkb|Entpd2|Psen1|Fgr|H…
GO:0043069	negative regulation of programmed cell death	biological_process	9.8726e-08	5.6197e-06	143	7161	636	20121	ENSRNOG00000000307,ENSRNOG00000002525,ENSRNOG00000019048,ENSRNOG00000016448,ENSRNOG00000045829,ENSRNOG00000014117,ENSRNOG00000043416,ENSRNOG00000047606,ENSRNOG00000019322,ENSRNOG00000007946,ENSRNOG00000013703,ENSRNOG00000006857,ENSRNOG00000001302,ENSRNOG00000006094,ENSRNOG00000015134,ENSRNOG00000037931,ENSRNOG00000008292,ENSRNOG00000019113,ENSRNOG00000021392,ENSRNOG00000014013,ENSRNOG00000046452,…	Mical1|Ptgs2|Sod2|Eef2k|Thbs1|Hmox1|Bcl3|Bcl2a1|Notch1|Bcl2l1|Siah2|Ndnf|Adora2a|Cd44|Map3k12|Plaur|Hif1a|Hnrnpk|Noc2l|Map4k4|Fcgr2b|Ube2v2|Pik3r1|Nes|Kank2|Xbp1|Angptl4|Glrx|Socs3|Zc3h12a|Prkaa1|Agap2|Plk3|Nfe2l2|Psmg2|Rbpj|Hsp90ab1|Nup62|Gimap5|Timp1|Itgb1|Rgl2|Ppt1|Igf1|Il6|Plk2|Cyr61|Ccl19|Slc39a10|Sirt2|Pdcd4|Serpinb9|Eif5a|Aatf|Sox9|Gclc|Fhl2|Sirt5|Aars|Itga5|Gas6|Krit1|Mgmt|Edn1|Api5|Mmp9|…
GO:0043549	regulation of kinase activity	biological_process	1.0552e-07	5.9879e-06	153	7161	659	20121	ENSRNOG00000055093,ENSRNOG00000010889,ENSRNOG00000001302,ENSRNOG00000021569,ENSRNOG00000015134,ENSRNOG00000013887,ENSRNOG00000002343,ENSRNOG00000010897,ENSRNOG00000018170,ENSRNOG00000001312,ENSRNOG00000055226,ENSRNOG00000010695,ENSRNOG00000009954,ENSRNOG00000045829,ENSRNOG00000048733,ENSRNOG00000019834,ENSRNOG00000014297,ENSRNOG00000036696,ENSRNOG00000013867,ENSRNOG00000012799,ENSRNOG00000025584,…	Fgfr1op|Fbxw7|Adora2a|Tiam1|Map3k12|Adra2b|Uchl1|Nek6|Slc27a1|Pdgfa|Dab2ip|Pdgfc|Cacul1|Thbs1|Nup62|Hsp90ab1|Sdc4|Hgs|Fgf1|Prkaa1|Agap2|Nlrc5|Spry1|Pik3r1|Fgf10|Ripk1|Cd40|Map4k4|Ccnh|Gadd45a|Fgf2|Rap1a|Gadd45b|Spry4|Ccnc|Ppm1f|Irak3|Ajuba|Cxcl17|Pfkfb2|Pdcd4|Nek4|Wars|Pik3r6|Cyr61|Ccl19|Igf1|Il6|Rap2c|Dusp6|LOC100909712|Trib3|Lrp5|Tab1|Hspb1|Edn1|Map3k5|Nprl2|Adam17|Mvp|Dlg1|Tek|Osbpl8|Slc11a1|T…
GO:0051222	positive regulation of protein transport	biological_process	1.0939e-07	6.1884e-06	75	7161	267	20121	ENSRNOG00000003206,ENSRNOG00000005606,ENSRNOG00000019834,ENSRNOG00000009867,ENSRNOG00000018606,ENSRNOG00000009131,ENSRNOG00000004249,ENSRNOG00000018484,ENSRNOG00000011153,ENSRNOG00000001928,ENSRNOG00000057701,ENSRNOG00000000190,ENSRNOG00000018903,ENSRNOG00000007159,ENSRNOG00000019112,ENSRNOG00000004072,ENSRNOG00000008525,ENSRNOG00000000513,ENSRNOG00000052620,ENSRNOG00000007728,ENSRNOG00000014718,…	Actr3|Med1|Hsp90ab1|Tgfb3|Olr59|Zc3h12a|Tlr7|Plk3|Il17ra|Il1rap|Myom1|Ep300|Pik3r1|Ccl2|Chp2|Myo1c|Csf3|Mapk14|Rack1|Gsdmd|Acsl3|Tcaf1|Il18|Wls|Zfp259|Sptbn1|Cd274|Unc13b|Trim28|Fgr|Cd14|Adora2a|Rph3al|Il10|Apbb1|Psen1|Ptgs2|Kank1|Bmp4|Jak2|Smad3|Il1b|Trpv4|Ripk2|Nup93|Tnfrsf14|Il4r|Sphk1|Ifih1|Cep131|Casp1|Tnf|Ipo5|Ppp3ca|Casp4|Rapgef3|Cnst|Gas6|Mavs|Chp1|Ptpn23|Cd34|LOC103694380|Nod2|Kcnb1|Jup|…
GO:0050795	regulation of behavior	biological_process	1.11e-07	6.2602e-06	60	7161	219	20121	ENSRNOG00000008180,ENSRNOG00000013589,ENSRNOG00000021851,ENSRNOG00000052296,ENSRNOG00000045649,ENSRNOG00000018804,ENSRNOG00000026607,ENSRNOG00000022242,ENSRNOG00000049402,ENSRNOG00000037909,ENSRNOG00000002829,ENSRNOG00000007350,ENSRNOG00000017453,ENSRNOG00000037814,ENSRNOG00000007324,ENSRNOG00000001302,ENSRNOG00000022256,ENSRNOG00000015668,ENSRNOG00000019456,ENSRNOG00000001300,ENSRNOG00000013838,…	Lyn|Cxcl12|Ccl1|Shank3|Arrdc3|Fam65b|Tnfsf18|Cxcl9|Nbl1|Ppm1f|Ppbp|Rac2|Ptpn2|Cxcl17|Plxna2|Adora2a|Cxcl10|Ccl19|Kars|P2rx4|Hcrtr1|Cxcl3|Cxcl13|Notch1|Creb3|Thbs1|Il6|Jam3|F7|Csf1|Ptk2b|F2rl1|Cxcl2|Smad3|Usp14|Stat3|Trpv4|Ccr7|Vegfd|Ccl4|Aif1|Hspb1|Klrk1|Mef2c|Itga2|Fgf1|Serpine1|Ccl7|Mapk14|Adam17|Il23a|Fgf10|Ccl2|Edn1|Slamf1|Fgf16|Gas6|Bst1|Adgra2|Pgf|
GO:0048534	hematopoietic or lymphoid organ development	biological_process	1.1234e-07	6.286e-06	150	7161	668	20121	ENSRNOG00000008048,ENSRNOG00000010176,ENSRNOG00000006689,ENSRNOG00000016234,ENSRNOG00000009389,ENSRNOG00000033235,ENSRNOG00000004100,ENSRNOG00000002802,ENSRNOG00000012273,ENSRNOG00000016299,ENSRNOG00000009837,ENSRNOG00000033134,ENSRNOG00000017469,ENSRNOG00000012716,ENSRNOG00000003254,ENSRNOG00000001490,ENSRNOG00000024159,ENSRNOG00000020744,ENSRNOG00000008180,ENSRNOG00000020578,ENSRNOG00000017453,…	Plscr1|Map2k1|Chd7|Ciapin1|Ripk2|Relb|Trib1|Cxcl1|Dmtn|Klf4|LOC679811|Mef2c|Anxa1|Chd2|Il23a|Pdcd2|Fcer1g|Adar|Lyn|Ceacam1|Ptpn2|Fbxo7|Junb|Cdkn2b|Kcp|Gpatch4|Epas1|Ptpn11|Hcls1|Rb1|Wnt1|Csf1|Acvr1b|Ptk2b|Pkn1|Slc7a6os|Herc6|Med1|Irf1|Irf8|Stk11|Sirt1|Cbfa2t3|Crip2|Ubd|Srf|Myc|Tob2|Ptpn6|Sox13|Ripk3|Plek|Il18|Spi1|Rarg|Jag2|Slc11a2|Ppbp|Ctnnb1|Il15ra|Eif2ak2|Wdr7|Cebpb|Csf3r|Psen1|Itpkb|Thra|Socs…
GO:0060341	regulation of cellular localization	biological_process	1.1243e-07	6.286e-06	206	7161	952	20121	ENSRNOG00000016122,ENSRNOG00000054172,ENSRNOG00000007350,ENSRNOG00000061429,ENSRNOG00000013574,ENSRNOG00000030404,ENSRNOG00000017819,ENSRNOG00000009912,ENSRNOG00000009110,ENSRNOG00000009066,ENSRNOG00000055579,ENSRNOG00000019305,ENSRNOG00000008479,ENSRNOG00000002568,ENSRNOG00000039204,ENSRNOG00000031203,ENSRNOG00000059968,ENSRNOG00000009694,ENSRNOG00000005715,ENSRNOG00000004647,ENSRNOG00000019688,…	Hmgcr|Ctnnb1|Rac2|Rph3al|Appl1|Arrb1|Cd14|Fgr|Psen1|Thra|Tmbim6|Sh3tc2|Slc8a1|Socs1|Pram1|Scfd1|Jak2|Bmp4|Lgr4|Il10|Diaph1|Cxcl10|Tmbim1|Apbb1|Ntrk2|Sirt1|Rab27a|Il1rap|Actr3|Med1|Kcnj11|Stk11|Snx33|Tgfb3|Aplnr|Ryr2|Acsl3|Il18|Drd1|Wls|Sptbn1|Zfp259|Msn|Ccl2|Chp2|Myo1c|Ptpn6|Actn2|Rack1|Gsdmd|Fgf23|Cxcl9|Trdn|Cpt1a|Cxcl12|Slc9a3r1|Lyn|Ceacam1|Nup54|LOC103692716|Midn|Ptk2b|Gpam|Rer1|Kcnb1|Jup|Rb1|…
GO:0030097	hemopoiesis	biological_process	1.1249e-07	6.286e-06	143	7161	629	20121	ENSRNOG00000020578,ENSRNOG00000008180,ENSRNOG00000020744,ENSRNOG00000042838,ENSRNOG00000006735,ENSRNOG00000004637,ENSRNOG00000018969,ENSRNOG00000021855,ENSRNOG00000017453,ENSRNOG00000030124,ENSRNOG00000038881,ENSRNOG00000016029,ENSRNOG00000021318,ENSRNOG00000020049,ENSRNOG00000023969,ENSRNOG00000018659,ENSRNOG00000061818,ENSRNOG00000027839,ENSRNOG00000006934,ENSRNOG00000033235,ENSRNOG00000006689,…	Ceacam1|Lyn|Adar|Junb|Cdkn2b|Fbxo7|Gpatch4|Kcp|Ptpn2|Ptpn11|Hcls1|Rb1|Epas1|Slc7a6os|Herc6|Csf1|Wnt1|Ptk2b|Acvr1b|Relb|Chd7|Plscr1|Ripk2|Ciapin1|Cxcl1|Dmtn|LOC679811|Anxa1|Mef2c|Klf4|Trib1|Il23a|Chd2|Fcer1g|Pdcd2|Slc11a2|Jag2|Il15ra|Ctnnb1|Ppbp|Cebpb|Csf3r|Wdr7|Eif2ak2|Dock1|Socs1|Zfpm1|Bmp4|Jak2|Itpkb|Psen1|Thra|Stk11|Irf8|Med1|Irf1|Crip2|Ubd|Sirt1|Cbfa2t3|Ptpn6|Tob2|Ripk3|Plek|Sox13|Myc|Srf|Rar…
GO:0002520	immune system development	biological_process	1.1453e-07	6.3803e-06	158	7161	709	20121	ENSRNOG00000024159,ENSRNOG00000001490,ENSRNOG00000003254,ENSRNOG00000012716,ENSRNOG00000002802,ENSRNOG00000012273,ENSRNOG00000009837,ENSRNOG00000033134,ENSRNOG00000017469,ENSRNOG00000016299,ENSRNOG00000004100,ENSRNOG00000033235,ENSRNOG00000010176,ENSRNOG00000006689,ENSRNOG00000008048,ENSRNOG00000016234,ENSRNOG00000009389,ENSRNOG00000020049,ENSRNOG00000004131,ENSRNOG00000023969,ENSRNOG00000018659,…	Fcer1g|Pdcd2|Il23a|Chd2|Cxcl1|Dmtn|LOC679811|Mef2c|Anxa1|Klf4|Trib1|Relb|Map2k1|Chd7|Plscr1|Ciapin1|Ripk2|Slc7a6os|Pkn1|Herc6|Csf1|Wnt1|Ptk2b|Acvr1b|Ptpn11|Hcls1|Rb1|Epas1|Cdkn2b|Junb|Fbxo7|Gpatch4|Kcp|Ptpn2|Lyn|Ceacam1|Adar|Rarg|Il18|Spi1|Ptpn6|Tob2|Plek|Ripk3|Sox13|Srf|Myc|Crip2|Ubd|Sirt1|Cbfa2t3|Stk11|Irf8|Med1|Irf1|Dock1|Socs1|Bmp4|Zfpm1|Jak2|Itpkb|Psen1|Thra|Cebpb|Csf3r|Wdr7|Eif2ak2|Il15ra|C…
GO:0050727	regulation of inflammatory response	biological_process	1.1742e-07	6.4871e-06	65	7161	231	20121	ENSRNOG00000051307,ENSRNOG00000013987,ENSRNOG00000054964,ENSRNOG00000000513,ENSRNOG00000002946,ENSRNOG00000009131,ENSRNOG00000001414,ENSRNOG00000011153,ENSRNOG00000050792,ENSRNOG00000000583,ENSRNOG00000010665,ENSRNOG00000024808,ENSRNOG00000013634,ENSRNOG00000059968,ENSRNOG00000002525,ENSRNOG00000004647,ENSRNOG00000021463,ENSRNOG00000010370,ENSRNOG00000050646,ENSRNOG00000046699,ENSRNOG00000026607,…	Aoc3|Sbno2|Aoah|Mapk14|Socs3|Zc3h12a|Serpine1|Il17ra|Tnfaip6|Cdk19|Ccr7|Stk39|Myd88|Jak2|Ptgs2|Il10|Ppara|Tnip1|Fem1a|Slpi|Tnfsf18|Nfkb1|Adora2a|Birc2|Tnfaip3|Fcer1g|Casp4|Bst1|Tnfrsf1a|Tnf|Sema7a|Tgm2|Casp1|Cd47|Psma1|Bcl6b|Anxa1|Itga2|Il1r1|Gbp5|Smad3|Il1b|Trpv4|Il6|LOC497963|Mgll|Tnfrsf1b|Serping1|Slc7a2|Kars|Tlr2|Zfp36|Cx3cl1|Smpdl3b|Nod2|Rabgef1|Zyx|Rela|Pdcd4|LOC103694380|Ptpn2|Cxcl17|Lyn|S…
GO:0010563	negative regulation of phosphorus metabolic process	biological_process	1.175e-07	6.4871e-06	92	7161	359	20121	ENSRNOG00000048733,ENSRNOG00000000485,ENSRNOG00000007029,ENSRNOG00000002946,ENSRNOG00000009131,ENSRNOG00000051592,ENSRNOG00000010058,ENSRNOG00000013862,ENSRNOG00000025371,ENSRNOG00000016249,ENSRNOG00000009760,ENSRNOG00000016879,ENSRNOG00000014294,ENSRNOG00000005214,ENSRNOG00000052620,ENSRNOG00000005615,ENSRNOG00000003302,ENSRNOG00000055093,ENSRNOG00000019363,ENSRNOG00000049517,ENSRNOG00000004616,…	Nup62|Bak1|Dnaja1|Socs3|Zc3h12a|Sirt1|Spry2|Dusp2|Spry1|Cep85|Palm|Ldlrad4|Ptpn6|Plek|Rack1|Gadd45a|Flcn|Fgfr1op|Fam212a|Tnfaip3|Npm1|Arrb1|Lrrc4b|Hmgcr|Adora2a|Plpp3|Inpp5j|Fkbp1a|Aida|Uchl1|Slc27a1|Ppargc1a|Pdgfa|Dab2ip|Samsn1|Mical1|Gpr176|Psen1|Cav3|Stk39|Socs1|Bmp4|Dusp6|Il1b|Jun|Trib3|Lrp5|Trib1|Dmtn|Hspb1|Edn1|Adarb1|Gpd1l|Enpp1|Prex2|Dusp16|Mvp|Ankle2|Trim27|Lrrc4|Fam129a|Spred1|Chp1|Adar…
GO:0045936	negative regulation of phosphate metabolic process	biological_process	1.175e-07	6.4871e-06	92	7161	359	20121	ENSRNOG00000005615,ENSRNOG00000003302,ENSRNOG00000009760,ENSRNOG00000016879,ENSRNOG00000014294,ENSRNOG00000005214,ENSRNOG00000052620,ENSRNOG00000051592,ENSRNOG00000007029,ENSRNOG00000002946,ENSRNOG00000000485,ENSRNOG00000009131,ENSRNOG00000013862,ENSRNOG00000010058,ENSRNOG00000025371,ENSRNOG00000016249,ENSRNOG00000048733,ENSRNOG00000009110,ENSRNOG00000005971,ENSRNOG00000000307,ENSRNOG00000024808,…	Gadd45a|Flcn|Palm|Ldlrad4|Ptpn6|Plek|Rack1|Sirt1|Dnaja1|Socs3|Bak1|Zc3h12a|Dusp2|Spry2|Spry1|Cep85|Nup62|Psen1|Gpr176|Mical1|Stk39|Socs1|Cav3|Bmp4|Fkbp1a|Aida|Slc27a1|Uchl1|Dab2ip|Pdgfa|Ppargc1a|Samsn1|Hmgcr|Adora2a|Inpp5j|Plpp3|Arrb1|Npm1|Fgfr1op|Fam212a|Tnfaip3|Lrrc4b|Ankle2|Spred1|Trim27|Lrrc4|Fam129a|Chp1|Edn1|Adarb1|Enpp1|Gpd1l|Dusp16|Mvp|Prex2|Trib1|Hspb1|Dmtn|Dusp6|Il1b|Jun|Lrp5|Trib3|Ppp5…
GO:0005623	cell	cellular_component	1.2468e-07	6.8626e-06	2248	7161	15690	20121	ENSRNOG00000033134,ENSRNOG00000020605,ENSRNOG00000018364,ENSRNOG00000003435,ENSRNOG00000009071,ENSRNOG00000032240,ENSRNOG00000059442,ENSRNOG00000017254,ENSRNOG00000004100,ENSRNOG00000004288,ENSRNOG00000033235,ENSRNOG00000033700,ENSRNOG00000020238,ENSRNOG00000014981,ENSRNOG00000050323,ENSRNOG00000004091,ENSRNOG00000012886,ENSRNOG00000024595,ENSRNOG00000007475,ENSRNOG00000023013,ENSRNOG00000012645,…	Mef2c|Pstk|Kat2a|Mcf2|Gripap1|Gbp5|Pde12|Nsun2|Trib1|Ptrh2|Relb|Wbscr22|Plekhh3|Usp14|Srsf1|Cwc25|Maff|Cers6|Gpihbp1|March3|Mecom|Cdc42bpa|Isg20l2|RGD1304810|Herc6|Dhx37|Epas1|Efr3a|Pus3|Papolg|Snta1|Utp4|Fchsd1|Taf1c|Xrn2|Ccl1|Csdc2|Plpp3|Ubr4|Hmgcr|Fat4|Tmem218|Sars|Ubxn4|Mbd4|Utp6|E2f5|Ywhaz|Fkbp1a|Hcrtr1|Adgre1|Mcoln1|Zfp266|Selp|Fntb|Il4r|Nudt6|Itm2a|Cxcl2|Fcgrt|Gmip|Suz12|Fam129a|Cct8|Cpped…
GO:0010942	positive regulation of cell death	biological_process	1.3346e-07	7.3119e-06	101	7161	408	20121	ENSRNOG00000010756,ENSRNOG00000008703,ENSRNOG00000000837,ENSRNOG00000007064,ENSRNOG00000014779,ENSRNOG00000009104,ENSRNOG00000016478,ENSRNOG00000019822,ENSRNOG00000011946,ENSRNOG00000008180,ENSRNOG00000005496,ENSRNOG00000016390,ENSRNOG00000058658,ENSRNOG00000019422,ENSRNOG00000010278,ENSRNOG00000007051,ENSRNOG00000026653,ENSRNOG00000014350,ENSRNOG00000012502,ENSRNOG00000009432,ENSRNOG00000005917,…	Tp53|Rnps1|LOC103694380|Zfp746|Pdcd4|Fnip1|Eif5a|Gadd45b|Ptn|Lyn|Ing3|Eef1e1|Mtch2|Egr1|Il6|Rraga|Hcar2|Cyr61|Stk17b|Eif2s1|Pawr|Atf4|Mmp9|Mybbp1a|Anxa1|Mef2c|Ssh1|Dusp6|Plscr1|Jun|Ripk2|Bcl10|Vdr|Pmaip1|Map3k10|Ctsz|Tnf|Pdcd2|Map2k6|Map3k5|Zfp346|Tgm2|Btg1|Hmgcr|Ctnnb1|Axin2|Wnt11|Picalm|Arrb1|Atm|Tnfrsf12a|Unc13b|Ifit2|Stk3|Psen1|Ptgs2|Sav1|Thbs1|Jak2|Bmp4|Hmox1|Bcl2a1|Atf6|Aldh1a2|Aldh1a3|Gpld…
GO:0004298	threonine-type endopeptidase activity	molecular_function	1.3404e-07	7.3119e-06	14	7161	24	20121	ENSRNOG00000004493,ENSRNOG00000000456,ENSRNOG00000000459,ENSRNOG00000049920,ENSRNOG00000001488,ENSRNOG00000019494,ENSRNOG00000011463,ENSRNOG00000007114,ENSRNOG00000019868,ENSRNOG00000052730,ENSRNOG00000056853,ENSRNOG00000011745,ENSRNOG00000007851,ENSRNOG00000013493	Tasp1|Psmb8|Psmb9|Psma2|Psmb1|Psmb10|Psmb2|Psma6|Psma5|Psmb3|Psma7|Psma1|Psma3|Psma4|
GO:0070003	threonine-type peptidase activity	molecular_function	1.3404e-07	7.3119e-06	14	7161	24	20121	ENSRNOG00000011463,ENSRNOG00000007114,ENSRNOG00000052730,ENSRNOG00000019868,ENSRNOG00000056853,ENSRNOG00000013493,ENSRNOG00000007851,ENSRNOG00000011745,ENSRNOG00000004493,ENSRNOG00000000456,ENSRNOG00000000459,ENSRNOG00000049920,ENSRNOG00000001488,ENSRNOG00000019494	Psmb2|Psma6|Psmb3|Psma5|Psma7|Psma4|Psma3|Psma1|Tasp1|Psmb8|Psmb9|Psma2|Psmb1|Psmb10|
GO:0043066	negative regulation of apoptotic process	biological_process	1.4065e-07	7.65e-06	140	7161	624	20121	ENSRNOG00000016021,ENSRNOG00000013589,ENSRNOG00000054963,ENSRNOG00000020744,ENSRNOG00000030888,ENSRNOG00000007546,ENSRNOG00000038881,ENSRNOG00000020679,ENSRNOG00000021298,ENSRNOG00000003669,ENSRNOG00000015124,ENSRNOG00000027839,ENSRNOG00000061818,ENSRNOG00000016234,ENSRNOG00000006238,ENSRNOG00000008393,ENSRNOG00000022839,ENSRNOG00000033134,ENSRNOG00000010626,ENSRNOG00000000853,ENSRNOG00000007706,…	Lims2|Cxcl12|Rhbdd1|Adar|Rela|Asns|Hcls1|Icam1|Dstyk|Myocd|Gpam|Ptk2b|Wnt1|Ciapin1|Traf2|Tax1bp1|Ifit3|Mef2c|Sphk1|Aif1|Prkaa2|Cflar|Sycp2|Irak2|Nrbp2|Fcer1g|Ier3|Btg2|Actc1|Ankle2|Hspa5|Gli2|Hsh2d|Tnfaip3|Prok2|Npm1|LOC100910270|Wnt11|Hras|Birc2|Ctnnb1|Hmgcr|Srsf6|Ppargc1a|Il10|Cebpb|Eif2ak2|Mt1|Myd88|Jak2|Bmp4|Tmbim6|Itpkb|Psen1|Med1|Rarb|Serpine1|Spry2|Dnaja1|Ntrk2|Sirt1|Alms1|Birc3|Ccl2|Zfp25…
GO:0010035	response to inorganic substance	biological_process	1.4435e-07	7.8277e-06	114	7161	476	20121	ENSRNOG00000018746,ENSRNOG00000000413,ENSRNOG00000009882,ENSRNOG00000018294,ENSRNOG00000006302,ENSRNOG00000017716,ENSRNOG00000015205,ENSRNOG00000011981,ENSRNOG00000009957,ENSRNOG00000012473,ENSRNOG00000027990,ENSRNOG00000019556,ENSRNOG00000014361,ENSRNOG00000031700,ENSRNOG00000015397,ENSRNOG00000012273,ENSRNOG00000017469,ENSRNOG00000007660,ENSRNOG00000033134,ENSRNOG00000014079,ENSRNOG00000016299,…	Slc30a5|Pln|Ppp3ca|Hspa5|Gclc|Ucp3|Cyb5a|Slc39a13|Slc25a13|Cflar|Crip1|Cd9|Edn1|Map3k5|Cpne7|Dmtn|Anxa1|Fntb|Mef2c|Stat1|Klf4|Pawr|Mmp9|Gart|Clic4|Cpne2|Jun|Traf2|Kpna4|Ppp1r15b|Il6|Gch1|Klf6|Ptk2b|Slc30a3|Ppp5c|Abcb1a|Mbp|Ppp2cb|Icam1|Sord|Sec31a|Ccl19|Tnfrsf11b|Cybrd1|Junb|Gucy1b3|Rela|Cbx8|Tp53|Gstm7|Trpm2|Kdm6b|Cst3|Cfl1|Atf1|Hamp|Endog|Trpc6|Dnmt3a|Fosl1|Atp7b|Glrx|Fgf23|Myc|Chp2|Kcnk3|Fus|H…
GO:0001101	response to acid	biological_process	1.4542e-07	7.8394e-06	41	7161	116	20121	ENSRNOG00000015813,ENSRNOG00000021273,ENSRNOG00000061367,ENSRNOG00000003897,ENSRNOG00000031475,ENSRNOG00000008553,ENSRNOG00000002292,ENSRNOG00000018839,ENSRNOG00000018304,ENSRNOG00000022485,ENSRNOG00000010298,ENSRNOG00000016038,ENSRNOG00000014361,ENSRNOG00000034015,ENSRNOG00000007159,ENSRNOG00000033693,ENSRNOG00000006302,ENSRNOG00000010989,ENSRNOG00000026649,ENSRNOG00000008180,ENSRNOG00000019113,…	Ubr2|Crls1|Atp7a|Col1a1|Col16a1|Mthfr|Hnrnpd|Ntrk2|Lars|Chuk|Xbp1|Mgmt|Edn1|Capn2|Ccl2|Naip6|Gclc|Ipo5|Dnmt3a|Lyn|Hnrnpk|LOC103689931|Sh3bp4|Rela|Tp53|Cebpb|Ppargc1a|Icam1|Asns|Pdgfc|Rragd|Pcna|Rraga|Col6a1|Socs1|Cpeb3|Col3a1|Tmbim6|F7|Il6|Abcb1a|
GO:0043200	response to amino acid stimulus	biological_process	1.4542e-07	7.8394e-06	41	7161	116	20121	ENSRNOG00000026649,ENSRNOG00000006302,ENSRNOG00000010989,ENSRNOG00000033693,ENSRNOG00000007159,ENSRNOG00000034015,ENSRNOG00000014361,ENSRNOG00000016038,ENSRNOG00000010298,ENSRNOG00000018304,ENSRNOG00000022485,ENSRNOG00000018839,ENSRNOG00000002292,ENSRNOG00000008553,ENSRNOG00000031475,ENSRNOG00000061367,ENSRNOG00000003897,ENSRNOG00000021273,ENSRNOG00000015813,ENSRNOG00000008012,ENSRNOG00000010278,…	Dnmt3a|Gclc|Ipo5|Naip6|Ccl2|Capn2|Edn1|Mgmt|Xbp1|Lars|Chuk|Ntrk2|Hnrnpd|Mthfr|Col16a1|Atp7a|Col1a1|Crls1|Ubr2|Abcb1a|Il6|F7|Tmbim6|Col3a1|Cpeb3|Socs1|Col6a1|Rraga|Rragd|Pcna|Asns|Pdgfc|Ppargc1a|Icam1|Cebpb|Tp53|Rela|Sh3bp4|LOC103689931|Hnrnpk|Lyn|
GO:0002218	activation of innate immune response	biological_process	1.4731e-07	7.9181e-06	40	7161	111	20121	ENSRNOG00000009822,ENSRNOG00000010370,ENSRNOG00000055226,ENSRNOG00000005715,ENSRNOG00000042326,ENSRNOG00000014124,ENSRNOG00000013634,ENSRNOG00000008145,ENSRNOG00000018003,ENSRNOG00000017819,ENSRNOG00000008180,ENSRNOG00000023376,ENSRNOG00000006329,ENSRNOG00000049517,ENSRNOG00000005528,ENSRNOG00000030888,ENSRNOG00000011709,ENSRNOG00000010602,ENSRNOG00000004226,ENSRNOG00000000837,ENSRNOG00000026941,…	Tlr2|Tnip1|Dab2ip|Lgr4|Smpdl3b|Nod2|Myd88|Traf3|F2rl1|Cd14|Lyn|Riok3|Peli1|Tnfaip3|Tbk1|Rela|Pum1|Birc2|Irak3|LOC103694380|Tril|Irak2|Birc3|Mavs|Acod1|Cd180|Rsad2|Tnf|Sec14l1|Tnip2|Rab7b|Rnf125|Pum2|Irf1|Ripk2|Klrk1|Ifih1|Ddx60|Ptprs|Tlr7|
GO:0007167	enzyme linked receptor protein signaling pathway	biological_process	1.4777e-07	7.9197e-06	165	7161	727	20121	ENSRNOG00000014350,ENSRNOG00000014010,ENSRNOG00000000895,ENSRNOG00000017354,ENSRNOG00000004517,ENSRNOG00000019422,ENSRNOG00000028713,ENSRNOG00000005639,ENSRNOG00000002607,ENSRNOG00000021025,ENSRNOG00000008182,ENSRNOG00000020102,ENSRNOG00000014779,ENSRNOG00000019253,ENSRNOG00000049437,ENSRNOG00000060694,ENSRNOG00000020182,ENSRNOG00000010797,ENSRNOG00000005033,ENSRNOG00000018233,ENSRNOG00000012991,…	Cyr61|Gfra2|Rabgef1|Zyx|Igf1|Egr1|Acvrl1|Ar|Sox9|Ppp2r5b|Htra3|Sirt2|Pdcd4|Bcar1|Gpc1|Adam17|Mvp|Esm1|Acvr1|Gas6|Adgra2|Tek|Osbpl8|Itga3|Efemp1|Tab1|Ube2o|Smad3|Lif|Dusp6|Jun|Stat3|Hspb1|Ptp4a3|Wdr6|Mmp9|Npr2|Pdgfa|Dab2ip|Pdgfc|Ptpn12|Gpld1|Notch1|Cyfip1|Thbs1|F7|Kank1|Rpe65|RGD1309821|Hif1a|Abl2|Fbxw7|Vasn|Adra2b|Plaur|Fst|Zfp423|Ptpre|Hfe2|Inhbb|Cnot9|Smad1|Mapk14|Cdh5|Glrx|Pik3r1|Fgf10|Hexa|Zf…
GO:0044464	cell part	cellular_component	1.5086e-07	8.0614e-06	2242	7161	15639	20121	ENSRNOG00000020676,ENSRNOG00000008287,ENSRNOG00000014768,ENSRNOG00000018606,ENSRNOG00000001793,ENSRNOG00000011582,ENSRNOG00000052444,ENSRNOG00000014762,ENSRNOG00000023919,ENSRNOG00000009640,ENSRNOG00000000442,ENSRNOG00000061639,ENSRNOG00000001128,ENSRNOG00000007088,ENSRNOG00000015591,ENSRNOG00000000936,ENSRNOG00000001073,ENSRNOG00000033693,ENSRNOG00000007539,ENSRNOG00000000869,ENSRNOG00000022252,…	Ppp1r14a|Nle1|Glis3|Olr59|Heg1|Rab3d|RGD1563091|Ppie|Gbas|Psmf1|Notch4|RT1-CE6|Tesc|Xpot|Cndp2|Stx2|RGD1563482|Naip6|Rsad2|Arhgef6|Kbtbd3|Hey1|Fhod1|Pla2g5|Wsb1|Picalm|Rftn2|S100a6|Elf1|Ppp4r3a|Ero1b|Ehf|LOC102555392|Aloxe3|Rpe65|Sell|Rp1|Stxbp3|Ufm1|Kdm1a|Dusp6|Notch3|Krt76|Nme7|Psmb1|Lactb|Slc25a13|Adam17|Etv5|Mfsd12|Cd180|Scly|Stx11|Gfra3|Hnrnpf|Tnf|Armcx3|LOC108348083|Itga5|Ccnc|Tspan2|Cd34|P…
GO:0034504	protein localization to nucleus	biological_process	1.9294e-07	1.028e-05	80	7161	296	20121	ENSRNOG00000004517,ENSRNOG00000010768,ENSRNOG00000021295,ENSRNOG00000010278,ENSRNOG00000059714,ENSRNOG00000002520,ENSRNOG00000015668,ENSRNOG00000038881,ENSRNOG00000015380,ENSRNOG00000021510,ENSRNOG00000009822,ENSRNOG00000033026,ENSRNOG00000002247,ENSRNOG00000002607,ENSRNOG00000003232,ENSRNOG00000020660,ENSRNOG00000004742,ENSRNOG00000025295,ENSRNOG00000018233,ENSRNOG00000009882,ENSRNOG00000010989,…	Igf1|Kpna4|Rae1|Il6|LOC103692716|Litaf|Ccl19|Hcls1|Jup|Tbc1d10c|Tlr2|Dclk3|Nup54|Sox9|Slc9a3r1|Cfl1|Chp1|Mavs|Gas6|Ppp3ca|Ipo5|Osbpl8|Sun1|Tmco6|Ran|Sphk1|Nup188|Glis2|Gpn2|Nup93|Il1b|Lif|Smad3|Stat3|Jun|Tob1|Nup98|Jak2|Bmp4|Psen1|Kank1|Ptgs2|Kpna3|Thra|Fbxw11|Dab2ip|Ranbp2|Prickle1|Bcl3|Ipo4|Axin2|Lmna|Atp5c1|Trim28|Ipo13|Ranbp3l|Kpna2|Ipo7|Sptbn1|Zfp259|Il18|Kpna6|Drd1|Flcn|Csf3|Mapk14|Pik3r1|T…
GO:0030686	90S preribosome	cellular_component	2.028e-07	1.0774e-05	18	7161	32	20121	ENSRNOG00000016266,ENSRNOG00000005823,ENSRNOG00000014209,ENSRNOG00000010409,ENSRNOG00000013429,ENSRNOG00000001210,ENSRNOG00000047594,ENSRNOG00000019670,ENSRNOG00000017460,ENSRNOG00000017340,ENSRNOG00000027355,ENSRNOG00000021773,ENSRNOG00000013285,ENSRNOG00000021392,ENSRNOG00000020333,ENSRNOG00000037478,ENSRNOG00000022896,ENSRNOG00000004515	Mphosph10|Utp20|Utp6|Nol6|Tbl3|Pwp2|Heatr1|Wdr3|Imp3|Wdr12|Wdr36|Bop1|Imp4|Noc2l|Utp4|Noc4l|Rrp7a|Pes1|
GO:0043068	positive regulation of programmed cell death	biological_process	2.2308e-07	1.1817e-05	91	7161	357	20121	ENSRNOG00000031700,ENSRNOG00000016867,ENSRNOG00000004284,ENSRNOG00000012956,ENSRNOG00000001490,ENSRNOG00000050697,ENSRNOG00000055156,ENSRNOG00000004437,ENSRNOG00000042389,ENSRNOG00000009389,ENSRNOG00000026293,ENSRNOG00000008048,ENSRNOG00000023896,ENSRNOG00000023521,ENSRNOG00000018770,ENSRNOG00000054420,ENSRNOG00000017539,ENSRNOG00000005917,ENSRNOG00000017801,ENSRNOG00000017469,ENSRNOG00000033134,…	Map3k5|Zfp346|Btg1|Tgm2|Pdcd2|Ctsz|Tnf|Map2k6|Bcl10|Ripk2|Jun|Plscr1|Dusp6|Map3k10|Pmaip1|Vdr|Mmp9|Pawr|Atf4|Anxa1|Mef2c|Mybbp1a|Hcar2|Eif2s1|Stk17b|Cyr61|Mtch2|Ing3|Eef1e1|Il6|Eif5a|Gadd45b|Lyn|Ptn|LOC103694380|Rnps1|Tp53|Fnip1|Pdcd4|Cd40|Ripk1|Ripk3|Rack1|Fosl1|Htra2|Gadd45a|Flcn|Endog|Rarg|Cdk19|Shq1|MGC95208|Itgb1|Tgfb3|Bmf|Bid|Sirt1|Bak1|Dnaja1|Rarb|Klrk1|Ubd|Notch1|Gpld1|Aldh1a3|Aldh1a2|Bcl…
GO:0002483	antigen processing and presentation of endogenous peptide antigen	biological_process	2.3062e-07	1.2182e-05	8	7161	8	20121	ENSRNOG00000009997,ENSRNOG00000017123,ENSRNOG00000000777,ENSRNOG00000000455,ENSRNOG00000000457,ENSRNOG00000029500,ENSRNOG00000046031,ENSRNOG00000000763	Erap1|B2m|RT1-S3|Tap2|Tap1|Tapbp|LOC103689996|RT1-M3-1|
GO:0030099	myeloid cell differentiation	biological_process	2.3802e-07	1.2537e-05	75	7161	283	20121	ENSRNOG00000004100,ENSRNOG00000058646,ENSRNOG00000001704,ENSRNOG00000033134,ENSRNOG00000012273,ENSRNOG00000026293,ENSRNOG00000019742,ENSRNOG00000007002,ENSRNOG00000008048,ENSRNOG00000033235,ENSRNOG00000013794,ENSRNOG00000039754,ENSRNOG00000025174,ENSRNOG00000008588,ENSRNOG00000014647,ENSRNOG00000003254,ENSRNOG00000017453,ENSRNOG00000007907,ENSRNOG00000032436,ENSRNOG00000006735,ENSRNOG00000042838,…	Trib1|Zfp36l1|Runx1|Mef2c|Dmtn|Jun|Stat3|Lif|Plscr1|Relb|Rbp1|Rab7b|Kat6a|Batf|Cbfb|Il23a|Ptpn2|Tmem178a|Tmod3|Cdkn2b|Junb|Batf2|Adar|Tspan2|Lyn|Eif6|Ceacam1|Ptk2b|Acvr1b|Ppargc1b|Csf1|Zfp36|Ptpn11|Hcls1|Rb1|Epas1|Cbfa2t3|Sirt1|Ubd|Irf8|Med1|Gimap5|Jmjd6|Spi1|Sbno2|Rarg|Isg15|Ripk1|Tesc|Pik3r1|Srf|Myc|Mapk14|Csf3|Ptpn6|Tob2|Ctnnb1|B2m|Ppbp|Cebpg|Sox6|Esrra|Slc11a2|Hif1a|Thra|Itpkb|Psen1|Ctnnbip1|…
GO:0072676	lymphocyte migration	biological_process	2.4072e-07	1.2642e-05	26	7161	70	20121	ENSRNOG00000009730,ENSRNOG00000027839,ENSRNOG00000018233,ENSRNOG00000030118,ENSRNOG00000016535,ENSRNOG00000028548,ENSRNOG00000007159,ENSRNOG00000024899,ENSRNOG00000015668,ENSRNOG00000022256,ENSRNOG00000000239,ENSRNOG00000016326,ENSRNOG00000060694,ENSRNOG00000020465,ENSRNOG00000013820,ENSRNOG00000021851,ENSRNOG00000018804,ENSRNOG00000000853,ENSRNOG00000011406,ENSRNOG00000022242,ENSRNOG00000061739,…	Cyp7b1|Ptk2b|Gas6|Msn|Ccl22|Ccl9|Ccl2|Cxcl13|Ccl19|Cxcl10|Ccl7|Cx3cl1|Adam17|Ripk3|Tnfrsf14|Ccl1|Fam65b|Aif1|Ccl4|Cxcl9|Klrk1|Cxcl12|Ch25h|Stk10|Myo1g|Cxcl16|
GO:0045765	regulation of angiogenesis	biological_process	2.4191e-07	1.2668e-05	57	7161	190	20121	ENSRNOG00000007159,ENSRNOG00000001090,ENSRNOG00000006399,ENSRNOG00000004284,ENSRNOG00000008587,ENSRNOG00000012991,ENSRNOG00000020905,ENSRNOG00000005650,ENSRNOG00000018434,ENSRNOG00000057451,ENSRNOG00000017392,ENSRNOG00000005209,ENSRNOG00000059961,ENSRNOG00000007345,ENSRNOG00000007937,ENSRNOG00000004649,ENSRNOG00000012840,ENSRNOG00000006588,ENSRNOG00000009227,ENSRNOG00000009997,ENSRNOG00000051977,…	Ccl2|Stard13|Synj2bp|Btg1|Tek|Adgra2|Hdac5|Pgf|Stab1|Itga5|Fgf2|Spred1|Rapgef3|Amot|Krit1|Il1b|Sparc|Meox2|Aplnr|Erap1|Mmrn2|Tie1|Fgf1|Zc3h12a|Sirt1|Serpine1|Nfe2l2|Hspb1|Sphk1|Nos3|Ecscr|Runx1|Klf4|Pik3r6|Wars|Notch1|Dab2ip|Rnh1|Cxcl10|Cx3cl1|Ptgs2|Ptk2b|Thbs1|Hmox1|Acvrl1|Cd34|Prok2|Anxa3|Tnfrsf12a|Ptn|Hif1a|Sars|Ctnnb1|Hyal1|Rock2|Aimp1|Camp|
GO:0006935	chemotaxis	biological_process	2.4549e-07	1.2783e-05	102	7161	432	20121	ENSRNOG00000045829,ENSRNOG00000050430,ENSRNOG00000009694,ENSRNOG00000032737,ENSRNOG00000015898,ENSRNOG00000001312,ENSRNOG00000022256,ENSRNOG00000008759,ENSRNOG00000001300,ENSRNOG00000016535,ENSRNOG00000024899,ENSRNOG00000006526,ENSRNOG00000019322,ENSRNOG00000026607,ENSRNOG00000021851,ENSRNOG00000004823,ENSRNOG00000002829,ENSRNOG00000007350,ENSRNOG00000007324,ENSRNOG00000026647,ENSRNOG00000007261,…	Thbs1|Vav1|Bmp4|F7|Fer|Pdgfa|Cxcl10|Csf3r|P2rx4|Ccl22|Cxcl13|Sema3c|Notch1|Tnfsf18|Ccl1|Dock4|Ppbp|Rac2|Plxna2|Cxcl16|Gli2|Prok2|Ch25h|Amot|Alkbh1|Pgf|Sema5b|Lama2|Sema4b|Ccl7|Mapk14|Pde4b|Ccl2|Fgf10|Trem1|Vegfd|Klrk1|Fgf1|Serpine1|Agap2|Vcam1|Il17ra|Lamb2|Ccr7|Creb3|Sema3g|Jam3|Csf1|Cyp7b1|Ptk2b|F2rl1|Cxcl6|Kars|Ccl19|Cx3cl1|Ext1|Ackr4|Cxcl3|Ccl9|Fam65b|Nbl1|Cxcl9|Bcar1|Ppm1f|Ptpn2|Cxcl17|Dpysl2…
GO:0042330	taxis	biological_process	2.4549e-07	1.2783e-05	102	7161	432	20121	ENSRNOG00000014333,ENSRNOG00000011153,ENSRNOG00000025584,ENSRNOG00000001414,ENSRNOG00000013867,ENSRNOG00000061739,ENSRNOG00000003587,ENSRNOG00000010665,ENSRNOG00000047768,ENSRNOG00000011134,ENSRNOG00000002238,ENSRNOG00000005650,ENSRNOG00000012264,ENSRNOG00000007345,ENSRNOG00000007159,ENSRNOG00000012278,ENSRNOG00000022859,ENSRNOG00000005905,ENSRNOG00000000513,ENSRNOG00000025167,ENSRNOG00000000239,…	Vcam1|Il17ra|Agap2|Serpine1|Fgf1|Klrk1|Vegfd|Ccr7|Lamb2|Lama2|Sema5b|Pgf|Alkbh1|Amot|Ccl2|Fgf10|Trem1|Pde4b|Mapk14|Sema4b|Ccl7|Plxna2|Rac2|Ppbp|Dock4|Tnfsf18|Ccl1|Prok2|Ch25h|Gli2|Cxcl16|Fer|F7|Bmp4|Thbs1|Vav1|Notch1|Cxcl13|Sema3c|Ccl22|P2rx4|Csf3r|Cxcl10|Pdgfa|Itga2|Anxa1|Ntn1|Hspb1|Aif1|Cxcl1|Ccl4|Chn1|Trpv4|Il1b|Usp14|Smad3|Cxcl2|Sema7a|Ccrl2|Adgra2|Bst1|Fgf16|Gas6|Gfra3|Slamf1|Matn2|Fcer1g|Ed…
GO:0001650	fibrillar center	cellular_component	2.5585e-07	1.3285e-05	41	7161	117	20121	ENSRNOG00000007128,ENSRNOG00000047611,ENSRNOG00000020333,ENSRNOG00000013841,ENSRNOG00000026316,ENSRNOG00000002301,ENSRNOG00000002080,ENSRNOG00000000768,ENSRNOG00000019229,ENSRNOG00000006000,ENSRNOG00000000258,ENSRNOG00000019956,ENSRNOG00000007539,ENSRNOG00000010489,ENSRNOG00000055917,ENSRNOG00000008005,ENSRNOG00000021139,ENSRNOG00000026023,ENSRNOG00000028872,ENSRNOG00000018149,ENSRNOG00000013285,…	Nop56|Top1|Utp4|Dcaf1|Wdr43|Uso1|Urb1|Ubd|Fbl|Cdk12|Prmt7|Kdm4a|Rsad2|Samd4a|Trim27|Akna|Esrra|Taf4b|Rai14|Smarca5|Imp4|Snrpb2|Nfkbie|Taf1c|Chd1|Cd3eap|Heatr1|Sp140|Utp15|Txnrd1|Polr1e|Arhgap32|Sesn1|Tcof1|Supt20h|E2f5|Nop58|Btbd10|Pafah1b2|Nufip1|Rae1|
GO:0048545	response to steroid hormone stimulus	biological_process	2.6565e-07	1.3755e-05	113	7161	483	20121	ENSRNOG00000003206,ENSRNOG00000003897,ENSRNOG00000020793,ENSRNOG00000012840,ENSRNOG00000021128,ENSRNOG00000005606,ENSRNOG00000007229,ENSRNOG00000009867,ENSRNOG00000018606,ENSRNOG00000051592,ENSRNOG00000006983,ENSRNOG00000002331,ENSRNOG00000012439,ENSRNOG00000010259,ENSRNOG00000002292,ENSRNOG00000024061,ENSRNOG00000016543,ENSRNOG00000000190,ENSRNOG00000030118,ENSRNOG00000004500,ENSRNOG00000012278,…	Actr3|Col1a1|Ruvbl2|Sparc|Kcnj11|Med1|Nr0b2|Tgfb3|Olr59|Sirt1|Nr2c1|Aldh3a1|Bid|Esrrb|Hnrnpd|Rarb|Trim63|Ep300|Msn|Myc|Fgf10|Ccl2|Fosl1|Ephx1|Got1|Glrx|Endog|Mbd1|Fcgr2b|Dnmt3a|Nrip1|Krt19|Rarg|Mmp15|Glb1|Npm1|Esrra|Anxa3|Il1rn|Hey1|Strn3|Ctnnb1|Rock2|Foxp2|Pappa|Ccl1|Aldh1a2|Notch1|Ppara|Ppargc1a|Bcl2l1|Pdgfa|Il10|Nasp|Rest|Pcna|Ptger2|Ptgs2|Thra|Thbs1|Mbd4|F7|Idh1|Hmox1|Bmp4|Ddx18|Kat5|Zfp366|R…
GO:0031400	negative regulation of protein modification process	biological_process	2.9088e-07	1.5018e-05	101	7161	403	20121	ENSRNOG00000023546,ENSRNOG00000012273,ENSRNOG00000004100,ENSRNOG00000015911,ENSRNOG00000007319,ENSRNOG00000026293,ENSRNOG00000004649,ENSRNOG00000023896,ENSRNOG00000017808,ENSRNOG00000004742,ENSRNOG00000005209,ENSRNOG00000055917,ENSRNOG00000002403,ENSRNOG00000008098,ENSRNOG00000006302,ENSRNOG00000020182,ENSRNOG00000006628,ENSRNOG00000005391,ENSRNOG00000013994,ENSRNOG00000026455,ENSRNOG00000001227,…	Hspb1|Dmtn|Trib1|Lrp5|Trib3|Jun|Il1b|Dusp6|Klf15|Chp1|Spred1|Trim27|Fam129a|Lrrc4|Gclc|Mvp|Dusp16|Prex2|Enpp1|Gpd1l|Adarb1|Trim21|Pdcd4|Rela|Cdkn2b|Sirt2|Fbxo7|Ptpn2|Irak3|Ppm1f|Sema4d|Ppp1r15a|Lyn|Spry4|Ceacam1|Pwp1|Gadd45b|Xdh|Adar|Il6|Prmt3|Ppp1r15b|Pkn1|Myocd|Ppp5c|Fbln1|Wnt1|Gfra2|Taf7|Gtpbp4|Ptpn1|Rb1|Wars|Rabgef1|Sh3bp5|Cep85|Spry1|Dusp2|Spry2|Snta1|Sirt1|Dnaja1|Socs3|Bak1|Zc3h12a|N4bp1|Nu…
GO:0043065	positive regulation of apoptotic process	biological_process	2.9857e-07	1.5372e-05	89	7161	349	20121	ENSRNOG00000015236,ENSRNOG00000017469,ENSRNOG00000033134,ENSRNOG00000017801,ENSRNOG00000017539,ENSRNOG00000054420,ENSRNOG00000023521,ENSRNOG00000018770,ENSRNOG00000008048,ENSRNOG00000023896,ENSRNOG00000042389,ENSRNOG00000009389,ENSRNOG00000026293,ENSRNOG00000004437,ENSRNOG00000050697,ENSRNOG00000055156,ENSRNOG00000001490,ENSRNOG00000012956,ENSRNOG00000004284,ENSRNOG00000031700,ENSRNOG00000016867,…	Mybbp1a|Anxa1|Mef2c|Atf4|Mmp9|Vdr|Map3k10|Pmaip1|Plscr1|Dusp6|Bcl10|Ripk2|Jun|Map2k6|Ctsz|Tnf|Pdcd2|Tgm2|Btg1|Map3k5|Zfp346|Fnip1|Pdcd4|LOC103694380|Rnps1|Tp53|Lyn|Ptn|Eif5a|Gadd45b|Il6|Ing3|Eef1e1|Mtch2|Stk17b|Cyr61|Eif2s1|Hcar2|Rarb|Klrk1|Ubd|Sirt1|Dnaja1|Bak1|Bid|Tgfb3|Itgb1|Bmf|Shq1|MGC95208|Cdk19|Rarg|Endog|Gadd45a|Htra2|Flcn|Fosl1|Rack1|Cd40|Ripk1|Ctnnb1|Hmgcr|Wnt11|Ifit2|Stk3|Arrb1|Tnfrsf1…
GO:0043933	macromolecular complex subunit organization	biological_process	3.1015e-07	1.5923e-05	335	7161	1792	20121	ENSRNOG00000027839,ENSRNOG00000003951,ENSRNOG00000016907,ENSRNOG00000005556,ENSRNOG00000061128,ENSRNOG00000014686,ENSRNOG00000008517,ENSRNOG00000021295,ENSRNOG00000046949,ENSRNOG00000001249,ENSRNOG00000003694,ENSRNOG00000020679,ENSRNOG00000015380,ENSRNOG00000001210,ENSRNOG00000013538,ENSRNOG00000018994,ENSRNOG00000010756,ENSRNOG00000012609,ENSRNOG00000023538,ENSRNOG00000020660,ENSRNOG00000017707,…	Ptk2b|Psmc1|Ppp5c|Snrpf|Pelo|Kcnd3|Cdc42ep1|Rae1|Kcnb1|Col6a1|Prox1|Icam1|Jup|Pwp2|Capza1|Psmc4|Tp53|Trdn|Aldh5a1|Cfl1|Abi2|Coa5|Slc1a1|Actc1|Rnd1|Des|Chp1|Fcer1g|Rapgef3|Trim21|Cct2|Ino80|Aars2|Traf2|Mpp2|Thg1l|Hspa4|Nup205|Nup93|Ski|Thra|Cand1|Fer|Cct3|Cav3|Lmod1|Whamm|Eif2ak2|Diaph1|Nasp|Rac2|Fermt3|Wnt11|Lnx1|Kcng2|Ncf1|Shank3|Cenpj|C1qtnf6|Dlgap1|Ranbp3l|Fscn1|C1qtnf2|Cdc14b|Trim72|Sept9|Htr…
GO:0044403	symbiosis, encompassing mutualism through parasitism	biological_process	3.2623e-07	1.6656e-05	68	7161	247	20121	ENSRNOG00000020580,ENSRNOG00000018517,ENSRNOG00000022312,ENSRNOG00000019202,ENSRNOG00000001227,ENSRNOG00000001253,ENSRNOG00000025295,ENSRNOG00000018233,ENSRNOG00000055917,ENSRNOG00000001187,ENSRNOG00000026293,ENSRNOG00000008048,ENSRNOG00000008620,ENSRNOG00000014765,ENSRNOG00000028768,ENSRNOG00000011406,ENSRNOG00000002802,ENSRNOG00000007051,ENSRNOG00000003694,ENSRNOG00000020679,ENSRNOG00000002843,…	LOC500956|Trim21|Lrsam1|PVR|Adarb1|Eif3b|Mavs|Gas6|Trim27|Oasl|Jun|Plscr1|Smad3|Vapa|Gbp4|Ccl4|Cxcl1|Rraga|Prox1|Icam1|Cxcl6|Rxra|F2rl1|Vps4b|Adar|Srpk2|Camp|Isg20|Nr5a2|Eif3a|Xpr1|Gbp2|Trem1|Myc|Zc3hav1|Oas3|Gtf2b|Dynlt1|Rsad2|Isg15|Hsp90ab1|Irf8|Tcp1|Eif3d|Mx2|Ctsb|Vcam1|Hs3st5|Chmp5|Gucy1a3|Ppie|LOC685067|Eif2ak2|Notch1|Cd81|Tnip1|Rest|Il10|Pdcd6ip|Srpk1|Myd88|Psmc3|Trim28|Larp1|Irgm|Ddx39b|Ch…
GO:0044419	interspecies interaction between organisms	biological_process	3.2623e-07	1.6656e-05	68	7161	247	20121	ENSRNOG00000031743,ENSRNOG00000022859,ENSRNOG00000000042,ENSRNOG00000010117,ENSRNOG00000004500,ENSRNOG00000013948,ENSRNOG00000059207,ENSRNOG00000011135,ENSRNOG00000007539,ENSRNOG00000018207,ENSRNOG00000021802,ENSRNOG00000017869,ENSRNOG00000019834,ENSRNOG00000014160,ENSRNOG00000005804,ENSRNOG00000000605,ENSRNOG00000001963,ENSRNOG00000010331,ENSRNOG00000014333,ENSRNOG00000008672,ENSRNOG00000014762,…	Gbp2|Trem1|Xpr1|Eif3a|Myc|Zc3hav1|Oas3|Gtf2b|Rsad2|Dynlt1|Isg15|Irf8|Hsp90ab1|Tcp1|Eif3d|Hs3st5|Mx2|Ctsb|Vcam1|Chmp5|Ppie|Gucy1a3|LOC685067|Eif2ak2|Notch1|Cd81|Tnip1|Il10|Rest|Pdcd6ip|Srpk1|Myd88|Psmc3|Trim28|Larp1|Irgm|Ddx39b|Chd1|Ptx3|Trim21|LOC500956|Lrsam1|Adarb1|PVR|Eif3b|Mavs|Gas6|Oasl|Trim27|Jun|Smad3|Plscr1|Vapa|Gbp4|Ccl4|Cxcl1|Rraga|Prox1|Icam1|F2rl1|Rxra|Cxcl6|Vps4b|Adar|Srpk2|Camp|Nr5a…
GO:0071622	regulation of granulocyte chemotaxis	biological_process	3.2944e-07	1.6773e-05	19	7161	40	20121	ENSRNOG00000018804,ENSRNOG00000026607,ENSRNOG00000037814,ENSRNOG00000007350,ENSRNOG00000002829,ENSRNOG00000002792,ENSRNOG00000010665,ENSRNOG00000001195,ENSRNOG00000003064,ENSRNOG00000009149,ENSRNOG00000059073,ENSRNOG00000018659,ENSRNOG00000003254,ENSRNOG00000000513,ENSRNOG00000015668,ENSRNOG00000019456,ENSRNOG00000028043,ENSRNOG00000014361,ENSRNOG00000007159	Fam65b|Tnfsf18|Cxcl17|Rac2|Ppbp|Cxcl2|Ccr7|Trpv4|Bst1|Jam3|Slamf1|Csf1|Il23a|Mapk14|Ccl19|Kars|Cxcl3|Edn1|Ccl2|
GO:0043434	response to peptide hormone stimulus	biological_process	3.3328e-07	1.6922e-05	85	7161	332	20121	ENSRNOG00000061818,ENSRNOG00000050534,ENSRNOG00000001092,ENSRNOG00000007955,ENSRNOG00000004517,ENSRNOG00000019422,ENSRNOG00000010278,ENSRNOG00000008965,ENSRNOG00000019587,ENSRNOG00000020679,ENSRNOG00000030124,ENSRNOG00000010574,ENSRNOG00000002128,ENSRNOG00000009822,ENSRNOG00000017453,ENSRNOG00000030888,ENSRNOG00000013589,ENSRNOG00000049497,ENSRNOG00000020578,ENSRNOG00000008180,ENSRNOG00000017716,…	Wnt1|Gcnt1|Kl|Timp4|Igf1|Egr1|Il6|Socs2|Ptprn|Icam1|Ptpn11|Ptpn1|Ppat|Tlr2|Ptpn2|Rela|Cxcl12|Eif6|Ceacam1|Lyn|Ucp3|Osbpl8|Gclc|Tek|Btg2|Pln|Mars|Rangap1|Edn1|Enpp1|Btg1|Cflar|Zfp36l1|Wdr6|Anxa1|Stat1|Il1b|Stxbp3|Stat3|Trpv4|Lrp5|Trib3|Kank1|Rpe65|Fer|Socs1|Eef2k|Cyfip1|Jak2|F7|Slc27a1|Mtus1|Gpld1|Ppara|Bcl2l1|Il10|Ptpre|Srsf6|Hras|Inhbb|Nfkb1|Grb14|Pik3r3|Appl1|Esrra|Slc2a4|Trim72|Hnrnpk|Nras|Sh2…
GO:0010608	posttranscriptional regulation of gene expression	biological_process	3.4873e-07	1.7657e-05	120	7161	511	20121	ENSRNOG00000019501,ENSRNOG00000001592,ENSRNOG00000000923,ENSRNOG00000006663,ENSRNOG00000009642,ENSRNOG00000019629,ENSRNOG00000000204,ENSRNOG00000018517,ENSRNOG00000021317,ENSRNOG00000011501,ENSRNOG00000002403,ENSRNOG00000010892,ENSRNOG00000009977,ENSRNOG00000004742,ENSRNOG00000018404,ENSRNOG00000001253,ENSRNOG00000014956,ENSRNOG00000003300,ENSRNOG00000013805,ENSRNOG00000017397,ENSRNOG00000008620,…	Rmnd1|Cct8|Cct6a|Usp2|Cct4|Lamp1|Syncrip|Trim21|Cct2|Atp1b3|Fam129a|Ythdf2|Thrap3|Chp1|Aars|Eif3b|Slc11a1|Btg2|Tnip2|Upf3a|Smad3|Zfp207|Stat3|Pa2g4|Prr16|Pstk|Kat2a|Itga2|Zfp36l1|Atf4|Lars|Hnrnpa2b1|Magoh|Gtpbp4|Eif2s1|Zfp36|Trmt10c|Igf1|Cpeb3|Tnrc6c|Il6|Tcof1|Tnfrsf1b|Rxra|Ptk2b|NEWGENE_619861|Xrn1|Eif6|Ppp1r15a|S100a9|Adar|Crebbp|Eif5a|Ptafr|Tnrc6b|Mrpl58|Fbxo7|Gpihbp1|Limd1|Ajuba|Pum1|Ncl|Capr…
GO:0048247	lymphocyte chemotaxis	biological_process	3.7746e-07	1.9059e-05	18	7161	43	20121	ENSRNOG00000022256,ENSRNOG00000015668,ENSRNOG00000000239,ENSRNOG00000016326,ENSRNOG00000060694,ENSRNOG00000016535,ENSRNOG00000028548,ENSRNOG00000024899,ENSRNOG00000007159,ENSRNOG00000018233,ENSRNOG00000009730,ENSRNOG00000027839,ENSRNOG00000026647,ENSRNOG00000019141,ENSRNOG00000021851,ENSRNOG00000011406,ENSRNOG00000022242,ENSRNOG00000061739	Cxcl10|Ccl19|Ccl7|Cx3cl1|Adam17|Ccl22|Ccl9|Cxcl13|Ccl2|Gas6|Cyp7b1|Ptk2b|Cxcl16|Ch25h|Ccl1|Ccl4|Cxcl9|Klrk1|
GO:0045597	positive regulation of cell differentiation	biological_process	3.8018e-07	1.9144e-05	144	7161	639	20121	ENSRNOG00000025350,ENSRNOG00000036859,ENSRNOG00000018804,ENSRNOG00000009152,ENSRNOG00000049437,ENSRNOG00000013679,ENSRNOG00000002607,ENSRNOG00000005350,ENSRNOG00000016478,ENSRNOG00000045558,ENSRNOG00000032463,ENSRNOG00000028713,ENSRNOG00000010278,ENSRNOG00000009653,ENSRNOG00000004517,ENSRNOG00000017503,ENSRNOG00000005639,ENSRNOG00000058388,ENSRNOG00000009822,ENSRNOG00000014350,ENSRNOG00000003992,…	Ppp1r13l|Gdpd5|Fam65b|Caprin1|Gpc1|Sema4d|Sox9|Pwp1|Eif5a|Cd34|Rap1a|Acvrl1|Il6|Numb|Igf1|Ppargc1b|Ar|Zfp36|Tlr2|Cyr61|Pik3r6|Sh3pxd2b|Runx1|Pa2g4|Il4r|Zfp36l1|Twf2|Adamts9|Lrp5|Rab7b|Vdr|Stat3|Jun|Ccdc3|Lif|Smad3|Gas6|Wnt5b|Btg1|Acvr1|Pnp|Golga4|Edn1|Map3k5|Cebpd|Etv5|Sox6|Adra2b|Ddx39b|Tiam1|Axin2|Rtn4|Hif1a|Stk3|Tnfrsf12a|Ctnnbip1|Cyfip1|Morf4l2|Ptgs2|Notch1|Cux2|Ep300|Il6st|Suco|Zc3h12a|Heyl|…
GO:0033365	protein localization to organelle	biological_process	3.8715e-07	1.9441e-05	132	7161	562	20121	ENSRNOG00000002520,ENSRNOG00000058658,ENSRNOG00000001629,ENSRNOG00000010278,ENSRNOG00000004517,ENSRNOG00000027282,ENSRNOG00000011340,ENSRNOG00000009822,ENSRNOG00000015668,ENSRNOG00000021510,ENSRNOG00000033026,ENSRNOG00000019316,ENSRNOG00000018009,ENSRNOG00000020938,ENSRNOG00000002607,ENSRNOG00000009882,ENSRNOG00000026962,ENSRNOG00000010989,ENSRNOG00000018233,ENSRNOG00000029910,ENSRNOG00000046858,…	Litaf|Mtch2|Wrb|Il6|Igf1|Cep68|Ankrd13c|Tlr2|Ccl19|Tbc1d10c|Dclk3|Sh3bp4|Rab8b|Ppp1r15a|Sox9|Ppp3ca|Osbpl8|Ipo5|Gas6|Golga4|Arxes2|Glis2|Ran|Nup188|Stat3|Jun|Lif|Smad3|Pmaip1|Ptgs2|Kank1|Rab6a|Hk2|Prickle1|Bcl3|Dab2ip|Fbxw11|Snx10|Lmna|Axin2|Atr|Ipo4|Kpna2|Gnptab|Trim28|Pacsin2|Ipo13|Csnk1d|Flcn|Ipo7|Txn1|Pik3r1|Parp3|Mapk14|Csf3|Lonp2|Tlr7|Zc3h12a|Ep300|Nup62|Hsp90ab1|Ruvbl2|Pes1|Col1a1|Wapl|Hgs…
GO:0045071	negative regulation of viral genome replication	biological_process	3.9941e-07	2.0002e-05	16	7161	28	20121	ENSRNOG00000020744,ENSRNOG00000008048,ENSRNOG00000010601,ENSRNOG00000027487,ENSRNOG00000001963,ENSRNOG00000054561,ENSRNOG00000020580,ENSRNOG00000048315,ENSRNOG00000059207,ENSRNOG00000003694,ENSRNOG00000013948,ENSRNOG00000007539,ENSRNOG00000000511,ENSRNOG00000025295,ENSRNOG00000021802,ENSRNOG00000001187	Adar|Plscr1|Srpk2|Trim28|Mx2|Isg20|LOC500956|Eif2ak2|Oas3|Prox1|Zc3hav1|Rsad2|Srpk1|Mavs|Isg15|Oasl|
GO:0097190	apoptotic signaling pathway	biological_process	4.5011e-07	2.248e-05	113	7161	476	20121	ENSRNOG00000017453,ENSRNOG00000037909,ENSRNOG00000010756,ENSRNOG00000045670,ENSRNOG00000005933,ENSRNOG00000030888,ENSRNOG00000028017,ENSRNOG00000058461,ENSRNOG00000013589,ENSRNOG00000011483,ENSRNOG00000019622,ENSRNOG00000003232,ENSRNOG00000006934,ENSRNOG00000019276,ENSRNOG00000016575,ENSRNOG00000016390,ENSRNOG00000005639,ENSRNOG00000007124,ENSRNOG00000004517,ENSRNOG00000016452,ENSRNOG00000008336,…	Ptpn2|Ppm1f|Tp53|Tnfsf12|Yap1|Rela|Tmem109|Sfpq|Cxcl12|S100a9|Ackr3|Slc9a3r1|Acvr1b|RGD735029|Tnfrsf1b|Eef1e1|Ar|Krcc1|Igf1|Creb3|Tnfrsf11b|Cx3cl1|Icam1|Ptpn1|Ivns1abp|Ctsc|Mmp9|Pawr|Tnfrsf14|Atf4|Hipk1|Creb3l1|Hspb1|Mybbp1a|Bcl10|Traf2|Jun|Kdm1a|Il1b|Plscr1|Ing5|Smad3|Pmaip1|Rhot2|Trib3|Gclc|Tnfrsf1a|Zfp346|Map3k5|Lamp1|Crip1|Acvr1|Cflar|Shisa5|Eya3|Cd44|Hras|Adora2a|Inhbb|Lmna|Ctnnb1|Plaur|Pdia…
GO:0018130	heterocycle biosynthetic process	biological_process	4.5251e-07	2.2538e-05	573	7161	3314	20121	ENSRNOG00000005087,ENSRNOG00000014079,ENSRNOG00000054757,ENSRNOG00000034037,ENSRNOG00000017249,ENSRNOG00000058663,ENSRNOG00000034078,ENSRNOG00000016866,ENSRNOG00000019975,ENSRNOG00000008288,ENSRNOG00000014361,ENSRNOG00000015447,ENSRNOG00000007920,ENSRNOG00000021493,ENSRNOG00000006663,ENSRNOG00000011052,ENSRNOG00000037909,ENSRNOG00000004837,ENSRNOG00000007064,ENSRNOG00000014779,ENSRNOG00000020102,…	Cebpz|Stat1|Adcy6|Zfp266|Zfp366|Suz12|Mxi1|Fhl2|Cdc5l|Akirin2|Edn1|Calcoco1|Ssbp3|Prdm9|Usp2|Gars|Ppm1f|Limd1|Zfp746|Pdcd4|Sirt2|Tbk1|Aatf|Pdlim1|Kdm6b|Cdk9|Rnf8|Sema4d|Sox9|Ppp2r5b|F2rl1|Kmt5c|Ar|Klf6|Igf1|Purb|Nod2|Hltf|Ampd3|Tnip3|Tlr2|Zfp36|Psma6|Nfe2l2|Plk3|Zmynd15|Prkaa1|Phip|Fosl2|Ruvbl2|Nr0b2|Sorbs3|Jmjd6|Ctps1|Ccnh|Ak2|Aspdh|Pik3r1|Sltm|Kank2|Upp1|Zfp52|Tcf15|Tshz3|Zfp423|Dhx33|Hfe2|Chd1…
GO:0007015	actin filament organization	biological_process	4.9329e-07	2.4503e-05	83	7161	318	20121	ENSRNOG00000019688,ENSRNOG00000028113,ENSRNOG00000051548,ENSRNOG00000011945,ENSRNOG00000005798,ENSRNOG00000017441,ENSRNOG00000015898,ENSRNOG00000016023,ENSRNOG00000000307,ENSRNOG00000056585,ENSRNOG00000006674,ENSRNOG00000047250,ENSRNOG00000030404,ENSRNOG00000054625,ENSRNOG00000013492,ENSRNOG00000052296,ENSRNOG00000015982,ENSRNOG00000007350,ENSRNOG00000012561,ENSRNOG00000045831,ENSRNOG00000005214,…	Diaph1|Whamm|Lmod1|Cyfip1|Cav3|Tpm3|Fer|Kank1|Mical1|Fscn1|Rflnb|Gmfb|Arrb1|Fhod1|Cap1|Shank3|Wnt11|Rac2|Arhgef10|LOC100909784|Plek|Alms1|Actn2|Dpysl3|Myo1c|Csf3|Srf|Tpm4|Pik3r1|Eln|Fchsd1|Sptbn1|Capza2|Tgfb3|Sdc4|Sorbs3|LOC100909784|Actr3|Ap1ar|Cobll1|Arpc3|Cep192|Prox1|Tmod1|Icam1|Hcls1|Zyx|Sh3pxd2b|Cdc42ep1|Ppargc1b|Ptk2b|F2rl1|Marcks|Fry|Abi2|Arhgap28|Cfl1|Mtpn|Obsl1|Capza1|Tmod3|Bcar1|LOC100…
GO:0044092	negative regulation of molecular function	biological_process	5.1993e-07	2.5756e-05	188	7161	905	20121	ENSRNOG00000011559,ENSRNOG00000019418,ENSRNOG00000021168,ENSRNOG00000006329,ENSRNOG00000002045,ENSRNOG00000049517,ENSRNOG00000019363,ENSRNOG00000004616,ENSRNOG00000030404,ENSRNOG00000004496,ENSRNOG00000019223,ENSRNOG00000023258,ENSRNOG00000010602,ENSRNOG00000016611,ENSRNOG00000016122,ENSRNOG00000004473,ENSRNOG00000004647,ENSRNOG00000014797,ENSRNOG00000049614,ENSRNOG00000046699,ENSRNOG00000058805,…	Cnn3|Lrrc4b|Anp32e|Peli1|Anxa3|Tnfaip3|Fam212a|Npm1|Arrb1|Rock2|Atp5c1|Nfkb1|Birc2|Hras|Hmgcr|Ppargc1a|Il10|Tmbim1|AABR07028488.1|Slpi|Aida|Fkbp1a|Zfpm1|Bmp4|Tmbim6|Cav3|Plin5|Mphosph10|Stk39|Timp2|Thra|Cand1|Psen1|Adam15|Klrk1|Cep85|Nos3|Papln|Abce1|Serpine1|Spry2|Dusp2|Dnaja1|Pik3ip1|Sirt1|Rack1|Ppp4r4|Ptpn6|Actn2|Rimbp2|Birc3|Palm|Rrad|Amot|Nifk|Lyn|Fry|Ceacam1|Slc9a3r1|Cst3|Adar|Rem1|Cdkn2b|G…
GO:0043122	regulation of I-kappaB kinase/NF-kappaB cascade	biological_process	5.4971e-07	2.7158e-05	57	7161	189	20121	ENSRNOG00000000768,ENSRNOG00000023546,ENSRNOG00000010626,ENSRNOG00000012630,ENSRNOG00000051592,ENSRNOG00000004249,ENSRNOG00000009131,ENSRNOG00000014765,ENSRNOG00000013805,ENSRNOG00000048733,ENSRNOG00000009389,ENSRNOG00000000595,ENSRNOG00000006238,ENSRNOG00000042389,ENSRNOG00000004649,ENSRNOG00000014277,ENSRNOG00000031312,ENSRNOG00000016509,ENSRNOG00000025295,ENSRNOG00000009848,ENSRNOG00000055156,…	Ubd|Hspb1|Sphk1|Rhoc|Sirt1|Tlr7|Zc3h12a|Vapa|Tnip2|Nup62|Ripk2|Traf3ip2|Traf2|Bcl10|Il1b|Zdhhc13|Tnfrsf1a|Usp10|Mavs|Il18|Tnf|Casp1|Cflar|Shisa5|Tgm2|Cd40|Ripk1|Rel|Rela|Tbk1|Birc2|Ajuba|LOC103694380|Ctnnb1|Mier1|Riok3|Peli1|Tnfaip3|Hmox1|Myd88|Slc20a1|Litaf|Ppp5c|F2rl1|Ptgs2|Tlr2|Tnip1|Tnip3|Ccl19|Tmed4|Fbxw11|Dab2ip|Plk2|Nek6|Fkbp1a|Bcl3|Nod2|
GO:0032403	protein complex binding	molecular_function	5.5187e-07	2.7192e-05	126	7161	524	20121	ENSRNOG00000006238,ENSRNOG00000019689,ENSRNOG00000014981,ENSRNOG00000013886,ENSRNOG00000017285,ENSRNOG00000020583,ENSRNOG00000042353,ENSRNOG00000058111,ENSRNOG00000000938,ENSRNOG00000004430,ENSRNOG00000026702,ENSRNOG00000019556,ENSRNOG00000010797,ENSRNOG00000005033,ENSRNOG00000012473,ENSRNOG00000060694,ENSRNOG00000013994,ENSRNOG00000006025,ENSRNOG00000007687,ENSRNOG00000057451,ENSRNOG00000022540,…	Traf2|Vwf|Usp14|Fyb|Tab1|Fcgrt|Mlkl|Itga2|Ran|Cep131|Jaml|Cd9|Esm1|Acvr1|Cflar|Adam17|Enpp1|Lamb3|Sema7a|Itga5|Trex1|Itga3|Krit1|Tgfbi|S1pr3|Rab32|Fcer1g|Rad21|Rap1a|Slc9a3r1|Lyn|Ptpn2|Pfkp|Rela|Mfge8|Cx3cl1|Tlr2|Ptpn11|Plk2|Cyr61|Icam1|Hcls1|Ptpn1|Acvr1b|Fbln1|Ptk2b|Lama5|Acvrl1|Jam3|Igf1|Med1|Dok1|Rbpj|Col16a1|Adam15|Lamb2|Itgb1|Nr0b2|Psmf1|Vcam1|Fgf1|Phip|Ep300|Mthfr|Gna13|Ap1ar|Rarb|Tapbpl|Do…
GO:0043408	regulation of MAPK cascade	biological_process	5.5778e-07	2.7409e-05	132	7161	575	20121	ENSRNOG00000014779,ENSRNOG00000012791,ENSRNOG00000037814,ENSRNOG00000003745,ENSRNOG00000004226,ENSRNOG00000013851,ENSRNOG00000019622,ENSRNOG00000032463,ENSRNOG00000019822,ENSRNOG00000010278,ENSRNOG00000004517,ENSRNOG00000003858,ENSRNOG00000018003,ENSRNOG00000014137,ENSRNOG00000005639,ENSRNOG00000014350,ENSRNOG00000021510,ENSRNOG00000015668,ENSRNOG00000003992,ENSRNOG00000028548,ENSRNOG00000014124,…	Pdcd4|Ajuba|Cxcl17|Atf3|Irak3|Spry4|Ackr3|Rap1a|Gadd45b|Il6|Igf1|Atp6ap2|F2rl1|Fbln1|Ar|Cyr61|Tbc1d10c|Ccl19|Pik3r6|Ccl9|Nod2|Tab1|Trib3|Jun|Trpv4|Lif|Dusp6|Ndrg2|Gas6|Adra1a|Slamf1|Tek|Synj2bp|Dlg1|Map3k5|Edn1|Adra2b|Tiam1|Map3k12|Cd44|Stk3|Psap|Pla2g5|Fbxw7|Thbs1|Pdgfc|Pdgfa|Dab2ip|Uchl1|Ccl22|Spry1|Fgf1|Zc3h12a|Hgs|Sorbs3|Nup62|Glipr2|Gadd45a|Flcn|Fgf2|Map4k4|Fgf10|Ripk1|Cd40|Mecom|Ptpn2|Pde8a…
GO:0030029	actin filament-based process	biological_process	6.3307e-07	3.1026e-05	135	7161	573	20121	ENSRNOG00000008620,ENSRNOG00000001195,ENSRNOG00000048915,ENSRNOG00000028062,ENSRNOG00000000938,ENSRNOG00000000695,ENSRNOG00000002171,ENSRNOG00000009570,ENSRNOG00000014361,ENSRNOG00000008678,ENSRNOG00000038597,ENSRNOG00000008587,ENSRNOG00000055917,ENSRNOG00000000413,ENSRNOG00000013798,ENSRNOG00000011857,ENSRNOG00000017065,ENSRNOG00000001216,ENSRNOG00000011483,ENSRNOG00000037909,ENSRNOG00000019253,…	Smad3|Trpv4|Twf2|Arpc5|Ran|Ssh1|Phldb2|Pdxp|Edn1|Antxr1|Dlg1|Tek|Trim27|Pln|Fnbp1l|Mtpn|Arhgap28|Trpm2|S100a9|Ppm1f|Bcar1|LOC100364435|Tmod3|Sh3pxd2b|Zyx|Tmod1|F2rl1|Marcks|Ppargc1b|Mtss1|Jam3|Sorbs3|Sdc4|Itgb1|Cep192|Cobll1|Ap1ar|Ep300|Eln|Tpm4|Pik3r1|Fgf10|Csf3|Coro6|Dpysl3|Arhgef10|Capza2|Fhod1|Rflnb|Xirp1|Pacsin2|Mob2|Sdad1|Kcnh2|Cap1|Pdgfa|Mical1|Kank1|Fmnl3|Tpm3|Cyfip1|Sptb|Mical2|Epb41l4a|…
GO:0009790	embryo development	biological_process	6.993e-07	3.418e-05	183	7161	874	20121	ENSRNOG00000008288,ENSRNOG00000014361,ENSRNOG00000002171,ENSRNOG00000008257,ENSRNOG00000038597,ENSRNOG00000005033,ENSRNOG00000059715,ENSRNOG00000007920,ENSRNOG00000047218,ENSRNOG00000003553,ENSRNOG00000057451,ENSRNOG00000046023,ENSRNOG00000004276,ENSRNOG00000047611,ENSRNOG00000023176,ENSRNOG00000042389,ENSRNOG00000008620,ENSRNOG00000023896,ENSRNOG00000007002,ENSRNOG00000017285,ENSRNOG00000015911,…	Akirin2|Edn1|Phldb2|Mfap2|Dlg1|Acvr1|Cc2d2a|Ssbp3|Clic5|Efemp1|Itga5|Exoc4|Itga3|Top1|Kidins220|Bcl10|Smad3|Dusp6|Lif|Tab1|Lrp5|Mmp9|Btf3|Itga2|Hipk1|Zfp36l1|Txnrd1|LOC102547059|Tpra1|Cyr61|Mbp|Ar|Acvrl1|Atp6ap2|Aatf|Kdm6b|Aff3|Sox9|Ppp1r13l|Fam65b|Capn2|Fgf10|Tcf15|N4bp2l2|Smad1|Fosl1|Zfand5|Flcn|Fgf2|Atp7a|Col1a1|Heg1|Nle1|Meox2|Itgb1|Sdc4|Skil|Slitrk6|Nfe2l2|Arid1a|Socs3|Rad23b|Gna13|Slc39a1|N…
GO:0034654	nucleobase-containing compound biosynthetic process	biological_process	7.1477e-07	3.4843e-05	563	7161	3256	20121	ENSRNOG00000013492,ENSRNOG00000019311,ENSRNOG00000021144,ENSRNOG00000054508,ENSRNOG00000029447,ENSRNOG00000020244,ENSRNOG00000027487,ENSRNOG00000021139,ENSRNOG00000013933,ENSRNOG00000016313,ENSRNOG00000019048,ENSRNOG00000007707,ENSRNOG00000007946,ENSRNOG00000032639,ENSRNOG00000019559,ENSRNOG00000002074,ENSRNOG00000019322,ENSRNOG00000048222,ENSRNOG00000022485,ENSRNOG00000006137,ENSRNOG00000048989,…	Cap1|Nfkb2|Cebpg|Foxp2|Epc2|Perm1|Trim28|Esrra|Med27|Ctnnbip1|Sod2|Zfp467|Bcl2l1|Foxo6|Eaf1|Rest|Notch1|Nlrc5|Chuk|Arid1a|Larp7|Nrf1|Skil|Meox2|Zfp46|Rnf111|Zfp689|Fgf2|Mapk14|Zbtb8a|Smad1|Gtf2b|Csf3|N4bp2l2|Ripk1|Cd40|Cbx8|Batf2|Gucy1b3|Htra3|Crebbp|RGD1307704|Ahctf1|Gpbp1|Prmt3|Ppargc1b|Nek4|Ccl4|Gtf2a1|Atf4|Dcaf1|Tnip2|Vdr|Trib3|Ubr2|Bcl10|Kat5|Klf15|Gas6|Rbl2|Kat6a|Cbx6|Trim27|Slc11a1|Gclc|Ac…
GO:0032868	response to insulin stimulus	biological_process	7.1957e-07	3.4984e-05	63	7161	227	20121	ENSRNOG00000016356,ENSRNOG00000012473,ENSRNOG00000013994,ENSRNOG00000004072,ENSRNOG00000007159,ENSRNOG00000004500,ENSRNOG00000018903,ENSRNOG00000025459,ENSRNOG00000000413,ENSRNOG00000001425,ENSRNOG00000023079,ENSRNOG00000026962,ENSRNOG00000017716,ENSRNOG00000006302,ENSRNOG00000007319,ENSRNOG00000001195,ENSRNOG00000004649,ENSRNOG00000020392,ENSRNOG00000008652,ENSRNOG00000014079,ENSRNOG00000007284,…	Got1|Cflar|Enpp1|Myo1c|Ccl2|Myc|Pik3r1|Mars|Pln|Sh2b2|Nras|Osbpl8|Ucp3|Gclc|Trib3|Trpv4|Il1b|Stxbp3|Phip|Stat1|Slc2a1|Prkaa1|Zfp36l1|Sirt1|Wdr6|Socs3|Ppat|Tlr2|Ptprn|Ptpn11|Il10|Ppara|Ptpn1|Icam1|Slc27a1|Gpld1|Il6|Socs1|Cyfip1|Igf1|Eef2k|Egr1|Gcnt1|Kl|Fer|Rpe65|Kank1|Hnrnpk|Trim72|Slc2a4|Ceacam1|Lyn|Eif6|Esrra|Pik3r3|Appl1|Grb14|Rela|Hras|Ptpn2|Inhbb|Ptpre|Srsf6|
GO:0006417	regulation of translation	biological_process	7.4765e-07	3.6253e-05	66	7161	245	20121	ENSRNOG00000019744,ENSRNOG00000020605,ENSRNOG00000004904,ENSRNOG00000018304,ENSRNOG00000058111,ENSRNOG00000058646,ENSRNOG00000017801,ENSRNOG00000017397,ENSRNOG00000019742,ENSRNOG00000002403,ENSRNOG00000001253,ENSRNOG00000003300,ENSRNOG00000018404,ENSRNOG00000019501,ENSRNOG00000000204,ENSRNOG00000018273,ENSRNOG00000009152,ENSRNOG00000011483,ENSRNOG00000042951,ENSRNOG00000049497,ENSRNOG00000020938,…	Prr16|Pstk|Pa2g4|Lars|Itga2|Zfp36l1|Atf4|Upf3a|Stat3|Fam129a|Eif3b|Btg2|Aars|Rmnd1|Syncrip|Ncl|Caprin1|S100a9|Xrn1|Eif6|Ppp1r15a|Mrpl58|Tnrc6b|Ptafr|Eif5a|Il6|Igf1|Tnrc6c|Cpeb3|Rxra|Ptk2b|NEWGENE_619861|Tcof1|Eif2s1|Zfp36|Magoh|Trmt10c|Mknk2|Hnrnpd|Ep300|Secisbp2|Prkaa1|Cdc123|Eif3d|Piwil2|Eif4g2|Alkbh1|RGD1563482|Samd4a|Usp16|Rack1|Ddx39b|Larp1|Cnot9|Rbm8a|Cnot2|Cnot3|Npm1|Thbs1|Cyfip1|Tob1|Vars…
GO:0007517	muscle organ development	biological_process	7.8498e-07	3.7963e-05	93	7161	383	20121	ENSRNOG00000034015,ENSRNOG00000008170,ENSRNOG00000001469,ENSRNOG00000053201,ENSRNOG00000000012,ENSRNOG00000000513,ENSRNOG00000017392,ENSRNOG00000009848,ENSRNOG00000021029,ENSRNOG00000001399,ENSRNOG00000005606,ENSRNOG00000001793,ENSRNOG00000017060,ENSRNOG00000025394,ENSRNOG00000047768,ENSRNOG00000006588,ENSRNOG00000012799,ENSRNOG00000018839,ENSRNOG00000015318,ENSRNOG00000057701,ENSRNOG00000019322,…	Capn2|Jph2|Eln|Gpcpd1|Tcf15|Mapk14|Fgf2|Il18|Hamp|Tbx5|Med1|Heg1|Ryr2|Tanc1|Lamb2|Meox2|Prkaa1|Ntrk2|Heyl|Myom1|Notch1|Prickle1|Fkbp1a|Disp1|Cxcl10|Pdzrn3|Thra|Sav1|RGD1309821|Bmp4|Zfpm1|Zfpm2|Col3a1|Rbm24|Cav3|Unc13b|Trim72|Plpp7|Ctnnb1|Rbm38|Hmgcr|Sox6|Ddx39b|Foxp2|Map3k5|Edn1|Chd2|Etv5|Acvr1|Usp2|Adarb1|Btg2|Ppp3ca|Maff|Hdac5|Actc1|Rcan1|Cd164|Lif|Chd7|Smad3|Ski|Pim1|Il4r|Zfp36l1|Tll2|Mef2c|Sv…
GO:0043410	positive regulation of MAPK cascade	biological_process	7.9039e-07	3.8124e-05	93	7161	376	20121	ENSRNOG00000028548,ENSRNOG00000021298,ENSRNOG00000003992,ENSRNOG00000011789,ENSRNOG00000014124,ENSRNOG00000015668,ENSRNOG00000019456,ENSRNOG00000030124,ENSRNOG00000020679,ENSRNOG00000010574,ENSRNOG00000001092,ENSRNOG00000018003,ENSRNOG00000027839,ENSRNOG00000005639,ENSRNOG00000010278,ENSRNOG00000014316,ENSRNOG00000012363,ENSRNOG00000004517,ENSRNOG00000007081,ENSRNOG00000019822,ENSRNOG00000037409,…	Ccl9|Dstyk|Pik3r6|Cdon|Nod2|Ccl19|Kars|Ptpn11|Icam1|Ptpn1|Kl|F2rl1|Ptk2b|Ar|Il6|Rapgef1|Peli2|Igf1|Xdh|Gadd45b|Scimp|Rap1a|Ackr3|Ceacam1|Cxcl17|Ajuba|Pde8a|Map3k5|Edn1|Prkcdbp|Cflar|Fgfr3|Sema7a|Tek|Adra1a|Gas6|Slamf1|Map2k6|Pla2g2a|Ripk2|Trpv4|Traf2|Jun|Il1b|Lif|Map2k1|Tab1|Map3k10|Eif2ak2|Hcrtr1|Cd81|Ccl22|Pdgfc|Dab2ip|Pdgfa|Gcnt2|Psen1|Bmp4|Myd88|Timp2|Thbs1|Fbxw7|Arrb1|Prok2|Pla2g5|Psap|Map4k…
GO:0030515	snoRNA binding	molecular_function	8.3093e-07	3.9974e-05	15	7161	28	20121	ENSRNOG00000014209,ENSRNOG00000016486,ENSRNOG00000002980,ENSRNOG00000004789,ENSRNOG00000017460,ENSRNOG00000001033,ENSRNOG00000054561,ENSRNOG00000007128,ENSRNOG00000047594,ENSRNOG00000043099,ENSRNOG00000019670,ENSRNOG00000013285,ENSRNOG00000013429,ENSRNOG00000012927,ENSRNOG00000001210	Utp6|Nop58|Tsr1|Diexf|Imp3|Nufip1|Isg20|Nop56|Heatr1|Ddx21|Wdr3|Imp4|Tbl3|Rrp9|Pwp2|
GO:0014074	response to purine-containing compound	biological_process	8.7315e-07	4.1895e-05	48	7161	154	20121	ENSRNOG00000009570,ENSRNOG00000007159,ENSRNOG00000020552,ENSRNOG00000007372,ENSRNOG00000008587,ENSRNOG00000018294,ENSRNOG00000059961,ENSRNOG00000022372,ENSRNOG00000004649,ENSRNOG00000003897,ENSRNOG00000012840,ENSRNOG00000026293,ENSRNOG00000021128,ENSRNOG00000017060,ENSRNOG00000058646,ENSRNOG00000012799,ENSRNOG00000012123,ENSRNOG00000002331,ENSRNOG00000012273,ENSRNOG00000004481,ENSRNOG00000014079,…	Pdxp|Ccl2|Fosl1|Casp1|Tek|Hspa5|Rapgef3|Kdm1a|Il1b|Col1a1|Sparc|Jun|Kcnj11|Ryr2|Zfp36l1|Prkaa1|Fdx1|Aldh3a1|Dmtn|Adss|Stat1|Ssh1|Ep300|Fkbp1a|Kcnq1|Ppargc1a|Bcl2l1|Ptprn|P2rx4|Ptgs2|Sell|Ptk2b|Ppargc1b|Trpc3|Igf1|Eef2k|Slc8a1|Il6|Rapgef1|Rap1a|Pla2g5|Ptafr|Trpm2|Tp53|Gstm7|Birc2|Adora2a|Rela|
GO:0009612	response to mechanical stimulus	biological_process	9.1907e-07	4.3983e-05	59	7161	214	20121	ENSRNOG00000014079,ENSRNOG00000007284,ENSRNOG00000022337,ENSRNOG00000000925,ENSRNOG00000018839,ENSRNOG00000000485,ENSRNOG00000058111,ENSRNOG00000004249,ENSRNOG00000017060,ENSRNOG00000026293,ENSRNOG00000042389,ENSRNOG00000001979,ENSRNOG00000008144,ENSRNOG00000004649,ENSRNOG00000003897,ENSRNOG00000031312,ENSRNOG00000033697,ENSRNOG00000034254,ENSRNOG00000005615,ENSRNOG00000001299,ENSRNOG00000003300,…	Stat1|Slc2a1|Slitrk6|Psph|Ntrk2|Bak1|Itga2|Tlr7|Ryr2|Jun|Bcl10|Rcan1|Irf1|Il1b|Col1a1|Tnfrsf1a|Casp4|Actb|Gadd45a|Sun1|Btg2|Tnf|Endog|Gclc|Mapk14|Casp1|Fosl1|Edn1|Ccl2|Cd40|Foxp2|Rela|Fam65b|Nfkb1|Wnt11|Inhbb|LOC103694380|Gli2|Sox9|Mtpn|Tnc|Cxcl12|LOC100361457|Il6|Thbs1|Cav3|Igf1|Arhgdia|Slc8a1|Col3a1|Ptk2b|Ptgs2|Nrxn2|Asns|Jup|Ptpn11|Cxcl10|Csrp3|Gata4|
GO:0051336	regulation of hydrolase activity	biological_process	9.5596e-07	4.563e-05	217	7161	1052	20121	ENSRNOG00000003302,ENSRNOG00000000869,ENSRNOG00000033693,ENSRNOG00000000780,ENSRNOG00000018488,ENSRNOG00000037443,ENSRNOG00000012278,ENSRNOG00000016581,ENSRNOG00000007545,ENSRNOG00000025584,ENSRNOG00000000485,ENSRNOG00000000190,ENSRNOG00000036745,ENSRNOG00000004917,ENSRNOG00000025371,ENSRNOG00000018577,ENSRNOG00000019834,ENSRNOG00000000474,ENSRNOG00000010966,ENSRNOG00000009125,ENSRNOG00000008287,…	Flcn|Arhgef6|Naip6|Ppp1r11|Cd40|Pgam5|Fgf10|Serpinb1a|Angptl4|Agap2|Bak1|Ep300|Gna13|Rasal2|Spry1|Neil1|Hsp90ab1|Rgl2|Itgb1|Dis3|Nle1|Timp1|Pkp4|Ptgs2|Mical1|Rab6a|Plekhg1|Vav1|Thbs1|Ccl22|Tfpi2|Pcna|Ell|Rest|Siah2|Dab2ip|Bcl2l1|Cd44|Adora2a|Plaur|Dock4|Acap3|Rasgrp2|Picalm|Tbc1d15|Rgs17|Psma3|Pla2g5|Abl2|Rap1gap2|Atp1b2|Rgs16|Ngef|Psd4|Pln|Gas6|Adra1a|Rab3a|Casp4|Nprl2|Atp1b3|Map3k5|Rangap1|Akir…
GO:0045089	positive regulation of innate immune response	biological_process	9.7479e-07	4.6408e-05	46	7161	144	20121	ENSRNOG00000059097,ENSRNOG00000061739,ENSRNOG00000006227,ENSRNOG00000004249,ENSRNOG00000032240,ENSRNOG00000047247,ENSRNOG00000013805,ENSRNOG00000008416,ENSRNOG00000039754,ENSRNOG00000002722,ENSRNOG00000008048,ENSRNOG00000057832,ENSRNOG00000006180,ENSRNOG00000009389,ENSRNOG00000008144,ENSRNOG00000010266,ENSRNOG00000025295,ENSRNOG00000009919,ENSRNOG00000055156,ENSRNOG00000007539,ENSRNOG00000021817,…	Ddx60|Klrk1|Ifih1|Tlr7|Gbp5|Ptprs|Tnip2|Gimap5|Rab7b|Sec14l1|Plscr1|Rnf125|Pum2|Ripk2|Irf1|Cd180|Mavs|Acod1|Tnf|Rsad2|Irak2|Tril|Lamp1|Birc3|Tbk1|Rela|Irak3|LOC103694380|Pum1|Birc2|Riok3|Lyn|Cd14|Tnfaip3|Peli1|Vav1|Myd88|Traf3|RT1-M3-1|F2rl1|Dab2ip|Tnip1|Tlr2|Nod2|Smpdl3b|Lgr4|
GO:0008104	protein localization	biological_process	1.0238e-06	4.8614e-05	339	7161	1681	20121	ENSRNOG00000016722,ENSRNOG00000053691,ENSRNOG00000021295,ENSRNOG00000011060,ENSRNOG00000046949,ENSRNOG00000049629,ENSRNOG00000014202,ENSRNOG00000019456,ENSRNOG00000016029,ENSRNOG00000015380,ENSRNOG00000003407,ENSRNOG00000018241,ENSRNOG00000049402,ENSRNOG00000004637,ENSRNOG00000020660,ENSRNOG00000003232,ENSRNOG00000004186,ENSRNOG00000001299,ENSRNOG00000018294,ENSRNOG00000031312,ENSRNOG00000004742,…	Xpo6|Lama5|Rae1|Unc119|Kcnb1|Reep2|Snx20|Kars|Rb1|Jup|Ptpn14|Ank1|Nbl1|Fbxo7|Cfl1|Slc9a3r1|Snx13|Sun1|Hspa5|Tnfrsf1a|Chp1|Mavs|Rapgef3|Fcer1g|Eny2|Rhbdf2|Gosr1|Lamp1|Tmco6|Tbc1d2|Casp1|Lars|Ifih1|Anxa1|Sphk1|Traf2|Il1b|Hspa4|Fyb|Nup93|Vapa|Thra|Nipbl|Psen1|Gga2|Kpna3|Bmp4|Jak2|Scfd1|Socs1|Tob1|Sh3tc2|Cav3|Csrp3|Cd81|Snx6|Zfyve27|Apbb1|Diaph1|Nasp|Tmbim1|Wnt11|Atp5c1|Rrbp1|Shank3|Rilpl2|Rock2|Ncf1…
GO:0050776	regulation of immune response	biological_process	1.0324e-06	4.8895e-05	122	7161	597	20121	ENSRNOG00000055156,ENSRNOG00000007687,ENSRNOG00000014956,ENSRNOG00000059073,ENSRNOG00000024159,ENSRNOG00000055917,ENSRNOG00000010266,ENSRNOG00000025295,ENSRNOG00000019629,ENSRNOG00000011745,ENSRNOG00000021817,ENSRNOG00000003254,ENSRNOG00000032973,ENSRNOG00000005917,ENSRNOG00000013820,ENSRNOG00000000777,ENSRNOG00000011652,ENSRNOG00000015441,ENSRNOG00000032240,ENSRNOG00000059097,ENSRNOG00000006227,…	Tnf|Sema7a|Slc11a1|Slamf1|Fcer1g|Trim27|Cd180|Mavs|Lamp1|Psma1|Irak2|Il23a|Il13ra2|Pawr|Tnfrsf14|RT1-S3|Sppl2a|Il4r|Gbp5|Ddx60|Ifih1|Mef2c|Anxa1|Plscr1|Smad3|Ripk2|Traf2|Bcl10|Rnf125|Rab7b|Tnip2|Fcgrt|Serping1|F2rl1|Pkn1|Traf3|RT1-M3-1|Il6|Nod2|Smpdl3b|Rabgef1|Pik3r6|Slc39a10|Kars|Trafd1|Tlr2|LOC103694380|Irak3|Bcar1|Pum1|Ptpn2|Rela|Tbk1|Adar|Cfb|Ptafr|C4bpb|Lyn|Riok3|Ceacam1|Il18|Rsad2|Nfam1|Sh2…
GO:0009615	response to virus	biological_process	1.0508e-06	4.9641e-05	55	7161	199	20121	ENSRNOG00000023546,ENSRNOG00000059097,ENSRNOG00000048222,ENSRNOG00000033134,ENSRNOG00000006227,ENSRNOG00000009131,ENSRNOG00000004249,ENSRNOG00000012074,ENSRNOG00000001963,ENSRNOG00000033984,ENSRNOG00000002722,ENSRNOG00000000562,ENSRNOG00000022839,ENSRNOG00000004649,ENSRNOG00000008048,ENSRNOG00000057832,ENSRNOG00000006180,ENSRNOG00000008144,ENSRNOG00000000595,ENSRNOG00000036603,ENSRNOG00000036960,…	Hspb1|Ddx60|Nlrc5|Mef2c|Ifih1|Zc3h12a|Tlr7|Ifngr1|Mx2|Ifnlr1|Sec14l1|Prf1|Ifit3|Il1b|Plscr1|Rnf125|Pum2|Irf1|Traf3ip2|Ifit1bl|Abcc9|Oasl|Mavs|Isg15|Rsad2|Kcnj8|Irf2|Cct5|Oas1g|Oas3|Il23a|Zc3hav1|Xpr1|Cd40|LOC500956|Isg20|Trim30c|Aimp1|Stat2|Cxcl9|Hyal1|Pum1|Riok3|Ifit2|Adar|Gpam|Il6|Myd88|Traf3|F2rl1|Cxcl10|Bcl3|Odc1|Ifitm3|Eif2ak2|
GO:0097193	intrinsic apoptotic signaling pathway	biological_process	1.0745e-06	5.0629e-05	62	7161	222	20121	ENSRNOG00000031700,ENSRNOG00000016867,ENSRNOG00000018903,ENSRNOG00000027990,ENSRNOG00000010298,ENSRNOG00000020465,ENSRNOG00000020667,ENSRNOG00000022448,ENSRNOG00000003302,ENSRNOG00000027724,ENSRNOG00000031312,ENSRNOG00000022372,ENSRNOG00000008048,ENSRNOG00000018770,ENSRNOG00000009899,ENSRNOG00000007319,ENSRNOG00000014287,ENSRNOG00000002618,ENSRNOG00000012439,ENSRNOG00000001548,ENSRNOG00000017539,…	Map3k5|Zfp346|Pik3r1|Crip1|Xbp1|Ripk3|Shisa5|Htra2|Flcn|Plekhf1|Tnfrsf1a|Kdm1a|Plscr1|Pmaip1|Skil|Trib3|Stk11|Ivns1abp|Bid|Nfe2l2|Mmp9|Atf4|Sirt1|Hipk1|Bak1|Grina|Creb3l1|Hspb1|Mybbp1a|Aen|Bcl2a1|Bcl3|Cdip1|Prkra|Cebpb|Dab2ip|Bcl2l1|Ptpn1|Sod2|Tnfrsf1b|Ptgs2|Hmox1|Jak2|Krcc1|Tmbim6|Creb3|Atm|Perp|Cxcl12|Hnrnpk|Noc2l|S100a9|Ackr3|Slc9a3r1|Hras|Cd44|Ptpn2|Tp53|Ppm1f|Plaur|Tmem109|Sfpq|
GO:0051091	positive regulation of sequence-specific DNA binding transcription factor activity	biological_process	1.1494e-06	5.4017e-05	56	7161	188	20121	ENSRNOG00000014361,ENSRNOG00000018517,ENSRNOG00000017787,ENSRNOG00000018488,ENSRNOG00000018232,ENSRNOG00000020465,ENSRNOG00000021817,ENSRNOG00000020552,ENSRNOG00000055156,ENSRNOG00000020905,ENSRNOG00000009882,ENSRNOG00000025295,ENSRNOG00000022975,ENSRNOG00000055917,ENSRNOG00000009389,ENSRNOG00000006238,ENSRNOG00000042389,ENSRNOG00000004649,ENSRNOG00000022372,ENSRNOG00000039754,ENSRNOG00000015911,…	Edn1|Trim21|Ripk1|Cd40|Srf|Ripk3|Irak2|Fosl1|Tnf|Hdac5|Ppp3ca|Mavs|Nfam1|Trim27|Ripk2|Traf2|Bcl10|Il1b|Kdm1a|Rab7b|Lrp5|Chuk|Il1rap|Cytl1|Ep300|Sphk1|Pprc1|Eif2ak2|Nod2|Tlr2|Psma6|Icam1|Jup|Ppargc1a|Il10|Sav1|Fer|Ppargc1b|Ar|Wnt1|Il6|Myd88|Jak2|Myocd|Mtpn|Anxa3|Stk3|Ppp2r5b|Fzd2|Irak3|Ctnnb1|LOC103694380|Stk36|Plpp3|Tnfsf18|Rela|
GO:0007010	cytoskeleton organization	biological_process	1.1563e-06	5.4205e-05	219	7161	1017	20121	ENSRNOG00000004072,ENSRNOG00000017833,ENSRNOG00000000239,ENSRNOG00000022343,ENSRNOG00000045831,ENSRNOG00000005214,ENSRNOG00000010050,ENSRNOG00000005176,ENSRNOG00000009760,ENSRNOG00000018232,ENSRNOG00000003707,ENSRNOG00000059166,ENSRNOG00000007159,ENSRNOG00000000112,ENSRNOG00000014233,ENSRNOG00000029510,ENSRNOG00000007345,ENSRNOG00000039415,ENSRNOG00000018481,ENSRNOG00000005434,ENSRNOG00000001425,…	Myo1c|Actn2|Ccl7|Alms1|LOC100909784|Plek|Stard9|Map7d2|Palm|Srf|Zmym3|Ldb3|Ccl2|Champ1|Krt19|Plxnb1|Amot|Fchsd1|Zfp259|Sptbn1|Sh2b2|Nuak2|Cetn2|Dynlt1|LOC100909441|Tgfb3|Krt2|Actr3|Smn1|LOC100909784|Camsap1|Arpc3|Cep85|Rhoj|Chmp5|Spry2|Fitm2|Mef2a|Diaph1|Ranbp2|Csrp3|Dock1|Cav3|Lmod1|Whamm|Tacc2|Map7d3|Pdcd6ip|Fer|Cdc14b|Ranbp3l|Fscn1|Cnn3|Mapre1|Strip2|Arrb1|Npm1|Gmfb|Cenpj|Rock2|Shank3|Gfap|Ctn…
GO:0030593	neutrophil chemotaxis	biological_process	1.2129e-06	5.6711e-05	25	7161	68	20121	ENSRNOG00000015668,ENSRNOG00000000239,ENSRNOG00000005905,ENSRNOG00000003254,ENSRNOG00000016326,ENSRNOG00000008759,ENSRNOG00000026702,ENSRNOG00000016535,ENSRNOG00000028548,ENSRNOG00000028043,ENSRNOG00000022859,ENSRNOG00000007159,ENSRNOG00000014361,ENSRNOG00000050430,ENSRNOG00000024159,ENSRNOG00000003064,ENSRNOG00000009149,ENSRNOG00000002792,ENSRNOG00000011483,ENSRNOG00000004649,ENSRNOG00000010665,…	Ccl19|Ccl7|Pde4b|Il23a|Cx3cl1|Csf3r|Jaml|Ccl22|Ccl9|Cxcl3|Trem1|Ccl2|Edn1|Vav1|Fcer1g|Bst1|Jam3|Cxcl2|S100a9|Il1b|Ccr7|Fam65b|Ccl1|Ppbp|Rac2|
GO:0019438	aromatic compound biosynthetic process	biological_process	1.2505e-06	5.8319e-05	571	7161	3313	20121	ENSRNOG00000005608,ENSRNOG00000021012,ENSRNOG00000012716,ENSRNOG00000025459,ENSRNOG00000007775,ENSRNOG00000000988,ENSRNOG00000058643,ENSRNOG00000005917,ENSRNOG00000014191,ENSRNOG00000015708,ENSRNOG00000019913,ENSRNOG00000015236,ENSRNOG00000010750,ENSRNOG00000002270,ENSRNOG00000029316,ENSRNOG00000020358,ENSRNOG00000009389,ENSRNOG00000016244,ENSRNOG00000013977,ENSRNOG00000004283,ENSRNOG00000010659,…	Tead4|Rfx5|Chd2|Mars|Cmpk1|Xab2|Zfp281|Pawr|Zfp395|E2f4|Mta2|Mybbp1a|Twistnb|Hnrnpdl|Gtf2f2|Ptov1|Ripk2|Mical2|Bzw1|Camta2|Gabpb1|Ing3|Acvr1b|Tsc22d1|Nufip1|Cdon|Taf7|LOC103694380|Polr1a|Arid5a|Ncl|Nr3c2|Yap1|Klhl31|Rad21|Msl3l2|Zfp763|Irf2|Spi1|Drd1|Kpna6|Usp16|Tcf20|Tfeb|Atf1|Gata5|Palm|Tcea1|Zbed4|Fgf23|Ntrk2|Nfe2|Gucy1a3|Nfkbiz|Aebp1|Tgfb3|Cmpk2|Sfmbt2|Zfp143|LOC314140|Lims1|Ctnnb1|Polh|Hras|…
GO:0042306	regulation of protein import into nucleus	biological_process	1.2817e-06	5.9623e-05	46	7161	145	20121	ENSRNOG00000002520,ENSRNOG00000009066,ENSRNOG00000002525,ENSRNOG00000009110,ENSRNOG00000016023,ENSRNOG00000059714,ENSRNOG00000009694,ENSRNOG00000059968,ENSRNOG00000010278,ENSRNOG00000004517,ENSRNOG00000043416,ENSRNOG00000009822,ENSRNOG00000055226,ENSRNOG00000015668,ENSRNOG00000004395,ENSRNOG00000015380,ENSRNOG00000038881,ENSRNOG00000021510,ENSRNOG00000055010,ENSRNOG00000027487,ENSRNOG00000002247,…	Litaf|Thra|Ptgs2|Psen1|Kank1|LOC103692716|Bmp4|Jak2|Il6|Igf1|Bcl3|Tlr2|Dab2ip|Ccl19|Fbxw11|Jup|Hcls1|Tbc1d10c|Axin2|Trim28|Nup54|Slc9a3r1|Ppp3ca|Ipo5|Il18|Chp1|Zfp259|Gas6|Mavs|Txn1|Chp2|Pik3r1|Mapk14|Csf3|Sirt1|Tlr7|Zc3h12a|Ep300|Sphk1|Hsp90ab1|Nup62|Med1|Il1b|Smad3|Nup93|Nup58|
GO:0051094	positive regulation of developmental process	biological_process	1.3638e-06	6.3286e-05	194	7161	923	20121	ENSRNOG00000013867,ENSRNOG00000002946,ENSRNOG00000009131,ENSRNOG00000015318,ENSRNOG00000012799,ENSRNOG00000022337,ENSRNOG00000001548,ENSRNOG00000026542,ENSRNOG00000025371,ENSRNOG00000013963,ENSRNOG00000000190,ENSRNOG00000014838,ENSRNOG00000003897,ENSRNOG00000019834,ENSRNOG00000008416,ENSRNOG00000009899,ENSRNOG00000012779,ENSRNOG00000021029,ENSRNOG00000001829,ENSRNOG00000017392,ENSRNOG00000021802,…	Fgf1|Socs3|Zc3h12a|Heyl|Prkaa1|Slitrk6|Nfe2l2|Suco|Spry1|Il6st|Ep300|Glipr2|Col1a1|Hsp90ab1|Gimap5|Skil|Msr1|Hamp|Ube2v2|Fgf2|Isg15|Tesc|Ripk1|Fgf10|Smad1|Csf3|Kdm4a|Xbp1|Mapk14|Axin2|Lmna|Tiam1|Ddx39b|Adra2b|Fst|Sox6|Mapk6|Tnfrsf12a|Hif1a|Stk3|Hnrnpk|Rtn4|Ptgs2|Morf4l2|Cyfip1|Eef2k|Thbs1|Ctnnbip1|Hmox1|Cux2|Notch1|Foxo6|Dab2ip|Twf2|Zfp36l1|Il4r|Pa2g4|Hspb1|Runx1|Smad3|Lif|Jun|Ccdc3|Stat3|Vdr|Pim…
GO:0031331	positive regulation of cellular catabolic process	biological_process	1.3801e-06	6.3814e-05	54	7161	185	20121	ENSRNOG00000031544,ENSRNOG00000032917,ENSRNOG00000005528,ENSRNOG00000020102,ENSRNOG00000014254,ENSRNOG00000019316,ENSRNOG00000024907,ENSRNOG00000036676,ENSRNOG00000008292,ENSRNOG00000016575,ENSRNOG00000009110,ENSRNOG00000004517,ENSRNOG00000047860,ENSRNOG00000020689,ENSRNOG00000022395,ENSRNOG00000057102,ENSRNOG00000002828,ENSRNOG00000014117,ENSRNOG00000022772,ENSRNOG00000017702,ENSRNOG00000011951,…	Larp1|Zfand2a|Tbk1|Sirt2|Cpt1a|Sh3bp4|Tnrc6b|Csnk1d|Hif1a|Tnfrsf1b|Psen1|Igf1|Plin5|Cpeb3|Tnrc6c|Pafah1b2|Tob1|Hmox1|Prickle1|Gpld1|Plk2|Ptpn1|Zfp36|Prkaa2|Rnf152|Zc3h12a|Sh3d19|Prkaa1|Sirt1|Zfp36l1|Plk3|Cbfa2t3|Rnf19a|Trib1|Esrrb|Il1b|Rnf125|Stk11|Trib3|Rnf114|Snx33|Rnf19b|Wac|Gclc|Ube2v2|Rnf144a|Btg2|Pabpc1|Plekhf1|Myc|Trim21|Nprl2|Rack1|Zc3hav1|
GO:0005839	proteasome core complex	cellular_component	1.3822e-06	6.3814e-05	13	7161	24	20121	ENSRNOG00000019868,ENSRNOG00000052730,ENSRNOG00000056853,ENSRNOG00000007851,ENSRNOG00000011745,ENSRNOG00000013493,ENSRNOG00000011463,ENSRNOG00000007114,ENSRNOG00000049920,ENSRNOG00000001488,ENSRNOG00000019494,ENSRNOG00000000459,ENSRNOG00000000456	Psma5|Psmb3|Psma7|Psma3|Psma1|Psma4|Psmb2|Psma6|Psma2|Psmb1|Psmb10|Psmb9|Psmb8|
GO:0032870	cellular response to hormone stimulus	biological_process	1.3952e-06	6.4252e-05	112	7161	474	20121	ENSRNOG00000025459,ENSRNOG00000014361,ENSRNOG00000031789,ENSRNOG00000013994,ENSRNOG00000012473,ENSRNOG00000005033,ENSRNOG00000006302,ENSRNOG00000026962,ENSRNOG00000017716,ENSRNOG00000025430,ENSRNOG00000061012,ENSRNOG00000004649,ENSRNOG00000026293,ENSRNOG00000019742,ENSRNOG00000054420,ENSRNOG00000007319,ENSRNOG00000007706,ENSRNOG00000020185,ENSRNOG00000058111,ENSRNOG00000058646,ENSRNOG00000000853,…	Mars|Edn1|Rangap1|Enpp1|Cflar|Acvr1|Gclc|Osbpl8|Ucp3|Ddx18|Kat5|Il1b|Jun|Stat3|Vdr|Trib3|Prkaa2|Wdr6|Itga2|Zfp36l1|Aif1|Ran|Anxa1|Mef2c|Stat1|Adcy6|Socs2|Ptpn1|Ptpn11|Icam1|Ppat|Asns|Wnt1|Ar|Rxra|Abcb1a|Kl|Igf1|Il6|Eif5a|Tnc|Ceacam1|Gpr22|Arid5a|Ptpn2|Abhd2|Nr5a2|Rela|Nr3c2|Pik3r1|Msn|Myc|Ccl2|Myo1c|Xbp1|Ephx1|Got1|Fgf23|Glrx|Pgf|Nras|Nrip1|Rarg|Sh2b2|Ruvbl2|Med1|Nr0b2|Olr59|Socs3|Sirt1|Prkaa1|Nr…
GO:0010562	positive regulation of phosphorus metabolic process	biological_process	1.406e-06	6.4425e-05	162	7161	749	20121	ENSRNOG00000000853,ENSRNOG00000010626,ENSRNOG00000013820,ENSRNOG00000023521,ENSRNOG00000004649,ENSRNOG00000010176,ENSRNOG00000006238,ENSRNOG00000009389,ENSRNOG00000004437,ENSRNOG00000059961,ENSRNOG00000031312,ENSRNOG00000025295,ENSRNOG00000018294,ENSRNOG00000060144,ENSRNOG00000016818,ENSRNOG00000007687,ENSRNOG00000008930,ENSRNOG00000003254,ENSRNOG00000029876,ENSRNOG00000022242,ENSRNOG00000019005,…	Aif1|Sphk1|Tnfrsf14|Map3k10|Il1b|Map2k1|Traf2|Ripk2|Map2k6|Rapgef3|Tnfrsf1a|Mavs|Hspa5|Ankle2|Fgfr3|Sema7a|Tnfsf15|Il23a|Gucy1a2|Cxcl9|Pde8a|Fzd2|Abi2|Lyn|Ceacam1|Peli2|Unc119|Wnt1|Csf1|Acvr1b|Ptk2b|Kars|Ptpn11|Hcls1|Ptpn1|Icam1|Prox1|Cdon|Gucy1a3|Dok7|Cspg4|Sirt1|Ntrk2|Spry2|Tgfb3|Stk11|Rad50|Mapre3|Trpc6|Acsl3|Il18|Drd1|Afap1l2|Adgrf5|Ripk3|Rack1|Myc|Ncf1|Rock2|Plpp3|Hras|Wnt11|C1qtnf2|Map4k2|A…
GO:0045937	positive regulation of phosphate metabolic process	biological_process	1.406e-06	6.4425e-05	162	7161	749	20121	ENSRNOG00000014297,ENSRNOG00000019834,ENSRNOG00000019549,ENSRNOG00000013963,ENSRNOG00000000190,ENSRNOG00000013867,ENSRNOG00000012799,ENSRNOG00000025584,ENSRNOG00000008525,ENSRNOG00000012278,ENSRNOG00000017787,ENSRNOG00000004678,ENSRNOG00000018488,ENSRNOG00000012081,ENSRNOG00000031656,ENSRNOG00000014013,ENSRNOG00000003302,ENSRNOG00000005615,ENSRNOG00000018126,ENSRNOG00000017392,ENSRNOG00000036676,…	Sdc4|Hsp90ab1|Akap12|Il6st|Ep300|Fgf1|Prkaa1|Agap2|Csf3|Fgf10|Ripk1|Itln1|Cd40|Txn1|Ccnh|Map4k4|Flcn|Gadd45a|Abca1|Fgf2|Csnk1d|Fbxw7|Atm|Tiam1|Tnfsf18|Map3k12|Adra2b|Plaur|Mob2|Axin2|Cnot9|Adora2a|Cd44|Bcl2l1|Pdgfa|Dab2ip|Pdgfc|Nek6|Slc27a1|Cacul1|Thbs1|Ptgs2|Btbd10|Tab1|Rap2c|LOC100909712|Lif|Bcl10|Stat3|Camkk2|Mmp9|Ehd4|Adam17|Dlg1|Acvr1|Map3k5|Edn1|Fam129a|Gas6|Tek|Osbpl8|Itga5|Slc11a1|Sox9|Pp…
GO:0005125	cytokine activity	molecular_function	1.4232e-06	6.5054e-05	41	7161	163	20121	ENSRNOG00000007159,ENSRNOG00000014361,ENSRNOG00000008525,ENSRNOG00000008930,ENSRNOG00000000239,ENSRNOG00000003254,ENSRNOG00000009848,ENSRNOG00000055156,ENSRNOG00000036673,ENSRNOG00000007002,ENSRNOG00000004649,ENSRNOG00000010208,ENSRNOG00000002792,ENSRNOG00000009867,ENSRNOG00000011406,ENSRNOG00000002802,ENSRNOG00000051120,ENSRNOG00000016535,ENSRNOG00000028043,ENSRNOG00000024899,ENSRNOG00000008336,…	Ccl2|Edn1|Csf3|Tnfsf15|Ccl7|Il23a|Il18|Tnf|Sectm1b|Lif|Il1b|Timp1|Cxcl2|Tgfb3|Ccl4|Cxcl1|Il17d|Ccl22|Cxcl3|Cxcl13|Tnfrsf11b|Ccl9|Il10|Ccl19|Cxcl10|Nampt|Cx3cl1|Csf1|Wnt1|Cxcl6|Sectm1a|Il6|Bmp4|Cxcl12|Il1rn|Cxcl16|LOC103694380|Ppbp|Ccl1|Aimp1|Cxcl9|
GO:0030036	actin cytoskeleton organization	biological_process	1.452e-06	6.6205e-05	125	7161	526	20121	ENSRNOG00000030404,ENSRNOG00000047250,ENSRNOG00000054625,ENSRNOG00000037085,ENSRNOG00000006674,ENSRNOG00000009756,ENSRNOG00000056585,ENSRNOG00000011559,ENSRNOG00000022229,ENSRNOG00000020044,ENSRNOG00000016611,ENSRNOG00000017282,ENSRNOG00000015982,ENSRNOG00000007350,ENSRNOG00000052296,ENSRNOG00000004496,ENSRNOG00000013492,ENSRNOG00000014327,ENSRNOG00000047756,ENSRNOG00000019688,ENSRNOG00000001312,…	Arrb1|Gmfb|Fhod1|Xirp1|Rflnb|Pacsin2|Fscn1|Cnn3|Sdad1|Mob2|Hras|Tesk2|Wnt11|Rac2|Shank3|Rock2|Cap1|Csrp3|Mef2a|Diaph1|Pdgfa|Kank1|Mical1|Fer|Fmnl3|Tpm3|Pdcd6ip|Whamm|Lmod1|Cav3|Cyfip1|LOC100909784|Actr3|Itgb1|Sdc4|Tgfb3|Sorbs3|Cep192|Cobll1|Arpc3|Rhoj|Ep300|Ap1ar|Srf|Pik3r1|Tpm4|Eln|Fgf10|Ldb3|Dpysl3|Actn2|Csf3|Myo1c|Coro6|LOC100909784|Arhgef10|Alms1|Plek|Nuak2|Amot|Capza2|Krt19|Sh2b2|Fchsd1|Sptb…
GO:0043900	regulation of multi-organism process	biological_process	1.4689e-06	6.6807e-05	62	7161	224	20121	ENSRNOG00000003694,ENSRNOG00000004647,ENSRNOG00000002074,ENSRNOG00000019322,ENSRNOG00000048315,ENSRNOG00000013634,ENSRNOG00000057443,ENSRNOG00000008145,ENSRNOG00000018003,ENSRNOG00000002843,ENSRNOG00000006934,ENSRNOG00000000511,ENSRNOG00000002705,ENSRNOG00000010601,ENSRNOG00000011414,ENSRNOG00000023376,ENSRNOG00000027487,ENSRNOG00000008237,ENSRNOG00000020744,ENSRNOG00000049517,ENSRNOG00000020733,…	Prox1|Il10|Rest|Notch1|Eif2ak2|Myd88|LOC497963|Traf3|F2rl1|Cxcl6|Acvr1b|Srpk1|Vps4b|Srpk2|Psmc3|Riok3|Trim28|Unc13b|Adar|Tnfaip3|Camp|Chd1|Isg20|Nr5a2|Sirt2|Ptx3|Larp1|Pum1|Il23a|Zc3hav1|Oas3|Gtf2b|Adarb1|Trim21|LOC500956|Mavs|Acod1|Isg15|Cd180|Trim27|Oasl|Rsad2|Sec14l1|Vapa|Timp1|Pum2|Rnf125|Irf8|Jun|Traf3ip2|Prf1|Il1b|Plscr1|Ppie|Ccl4|Cxcl1|Ddx60|Hs3st5|Ifnlr1|Trib1|Mx2|Zc3h12a|
GO:0070374	positive regulation of ERK1 and ERK2 cascade	biological_process	1.4779e-06	6.7052e-05	47	7161	160	20121	ENSRNOG00000027839,ENSRNOG00000018003,ENSRNOG00000023778,ENSRNOG00000010278,ENSRNOG00000014316,ENSRNOG00000009694,ENSRNOG00000016535,ENSRNOG00000013838,ENSRNOG00000021298,ENSRNOG00000028548,ENSRNOG00000020679,ENSRNOG00000030124,ENSRNOG00000001312,ENSRNOG00000015668,ENSRNOG00000019456,ENSRNOG00000010695,ENSRNOG00000019005,ENSRNOG00000016122,ENSRNOG00000006094,ENSRNOG00000016611,ENSRNOG00000021851,…	Ptk2b|F2rl1|Gcnt2|Il6|Rapgef1|Bmp4|Ccl22|Hcrtr1|Dstyk|Ccl9|Icam1|Ptpn11|Pdgfa|Ccl19|Kars|Pdgfc|Pde8a|Hmgcr|Cd44|Hras|Ccl1|Pla2g5|Rap1a|Arrb1|Scimp|Fbxw7|Ackr3|Tek|Fgfr3|Fgf2|Sema7a|Slamf1|Gas6|Adra1a|Prkcdbp|Ccl2|Fgf10|Ccl7|Cflar|Fgf23|Spry2|Map2k1|Glipr2|Jun|Pla2g2a|Ripk2|Trpv4|
GO:0030490	maturation of SSU-rRNA	biological_process	1.5363e-06	6.9527e-05	22	7161	64	20121	ENSRNOG00000012692,ENSRNOG00000021890,ENSRNOG00000003599,ENSRNOG00000002556,ENSRNOG00000005012,ENSRNOG00000015491,ENSRNOG00000037478,ENSRNOG00000004035,ENSRNOG00000020333,ENSRNOG00000023376,ENSRNOG00000049121,ENSRNOG00000002980,ENSRNOG00000014209,ENSRNOG00000014049,ENSRNOG00000005823,ENSRNOG00000016266,ENSRNOG00000004789,ENSRNOG00000019670,ENSRNOG00000047594,ENSRNOG00000020304,ENSRNOG00000001210,…	Riok2|Nob1|Utp3|Tsr2|Utp14a|Rcl1|Noc4l|Krr1|Utp4|Riok3|Bysl|Tsr1|Utp6|Riok1|Utp20|Mphosph10|Diexf|Wdr3|Heatr1|Pdcd11|Pwp2|Tbl3|
GO:0022610	biological adhesion	biological_process	1.5668e-06	7.0733e-05	177	7161	811	20121	ENSRNOG00000012273,ENSRNOG00000014087,ENSRNOG00000045952,ENSRNOG00000003947,ENSRNOG00000016299,ENSRNOG00000012367,ENSRNOG00000004649,ENSRNOG00000004925,ENSRNOG00000000304,ENSRNOG00000012802,ENSRNOG00000059857,ENSRNOG00000012216,ENSRNOG00000003064,ENSRNOG00000026702,ENSRNOG00000019556,ENSRNOG00000002723,ENSRNOG00000019202,ENSRNOG00000048924,ENSRNOG00000013280,ENSRNOG00000013589,ENSRNOG00000002167,…	Dmtn|Kifc3|Ephb4|Ntn1|Klf4|Pcdh7|Il1b|Ppp1r12a|Cd164|Tenm3|Rnd1|Tgfbi|Bst1|Jaml|Cd9|Sele|PVR|Islr|Olfm4|Cxcl12|Dmp1|Cfl1|Lyn|Ceacam1|Lims2|Csf1|Wnt1|Lama5|Ptk2b|Vmp1|Rapgef1|Pcdhgc3|Slk|Mfge8|Icam1|Jup|Ptpn11|Gtpbp4|Cx3cl1|Bcam|Serpine1|LOC685067|Pcdh12|Kif26b|Emcn|Adam15|Il18|Stab1|Lama2|Plxnb1|Msn|Srf|Ccl2|Pcdh20|Ptpn6|Icam2|Actn2|Plek|Ctnnb1|Adamts18|Fermt3|Hyal1|Tesk2|Rac2|Fat4|Plpp3|Perp|Fre…
GO:0009896	positive regulation of catabolic process	biological_process	1.5889e-06	7.1555e-05	67	7161	247	20121	ENSRNOG00000027724,ENSRNOG00000018698,ENSRNOG00000007370,ENSRNOG00000001829,ENSRNOG00000013948,ENSRNOG00000010298,ENSRNOG00000052620,ENSRNOG00000004500,ENSRNOG00000010259,ENSRNOG00000011238,ENSRNOG00000012799,ENSRNOG00000051592,ENSRNOG00000009131,ENSRNOG00000009658,ENSRNOG00000018484,ENSRNOG00000014723,ENSRNOG00000014287,ENSRNOG00000017382,ENSRNOG00000000123,ENSRNOG00000002828,ENSRNOG00000057102,…	Plekhf1|Wac|Rnf144a|Ube2v2|Zc3hav1|Xbp1|Rack1|Myc|Esrrb|Tiparp|Prkaa1|Sirt1|Zc3h12a|Rnf19a|Plk3|Cbfa2t3|Stk11|Snx33|Rnf19b|Tob1|Pafah1b2|Plin5|Hmox1|Psen1|Dab2ip|Prickle1|Gpld1|Zfand2a|Larp1|Csnk1d|Psmc3|Hif1a|Fbxw7|Tnfaip3|Pabpc1|Gclc|Btg2|Nprl2|Trim21|Zfp36l1|Sh3d19|Rnf152|Prkaa2|Trib1|Rnf114|Trib3|Il1b|Rnf125|Tnrc6c|Cpeb3|Igf1|Cul4b|Tnfrsf1b|Psmc1|Plk2|Ptpn1|Zfp36|Sirt2|Tbk1|Tnfsf12|Psmc4|Sox9…
GO:0032388	positive regulation of intracellular transport	biological_process	1.8147e-06	8.1523e-05	60	7161	214	20121	ENSRNOG00000005606,ENSRNOG00000019834,ENSRNOG00000008620,ENSRNOG00000003206,ENSRNOG00000004649,ENSRNOG00000009227,ENSRNOG00000018564,ENSRNOG00000008416,ENSRNOG00000015441,ENSRNOG00000018484,ENSRNOG00000000485,ENSRNOG00000009131,ENSRNOG00000004249,ENSRNOG00000000190,ENSRNOG00000010626,ENSRNOG00000007159,ENSRNOG00000019112,ENSRNOG00000030118,ENSRNOG00000018903,ENSRNOG00000004430,ENSRNOG00000052620,…	Med1|Hsp90ab1|Smad3|Actr3|Il1b|Aplnr|Nup93|Gimap5|Il4r|Plk3|Bak1|Zc3h12a|Tlr7|Ep300|Sphk1|Ccl2|Chp2|Msn|Pik3r1|Cep131|Rack1|Mapk14|Csf3|Myo1c|Actn2|Drd1|Acsl3|Tcaf1|Il18|Ppp3ca|Ipo5|Zfp259|Gas6|Mavs|Chp1|Ptpn23|Fcer1g|Cnst|Rapgef3|Fgr|Trim28|Riok2|Trdn|Cxcl9|Kcnb1|Tlr2|P2rx4|Hcls1|Jup|Ccl19|Cxcl10|Trpc3|LOC103692716|Ptgs2|Psen1|Kank1|Il6|Bmp4|Jak2|Igf1|
GO:0033036	macromolecule localization	biological_process	1.8343e-06	8.2204e-05	388	7161	1973	20121	ENSRNOG00000014327,ENSRNOG00000020451,ENSRNOG00000005249,ENSRNOG00000014903,ENSRNOG00000018020,ENSRNOG00000019688,ENSRNOG00000016454,ENSRNOG00000014797,ENSRNOG00000009066,ENSRNOG00000056907,ENSRNOG00000018599,ENSRNOG00000009110,ENSRNOG00000014945,ENSRNOG00000009694,ENSRNOG00000059968,ENSRNOG00000031203,ENSRNOG00000002828,ENSRNOG00000002568,ENSRNOG00000019305,ENSRNOG00000005798,ENSRNOG00000013574,…	Csrp3|Cd81|Snx6|Zfyve27|Apbb1|Diaph1|Nasp|Tmbim1|Thra|Nipbl|Gga2|Psen1|Kpna3|Bmp4|Jak2|Scfd1|Tob1|Socs1|Sh3tc2|Cav3|Appl1|Dlgap1|Ranbp3l|Fgr|Osbpl6|Wnt11|Atp5c1|Rbm8a|Shank3|Rrbp1|Ncf1|Rock2|Rilpl2|Champ1|Atp10d|Pltp|Chp2|Plek|Actn2|Myo1c|Nrip1|Sptbn1|Amot|Wls|Scn3b|Actr3|Ryr2|Sgsm2|Stk11|Tnpo1|Snx33|Il1rap|Sirt1|Rab27a|Dnaja1|Chmp5|C1qtnf5|Kcnb1|Reep2|Kars|Snx20|Jup|Rb1|Ptpn14|Xpo6|Lama5|Rae1|Un…
GO:0071822	protein complex subunit organization	biological_process	1.9332e-06	8.6423e-05	276	7161	1372	20121	ENSRNOG00000017869,ENSRNOG00000003206,ENSRNOG00000018067,ENSRNOG00000014287,ENSRNOG00000008672,ENSRNOG00000007613,ENSRNOG00000006435,ENSRNOG00000018345,ENSRNOG00000008673,ENSRNOG00000016879,ENSRNOG00000030118,ENSRNOG00000018232,ENSRNOG00000045831,ENSRNOG00000022343,ENSRNOG00000020465,ENSRNOG00000005214,ENSRNOG00000004072,ENSRNOG00000017833,ENSRNOG00000022448,ENSRNOG00000002807,ENSRNOG00000005434,…	Irf8|Actr3|Smn1|Stk11|Chmp5|C1qtnf5|Tor1b|Abce1|Arpc3|Ldlrad4|Msn|Srf|LOC100909784|Alms1|Ripk3|Plek|Myo1c|Actn2|Htra2|Sept9|Sptbn1|Tmem141|C1qtnf6|Cenpj|Dlgap1|Ranbp3l|Fscn1|Cdc14b|C1qtnf2|Trim72|Rac2|Fermt3|Wnt11|Lnx1|Kcng2|Ncf1|Shank3|Eif2ak2|Diaph1|Thra|Cand1|Fer|Cct3|Cav3|Lmod1|Whamm|Traf2|Mpp2|Nup205|Thg1l|Hspa4|Nup93|Ski|Trim21|Cct2|Ino80|Aars2|Slc1a1|Actc1|Rnd1|Chp1|Des|Fcer1g|Rapgef3|Aldh…
GO:0005126	cytokine receptor binding	molecular_function	1.9425e-06	8.6628e-05	56	7161	230	20121	ENSRNOG00000008822,ENSRNOG00000016535,ENSRNOG00000005249,ENSRNOG00000008965,ENSRNOG00000028548,ENSRNOG00000024899,ENSRNOG00000028043,ENSRNOG00000015668,ENSRNOG00000022256,ENSRNOG00000055226,ENSRNOG00000014797,ENSRNOG00000004647,ENSRNOG00000016326,ENSRNOG00000018659,ENSRNOG00000002843,ENSRNOG00000059968,ENSRNOG00000008145,ENSRNOG00000013634,ENSRNOG00000010278,ENSRNOG00000050509,ENSRNOG00000013589,…	Fkbp1a|Ccl22|Snx6|Socs2|Ccl9|Cxcl13|Cxcl3|Ccl19|Cxcl10|Dab2ip|Tmbim1|Il10|Cx3cl1|Csf1|Cxcl6|Jak2|Traf3|Myd88|Il6|Ebi3|Cxcl12|Il1rn|Cxcl16|Ppbp|LOC103694380|Tnfsf12|Tnfsf18|Ccl1|Cxcl9|Pik3r1|Ccl2|Ripk1|Ccl7|Tnfsf15|Csf3|Il23a|Jak1|Adam17|Cflar|Pgf|Tnf|Ccrl2|Spred1|Il1b|Lif|Smad3|Traf2|Stat3|Cxcl2|Tgfb3|Erap1|Ccl4|Cxcl1|Vegfd|Stat1|Il6st|
GO:0042832	defense response to protozoan	biological_process	1.9789e-06	8.8037e-05	13	7161	22	20121	ENSRNOG00000028768,ENSRNOG00000004647,ENSRNOG00000018488,ENSRNOG00000017869,ENSRNOG00000031743,ENSRNOG00000043416,ENSRNOG00000008588,ENSRNOG00000010278,ENSRNOG00000029191,ENSRNOG00000021018,ENSRNOG00000016611,ENSRNOG00000014956,ENSRNOG00000015441	Gbp4|Il10|Cd40|Irf8|Gbp2|Bcl3|Batf|Il6|LOC685067|Batf2|Hras|Slc11a1|Il4r|
GO:0046822	regulation of nucleocytoplasmic transport	biological_process	2.0579e-06	9.133e-05	54	7161	181	20121	ENSRNOG00000003232,ENSRNOG00000027487,ENSRNOG00000002247,ENSRNOG00000012692,ENSRNOG00000055010,ENSRNOG00000014630,ENSRNOG00000043416,ENSRNOG00000009822,ENSRNOG00000015380,ENSRNOG00000021510,ENSRNOG00000038881,ENSRNOG00000030124,ENSRNOG00000003407,ENSRNOG00000055226,ENSRNOG00000015668,ENSRNOG00000004395,ENSRNOG00000009066,ENSRNOG00000002520,ENSRNOG00000059714,ENSRNOG00000009110,ENSRNOG00000002525,…	Slc9a3r1|Trim28|Nup54|Riok2|Axin2|Iws1|Bcl3|Tlr2|Jup|Tbc1d10c|Hcls1|Ptpn11|Ptpn14|Dab2ip|Ccl19|Fbxw11|Thra|Litaf|LOC103692716|Psen1|Ptgs2|Kank1|Il6|Bmp4|Jak2|Igf1|Ppp1r12a|Nup62|Hsp90ab1|Med1|Smad3|Il1b|Nup93|Nup58|Zc3h12a|Tlr7|Sirt1|Ep300|Sphk1|Rangap1|Chp2|Txn1|Pik3r1|Mapk14|Csf3|Il18|Ipo5|Ppp3ca|Mavs|Zfp259|Gas6|Chp1|Nup153|Rapgef3|
GO:0044699	single-organism process	biological_process	2.1346e-06	9.4506e-05	1874	7161	12873	20121	ENSRNOG00000042978,ENSRNOG00000019996,ENSRNOG00000008921,ENSRNOG00000019689,ENSRNOG00000017933,ENSRNOG00000057832,ENSRNOG00000021438,ENSRNOG00000019752,ENSRNOG00000001419,ENSRNOG00000023546,ENSRNOG00000000938,ENSRNOG00000015774,ENSRNOG00000020185,ENSRNOG00000011933,ENSRNOG00000019082,ENSRNOG00000002751,ENSRNOG00000017539,ENSRNOG00000012956,ENSRNOG00000015447,ENSRNOG00000006663,ENSRNOG00000021493,…	Ncald|Slc16a1|Dynll2|Vwf|Ccdc3|Rnf125|Tuba1c|Slc29a1|Cldn15|Hspb1|Ran|Mreg|Wdr6|Csnk2a2|Sbk1|Zdhhc15|Mmp9|Tgm2|Calcoco1|Usp2|Prdm9|Cc2d2a|Tubb3|Gimap8|Cmtm8|Map7d1|Akirin2|Pde4a|Edn1|Myrip|Slc4a3|Rab3a|Matn2|Ipo5|Ube2d3|Osbpl8|Fhl2|Prune|Adgra2|Ccrl2|Ebag9|Vcan|Rbm20|Mtfp1|Gadd45b|Cdk9|Fnbp1l|Serpinb9|Kdm6b|Jam2|Psme2|Rspo1|Aatf|Sirt2|Tbk1|Cpt1b|Pdcd4|Ppm1f|Limd1|Tnfsf12|Slc7a1|Slc7a2|Ankrd13c|Nr…
GO:0006605	protein targeting	biological_process	2.2403e-06	9.8946e-05	101	7161	423	20121	ENSRNOG00000018009,ENSRNOG00000002247,ENSRNOG00000003232,ENSRNOG00000015142,ENSRNOG00000020660,ENSRNOG00000007744,ENSRNOG00000004637,ENSRNOG00000018241,ENSRNOG00000009822,ENSRNOG00000015668,ENSRNOG00000015380,ENSRNOG00000038881,ENSRNOG00000021510,ENSRNOG00000026212,ENSRNOG00000046949,ENSRNOG00000021295,ENSRNOG00000019768,ENSRNOG00000010278,ENSRNOG00000004517,ENSRNOG00000010768,ENSRNOG00000002520,…	Rab8b|Nup54|Slc9a3r1|Timm21|Cfl1|Ehd3|Fbxo7|Ank1|Tlr2|Ccl19|Jup|Hcls1|Tbc1d10c|Micall1|Kcnb1|Rae1|Ncoa4|Il6|Igf1|Kpna4|Litaf|LOC103692716|Nup93|Stat3|Jun|Hspa4|Il1b|Smad3|Samm50|Sphk1|Ran|Dmtn|Nup188|Lars|Arxes2|Synj2bp|Golga4|Tmco6|Chp1|Gas6|Mavs|Ipo5|Ppp3ca|Gnptab|Ranbp3l|Trim28|Ipo13|Kpna2|Ipo4|Ncf1|Lmna|Axin2|Ranbp2|Fbxw11|Ywhaz|Dab2ip|Rtp3|Prickle1|Bcl3|Bmp4|Jak2|Tob1|Nup98|Thra|Psen1|Ptgs2|…
GO:0002224	toll-like receptor signaling pathway	biological_process	2.2808e-06	0.00010049	28	7161	73	20121	ENSRNOG00000007539,ENSRNOG00000055156,ENSRNOG00000018003,ENSRNOG00000010266,ENSRNOG00000013634,ENSRNOG00000009919,ENSRNOG00000008145,ENSRNOG00000042326,ENSRNOG00000005731,ENSRNOG00000005715,ENSRNOG00000021817,ENSRNOG00000055226,ENSRNOG00000009822,ENSRNOG00000010370,ENSRNOG00000026941,ENSRNOG00000004226,ENSRNOG00000004249,ENSRNOG00000000837,ENSRNOG00000047247,ENSRNOG00000010602,ENSRNOG00000049517,…	Rsad2|Tnf|F2rl1|Cd180|Myd88|Acod1|Traf3|Smpdl3b|Birc3|Lgr4|Irak2|Dab2ip|Tlr2|Tnip1|Tril|Irak3|Tlr7|LOC103694380|Ptprs|Birc2|Tnfaip3|Peli1|Irf1|Ripk2|Lyn|Rab7b|Tnip2|Cd14|
GO:0002262	myeloid cell homeostasis	biological_process	2.6586e-06	0.00011686	38	7161	118	20121	ENSRNOG00000021144,ENSRNOG00000020514,ENSRNOG00000017123,ENSRNOG00000032436,ENSRNOG00000017453,ENSRNOG00000008180,ENSRNOG00000008292,ENSRNOG00000020744,ENSRNOG00000019550,ENSRNOG00000010278,ENSRNOG00000014117,ENSRNOG00000009149,ENSRNOG00000043077,ENSRNOG00000009694,ENSRNOG00000059968,ENSRNOG00000002969,ENSRNOG00000009066,ENSRNOG00000006934,ENSRNOG00000016029,ENSRNOG00000038881,ENSRNOG00000021318,…	Cebpg|Sox6|B2m|Tmod3|Ptpn2|Lyn|Hif1a|Adar|Slc11a2|Il6|Hmox1|Jam3|Zfpm1|Bmp4|Jak2|Itpkb|Thra|Acvr1b|Rb1|Hcls1|Epas1|Ptbp3|Ampd3|Hcar2|Dmtn|Anxa1|Bak1|Zfp36l1|Jmjd6|Med1|Stat3|Fcer1g|Isg15|Fcgr2b|Spi1|Mapk14|Pde4b|Srf|
GO:1900180	regulation of protein localization to nucleus	biological_process	2.6905e-06	0.00011798	52	7161	173	20121	ENSRNOG00000051592,ENSRNOG00000004249,ENSRNOG00000009131,ENSRNOG00000010626,ENSRNOG00000000190,ENSRNOG00000004766,ENSRNOG00000007002,ENSRNOG00000004649,ENSRNOG00000008620,ENSRNOG00000005606,ENSRNOG00000048733,ENSRNOG00000019834,ENSRNOG00000014287,ENSRNOG00000012644,ENSRNOG00000018564,ENSRNOG00000010989,ENSRNOG00000009882,ENSRNOG00000009848,ENSRNOG00000003302,ENSRNOG00000004742,ENSRNOG00000018481,…	Sirt1|Tlr7|Zc3h12a|Sphk1|Ep300|Glis2|Lif|Il1b|Smad3|Med1|Nup62|Hsp90ab1|Stk11|Nup58|Nup93|Ipo5|Ppp3ca|Il18|Flcn|Chp1|Zfp259|Mavs|Gas6|Pik3r1|Txn1|Chp2|Csf3|Mapk14|Axin2|Lmna|Dclk3|Nup54|Trim28|Slc9a3r1|Ptgs2|Psen1|Kank1|LOC103692716|Litaf|Thra|Igf1|Bmp4|Jak2|Il6|Bcl3|Ccl19|Fbxw11|Dab2ip|Jup|Tbc1d10c|Hcls1|Tlr2|
GO:0016482	cytoplasmic transport	biological_process	2.7452e-06	0.00012009	161	7161	735	20121	ENSRNOG00000006689,ENSRNOG00000016596,ENSRNOG00000004649,ENSRNOG00000018564,ENSRNOG00000014765,ENSRNOG00000007083,ENSRNOG00000018304,ENSRNOG00000011175,ENSRNOG00000010626,ENSRNOG00000011952,ENSRNOG00000029535,ENSRNOG00000017718,ENSRNOG00000019629,ENSRNOG00000003971,ENSRNOG00000004681,ENSRNOG00000004700,ENSRNOG00000010409,ENSRNOG00000001456,ENSRNOG00000002710,ENSRNOG00000059961,ENSRNOG00000014258,…	Chd7|Hspa4|Il1b|Nup93|Vapa|Gpn2|Lars|Hnrnpa2b1|Sphk1|Samm50|Nrbp2|Tmco6|Lamp1|Gosr1|Eny2|Nxt1|Nol6|Nup153|Cnst|Rapgef3|Rab32|Mavs|Chp1|Timm21|Cfl1|Slc9a3r1|Lyn|Ccdc91|Nup54|Ank1|Fbxo7|Cxcl9|Trdn|Jup|Ptpn11|Hcls1|Ptpn14|LOC103692716|Ptk2b|Xpo6|Kpna4|Ncoa4|Rae1|Med1|Tnpo1|Sgsm2|Aplnr|Uso1|Ryr2|Chmp5|Sirt1|Bid|Abce1|Msn|Chp2|Ptpn6|Rack1|Acsl3|Il18|Drd1|Kpna6|Tap1|Zfp259|Sptbn1|Npm1|Ranbp3l|Fkbp1a|Di…
GO:0045069	regulation of viral genome replication	biological_process	2.7991e-06	0.00012215	21	7161	48	20121	ENSRNOG00000003694,ENSRNOG00000013948,ENSRNOG00000059207,ENSRNOG00000001227,ENSRNOG00000020580,ENSRNOG00000048315,ENSRNOG00000019322,ENSRNOG00000021802,ENSRNOG00000025295,ENSRNOG00000001187,ENSRNOG00000007539,ENSRNOG00000000511,ENSRNOG00000010601,ENSRNOG00000027487,ENSRNOG00000008048,ENSRNOG00000020744,ENSRNOG00000014762,ENSRNOG00000000653,ENSRNOG00000054561,ENSRNOG00000001963,ENSRNOG00000031544	Prox1|Zc3hav1|Oas3|Adarb1|LOC500956|Eif2ak2|Notch1|Isg15|Mavs|Oasl|Rsad2|Srpk1|Srpk2|Trim28|Plscr1|Adar|Ppie|Nr5a2|Isg20|Mx2|Larp1|
GO:0043412	macromolecule modification	biological_process	2.8401e-06	0.00012365	579	7161	3160	20121	ENSRNOG00000061262,ENSRNOG00000009197,ENSRNOG00000005261,ENSRNOG00000010572,ENSRNOG00000020465,ENSRNOG00000026833,ENSRNOG00000000258,ENSRNOG00000017164,ENSRNOG00000014693,ENSRNOG00000010390,ENSRNOG00000000605,ENSRNOG00000051592,ENSRNOG00000055293,ENSRNOG00000008553,ENSRNOG00000006000,ENSRNOG00000016249,ENSRNOG00000000583,ENSRNOG00000000123,ENSRNOG00000056907,ENSRNOG00000009110,ENSRNOG00000008390,…	Huwe1|Asb4|Fbxl5|Pus7|Ripk3|Ube4a|Prmt7|Afap1l2|Btbd6|Hmbs|Hs3st5|Sirt1|Ptprb|Mthfr|Cdk12|Cep85|Cdk19|Rnf19b|Nipbl|Psen1|Dcun1d5|Jak2|Socs1|Eif2ak2|Cd81|Qtrt2|Apbb1|Naa25|Rac2|Wnt11|Lnx1|March7|Galnt1|Trim30c|Ppp2r2a|Ncf1|St6galnac3|Fgr|Stk38l|Trim72|Hspa5|Hdac5|Ankle2|Bst1|Tnfrsf1a|Mavs|Rapgef3|Map2k6|Etfbkmt|Il23a|Dusp16|Speg|Lrsam1|Enpp1|Adarb1|Ptpn9|Ifih1|Traf2|Ppp1r12a|Map3k10|Ptk2b|Nek7|Bac…
GO:0051179	localization	biological_process	2.9902e-06	0.00012988	863	7161	4951	20121	ENSRNOG00000007083,ENSRNOG00000013820,ENSRNOG00000003691,ENSRNOG00000000853,ENSRNOG00000015236,ENSRNOG00000019913,ENSRNOG00000019229,ENSRNOG00000033372,ENSRNOG00000006206,ENSRNOG00000039890,ENSRNOG00000009389,ENSRNOG00000003242,ENSRNOG00000017716,ENSRNOG00000010409,ENSRNOG00000059224,ENSRNOG00000012623,ENSRNOG00000013463,ENSRNOG00000015353,ENSRNOG00000014258,ENSRNOG00000001456,ENSRNOG00000009474,…	Gpn2|Tnfrsf14|Tmed7|Aif1|Mybbp1a|Mta2|Fbl|Klhl24|Tmem106b|Abcg3l3|Ripk2|Gulp1|Ucp3|Nol6|Reps1|Arf4|Kcnj8|Prss12|Rab32|Nup153|Ddx42|Cep131|Jaml|Cd9|Nrbp2|Slc25a42|Slc12a3|LOC103694380|Rem1|Cxcl9|Dbnl|Rilpl1|Rad21|Timm21|Cenpa|Ccdc91|Cep250|Nup54|Pomk|Ceacam1|Scamp2|Atp6v0e2|Csf1|Cyp7b1|Acvr1b|Vmp1|Scrn3|Kpna4|Stard5|Slk|Rer1|Socs2|Cxcl3|Magoh|Dync2h1|Ptpn1|Micall1|Cx3cl1|Hnrnpa3|Ntrk2|Tie1|Spry2|A…
GO:1901575	organic substance catabolic process	biological_process	3.0573e-06	0.00013241	371	7161	1912	20121	ENSRNOG00000000474,ENSRNOG00000051507,ENSRNOG00000015121,ENSRNOG00000001338,ENSRNOG00000010208,ENSRNOG00000008416,ENSRNOG00000009125,ENSRNOG00000017523,ENSRNOG00000020546,ENSRNOG00000004917,ENSRNOG00000002292,ENSRNOG00000025584,ENSRNOG00000018484,ENSRNOG00000001548,ENSRNOG00000009640,ENSRNOG00000010331,ENSRNOG00000015162,ENSRNOG00000012799,ENSRNOG00000014097,ENSRNOG00000004972,ENSRNOG00000015645,…	Rgl2|Azin2|N4bp1|Hpd|Timp1|Gimap5|Dis3|H6pd|Lipe|Rasal2|Hnrnpd|Agap2|Plk3|Nfe2l2|Psmf1|Ctsb|Lonp2|Prkaa1|Psmd7|Upp1|Rnf138|Pde4b|Fah|Capn2|Pgam5|Aspdh|Sat1|Fgf10|Plcl1|Flcn|Ube2v2|Arhgef6|Psmc3|Exosc3|Cnot2|Atm|Psma4|Rgs17|Pla2g5|Acap3|Abcd3|Tbc1d15|Picalm|Csad|Cnot9|Dab2ip|Siah2|Uchl1|Prickle1|Plcd3|LOC108348250|Idh1|Hmox1|Ube2h|Usp37|Vav1|Pafah1b2|Rab6a|Arhgap8|Rnf125|Psmb3|Gmip|Psmb1|Btbd2|Mcf…
GO:0000502	proteasome complex	cellular_component	3.0631e-06	0.00013241	25	7161	67	20121	ENSRNOG00000016137,ENSRNOG00000014097,ENSRNOG00000028103,ENSRNOG00000018809,ENSRNOG00000018994,ENSRNOG00000019494,ENSRNOG00000001488,ENSRNOG00000032917,ENSRNOG00000019041,ENSRNOG00000000456,ENSRNOG00000000459,ENSRNOG00000017729,ENSRNOG00000056853,ENSRNOG00000052730,ENSRNOG00000019246,ENSRNOG00000019868,ENSRNOG00000013493,ENSRNOG00000007851,ENSRNOG00000011414,ENSRNOG00000021042,ENSRNOG00000049920,…	Rad23b|Psmd7|Psmd3|Psmd5|Psmc4|Psmb10|Psmb1|Zfand2a|Psme1|Psmb8|Psmb9|Psmg2|Psma7|Psmb3|Psme2|Psma5|Psma4|Psma3|Psmc3|Psmd4|Psma2|Psmc1|Psma1|Psma6|Psmb2|
GO:0007169	transmembrane receptor protein tyrosine kinase signaling pathway	biological_process	3.1552e-06	0.00013608	113	7161	470	20121	ENSRNOG00000004712,ENSRNOG00000021025,ENSRNOG00000003232,ENSRNOG00000008180,ENSRNOG00000002607,ENSRNOG00000020578,ENSRNOG00000007081,ENSRNOG00000030888,ENSRNOG00000020102,ENSRNOG00000017453,ENSRNOG00000049437,ENSRNOG00000019253,ENSRNOG00000014010,ENSRNOG00000030124,ENSRNOG00000010574,ENSRNOG00000021298,ENSRNOG00000000895,ENSRNOG00000008965,ENSRNOG00000014316,ENSRNOG00000004517,ENSRNOG00000003669,…	Angptl1|Ppp2r5b|Slc9a3r1|Lyn|Sox9|Ceacam1|Xdh|Rela|Sirt2|Ptpn2|Gpc1|Bcar1|Gfra2|Ptpn11|Ptpn1|Dstyk|Rabgef1|Socs2|Rapgef1|Igf1|Myocd|Kl|Ptk2b|Ar|Wnt1|Csf1|Csrnp1|Stat3|Dusp6|Il1b|Ptp4a3|Hspb1|Ephb4|Mmp9|Wdr6|Esm1|Jak1|Mvp|Adam17|Enpp1|Rhbdf2|Fgf16|Fgfr3|Efemp1|Osbpl8|Tek|Adgra2|Arf4|Fgr|Abl2|Hif1a|Trim72|Fbxw7|Appl1|Grb14|Plaur|Gp6|Adra2b|Ncf1|Anks1a|Fat4|Hras|Cnot9|Ptpre|Ctnnb1|Pdgfc|Dab2ip|Pdgfa…
GO:0033673	negative regulation of kinase activity	biological_process	3.2227e-06	0.00013866	60	7161	218	20121	ENSRNOG00000023546,ENSRNOG00000025371,ENSRNOG00000016249,ENSRNOG00000007029,ENSRNOG00000018859,ENSRNOG00000051592,ENSRNOG00000010058,ENSRNOG00000013862,ENSRNOG00000004100,ENSRNOG00000007319,ENSRNOG00000015911,ENSRNOG00000023896,ENSRNOG00000004649,ENSRNOG00000048733,ENSRNOG00000008098,ENSRNOG00000055917,ENSRNOG00000005209,ENSRNOG00000004742,ENSRNOG00000005615,ENSRNOG00000014294,ENSRNOG00000001227,…	Hspb1|Spry1|Cep85|Dnaja1|Pik3ip1|Sirt1|Spry2|Dusp2|Trib1|Trib3|Lrp5|Dusp6|Il1b|Nup62|Lrrc4|Trim27|Spred1|Chp1|Gadd45a|Ptpn6|Adarb1|Dusp16|Mvp|Prex2|Rack1|Nprl2|Fbxo7|Cdkn2b|Pdcd4|Hmgcr|Irak3|Ppm1f|Ptpn2|Ajuba|Adora2a|Spry4|Lyn|Ceacam1|Lrrc4b|Tnfaip3|Fam212a|Fgfr1op|Adar|Gadd45b|Npm1|Myocd|Cav3|Pkn1|Il6|Bmp4|Midn|Psen1|Rb1|Ptpn1|Taf7|Dab2ip|Sh3bp5|Aida|Uchl1|Wars|
GO:0033157	regulation of intracellular protein transport	biological_process	3.235e-06	0.00013886	63	7161	229	20121	ENSRNOG00000012273,ENSRNOG00000010626,ENSRNOG00000000190,ENSRNOG00000009131,ENSRNOG00000051592,ENSRNOG00000004249,ENSRNOG00000018484,ENSRNOG00000012644,ENSRNOG00000018564,ENSRNOG00000008620,ENSRNOG00000003206,ENSRNOG00000004649,ENSRNOG00000005606,ENSRNOG00000048733,ENSRNOG00000019834,ENSRNOG00000002710,ENSRNOG00000059961,ENSRNOG00000018481,ENSRNOG00000018233,ENSRNOG00000025295,ENSRNOG00000004742,…	Dmtn|Sphk1|Ep300|Zc3h12a|Sirt1|Tlr7|Plk3|Nup58|Nup93|Smad3|Actr3|Il1b|Med1|Nup62|Hsp90ab1|Cnst|Rapgef3|Zfp259|Gas6|Mavs|Chp1|Acsl3|Tcaf1|Il18|Ppp3ca|Ipo5|Csf3|Myo1c|Rack1|Mapk14|Pik3r1|Cep131|Rangap1|Ccl2|Chp2|Txn1|Axin2|Slc9a3r1|Nup54|Trim28|Igf1|Sh3tc2|Il6|Bmp4|Jak2|LOC103692716|Kank1|Psen1|Ptgs2|Thra|Litaf|Hcls1|Jup|Tbc1d10c|Ptpn11|Ptpn14|Ptpn1|Ccl19|Fbxw11|Dab2ip|Tlr2|Bcl3|Kcnb1|
GO:0051345	positive regulation of hydrolase activity	biological_process	3.4286e-06	0.00014683	143	7161	642	20121	ENSRNOG00000012630,ENSRNOG00000003435,ENSRNOG00000033134,ENSRNOG00000016544,ENSRNOG00000052354,ENSRNOG00000018304,ENSRNOG00000014549,ENSRNOG00000008048,ENSRNOG00000017939,ENSRNOG00000009389,ENSRNOG00000004925,ENSRNOG00000059961,ENSRNOG00000001190,ENSRNOG00000018294,ENSRNOG00000059491,ENSRNOG00000016818,ENSRNOG00000004186,ENSRNOG00000001490,ENSRNOG00000008930,ENSRNOG00000007372,ENSRNOG00000005391,…	Rhoc|Mcf2|Mef2c|Arhgef28|Arhgef40|Lars|Arhgef26|Plscr1|Chn1|Ripk2|Ppp1r12a|Rapgef3|Git2|Hspa5|Fgd4|Fgfr3|Snx13|Pdcd2|Tnfsf15|Casp1|Prex2|Tbc1d2|Sele|Gpihbp1|Dnajc9|Xdh|Arhgap20|Cdc42ep1|Rapgef1|Dennd4a|Arhgap32|Icam1|St5|Fgd5|Sirt1|Dnaja1|Ntrk2|Bid|Sgsm2|Ryr2|Srgap3|Plxnb1|Pde11a|Htra2|Ccl7|Rack1|Ripk3|Iqsec1|Plek|Rgs3|Myc|Eif2b3|Tcea1|Ccl2|Chp2|Ccl1|Dock6|Hras|Wnt11|Ranbp3l|Sh2d3c|Arrb1|Perp|Pli…
GO:0071887	leukocyte apoptotic process	biological_process	3.5231e-06	0.00015053	30	7161	84	20121	ENSRNOG00000042389,ENSRNOG00000000595,ENSRNOG00000014160,ENSRNOG00000013589,ENSRNOG00000033772,ENSRNOG00000008292,ENSRNOG00000021392,ENSRNOG00000023614,ENSRNOG00000008180,ENSRNOG00000000485,ENSRNOG00000051592,ENSRNOG00000017469,ENSRNOG00000033134,ENSRNOG00000009104,ENSRNOG00000026653,ENSRNOG00000017787,ENSRNOG00000020169,ENSRNOG00000020465,ENSRNOG00000038881,ENSRNOG00000004647,ENSRNOG00000015668,…	Bcl10|Traf3ip2|Tcp1|Cxcl12|Serpinb9|Hif1a|Noc2l|Hsh2d|Lyn|Bak1|Sirt1|Anxa1|Mef2c|Fnip1|Hcar2|Ripk1|Gimap8|Ripk3|Hcls1|Il10|Ccl19|Slc39a10|Fcgr2b|Itpkb|Il6|Gas6|Bmp4|Fcer1g|Gpam|Pkn1|
GO:0048872	homeostasis of number of cells	biological_process	3.5426e-06	0.000151	59	7161	214	20121	ENSRNOG00000018770,ENSRNOG00000000250,ENSRNOG00000009899,ENSRNOG00000008287,ENSRNOG00000008416,ENSRNOG00000019742,ENSRNOG00000005606,ENSRNOG00000010665,ENSRNOG00000042389,ENSRNOG00000021497,ENSRNOG00000017469,ENSRNOG00000033134,ENSRNOG00000012273,ENSRNOG00000058646,ENSRNOG00000000485,ENSRNOG00000005905,ENSRNOG00000000513,ENSRNOG00000020465,ENSRNOG00000018232,ENSRNOG00000023753,ENSRNOG00000021802,…	Pmaip1|Jmjd6|Skil|Nle1|Gimap5|Stat3|Med1|Ccr7|Bcl10|Akt3|Anxa1|Mef2c|Dmtn|Zfp36l1|Bak1|Pde4b|Mapk14|Ripk3|Srf|Afdn|Isg15|Sh2b2|Fcer1g|Spi1|Fcgr2b|Emx1|Hif1a|Lyn|Sox9|Adar|Tnfaip3|Slc11a2|Sox6|Cebpg|Ptpn2|Vps54|Tmod3|B2m|Ptbp3|Epas1|Ptpn11|Hcls1|Rb1|Hcar2|Lgr4|Ampd3|Zfpm1|Jak2|Bmp4|Jam3|Hmox1|Il6|Pkn1|Gpam|Acvr1b|Cxcl6|Thra|Itpkb|Csf1|
GO:0001047	core promoter binding	molecular_function	3.5696e-06	0.0001518	45	7161	147	20121	ENSRNOG00000043077,ENSRNOG00000003669,ENSRNOG00000019478,ENSRNOG00000019322,ENSRNOG00000011668,ENSRNOG00000003694,ENSRNOG00000057347,ENSRNOG00000002074,ENSRNOG00000016029,ENSRNOG00000010756,ENSRNOG00000054172,ENSRNOG00000005933,ENSRNOG00000030888,ENSRNOG00000058461,ENSRNOG00000015632,ENSRNOG00000022586,ENSRNOG00000020255,ENSRNOG00000002607,ENSRNOG00000001585,ENSRNOG00000005615,ENSRNOG00000012172,…	Zfpm1|Myocd|Irf9|Notch1|Nfil3|Prox1|Cebpb|Rest|Rb1|Tp53|Ctnnb1|Yap1|Rela|Sfpq|Taf1c|Cdk9|Sars|Sox9|Nrip1|Gadd45a|Spi1|Hdac5|Thrap3|Chd2|Xbp1|Calcoco1|Zfp281|Smad1|Gtf2b|Sirt1|Atf4|Heyl|Ep300|Klf4|Mef2c|Runx1|Mybbp1a|Nlrc5|Esrrb|Med1|Top1|Ruvbl2|Suz12|Relb|Nrf1|
GO:0007165	signal transduction	biological_process	3.6609e-06	0.00015532	816	7161	5827	20121	ENSRNOG00000017120,ENSRNOG00000049437,ENSRNOG00000018804,ENSRNOG00000012060,ENSRNOG00000021548,ENSRNOG00000008182,ENSRNOG00000018453,ENSRNOG00000013851,ENSRNOG00000030790,ENSRNOG00000014137,ENSRNOG00000017503,ENSRNOG00000050509,ENSRNOG00000036688,ENSRNOG00000000895,ENSRNOG00000042326,ENSRNOG00000017997,ENSRNOG00000005046,ENSRNOG00000029938,ENSRNOG00000021510,ENSRNOG00000015182,ENSRNOG00000015668,…	Abhd2|Gpc1|Fam65b|Gucy1b3|Rassf1|Htra3|Nop2|Spry4|Ctnnd1|Fbln1|Ppargc1b|Ebi3|Arhgdia|Rabgef1|Smpdl3b|Nek4|Tspan13|Pik3c2b|Tbc1d10c|Ppp2cb|Ccl19|Ctsc|Hipk1|Syde2|Zfp36l1|Atf4|Ccl4|Rasgef1b|Ddx60|Bcl10|Kat5|Ing5|Rassf8|Trib3|Vdr|Tnip2|Ubr2|Kif26a|Gclc|Wnt5b|Ndrg2|Adra1a|Gas6|Rassf9|Pln|Rangap1|Antxr1|Cd47|Ppp4r1|Mvp|Acvr1|Irgm|Axin2|Ptpre|RGD1309079|Cap1|Nfkb2|Plaur|Arrdc3|Dgkz|Esrra|Mapk6|Trim28|S…
GO:0051348	negative regulation of transferase activity	biological_process	3.7108e-06	0.00015708	62	7161	229	20121	ENSRNOG00000037909,ENSRNOG00000016122,ENSRNOG00000004226,ENSRNOG00000001302,ENSRNOG00000012791,ENSRNOG00000017453,ENSRNOG00000004637,ENSRNOG00000006735,ENSRNOG00000014779,ENSRNOG00000004616,ENSRNOG00000019822,ENSRNOG00000055093,ENSRNOG00000019363,ENSRNOG00000049517,ENSRNOG00000020744,ENSRNOG00000013851,ENSRNOG00000019418,ENSRNOG00000008180,ENSRNOG00000020578,ENSRNOG00000009110,ENSRNOG00000015434,…	Ppm1f|Hmgcr|Irak3|Adora2a|Ajuba|Ptpn2|Fbxo7|Cdkn2b|Pdcd4|Npm1|Gadd45b|Fgfr1op|Fam212a|Tnfaip3|Adar|Spry4|Lrrc4b|Lyn|Ceacam1|Psen1|Midn|Pkn1|Myocd|Cav3|Bmp4|Eif4a2|Il6|Aida|Sh3bp5|Uchl1|Wars|Taf7|Dab2ip|Rb1|Ptpn1|Sirt1|Pik3ip1|Dnaja1|Gbas|Trib1|Dusp2|Spry2|Spry1|Hspb1|Cep85|Dusp6|Il1b|Nup62|Lrp5|Trib3|Gadd45a|Spred1|Lrrc4|Trim27|Chp1|Nprl2|Adarb1|Ptpn6|Dusp16|Mvp|Prex2|Rack1|
GO:0036293	response to decreased oxygen levels	biological_process	3.8276e-06	0.00016165	77	7161	303	20121	ENSRNOG00000021318,ENSRNOG00000020679,ENSRNOG00000009822,ENSRNOG00000004517,ENSRNOG00000003669,ENSRNOG00000019422,ENSRNOG00000001582,ENSRNOG00000057443,ENSRNOG00000028713,ENSRNOG00000008012,ENSRNOG00000027839,ENSRNOG00000011946,ENSRNOG00000013589,ENSRNOG00000045558,ENSRNOG00000016166,ENSRNOG00000005195,ENSRNOG00000020102,ENSRNOG00000000837,ENSRNOG00000004837,ENSRNOG00000012791,ENSRNOG00000007372,…	Epas1|Icam1|Tlr2|Igf1|Myocd|Egr1|Bach1|LOC497963|Acvrl1|Abcb1a|Ptk2b|Ptn|Cxcl12|Cd34|Pdlim1|Cst3|Sirt2|LOC103694380|Limd1|Ajuba|Casp1|Plod1|Adam17|Cflar|Edn1|Ucp3|Tek|Tnf|Smad3|Slc29a1|Zfp36l1|Itga2|Ndnf|Ppargc1a|Ppara|Bcl2l1|Pdgfa|Notch1|Cox4i2|Slc8a1|Eef2k|Hmox1|F7|Scfd1|Ptgs2|Sod2|Slc2a4|Hif1a|Npm1|Sdhd|Atm|Xrcc1|Vasn|Birc2|Lmna|Narfl|Angptl4|Srf|Ccl2|Capn2|Trpc6|Pgf|Endog|Dnmt3a|Tgfb3|Ryr2|At…
GO:0070373	negative regulation of ERK1 and ERK2 cascade	biological_process	4.008e-06	0.00016888	23	7161	56	20121	ENSRNOG00000014316,ENSRNOG00000010389,ENSRNOG00000003302,ENSRNOG00000014137,ENSRNOG00000021510,ENSRNOG00000010574,ENSRNOG00000055226,ENSRNOG00000016684,ENSRNOG00000010370,ENSRNOG00000038597,ENSRNOG00000006399,ENSRNOG00000010117,ENSRNOG00000025371,ENSRNOG00000016299,ENSRNOG00000010058,ENSRNOG00000017453,ENSRNOG00000003745,ENSRNOG00000003232,ENSRNOG00000013851,ENSRNOG00000008180,ENSRNOG00000030404,…	Rapgef1|Ndrg2|Flcn|Fbln1|Tbc1d10c|Ptpn1|Dab2ip|Wnk2|Tnip1|Dlg1|Synj2bp|Eif3a|Spry1|Klf4|Spry2|Ptpn2|Atf3|Slc9a3r1|Spry4|Lyn|Arrb1|Dusp6|Lif|
GO:0045184	establishment of protein localization	biological_process	4.0241e-06	0.00016917	251	7161	1222	20121	ENSRNOG00000046858,ENSRNOG00000002751,ENSRNOG00000015441,ENSRNOG00000058111,ENSRNOG00000000938,ENSRNOG00000025185,ENSRNOG00000001195,ENSRNOG00000000595,ENSRNOG00000019742,ENSRNOG00000026293,ENSRNOG00000008620,ENSRNOG00000018770,ENSRNOG00000001500,ENSRNOG00000046023,ENSRNOG00000010989,ENSRNOG00000009882,ENSRNOG00000004276,ENSRNOG00000055156,ENSRNOG00000020862,ENSRNOG00000018233,ENSRNOG00000018797,…	Arxes2|Zdhhc15|Il4r|Itga2|Ran|Nup188|Trpv4|Traf3ip2|Stat3|Jun|Smad3|Pmaip1|Rab4b|Exoc4|Ipo5|Ppp3ca|Itga3|Tnf|Ptpn23|Gas6|Myrip|Rab3a|Trim27|Stx11|Casp4|Golga4|Sec23b|Rangap1|Phldb2|Pnp|Dlg1|Synj2bp|Fam65b|Snx18|Adprhl1|Ehd3|Eif5a|Cd34|Rap1a|Snx5|Dzip1|Rab8b|Vamp1|Mbp|Ppt1|Litaf|F2rl1|Ar|LOC497963|Il6|Ubap1|Ttc7b|Igf1|Rabgef1|Nod2|Tlr2|Ccl19|Tbc1d10c|Sec31a|Klc1|Il17ra|Plk3|Tlr7|Lonp2|Zc3h12a|Ep30…
GO:0001666	response to hypoxia	biological_process	4.088e-06	0.00017146	76	7161	299	20121	ENSRNOG00000058646,ENSRNOG00000058111,ENSRNOG00000019752,ENSRNOG00000008620,ENSRNOG00000017716,ENSRNOG00000055156,ENSRNOG00000008587,ENSRNOG00000014361,ENSRNOG00000007372,ENSRNOG00000012473,ENSRNOG00000007763,ENSRNOG00000060694,ENSRNOG00000012791,ENSRNOG00000000837,ENSRNOG00000004837,ENSRNOG00000020102,ENSRNOG00000016166,ENSRNOG00000005195,ENSRNOG00000045558,ENSRNOG00000013589,ENSRNOG00000011946,…	Zfp36l1|Itga2|Slc29a1|Smad3|Ucp3|Tnf|Tek|Edn1|Casp1|Cflar|Plod1|Adam17|Ajuba|LOC103694380|Limd1|Sirt2|Pdlim1|Cst3|Cd34|Cxcl12|Ptn|Abcb1a|Ptk2b|Bach1|LOC497963|Acvrl1|Egr1|Myocd|Igf1|Tlr2|Epas1|Icam1|Aldh3a1|Vcam1|Plk3|Nfe2l2|Cbfa2t3|Sirt1|Prkaa1|Ep300|Mthfr|Kcnk3|Atp7a|Ryr2|Tgfb3|Dnmt3a|Trpc6|Pgf|Endog|Capn2|Ccl2|Srf|Angptl4|Narfl|Birc2|Lmna|Vasn|Atm|Xrcc1|Npm1|Sdhd|Hif1a|Slc2a4|Sod2|Ptgs2|Hmox1|…
GO:0042327	positive regulation of phosphorylation	biological_process	4.276e-06	0.00017894	144	7161	653	20121	ENSRNOG00000008180,ENSRNOG00000017707,ENSRNOG00000020578,ENSRNOG00000019005,ENSRNOG00000011789,ENSRNOG00000003694,ENSRNOG00000019456,ENSRNOG00000030124,ENSRNOG00000020679,ENSRNOG00000010574,ENSRNOG00000038881,ENSRNOG00000006934,ENSRNOG00000027839,ENSRNOG00000061818,ENSRNOG00000018659,ENSRNOG00000011060,ENSRNOG00000012363,ENSRNOG00000006238,ENSRNOG00000009389,ENSRNOG00000004649,ENSRNOG00000010176,…	Lyn|Abi2|Ceacam1|Pde8a|Cdon|Prox1|Kars|Ptpn11|Icam1|Ptpn1|Hcls1|Acvr1b|Ptk2b|Wnt1|Csf1|Unc119|Peli2|Traf2|Ripk2|Il1b|Map2k1|Map3k10|Tnfrsf14|Aif1|Sphk1|Il23a|Tnfsf15|Fgfr3|Sema7a|Hspa5|Tnfrsf1a|Mavs|Map2k6|Rapgef3|Npm1|Arrb1|Prok2|Map4k2|C1qtnf2|Hras|Wnt11|Plpp3|Ncf1|Rock2|Eif2ak2|Cd81|Psen1|Jak2|Bmp4|Socs1|Stk39|Mapre3|Rad50|Tgfb3|Stk11|Spry2|Sirt1|Ntrk2|Dok7|Cspg4|Rack1|Ripk3|Afap1l2|Trpc6|Il18…
GO:0030687	preribosome, large subunit precursor	cellular_component	4.3175e-06	0.00018026	13	7161	24	20121	ENSRNOG00000020391,ENSRNOG00000021773,ENSRNOG00000020608,ENSRNOG00000010783,ENSRNOG00000002450,ENSRNOG00000016392,ENSRNOG00000017340,ENSRNOG00000004515,ENSRNOG00000009857,ENSRNOG00000047513,ENSRNOG00000049497,ENSRNOG00000001203,ENSRNOG00000021392	Nip7|Bop1|Ppan|Mak16|Rrp15|Zfp593|Wdr12|Pes1|Ftsj3|Mdn1|Eif6|Rrp1|Noc2l|
GO:0045859	regulation of protein kinase activity	biological_process	4.4448e-06	0.00018516	137	7161	610	20121	ENSRNOG00000004131,ENSRNOG00000003669,ENSRNOG00000011060,ENSRNOG00000018659,ENSRNOG00000027839,ENSRNOG00000020024,ENSRNOG00000016217,ENSRNOG00000019456,ENSRNOG00000030124,ENSRNOG00000016029,ENSRNOG00000010574,ENSRNOG00000003694,ENSRNOG00000052391,ENSRNOG00000004637,ENSRNOG00000006735,ENSRNOG00000017453,ENSRNOG00000003232,ENSRNOG00000017707,ENSRNOG00000008180,ENSRNOG00000020578,ENSRNOG00000020744,…	Pkn1|Myocd|Unc119|Csf1|Ptk2b|Taf7|Gtpbp4|Kars|Ptpn11|Rb1|Ptpn1|Prox1|Sh3bp5|Fbxo7|Cdkn2b|Ptpn2|Slc9a3r1|Abi2|Lyn|Ceacam1|Adar|Map2k6|Spred1|Lrrc4|Chp1|Hspa5|Adarb1|Tnfsf15|Il23a|Dusp16|Prex2|Trib1|Map3k10|Il1b|Map2k1|Traf2|Socs1|Stk39|Cav3|Jak2|Bmp4|Psen1|Aida|Cd81|Eif2ak2|Ncf1|Hmgcr|Hras|Wnt11|Rac2|Lrrc4b|C1qtnf2|Map4k2|Fgr|Npm1|Arrb1|Fam212a|Prok2|Tnfaip3|Il18|Afap1l2|Ptpn6|Ripk3|Rack1|Cdk12|Ce…
GO:0043409	negative regulation of MAPK cascade	biological_process	4.7549e-06	0.00019763	40	7161	127	20121	ENSRNOG00000030404,ENSRNOG00000008180,ENSRNOG00000013851,ENSRNOG00000003232,ENSRNOG00000017453,ENSRNOG00000003745,ENSRNOG00000004226,ENSRNOG00000016122,ENSRNOG00000014779,ENSRNOG00000012645,ENSRNOG00000002343,ENSRNOG00000058805,ENSRNOG00000010370,ENSRNOG00000021510,ENSRNOG00000010574,ENSRNOG00000055226,ENSRNOG00000018003,ENSRNOG00000014137,ENSRNOG00000014316,ENSRNOG00000009694,ENSRNOG00000005798,…	Arrb1|Lyn|Spry4|Slc9a3r1|Ptpn2|Atf3|Irak3|Hmgcr|Pdcd4|Mecom|Uchl1|Aida|Tnip1|Tbc1d10c|Ptpn1|Dab2ip|F2rl1|Fbln1|Rapgef1|Bmp4|Cav3|Nup62|Il1b|Dusp6|Lif|Spry2|Dusp2|Rnf149|Dnaja1|Klf4|Spry1|Eif3a|Wnk2|Dusp16|Dlg1|Synj2bp|Ptpn6|Flcn|Ndrg2|Spred1|
GO:2000232	regulation of rRNA processing	biological_process	4.9058e-06	0.00020299	7	7161	7	20121	ENSRNOG00000026316,ENSRNOG00000003825,ENSRNOG00000014049,ENSRNOG00000016591,ENSRNOG00000005433,ENSRNOG00000047594,ENSRNOG00000012692	Wdr43|Wdr75|Riok1|Utp15|Shq1|Heatr1|Riok2|
GO:0044249	cellular biosynthetic process	biological_process	4.9062e-06	0.00020299	800	7161	5056	20121	ENSRNOG00000014779,ENSRNOG00000020102,ENSRNOG00000005528,ENSRNOG00000011052,ENSRNOG00000004837,ENSRNOG00000037909,ENSRNOG00000007064,ENSRNOG00000047171,ENSRNOG00000013679,ENSRNOG00000002607,ENSRNOG00000021025,ENSRNOG00000016166,ENSRNOG00000002778,ENSRNOG00000037613,ENSRNOG00000022586,ENSRNOG00000004517,ENSRNOG00000018003,ENSRNOG00000017508,ENSRNOG00000016885,ENSRNOG00000005639,ENSRNOG00000054524,…	Pdcd4|Sirt2|Tbk1|Gars|Limd1|Ppm1f|Zfp746|Rnf8|Sema4d|Sox9|Ppp2r5b|Pdlim1|Aatf|Kdm6b|Cdk9|Igf1|F2rl1|Kmt5c|Klf6|Ar|Tnip3|Tlr2|Zfp36|Psma6|Slc7a2|Tars|Purb|Zdhhc8|Nod2|Hltf|Trmt10c|Pgs1|Ampd3|Scd2|Stat1|Adcy6|Zfp266|Hspb1|Zdhhc15|Cebpz|Psph|Coq8b|Mxi1|Itm2a|Zfp366|Suz12|Fam129a|Cdc5l|Fhl2|Aars|Cct8|Calcoco1|Usp2|Prdm9|Ssbp3|Edn1|Akirin2|Nfia|Ddx39b|Chd1|Fst|Parp9|Ptgs1|Sigirr|Ptges|Tshz3|Dhx33|Zfp4…
GO:0009059	macromolecule biosynthetic process	biological_process	4.9403e-06	0.00020394	682	7161	4320	20121	ENSRNOG00000008288,ENSRNOG00000014361,ENSRNOG00000001592,ENSRNOG00000021493,ENSRNOG00000007920,ENSRNOG00000006663,ENSRNOG00000015447,ENSRNOG00000018404,ENSRNOG00000016866,ENSRNOG00000002403,ENSRNOG00000019975,ENSRNOG00000017249,ENSRNOG00000058663,ENSRNOG00000002365,ENSRNOG00000034078,ENSRNOG00000002751,ENSRNOG00000005087,ENSRNOG00000034037,ENSRNOG00000023546,ENSRNOG00000007660,ENSRNOG00000014079,…	Akirin2|Edn1|Cct8|Prdm9|Ssbp3|Usp2|Calcoco1|Aars|Fhl2|Fam129a|Cdc5l|Zfp366|Suz12|Itm2a|Mxi1|Zdhhc15|Cebpz|Zfp266|Hspb1|Fntb|Stat1|Hltf|Trmt10c|Nod2|Tars|Purb|Zdhhc8|Tnip3|Tlr2|Ankrd13c|Zfp36|Psma6|Ar|Klf6|F2rl1|Kmt5c|Igf1|Kdm6b|Cdk9|Aatf|Pdlim1|Sox9|Ppp2r5b|Rnf8|Sema4d|Limd1|Ppm1f|Zfp746|Gars|Sirt2|Tbk1|Pdcd4|Sltm|Pik3r1|Kank2|Zfp52|Tcf15|Ccnh|Ruvbl2|Ccr7|Sorbs3|Nr0b2|Jmjd6|Zmynd15|Rad17|Prkaa1|N…
GO:0019079	viral genome replication	biological_process	5.0288e-06	0.00020713	22	7161	53	20121	ENSRNOG00000054561,ENSRNOG00000000653,ENSRNOG00000014762,ENSRNOG00000031544,ENSRNOG00000001963,ENSRNOG00000027487,ENSRNOG00000010601,ENSRNOG00000020744,ENSRNOG00000008048,ENSRNOG00000001187,ENSRNOG00000018233,ENSRNOG00000025295,ENSRNOG00000021802,ENSRNOG00000000511,ENSRNOG00000007539,ENSRNOG00000001227,ENSRNOG00000059207,ENSRNOG00000003694,ENSRNOG00000013948,ENSRNOG00000048315,ENSRNOG00000020580,…	Isg20|Nr5a2|Ppie|Larp1|Mx2|Trim28|Srpk2|Adar|Plscr1|Oasl|Gas6|Mavs|Isg15|Srpk1|Rsad2|Adarb1|Oas3|Prox1|Zc3hav1|Eif2ak2|LOC500956|Notch1|
GO:1901362	organic cyclic compound biosynthetic process	biological_process	5.1565e-06	0.00021191	582	7161	3407	20121	ENSRNOG00000060849,ENSRNOG00000015962,ENSRNOG00000006641,ENSRNOG00000005358,ENSRNOG00000046327,ENSRNOG00000048733,ENSRNOG00000010259,ENSRNOG00000014975,ENSRNOG00000019549,ENSRNOG00000013867,ENSRNOG00000015318,ENSRNOG00000009131,ENSRNOG00000006983,ENSRNOG00000020552,ENSRNOG00000010298,ENSRNOG00000012081,ENSRNOG00000022975,ENSRNOG00000008005,ENSRNOG00000021209,ENSRNOG00000013987,ENSRNOG00000018698,…	Rcor2|Nmnat1|Dbh|Pmm1|Rbpj|Nup62|Esrrb|Zfp483|Akap12|Fgf1|Heyl|Zc3h12a|Nr2c1|Fosl1|Xbp1|Txn1|Nfam1|Akna|Polr3gl|Sbno2|Wac|Maml2|Stk3|Hif1a|Noc2l|Kpna2|LOC103689931|Med9|Stk36|Strn3|Adora2a|Ppara|Fbxw11|Bcl3|Atf6|Morf4l2|Fpgs|Pim1|Rab7b|Lrp5|Ube2o|Snapc1|Wdr43|Smad3|LOC102552640|Jun|Stat3|Trpv4|Pa2g4|Plagl1|Ptp4a3|Glis2|Camta1|Hivep1|Dach1|Pnp|Cebpd|Map3k5|Zbtb4|Thrap3|Itga3|Ppp3ca|LOC100909856|Pp…
GO:0007155	cell adhesion	biological_process	5.2744e-06	0.00021627	173	7161	802	20121	ENSRNOG00000000304,ENSRNOG00000004925,ENSRNOG00000004649,ENSRNOG00000012367,ENSRNOG00000012802,ENSRNOG00000016299,ENSRNOG00000003947,ENSRNOG00000012273,ENSRNOG00000014087,ENSRNOG00000045952,ENSRNOG00000002723,ENSRNOG00000026702,ENSRNOG00000019556,ENSRNOG00000048924,ENSRNOG00000019202,ENSRNOG00000059857,ENSRNOG00000003064,ENSRNOG00000012216,ENSRNOG00000020660,ENSRNOG00000013589,ENSRNOG00000002167,…	Cd164|Ppp1r12a|Il1b|Pcdh7|Tenm3|Klf4|Ntn1|Dmtn|Kifc3|Ephb4|Sele|Jaml|Cd9|Islr|PVR|Rnd1|Bst1|Tgfbi|Cfl1|Cxcl12|Dmp1|Lims2|Ceacam1|Lyn|Olfm4|Mfge8|Slk|Pcdhgc3|Cx3cl1|Gtpbp4|Ptpn11|Jup|Icam1|Vmp1|Ptk2b|Wnt1|Lama5|Csf1|Rapgef1|Emcn|Adam15|Bcam|Serpine1|Kif26b|Pcdh12|Ccl2|Srf|Msn|Plek|Actn2|Ptpn6|Icam2|Pcdh20|Lama2|Stab1|Il18|Plxnb1|Jag2|Perp|Frem1|Myo1g|Mcam|Fat4|Tesk2|Fermt3|Rac2|Hyal1|Adamts18|Ctnn…
GO:0051607	defense response to virus	biological_process	5.2961e-06	0.00021668	44	7161	155	20121	ENSRNOG00000002722,ENSRNOG00000008048,ENSRNOG00000004649,ENSRNOG00000022839,ENSRNOG00000000562,ENSRNOG00000000595,ENSRNOG00000008144,ENSRNOG00000057832,ENSRNOG00000006180,ENSRNOG00000059097,ENSRNOG00000048222,ENSRNOG00000006227,ENSRNOG00000004249,ENSRNOG00000012074,ENSRNOG00000009131,ENSRNOG00000033984,ENSRNOG00000059207,ENSRNOG00000003254,ENSRNOG00000047076,ENSRNOG00000020580,ENSRNOG00000018488,…	Sec14l1|Plscr1|Il1b|Ifit3|Prf1|Traf3ip2|Irf1|Rnf125|Pum2|Ddx60|Nlrc5|Ifih1|Tlr7|Ifngr1|Zc3h12a|Ifnlr1|Oas3|Il23a|Oas1g|LOC500956|Cd40|Ifit1bl|Abcc9|Oasl|Isg15|Mavs|Irf2|Kcnj8|Rsad2|Ifit2|Riok3|Adar|Aimp1|Isg20|Trim30c|Cxcl9|Stat2|Pum1|Cxcl10|Ifitm3|Gpam|Traf3|Il6|F2rl1|
GO:0009058	biosynthetic process	biological_process	5.7666e-06	0.0002354	824	7161	5209	20121	ENSRNOG00000046395,ENSRNOG00000002045,ENSRNOG00000019550,ENSRNOG00000056894,ENSRNOG00000003979,ENSRNOG00000015858,ENSRNOG00000015982,ENSRNOG00000019223,ENSRNOG00000021215,ENSRNOG00000016207,ENSRNOG00000005958,ENSRNOG00000001480,ENSRNOG00000048315,ENSRNOG00000020451,ENSRNOG00000014522,ENSRNOG00000060729,ENSRNOG00000018020,ENSRNOG00000010370,ENSRNOG00000047756,ENSRNOG00000012477,ENSRNOG00000056907,…	RGD1561453|Anxa3|Slc11a2|St6galnac3|Zranb3|Hyal1|Wnt11|Atp5c1|Rbm8a|Galnt1|Rrbp1|Ncf1|Eif2ak2|Cd81|Mlycd|Qtrt2|Apbb1|Tnip1|Mef2a|Eef1a2|Nipbl|Psen1|Cct3|Npm3|Jak2|Myd88|Xylt2|Zfp563|Tasp1|Irf1|Pank1|Hmbs|Hs3st5|Sirt1|Cdk12|Rarb|Tef|Abce1|Eif3a|Chp2|Ak6|Rel|Ripk3|Prmt7|Afap1l2|Rarg|Bcat1|Inpp4b|Samd4a|Smarca2|Adcy3|Tp53|Galnt11|Stat2|Rela|Mrpl15|Nr5a2|Ciita|Itm2b|Ext1|Myzap|Ptrf|Gpat3|Icam1|Rb1|Pt…
GO:1901576	organic substance biosynthetic process	biological_process	5.9251e-06	0.00024134	811	7161	5128	20121	ENSRNOG00000017503,ENSRNOG00000014829,ENSRNOG00000013002,ENSRNOG00000010126,ENSRNOG00000023541,ENSRNOG00000017997,ENSRNOG00000004359,ENSRNOG00000029938,ENSRNOG00000016214,ENSRNOG00000009152,ENSRNOG00000021018,ENSRNOG00000012060,ENSRNOG00000048113,ENSRNOG00000005330,ENSRNOG00000016478,ENSRNOG00000049497,ENSRNOG00000008182,ENSRNOG00000017866,ENSRNOG00000006302,ENSRNOG00000014956,ENSRNOG00000055917,…	Ppargc1b|Prmt3|Gpbp1|RGD1307704|Ahctf1|Nek4|Wars|Pik3c2b|Agl|Caprin1|Batf2|Gucy1b3|Cbx8|Crebbp|Eif5a|Eif6|Htra3|Sirt5|Gclc|Slc11a1|Trim27|Gas6|Kat6a|Rbl2|Cbx6|Cbfb|Rmnd1|Cct6a|Acvr1|Zfp36l1|Atf4|Ccl4|Gtf2a1|Kat5|Klf15|Bcl10|Tnip2|Vdr|Trib3|Hars|Ubr2|Dcaf1|Upf3a|Rbp1|Glul|Sod2|Thbs1|Ctnnbip1|Notch1|Bcl2l1|Foxo6|Rest|Eaf1|Zfp467|Perm1|Foxp2|Epc2|Cyp2d4|Cap1|Nfkb2|Cebpg|Ch25h|Fut10|Esrra|Med27|Trim2…
GO:0055002	striated muscle cell development	biological_process	6.0191e-06	0.00024462	58	7161	212	20121	ENSRNOG00000016866,ENSRNOG00000009882,ENSRNOG00000008536,ENSRNOG00000009848,ENSRNOG00000021029,ENSRNOG00000020905,ENSRNOG00000014233,ENSRNOG00000010447,ENSRNOG00000031700,ENSRNOG00000059166,ENSRNOG00000014361,ENSRNOG00000012512,ENSRNOG00000018232,ENSRNOG00000001785,ENSRNOG00000000513,ENSRNOG00000017833,ENSRNOG00000015441,ENSRNOG00000058646,ENSRNOG00000018839,ENSRNOG00000000190,ENSRNOG00000033134,…	Fhl2|Ppp3ca|Actc1|Il18|Hamp|Hdac5|Krt19|Tmod2|Map3k5|Ldb3|Edn1|Nexn|Srf|Etv5|Mapk14|Actn2|Il4r|Zfp36l1|Ntrk2|Ep300|Mef2c|Itgb1|Lamb2|Pdzrn3|Thra|RGD1309821|Bmp4|Lmod1|Myocd|Cav3|Igf1|Rbm24|Ccl9|Notch1|Cdon|Uchl1|Csrp3|Rer1|Gata4|Prickle1|Prox1|Tmod1|Mef2a|Cxcl10|Lmna|Plpp7|Tmod3|Myh6|Rbm38|Cxcl9|Ddx39b|Fam65b|Unc13b|Tnc|Obsl1|Dmpk|Trim72|Sox9|
GO:0048738	cardiac muscle tissue development	biological_process	6.2095e-06	0.0002518	51	7161	174	20121	ENSRNOG00000014327,ENSRNOG00000019322,ENSRNOG00000055049,ENSRNOG00000010708,ENSRNOG00000008822,ENSRNOG00000005960,ENSRNOG00000022772,ENSRNOG00000003694,ENSRNOG00000047756,ENSRNOG00000002074,ENSRNOG00000005264,ENSRNOG00000009446,ENSRNOG00000004109,ENSRNOG00000043077,ENSRNOG00000009694,ENSRNOG00000004517,ENSRNOG00000005798,ENSRNOG00000003669,ENSRNOG00000037613,ENSRNOG00000019638,ENSRNOG00000025757,…	Csrp3|Notch1|Aldh1a2|Gata4|Fkbp1a|RGD1311744|Prickle1|Prox1|Mef2a|Rest|Sav1|Rxra|Zfpm2|Zfpm1|Bmp4|Igf1|Cav3|Myocd|Kdm6b|Lmna|Myh6|Ddx39b|RGD1309079|Ppp1r13l|Sox6|Ccm2l|Edn1|Jph2|Nexn|Srf|Mapk14|Acvr1|Smad1|Actn2|Fgf2|Actc1|Hamp|Fhl2|Tbx5|Pln|Med1|Chd7|Heg1|Ryr2|Pim1|Itgb1|Arid1a|Cby1|Mef2c|Rarb|Kat2a|
GO:0042274	ribosomal small subunit biogenesis	biological_process	6.5962e-06	0.00026689	26	7161	106	20121	ENSRNOG00000015217,ENSRNOG00000014049,ENSRNOG00000005823,ENSRNOG00000049121,ENSRNOG00000014209,ENSRNOG00000002980,ENSRNOG00000004789,ENSRNOG00000016266,ENSRNOG00000019670,ENSRNOG00000047594,ENSRNOG00000013429,ENSRNOG00000001210,ENSRNOG00000048969,ENSRNOG00000020304,ENSRNOG00000021890,ENSRNOG00000003599,ENSRNOG00000012692,ENSRNOG00000005012,ENSRNOG00000015491,ENSRNOG00000002556,ENSRNOG00000037478,…	Ltv1|Riok1|Utp20|Bysl|Utp6|Tsr1|Diexf|Mphosph10|Wdr3|Heatr1|Tbl3|Pwp2|Nom1|Pdcd11|Nob1|Utp3|Riok2|Utp14a|Rcl1|Tsr2|Noc4l|Rrp7a|Npm1|Krr1|Utp4|Riok3|
GO:0019883	antigen processing and presentation of endogenous antigen	biological_process	6.7816e-06	0.00027339	8	7161	10	20121	ENSRNOG00000017123,ENSRNOG00000000455,ENSRNOG00000000777,ENSRNOG00000000763,ENSRNOG00000046031,ENSRNOG00000029500,ENSRNOG00000000457,ENSRNOG00000009997	B2m|Tap2|RT1-S3|RT1-M3-1|LOC103689996|Tapbp|Tap1|Erap1|
[truncated: 11,389 more rows]
