# Supplementary material for: Comparative transcriptome analysis of transcripts of uncertain coding potential in septic myocardial depression
Source: BMC Cardiovasc Disord. 2021 Apr 8;21:166. doi: 10.1186/s12872-021-01973-z (PMC8028820; doi:10.1186/s12872-021-01973-z)
Supplement: Supplementary file 9 — Additional file 9. Table S8: Detailed information KEGG pathways based on co-location analysis. [file 12872_2021_1973_MOESM9_ESM.xls]

##Databases: KEGG PATHWAY
##Statistical test method: hypergeometric test / Fisher's exact test
##FDR correction method: Benjamini and Hochberg
#Term	Database	ID	Input number	Background number	P-Value	Corrected P-Value	Input	KO	Entrez_ID	KO_name	Hyperlink
Hypertrophic cardiomyopathy (HCM)	KEGG PATHWAY	rno05410	11	84	1.63228509064e-07	2.02483488512e-05	ENSRNOG00000022637|ENSRNOG00000021437|ENSRNOG00000025757|ENSRNOG00000008031|ENSRNOG00000018943|ENSRNOG00000048449|ENSRNOG00000048644|ENSRNOG00000046229|ENSRNOG00000016983|ENSRNOG00000006569|ENSRNOG00000017060	rno:84015|rno:309368|rno:29556|rno:312668|rno:290561|rno:29302|rno:29556|rno:29556|rno:29557|rno:362800|rno:689560|	84015|309368|29556|312668|290561|29302|29556|29556|29557|362800|689560|	Ttn|Lama2|Myh6, Myhca|Cacna2d4, RGD1562038|Tnnc1, Tncc|Itgb3|Myh6, Myhca|Myh6, Myhca|Myh7, Myhcb|Itgb8|Ryr2, RYR-2, RyR|	http://www.genome.jp/kegg-bin/show_pathway?rno05410/rno:362800%09red/rno:312668%09red/rno:290561%09red/rno:29556%09red/rno:689560%09red/rno:29557%09red/rno:84015%09red/rno:29302%09red/rno:309368%09red
Dilated cardiomyopathy	KEGG PATHWAY	rno05414	11	88	2.49979615447e-07	2.02483488512e-05	ENSRNOG00000022637|ENSRNOG00000021437|ENSRNOG00000025757|ENSRNOG00000008031|ENSRNOG00000018943|ENSRNOG00000048449|ENSRNOG00000048644|ENSRNOG00000046229|ENSRNOG00000016983|ENSRNOG00000006569|ENSRNOG00000017060	rno:84015|rno:309368|rno:29556|rno:312668|rno:290561|rno:29302|rno:29556|rno:29556|rno:29557|rno:362800|rno:689560|	84015|309368|29556|312668|290561|29302|29556|29556|29557|362800|689560|	Ttn|Lama2|Myh6, Myhca|Cacna2d4, RGD1562038|Tnnc1, Tncc|Itgb3|Myh6, Myhca|Myh6, Myhca|Myh7, Myhcb|Itgb8|Ryr2, RYR-2, RyR|	http://www.genome.jp/kegg-bin/show_pathway?rno05414/rno:362800%09red/rno:312668%09red/rno:290561%09red/rno:29556%09red/rno:689560%09red/rno:29557%09red/rno:84015%09red/rno:29302%09red/rno:309368%09red
Cardiac muscle contraction	KEGG PATHWAY	rno04260	8	84	6.6653475417e-05	0.00359928767252	ENSRNOG00000025757|ENSRNOG00000050675|ENSRNOG00000008031|ENSRNOG00000018943|ENSRNOG00000048644|ENSRNOG00000046229|ENSRNOG00000016983|ENSRNOG00000017060	rno:29556|rno:688228|rno:312668|rno:290561|rno:29556|rno:29556|rno:29557|rno:689560|	29556|688228|312668|290561|29556|29556|29557|689560|	Myh6, Myhca|Myl4|Cacna2d4, RGD1562038|Tnnc1, Tncc|Myh6, Myhca|Myh6, Myhca|Myh7, Myhcb|Ryr2, RYR-2, RyR|	http://www.genome.jp/kegg-bin/show_pathway?rno04260/rno:312668%09red/rno:29557%09red/rno:29556%09red/rno:689560%09red/rno:290561%09red/rno:688228%09red
Adrenergic signaling in cardiomyocytes	KEGG PATHWAY	rno04261	10	148	0.000126940554977	0.00514109247657	ENSRNOG00000025757|ENSRNOG00000050675|ENSRNOG00000008031|ENSRNOG00000009522|ENSRNOG00000018943|ENSRNOG00000048644|ENSRNOG00000046229|ENSRNOG00000016983|ENSRNOG00000032202|ENSRNOG00000017060	rno:29556|rno:688228|rno:312668|rno:29412|rno:290561|rno:29556|rno:29556|rno:29557|rno:314638|rno:689560|	29556|688228|312668|29412|290561|29556|29556|29557|314638|689560|	Myh6, Myhca|Myl4|Cacna2d4, RGD1562038|Adra1a, Adra1c|Tnnc1, Tncc|Myh6, Myhca|Myh6, Myhca|Myh7, Myhcb|Creb3l3|Ryr2, RYR-2, RyR|	http://www.genome.jp/kegg-bin/show_pathway?rno04261/rno:312668%09red/rno:290561%09red/rno:29556%09red/rno:314638%09red/rno:29412%09red/rno:689560%09red/rno:29557%09red/rno:688228%09red
One carbon pool by folate	KEGG PATHWAY	rno00670	3	19	0.0040004179948	0.129613543032	ENSRNOG00000017593|ENSRNOG00000021347|ENSRNOG00000019582	rno:81522|rno:305248|rno:361472|	81522|305248|361472|	Mtr, methioninesynthase|Mthfd2l, RGD1310879|Mthfd1l, Fthfsdc1|	http://www.genome.jp/kegg-bin/show_pathway?rno00670/rno:361472%09red/rno:305248%09red/rno:81522%09red
Arrhythmogenic right ventricular cardiomyopathy (ARVC)	KEGG PATHWAY	rno05412	5	74	0.00632732773724	0.170837848905	ENSRNOG00000008031|ENSRNOG00000048449|ENSRNOG00000021437|ENSRNOG00000006569|ENSRNOG00000017060	rno:312668|rno:29302|rno:309368|rno:362800|rno:689560|	312668|29302|309368|362800|689560|	Cacna2d4, RGD1562038|Itgb3|Lama2|Itgb8|Ryr2, RYR-2, RyR|	http://www.genome.jp/kegg-bin/show_pathway?rno05412/rno:362800%09red/rno:312668%09red/rno:29302%09red/rno:309368%09red/rno:689560%09red
Thyroid hormone signaling pathway	KEGG PATHWAY	rno04919	6	120	0.0111908050562	0.25898720273	ENSRNOG00000000190|ENSRNOG00000025757|ENSRNOG00000048449|ENSRNOG00000020005|ENSRNOG00000048644|ENSRNOG00000046229	rno:170915|rno:29556|rno:29302|rno:58960|rno:29556|rno:29556|	170915|29556|29302|58960|29556|29556|	Ep300|Myh6, Myhca|Itgb3|Map2k2, Prkmk2|Myh6, Myhca|Myh6, Myhca|	http://www.genome.jp/kegg-bin/show_pathway?rno04919/rno:170915%09red/rno:29302%09red/rno:29556%09red/rno:58960%09red
Viral myocarditis	KEGG PATHWAY	rno05416	5	93	0.01521881312	0.308180965679	ENSRNOG00000016983|ENSRNOG00000021437|ENSRNOG00000048644|ENSRNOG00000025757|ENSRNOG00000046229	rno:29557|rno:309368|rno:29556|rno:29556|rno:29556|	29557|309368|29556|29556|29556|	Myh7, Myhcb|Lama2|Myh6, Myhca|Myh6, Myhca|Myh6, Myhca|	http://www.genome.jp/kegg-bin/show_pathway?rno05416/rno:29557%09red/rno:29556%09red/rno:309368%09red
Tight junction	KEGG PATHWAY	rno04530	6	139	0.0209892576605	0.37780663789	ENSRNOG00000042848|ENSRNOG00000025757|ENSRNOG00000048644|ENSRNOG00000046229|ENSRNOG00000016983|ENSRNOG00000020501	rno:619374|rno:29556|rno:29556|rno:29556|rno:29557|rno:314640|	619374|29556|29556|29556|29557|314640|	Jam2|Myh6, Myhca|Myh6, Myhca|Myh6, Myhca|Myh7, Myhcb|Tjp3|	http://www.genome.jp/kegg-bin/show_pathway?rno04530/rno:619374%09red/rno:29557%09red/rno:29556%09red/rno:314640%09red
Basal transcription factors	KEGG PATHWAY	rno03022	3	45	0.0339330367633	0.465226572337	ENSRNOG00000019223|ENSRNOG00000011135|ENSRNOG00000012360	rno:100360100|rno:81673|rno:361580|	100360100|81673|361580|	Taf3|Gtf2b|Gtf2h1|	http://www.genome.jp/kegg-bin/show_pathway?rno03022/rno:361580%09red/rno:81673%09red/rno:100360100%09red
Selenocompound metabolism	KEGG PATHWAY	rno00450	2	18	0.0347156151193	0.465226572337	ENSRNOG00000017593|ENSRNOG00000043426	rno:81522|rno:541589|	81522|541589|	Mtr, methioninesynthase|Kat3, Ccbl2|	http://www.genome.jp/kegg-bin/show_pathway?rno00450/rno:541589%09red/rno:81522%09red
Tryptophan metabolism	KEGG PATHWAY	rno00380	3	46	0.0357620982104	0.465226572337	ENSRNOG00000011672|ENSRNOG00000043116|ENSRNOG00000043426	rno:24848|rno:287305|rno:541589|	24848|287305|541589|	Tph1, Tph|RGD1308564|Kat3, Ccbl2|	http://www.genome.jp/kegg-bin/show_pathway?rno00380/rno:541589%09red/rno:287305%09red/rno:24848%09red
Salmonella infection	KEGG PATHWAY	rno05132	4	81	0.0373329965456	0.465226572337	ENSRNOG00000002802|ENSRNOG00000028043|ENSRNOG00000002792|ENSRNOG00000004131	rno:81503|rno:171551|rno:114105|rno:29355|	81503|171551|114105|29355|	Cxcl1, CINC-1, Gro1|Cxcl3, Cinc-2, Cinc2, Gm1960|Cxcl2, Mip-2, Scyb2|Pkn1, PAK-1, Prkcl1|	http://www.genome.jp/kegg-bin/show_pathway?rno05132/rno:81503%09red/rno:29355%09red/rno:171551%09red/rno:114105%09red
Legionellosis	KEGG PATHWAY	rno05134	3	61	0.0689758603237	0.798149240889	ENSRNOG00000002802|ENSRNOG00000028043|ENSRNOG00000002792	rno:81503|rno:171551|rno:114105|	81503|171551|114105|	Cxcl1, CINC-1, Gro1|Cxcl3, Cinc-2, Cinc2, Gm1960|Cxcl2, Mip-2, Scyb2|	http://www.genome.jp/kegg-bin/show_pathway?rno05134/rno:81503%09red/rno:171551%09red/rno:114105%09red
PI3K-Akt signaling pathway	KEGG PATHWAY	rno04151	9	340	0.0758981672607	0.819700206416	ENSRNOG00000034177|ENSRNOG00000016108|ENSRNOG00000021437|ENSRNOG00000004131|ENSRNOG00000033192|ENSRNOG00000048449|ENSRNOG00000020005|ENSRNOG00000006569|ENSRNOG00000032202	rno:116683|rno:498949|rno:309368|rno:29355|rno:310132|rno:29302|rno:58960|rno:362800|rno:314638|	116683|498949|309368|29355|310132|29302|58960|362800|314638|	Efna5, Lerk7|Phlpp2, Phlppl, RGD1562857|Lama2|Pkn1, PAK-1, Prkcl1|Osmr|Itgb3|Map2k2, Prkmk2|Itgb8|Creb3l3|	http://www.genome.jp/kegg-bin/show_pathway?rno04151/rno:362800%09red/rno:29355%09red/rno:310132%09red/rno:314638%09red/rno:116683%09red/rno:309368%09red/rno:498949%09red/rno:29302%09red/rno:58960%09red
Thiamine metabolism	KEGG PATHWAY	rno00730	1	5	0.0854497637264	0.82728390434	ENSRNOG00000018105	rno:305889|	305889|	Thtpa|	http://www.genome.jp/kegg-bin/show_pathway?rno00730/rno:305889%09red
TNF signaling pathway	KEGG PATHWAY	rno04668	4	109	0.0868137430481	0.82728390434	ENSRNOG00000002802|ENSRNOG00000028043|ENSRNOG00000002792|ENSRNOG00000032202	rno:81503|rno:171551|rno:114105|rno:314638|	81503|171551|114105|314638|	Cxcl1, CINC-1, Gro1|Cxcl3, Cinc-2, Cinc2, Gm1960|Cxcl2, Mip-2, Scyb2|Creb3l3|	http://www.genome.jp/kegg-bin/show_pathway?rno04668/rno:314638%09red/rno:81503%09red/rno:171551%09red/rno:114105%09red
Oxytocin signaling pathway	KEGG PATHWAY	rno04921	5	158	0.0947811157175	0.853030041458	ENSRNOG00000020266|ENSRNOG00000008031|ENSRNOG00000020005|ENSRNOG00000012175|ENSRNOG00000017060	rno:29565|rno:312668|rno:58960|rno:311658|rno:689560|	29565|312668|58960|311658|689560|	Eef2, Ef-2|Cacna2d4, RGD1562038|Map2k2, Prkmk2|Nfatc2|Ryr2, RYR-2, RyR|	http://www.genome.jp/kegg-bin/show_pathway?rno04921/rno:311658%09red/rno:29565%09red/rno:312668%09red/rno:58960%09red/rno:689560%09red
Phenylalanine, tyrosine and tryptophan biosynthesis	KEGG PATHWAY	rno00400	1	7	0.11228263032	0.898760924646	ENSRNOG00000043116	rno:287305|	287305|	RGD1308564|	http://www.genome.jp/kegg-bin/show_pathway?rno00400/rno:287305%09red
Bladder cancer	KEGG PATHWAY	rno05219	2	37	0.112998074109	0.898760924646	ENSRNOG00000020005|ENSRNOG00000020383	rno:58960|rno:64391|	58960|64391|	Map2k2, Prkmk2|Dapk3, Dapkl|	http://www.genome.jp/kegg-bin/show_pathway?rno05219/rno:58960%09red/rno:64391%09red
cGMP-PKG signaling pathway	KEGG PATHWAY	rno04022	5	171	0.120473859248	0.898760924646	ENSRNOG00000016983|ENSRNOG00000009522|ENSRNOG00000020005|ENSRNOG00000032202|ENSRNOG00000012175	rno:29557|rno:29412|rno:58960|rno:314638|rno:311658|	29557|29412|58960|314638|311658|	Myh7, Myhcb|Adra1a, Adra1c|Map2k2, Prkmk2|Creb3l3|Nfatc2|	http://www.genome.jp/kegg-bin/show_pathway?rno04022/rno:29412%09red/rno:314638%09red/rno:29557%09red/rno:58960%09red/rno:311658%09red
Cell adhesion molecules (CAMs)	KEGG PATHWAY	rno04514	5	172	0.122573860896	0.898760924646	ENSRNOG00000042848|ENSRNOG00000029212|ENSRNOG00000006569|ENSRNOG00000003365|ENSRNOG00000046782	rno:619374|rno:114122|rno:362800|rno:360882|rno:25752|	619374|114122|362800|360882|25752|	Jam2|Vcan, Cspg2|Itgb8|Cadm3, Igsf4b, Necl-1|Cd6, OX52|	http://www.genome.jp/kegg-bin/show_pathway?rno04514/rno:362800%09red/rno:25752%09red/rno:619374%09red/rno:360882%09red/rno:114122%09red
Cysteine and methionine metabolism	KEGG PATHWAY	rno00270	2	40	0.127655683822	0.898760924646	ENSRNOG00000017593|ENSRNOG00000043116	rno:81522|rno:287305|	81522|287305|	Mtr, methioninesynthase|RGD1308564|	http://www.genome.jp/kegg-bin/show_pathway?rno00270/rno:287305%09red/rno:81522%09red
Axon guidance	KEGG PATHWAY	rno04360	4	130	0.137418884366	0.898760924646	ENSRNOG00000034177|ENSRNOG00000009625|ENSRNOG00000018952|ENSRNOG00000012175	rno:116683|rno:25416|rno:290562|rno:311658|	116683|25416|290562|311658|	Efna5, Lerk7|Dpysl2, Crmp2, TOAD-64|Sema3g, CSG53, RGD1306079|Nfatc2|	http://www.genome.jp/kegg-bin/show_pathway?rno04360/rno:25416%09red/rno:311658%09red/rno:116683%09red/rno:290562%09red
ECM-receptor interaction	KEGG PATHWAY	rno04512	3	86	0.144881523784	0.898760924646	ENSRNOG00000048449|ENSRNOG00000021437|ENSRNOG00000006569	rno:29302|rno:309368|rno:362800|	29302|309368|362800|	Itgb3|Lama2|Itgb8|	http://www.genome.jp/kegg-bin/show_pathway?rno04512/rno:362800%09red/rno:29302%09red/rno:309368%09red
Synthesis and degradation of ketone bodies	KEGG PATHWAY	rno00072	1	10	0.151066768933	0.898760924646	ENSRNOG00000001736	rno:117099|	117099|	Bdh1, Bdh|	http://www.genome.jp/kegg-bin/show_pathway?rno00072/rno:117099%09red
Prostate cancer	KEGG PATHWAY	rno05215	3	89	0.155341394383	0.898760924646	ENSRNOG00000020005|ENSRNOG00000032202|ENSRNOG00000000190	rno:58960|rno:314638|rno:170915|	58960|314638|170915|	Map2k2, Prkmk2|Creb3l3|Ep300|	http://www.genome.jp/kegg-bin/show_pathway?rno05215/rno:314638%09red/rno:170915%09red/rno:58960%09red
NF-kappa B signaling pathway	KEGG PATHWAY	rno04064	3	89	0.155341394383	0.898760924646	ENSRNOG00000060869|ENSRNOG00000002792|ENSRNOG00000020230	rno:363520|rno:114105|rno:362827|	363520|114105|362827|	Irak1, RGD1563841|Cxcl2, Mip-2, Scyb2|Pias4|	http://www.genome.jp/kegg-bin/show_pathway?rno04064/rno:362827%09red/rno:363520%09red/rno:114105%09red
Hepatitis B	KEGG PATHWAY	rno05161	4	141	0.167734833517	0.901721018115	ENSRNOG00000020005|ENSRNOG00000012175|ENSRNOG00000032202|ENSRNOG00000000190	rno:58960|rno:311658|rno:314638|rno:170915|	58960|311658|314638|170915|	Map2k2, Prkmk2|Nfatc2|Creb3l3|Ep300|	http://www.genome.jp/kegg-bin/show_pathway?rno05161/rno:314638%09red/rno:170915%09red/rno:58960%09red/rno:311658%09red
MicroRNAs in cancer	KEGG PATHWAY	rno05206	4	144	0.176385854429	0.901721018115	ENSRNOG00000048449|ENSRNOG00000015732|ENSRNOG00000020005|ENSRNOG00000000190	rno:29302|rno:60434|rno:58960|rno:170915|	29302|60434|58960|170915|	Itgb3|Bcl2l2, BCL-W, BCL-WEL, BCL-WS, Bclw|Map2k2, Prkmk2|Ep300|	http://www.genome.jp/kegg-bin/show_pathway?rno05206/rno:170915%09red/rno:29302%09red/rno:58960%09red/rno:60434%09red
Melanogenesis	KEGG PATHWAY	rno04916	3	97	0.184295805358	0.901721018115	ENSRNOG00000020005|ENSRNOG00000032202|ENSRNOG00000000190	rno:58960|rno:314638|rno:170915|	58960|314638|170915|	Map2k2, Prkmk2|Creb3l3|Ep300|	http://www.genome.jp/kegg-bin/show_pathway?rno04916/rno:314638%09red/rno:170915%09red/rno:58960%09red
Folate biosynthesis	KEGG PATHWAY	rno00790	1	13	0.188160725457	0.901721018115	ENSRNOG00000050780	rno:687266|	687266|	Fpgs|	http://www.genome.jp/kegg-bin/show_pathway?rno00790/rno:687266%09red
Non-homologous end-joining	KEGG PATHWAY	rno03450	1	14	0.200162573232	0.901721018115	ENSRNOG00000029966	rno:309995|	309995|	Xrcc4|	http://www.genome.jp/kegg-bin/show_pathway?rno03450/rno:309995%09red
Glycosphingolipid biosynthesis - ganglio series	KEGG PATHWAY	rno00604	1	15	0.211987453838	0.901721018115	ENSRNOG00000046984	rno:407765|	407765|	St6galnac6, Siat7F|	http://www.genome.jp/kegg-bin/show_pathway?rno00604/rno:407765%09red
NOD-like receptor signaling pathway	KEGG PATHWAY	rno04621	2	57	0.216780958393	0.901721018115	ENSRNOG00000002802|ENSRNOG00000002792	rno:81503|rno:114105|	81503|114105|	Cxcl1, CINC-1, Gro1|Cxcl2, Mip-2, Scyb2|	http://www.genome.jp/kegg-bin/show_pathway?rno04621/rno:81503%09red/rno:114105%09red
VEGF signaling pathway	KEGG PATHWAY	rno04370	2	60	0.233123806151	0.901721018115	ENSRNOG00000020005|ENSRNOG00000012175	rno:58960|rno:311658|	58960|311658|	Map2k2, Prkmk2|Nfatc2|	http://www.genome.jp/kegg-bin/show_pathway?rno04370/rno:58960%09red/rno:311658%09red
Long-term potentiation	KEGG PATHWAY	rno04720	2	65	0.260498815576	0.901721018115	ENSRNOG00000020005|ENSRNOG00000000190	rno:58960|rno:170915|	58960|170915|	Map2k2, Prkmk2|Ep300|	http://www.genome.jp/kegg-bin/show_pathway?rno04720/rno:170915%09red/rno:58960%09red
Phenylalanine metabolism	KEGG PATHWAY	rno00360	1	20	0.268547114491	0.901721018115	ENSRNOG00000043116	rno:287305|	287305|	RGD1308564|	http://www.genome.jp/kegg-bin/show_pathway?rno00360/rno:287305%09red
Influenza A	KEGG PATHWAY	rno05164	4	176	0.276176335657	0.901721018115	ENSRNOG00000020005|ENSRNOG00000042195|ENSRNOG00000000190|ENSRNOG00000021824	rno:58960|rno:116697|rno:170915|rno:361384|	58960|116697|170915|361384|	Map2k2, Prkmk2|Pabpn1|Ep300|Dnajb1|	http://www.genome.jp/kegg-bin/show_pathway?rno05164/rno:361384%09red/rno:170915%09red/rno:58960%09red/rno:116697%09red
Renal cell carcinoma	KEGG PATHWAY	rno05211	2	68	0.276947090391	0.901721018115	ENSRNOG00000020005|ENSRNOG00000000190	rno:58960|rno:170915|	58960|170915|	Map2k2, Prkmk2|Ep300|	http://www.genome.jp/kegg-bin/show_pathway?rno05211/rno:170915%09red/rno:58960%09red
Viral carcinogenesis	KEGG PATHWAY	rno05203	5	234	0.279380159507	0.901721018115	ENSRNOG00000012360|ENSRNOG00000011135|ENSRNOG00000032202|ENSRNOG00000000190|ENSRNOG00000032574	rno:361580|rno:81673|rno:314638|rno:170915|rno:362938|	361580|81673|314638|170915|362938|	Gtf2h1|Gtf2b|Creb3l3|Ep300|Scrib, RGD1565055|	http://www.genome.jp/kegg-bin/show_pathway?rno05203/rno:361580%09red/rno:314638%09red/rno:81673%09red/rno:362938%09red/rno:170915%09red
Fc epsilon RI signaling pathway	KEGG PATHWAY	rno04664	2	70	0.287902022984	0.901721018115	ENSRNOG00000009177|ENSRNOG00000020005	rno:25047|rno:58960|	25047|58960|	Fcer1a, Iger01, RATIGER01|Map2k2, Prkmk2|	http://www.genome.jp/kegg-bin/show_pathway?rno04664/rno:25047%09red/rno:58960%09red
Toxoplasmosis	KEGG PATHWAY	rno05145	3	124	0.289586098835	0.901721018115	ENSRNOG00000060869|ENSRNOG00000027008|ENSRNOG00000021437	rno:363520|rno:303163|rno:309368|	363520|303163|309368|	Irak1, RGD1563841|Igtp|Lama2|	http://www.genome.jp/kegg-bin/show_pathway?rno05145/rno:363520%09red/rno:303163%09red/rno:309368%09red
Neurotrophin signaling pathway	KEGG PATHWAY	rno04722	3	124	0.289586098835	0.901721018115	ENSRNOG00000060869|ENSRNOG00000020431|ENSRNOG00000020005	rno:363520|rno:60450|rno:58960|	363520|60450|58960|	Irak1, RGD1563841|Matk, Batk|Map2k2, Prkmk2|	http://www.genome.jp/kegg-bin/show_pathway?rno04722/rno:60450%09red/rno:363520%09red/rno:58960%09red
Terpenoid backbone biosynthesis	KEGG PATHWAY	rno00900	1	22	0.290020412105	0.901721018115	ENSRNOG00000014462	rno:25318|	25318|	Fnta, PFAS|	http://www.genome.jp/kegg-bin/show_pathway?rno00900/rno:25318%09red
Calcium signaling pathway	KEGG PATHWAY	rno04020	4	182	0.295928613129	0.901721018115	ENSRNOG00000009522|ENSRNOG00000018943|ENSRNOG00000017060|ENSRNOG00000004094	rno:29412|rno:290561|rno:689560|rno:25637|	29412|290561|689560|25637|	Adra1a, Adra1c|Tnnc1, Tncc|Ryr2, RYR-2, RyR|Ptger1, EP1|	http://www.genome.jp/kegg-bin/show_pathway?rno04020/rno:29412%09red/rno:290561%09red/rno:25637%09red/rno:689560%09red
B cell receptor signaling pathway	KEGG PATHWAY	rno04662	2	72	0.298838112181	0.901721018115	ENSRNOG00000020005|ENSRNOG00000012175	rno:58960|rno:311658|	58960|311658|	Map2k2, Prkmk2|Nfatc2|	http://www.genome.jp/kegg-bin/show_pathway?rno04662/rno:58960%09red/rno:311658%09red
AMPK signaling pathway	KEGG PATHWAY	rno04152	3	130	0.313775615595	0.901721018115	ENSRNOG00000020266|ENSRNOG00000009522|ENSRNOG00000032202	rno:29565|rno:29412|rno:314638|	29565|29412|314638|	Eef2, Ef-2|Adra1a, Adra1c|Creb3l3|	http://www.genome.jp/kegg-bin/show_pathway?rno04152/rno:29412%09red/rno:314638%09red/rno:29565%09red
Ubiquitin mediated proteolysis	KEGG PATHWAY	rno04120	3	135	0.333972401847	0.901721018115	ENSRNOG00000020230|ENSRNOG00000005904|ENSRNOG00000048459	rno:362827|rno:360643|rno:25489|	362827|360643|25489|	Pias4|Cdc27|Nedd4, Nedd4a|	http://www.genome.jp/kegg-bin/show_pathway?rno04120/rno:362827%09red/rno:25489%09red/rno:360643%09red
cAMP signaling pathway	KEGG PATHWAY	rno04024	4	195	0.339227259834	0.901721018115	ENSRNOG00000000190|ENSRNOG00000020005|ENSRNOG00000032202|ENSRNOG00000017060	rno:170915|rno:58960|rno:314638|rno:689560|	170915|58960|314638|689560|	Ep300|Map2k2, Prkmk2|Creb3l3|Ryr2, RYR-2, RyR|	http://www.genome.jp/kegg-bin/show_pathway?rno04024/rno:314638%09red/rno:170915%09red/rno:58960%09red/rno:689560%09red
Fatty acid elongation	KEGG PATHWAY	rno00062	1	27	0.340992795382	0.901721018115	ENSRNOG00000021808	rno:191576|	191576|	Tecr, Gpsn2, SC2|	http://www.genome.jp/kegg-bin/show_pathway?rno00062/rno:191576%09red
Butanoate metabolism	KEGG PATHWAY	rno00650	1	27	0.340992795382	0.901721018115	ENSRNOG00000001736	rno:117099|	117099|	Bdh1, Bdh|	http://www.genome.jp/kegg-bin/show_pathway?rno00650/rno:117099%09red
Biosynthesis of unsaturated fatty acids	KEGG PATHWAY	rno01040	1	27	0.340992795382	0.901721018115	ENSRNOG00000021808	rno:191576|	191576|	Tecr, Gpsn2, SC2|	http://www.genome.jp/kegg-bin/show_pathway?rno01040/rno:191576%09red
Spliceosome	KEGG PATHWAY	rno03040	3	140	0.354144423504	0.901721018115	ENSRNOG00000009960|ENSRNOG00000030680|ENSRNOG00000036839	rno:84401|rno:287765|rno:29578|	84401|287765|29578|	Puf60, Siahbp1|Ddx5|Hnrnpa1, Hnrpa1, hnRNP_A1|	http://www.genome.jp/kegg-bin/show_pathway?rno03040/rno:29578%09red/rno:287765%09red/rno:84401%09red
Thyroid cancer	KEGG PATHWAY	rno05216	1	29	0.360344561643	0.901721018115	ENSRNOG00000020005	rno:58960|	58960|	Map2k2, Prkmk2|	http://www.genome.jp/kegg-bin/show_pathway?rno05216/rno:58960%09red
Nicotinate and nicotinamide metabolism	KEGG PATHWAY	rno00760	1	29	0.360344561643	0.901721018115	ENSRNOG00000042897	rno:100912521|	100912521|	Nmrk2|	http://www.genome.jp/kegg-bin/show_pathway?rno00760/rno:100912521%09red
Asthma	KEGG PATHWAY	rno05310	1	29	0.360344561643	0.901721018115	ENSRNOG00000009177	rno:25047|	25047|	Fcer1a, Iger01, RATIGER01|	http://www.genome.jp/kegg-bin/show_pathway?rno05310/rno:25047%09red
Jak-STAT signaling pathway	KEGG PATHWAY	rno04630	3	142	0.362194511039	0.901721018115	ENSRNOG00000020230|ENSRNOG00000033192|ENSRNOG00000000190	rno:362827|rno:310132|rno:170915|	362827|310132|170915|	Pias4|Osmr|Ep300|	http://www.genome.jp/kegg-bin/show_pathway?rno04630/rno:362827%09red/rno:170915%09red/rno:310132%09red
Insulin secretion	KEGG PATHWAY	rno04911	2	86	0.374226125429	0.901721018115	ENSRNOG00000032202|ENSRNOG00000017060	rno:314638|rno:689560|	314638|689560|	Creb3l3|Ryr2, RYR-2, RyR|	http://www.genome.jp/kegg-bin/show_pathway?rno04911/rno:314638%09red/rno:689560%09red
Huntington's disease	KEGG PATHWAY	rno05016	4	213	0.399396837998	0.901721018115	ENSRNOG00000001551|ENSRNOG00000032202|ENSRNOG00000000190|ENSRNOG00000028717	rno:94271|rno:314638|rno:170915|rno:361385|	94271|314638|170915|361385|	Atp5j|Creb3l3|Ep300|Ndufb7|	http://www.genome.jp/kegg-bin/show_pathway?rno05016/rno:314638%09red/rno:361385%09red/rno:94271%09red/rno:170915%09red
Alanine, aspartate and glutamate metabolism	KEGG PATHWAY	rno00250	1	35	0.415064777301	0.901721018115	ENSRNOG00000043116	rno:287305|	287305|	RGD1308564|	http://www.genome.jp/kegg-bin/show_pathway?rno00250/rno:287305%09red
Regulation of actin cytoskeleton	KEGG PATHWAY	rno04810	4	220	0.42259790148	0.901721018115	ENSRNOG00000020577|ENSRNOG00000020005|ENSRNOG00000006569|ENSRNOG00000048449	rno:314641|rno:58960|rno:362800|rno:29302|	314641|58960|362800|29302|	Pip5k1c|Map2k2, Prkmk2|Itgb8|Itgb3|	http://www.genome.jp/kegg-bin/show_pathway?rno04810/rno:362800%09red/rno:29302%09red/rno:314641%09red/rno:58960%09red
Prion diseases	KEGG PATHWAY	rno05020	1	36	0.423719629698	0.901721018115	ENSRNOG00000020005	rno:58960|	58960|	Map2k2, Prkmk2|	http://www.genome.jp/kegg-bin/show_pathway?rno05020/rno:58960%09red
Toll-like receptor signaling pathway	KEGG PATHWAY	rno04620	2	96	0.42603890233	0.901721018115	ENSRNOG00000060869|ENSRNOG00000020005	rno:363520|rno:58960|	363520|58960|	Irak1, RGD1563841|Map2k2, Prkmk2|	http://www.genome.jp/kegg-bin/show_pathway?rno04620/rno:363520%09red/rno:58960%09red
Natural killer cell mediated cytotoxicity	KEGG PATHWAY	rno04650	2	97	0.431099501464	0.901721018115	ENSRNOG00000020005|ENSRNOG00000012175	rno:58960|rno:311658|	58960|311658|	Map2k2, Prkmk2|Nfatc2|	http://www.genome.jp/kegg-bin/show_pathway?rno04650/rno:58960%09red/rno:311658%09red
Estrogen signaling pathway	KEGG PATHWAY	rno04915	2	97	0.431099501464	0.901721018115	ENSRNOG00000020005|ENSRNOG00000032202	rno:58960|rno:314638|	58960|314638|	Map2k2, Prkmk2|Creb3l3|	http://www.genome.jp/kegg-bin/show_pathway?rno04915/rno:314638%09red/rno:58960%09red
Tyrosine metabolism	KEGG PATHWAY	rno00350	1	37	0.432246756449	0.901721018115	ENSRNOG00000043116	rno:287305|	287305|	RGD1308564|	http://www.genome.jp/kegg-bin/show_pathway?rno00350/rno:287305%09red
Epstein-Barr virus infection	KEGG PATHWAY	rno05169	4	229	0.452092839218	0.901721018115	ENSRNOG00000060869|ENSRNOG00000011135|ENSRNOG00000000190|ENSRNOG00000048459	rno:363520|rno:81673|rno:170915|rno:25489|	363520|81673|170915|25489|	Irak1, RGD1563841|Gtf2b|Ep300|Nedd4, Nedd4a|	http://www.genome.jp/kegg-bin/show_pathway?rno05169/rno:363520%09red/rno:170915%09red/rno:81673%09red/rno:25489%09red
RNA transport	KEGG PATHWAY	rno03013	3	166	0.456791746155	0.901721018115	ENSRNOG00000002645|ENSRNOG00000031789|ENSRNOG00000049505	rno:691231|rno:362965|rno:683983|	691231|362965|683983|	Gemin5|Rangap1|Nup43|	http://www.genome.jp/kegg-bin/show_pathway?rno03013/rno:683983%09red/rno:362965%09red/rno:691231%09red
Base excision repair	KEGG PATHWAY	rno03410	1	40	0.457080445326	0.901721018115	ENSRNOG00000036842	rno:315344|	315344|	Smug1|	http://www.genome.jp/kegg-bin/show_pathway?rno03410/rno:315344%09red
Fat digestion and absorption	KEGG PATHWAY	rno04975	1	40	0.457080445326	0.901721018115	ENSRNOG00000010655	rno:310900|	310900|	Mttp, MTP|	http://www.genome.jp/kegg-bin/show_pathway?rno04975/rno:310900%09red
Vasopressin-regulated water reabsorption	KEGG PATHWAY	rno04962	1	42	0.473031348305	0.901721018115	ENSRNOG00000032202	rno:314638|	314638|	Creb3l3|	http://www.genome.jp/kegg-bin/show_pathway?rno04962/rno:314638%09red
Ether lipid metabolism	KEGG PATHWAY	rno00565	1	42	0.473031348305	0.901721018115	ENSRNOG00000028566	rno:362792|	362792|	Pld4|	http://www.genome.jp/kegg-bin/show_pathway?rno00565/rno:362792%09red
Metabolic pathways	KEGG PATHWAY	rno01100	20	1295	0.47976831083	0.901721018115	ENSRNOG00000001551|ENSRNOG00000026049|ENSRNOG00000028566|ENSRNOG00000050780|ENSRNOG00000017593|ENSRNOG00000021808|ENSRNOG00000011672|ENSRNOG00000021347|ENSRNOG00000046984|ENSRNOG00000018105|ENSRNOG00000049056|ENSRNOG00000028717|ENSRNOG00000019582|ENSRNOG00000003917|ENSRNOG00000020577|ENSRNOG00000042897|ENSRNOG00000001736|ENSRNOG00000043426|ENSRNOG00000013728|ENSRNOG00000043116	rno:94271|rno:309911|rno:362792|rno:687266|rno:81522|rno:191576|rno:24848|rno:305248|rno:407765|rno:305889|rno:24183|rno:361385|rno:361472|rno:304944|rno:314641|rno:100912521|rno:117099|rno:541589|rno:303612|rno:287305|	94271|309911|362792|687266|81522|191576|24848|305248|407765|305889|24183|361385|361472|304944|314641|100912521|117099|541589|303612|287305|	Atp5j|Qrsl1|Pld4|Fpgs|Mtr, methioninesynthase|Tecr, Gpsn2, SC2|Tph1, Tph|Mthfd2l, RGD1310879|St6galnac6, Siat7F|Thtpa|Ak1, Ak_1|Ndufb7|Mthfd1l, Fthfsdc1|Uck2, Umpk|Pip5k1c|Nmrk2|Bdh1, Bdh|Kat3, Ccbl2|Polg2|RGD1308564|	http://www.genome.jp/kegg-bin/show_pathway?rno01100/rno:117099%09red/rno:687266%09red/rno:94271%09red/rno:309911%09red/rno:81522%09red/rno:24848%09red/rno:24183%09red/rno:305889%09red/rno:361385%09red/rno:191576%09red/rno:304944%09red/rno:541589%09red/rno:407765%09red/rno:305248%09red/rno:314641%09red/rno:100912521%09red/rno:361472%09red/rno:287305%09red/rno:362792%09red/rno:303612%09red
T cell receptor signaling pathway	KEGG PATHWAY	rno04660	2	107	0.480336094994	0.901721018115	ENSRNOG00000020005|ENSRNOG00000012175	rno:58960|rno:311658|	58960|311658|	Map2k2, Prkmk2|Nfatc2|	http://www.genome.jp/kegg-bin/show_pathway?rno04660/rno:58960%09red/rno:311658%09red
Chemokine signaling pathway	KEGG PATHWAY	rno04062	3	178	0.501892118024	0.901721018115	ENSRNOG00000002802|ENSRNOG00000028043|ENSRNOG00000002792	rno:81503|rno:171551|rno:114105|	81503|171551|114105|	Cxcl1, CINC-1, Gro1|Cxcl3, Cinc-2, Cinc2, Gm1960|Cxcl2, Mip-2, Scyb2|	http://www.genome.jp/kegg-bin/show_pathway?rno04062/rno:81503%09red/rno:171551%09red/rno:114105%09red
Ribosome	KEGG PATHWAY	rno03010	3	178	0.501892118024	0.901721018115	ENSRNOG00000031889|ENSRNOG00000027039|ENSRNOG00000037220	rno:117042|rno:287302|rno:501206|	117042|287302|501206|	Rpl6|Mrpl22|Rpl5l1, RGD1564051|	http://www.genome.jp/kegg-bin/show_pathway?rno03010/rno:287302%09red/rno:117042%09red/rno:501206%09red
Nucleotide excision repair	KEGG PATHWAY	rno03420	1	46	0.503544520845	0.901721018115	ENSRNOG00000012360	rno:361580|	361580|	Gtf2h1|	http://www.genome.jp/kegg-bin/show_pathway?rno03420/rno:361580%09red
Amino sugar and nucleotide sugar metabolism	KEGG PATHWAY	rno00520	1	47	0.510893368398	0.901721018115	ENSRNOG00000054765	rno:81759|	81759|	Renbp|	http://www.genome.jp/kegg-bin/show_pathway?rno00520/rno:81759%09red
Cocaine addiction	KEGG PATHWAY	rno05030	1	47	0.510893368398	0.901721018115	ENSRNOG00000032202	rno:314638|	314638|	Creb3l3|	http://www.genome.jp/kegg-bin/show_pathway?rno05030/rno:314638%09red
HIF-1 signaling pathway	KEGG PATHWAY	rno04066	2	116	0.522348356163	0.901721018115	ENSRNOG00000020005|ENSRNOG00000000190	rno:58960|rno:170915|	58960|170915|	Map2k2, Prkmk2|Ep300|	http://www.genome.jp/kegg-bin/show_pathway?rno04066/rno:170915%09red/rno:58960%09red
Notch signaling pathway	KEGG PATHWAY	rno04330	1	51	0.539219631094	0.901721018115	ENSRNOG00000000190	rno:170915|	170915|	Ep300|	http://www.genome.jp/kegg-bin/show_pathway?rno04330/rno:170915%09red
Valine, leucine and isoleucine degradation	KEGG PATHWAY	rno00280	1	52	0.546041728914	0.901721018115	ENSRNOG00000043116	rno:287305|	287305|	RGD1308564|	http://www.genome.jp/kegg-bin/show_pathway?rno00280/rno:287305%09red
Endometrial cancer	KEGG PATHWAY	rno05213	1	52	0.546041728914	0.901721018115	ENSRNOG00000020005	rno:58960|	58960|	Map2k2, Prkmk2|	http://www.genome.jp/kegg-bin/show_pathway?rno05213/rno:58960%09red
Fatty acid metabolism	KEGG PATHWAY	rno01212	1	53	0.552763085219	0.901721018115	ENSRNOG00000021808	rno:191576|	191576|	Tecr, Gpsn2, SC2|	http://www.genome.jp/kegg-bin/show_pathway?rno01212/rno:191576%09red
Vascular smooth muscle contraction	KEGG PATHWAY	rno04270	2	123	0.553415177906	0.901721018115	ENSRNOG00000009522|ENSRNOG00000020005	rno:29412|rno:58960|	29412|58960|	Adra1a, Adra1c|Map2k2, Prkmk2|	http://www.genome.jp/kegg-bin/show_pathway?rno04270/rno:29412%09red/rno:58960%09red
Drug metabolism - other enzymes	KEGG PATHWAY	rno00983	1	55	0.565909486513	0.901721018115	ENSRNOG00000003917	rno:304944|	304944|	Uck2, Umpk|	http://www.genome.jp/kegg-bin/show_pathway?rno00983/rno:304944%09red
Osteoclast differentiation	KEGG PATHWAY	rno04380	2	126	0.566286274769	0.901721018115	ENSRNOG00000048449|ENSRNOG00000012175	rno:29302|rno:311658|	29302|311658|	Itgb3|Nfatc2|	http://www.genome.jp/kegg-bin/show_pathway?rno04380/rno:29302%09red/rno:311658%09red
Cell cycle	KEGG PATHWAY	rno04110	2	127	0.570516957293	0.901721018115	ENSRNOG00000005904|ENSRNOG00000000190	rno:360643|rno:170915|	360643|170915|	Cdc27|Ep300|	http://www.genome.jp/kegg-bin/show_pathway?rno04110/rno:170915%09red/rno:360643%09red
Non-small cell lung cancer	KEGG PATHWAY	rno05223	1	56	0.572337433945	0.901721018115	ENSRNOG00000020005	rno:58960|	58960|	Map2k2, Prkmk2|	http://www.genome.jp/kegg-bin/show_pathway?rno05223/rno:58960%09red
Acute myeloid leukemia	KEGG PATHWAY	rno05221	1	57	0.578670445383	0.901721018115	ENSRNOG00000020005	rno:58960|	58960|	Map2k2, Prkmk2|	http://www.genome.jp/kegg-bin/show_pathway?rno05221/rno:58960%09red
Proteoglycans in cancer	KEGG PATHWAY	rno05205	3	202	0.58587970092	0.901721018115	ENSRNOG00000048449|ENSRNOG00000020005|ENSRNOG00000030680	rno:29302|rno:58960|rno:287765|	29302|58960|287765|	Itgb3|Map2k2, Prkmk2|Ddx5|	http://www.genome.jp/kegg-bin/show_pathway?rno05205/rno:29302%09red/rno:287765%09red/rno:58960%09red
FoxO signaling pathway	KEGG PATHWAY	rno04068	2	135	0.603282389363	0.901721018115	ENSRNOG00000020005|ENSRNOG00000000190	rno:58960|rno:170915|	58960|170915|	Map2k2, Prkmk2|Ep300|	http://www.genome.jp/kegg-bin/show_pathway?rno04068/rno:170915%09red/rno:58960%09red
Focal adhesion	KEGG PATHWAY	rno04510	3	208	0.605417880307	0.901721018115	ENSRNOG00000048449|ENSRNOG00000021437|ENSRNOG00000006569	rno:29302|rno:309368|rno:362800|	29302|309368|362800|	Itgb3|Lama2|Itgb8|	http://www.genome.jp/kegg-bin/show_pathway?rno04510/rno:362800%09red/rno:29302%09red/rno:309368%09red
Long-term depression	KEGG PATHWAY	rno04730	1	62	0.608959696265	0.901721018115	ENSRNOG00000020005	rno:58960|	58960|	Map2k2, Prkmk2|	http://www.genome.jp/kegg-bin/show_pathway?rno04730/rno:58960%09red
Synaptic vesicle cycle	KEGG PATHWAY	rno04721	1	63	0.61475175092	0.901721018115	ENSRNOG00000015420	rno:25558|	25558|	Stxbp1, ANC18HA, Munc18-1, NSEC1A, Sec1, Unc18-1, n-sec1, nSec1, rbSec1, rbSec1A, rbSec1B|	http://www.genome.jp/kegg-bin/show_pathway?rno04721/rno:25558%09red
Glioma	KEGG PATHWAY	rno05214	1	64	0.620458237779	0.901721018115	ENSRNOG00000020005	rno:58960|	58960|	Map2k2, Prkmk2|	http://www.genome.jp/kegg-bin/show_pathway?rno05214/rno:58960%09red
mTOR signaling pathway	KEGG PATHWAY	rno04150	1	64	0.620458237779	0.901721018115	ENSRNOG00000011341	rno:310131|	310131|	Rictor, Fyb|	http://www.genome.jp/kegg-bin/show_pathway?rno04150/rno:310131%09red
Rap1 signaling pathway	KEGG PATHWAY	rno04015	3	214	0.624337194503	0.901721018115	ENSRNOG00000034177|ENSRNOG00000048449|ENSRNOG00000020005	rno:116683|rno:29302|rno:58960|	116683|29302|58960|	Efna5, Lerk7|Itgb3|Map2k2, Prkmk2|	http://www.genome.jp/kegg-bin/show_pathway?rno04015/rno:29302%09red/rno:116683%09red/rno:58960%09red
Amphetamine addiction	KEGG PATHWAY	rno05031	1	65	0.626080417657	0.901721018115	ENSRNOG00000032202	rno:314638|	314638|	Creb3l3|	http://www.genome.jp/kegg-bin/show_pathway?rno05031/rno:314638%09red
Cytokine-cytokine receptor interaction	KEGG PATHWAY	rno04060	3	215	0.627429495926	0.901721018115	ENSRNOG00000033192|ENSRNOG00000002792|ENSRNOG00000016804	rno:310132|rno:114105|rno:501996|	310132|114105|501996|	Osmr|Cxcl2, Mip-2, Scyb2|Il25, RGD1561632|	http://www.genome.jp/kegg-bin/show_pathway?rno04060/rno:501996%09red/rno:310132%09red/rno:114105%09red
Wnt signaling pathway	KEGG PATHWAY	rno04310	2	142	0.630375521552	0.901721018115	ENSRNOG00000012175|ENSRNOG00000000190	rno:311658|rno:170915|	311658|170915|	Nfatc2|Ep300|	http://www.genome.jp/kegg-bin/show_pathway?rno04310/rno:170915%09red/rno:311658%09red
Inositol phosphate metabolism	KEGG PATHWAY	rno00562	1	66	0.63161953284	0.901721018115	ENSRNOG00000020577	rno:314641|	314641|	Pip5k1c|	http://www.genome.jp/kegg-bin/show_pathway?rno00562/rno:314641%09red
Signaling pathways regulating pluripotency of stem cells	KEGG PATHWAY	rno04550	2	143	0.634126304915	0.901721018115	ENSRNOG00000020005|ENSRNOG00000010259	rno:58960|rno:299210|	58960|299210|	Map2k2, Prkmk2|Esrrb, Err2, Errb|	http://www.genome.jp/kegg-bin/show_pathway?rno04550/rno:299210%09red/rno:58960%09red
Herpes simplex infection	KEGG PATHWAY	rno05168	3	218	0.636601227654	0.901721018115	ENSRNOG00000019223|ENSRNOG00000000190|ENSRNOG00000051948	rno:100360100|rno:170915|rno:363519|	100360100|170915|363519|	Taf3|Ep300|Hcfc1, RGD1563804|	http://www.genome.jp/kegg-bin/show_pathway?rno05168/rno:363519%09red/rno:170915%09red/rno:100360100%09red
Aminoacyl-tRNA biosynthesis	KEGG PATHWAY	rno00970	1	69	0.647750640826	0.901721018115	ENSRNOG00000026049	rno:309911|	309911|	Qrsl1|	http://www.genome.jp/kegg-bin/show_pathway?rno00970/rno:309911%09red
Thyroid hormone synthesis	KEGG PATHWAY	rno04918	1	69	0.647750640826	0.901721018115	ENSRNOG00000032202	rno:314638|	314638|	Creb3l3|	http://www.genome.jp/kegg-bin/show_pathway?rno04918/rno:314638%09red
Melanoma	KEGG PATHWAY	rno05218	1	71	0.658111355218	0.901721018115	ENSRNOG00000020005	rno:58960|	58960|	Map2k2, Prkmk2|	http://www.genome.jp/kegg-bin/show_pathway?rno05218/rno:58960%09red
Pertussis	KEGG PATHWAY	rno05133	1	72	0.663177166348	0.901721018115	ENSRNOG00000060869	rno:363520|	363520|	Irak1, RGD1563841|	http://www.genome.jp/kegg-bin/show_pathway?rno05133/rno:363520%09red
Leishmaniasis	KEGG PATHWAY	rno05140	1	73	0.668168112295	0.901721018115	ENSRNOG00000060869	rno:363520|	363520|	Irak1, RGD1563841|	http://www.genome.jp/kegg-bin/show_pathway?rno05140/rno:363520%09red
Adherens junction	KEGG PATHWAY	rno04520	1	74	0.673085296566	0.901721018115	ENSRNOG00000000190	rno:170915|	170915|	Ep300|	http://www.genome.jp/kegg-bin/show_pathway?rno04520/rno:170915%09red
Prolactin signaling pathway	KEGG PATHWAY	rno04917	1	75	0.677929806441	0.901721018115	ENSRNOG00000020005	rno:58960|	58960|	Map2k2, Prkmk2|	http://www.genome.jp/kegg-bin/show_pathway?rno04917/rno:58960%09red
Chronic myeloid leukemia	KEGG PATHWAY	rno05220	1	76	0.682702713218	0.901721018115	ENSRNOG00000020005	rno:58960|	58960|	Map2k2, Prkmk2|	http://www.genome.jp/kegg-bin/show_pathway?rno05220/rno:58960%09red
Salivary secretion	KEGG PATHWAY	rno04970	1	76	0.682702713218	0.901721018115	ENSRNOG00000009522	rno:29412|	29412|	Adra1a, Adra1c|	http://www.genome.jp/kegg-bin/show_pathway?rno04970/rno:29412%09red
Oxidative phosphorylation	KEGG PATHWAY	rno00190	2	157	0.683543292027	0.901721018115	ENSRNOG00000001551|ENSRNOG00000028717	rno:94271|rno:361385|	94271|361385|	Atp5j|Ndufb7|	http://www.genome.jp/kegg-bin/show_pathway?rno00190/rno:361385%09red/rno:94271%09red
RNA degradation	KEGG PATHWAY	rno03018	1	81	0.705529606321	0.901721018115	ENSRNOG00000007340	rno:500305|	500305|	Dcp1b, RGD1562214|	http://www.genome.jp/kegg-bin/show_pathway?rno03018/rno:500305%09red
Phosphatidylinositol signaling system	KEGG PATHWAY	rno04070	1	81	0.705529606321	0.901721018115	ENSRNOG00000020577	rno:314641|	314641|	Pip5k1c|	http://www.genome.jp/kegg-bin/show_pathway?rno04070/rno:314641%09red
TGF-beta signaling pathway	KEGG PATHWAY	rno04350	1	82	0.709894525689	0.901721018115	ENSRNOG00000000190	rno:170915|	170915|	Ep300|	http://www.genome.jp/kegg-bin/show_pathway?rno04350/rno:170915%09red
Hematopoietic cell lineage	KEGG PATHWAY	rno04640	1	83	0.71419491272	0.901721018115	ENSRNOG00000048449	rno:29302|	29302|	Itgb3|	http://www.genome.jp/kegg-bin/show_pathway?rno04640/rno:29302%09red
Transcriptional misregulation in cancer	KEGG PATHWAY	rno05202	2	169	0.721438232461	0.901721018115	ENSRNOG00000030680|ENSRNOG00000022586	rno:287765|rno:362110|	287765|362110|	Ddx5|Cdk9|	http://www.genome.jp/kegg-bin/show_pathway?rno05202/rno:362110%09red/rno:287765%09red
Protein processing in endoplasmic reticulum	KEGG PATHWAY	rno04141	2	169	0.721438232461	0.901721018115	ENSRNOG00000019299|ENSRNOG00000021824	rno:296304|rno:361384|	296304|361384|	Edem2, RGD1303074|Dnajb1|	http://www.genome.jp/kegg-bin/show_pathway?rno04141/rno:361384%09red/rno:296304%09red
Parkinson's disease	KEGG PATHWAY	rno05012	2	169	0.721438232461	0.901721018115	ENSRNOG00000001551|ENSRNOG00000028717	rno:94271|rno:361385|	94271|361385|	Atp5j|Ndufb7|	http://www.genome.jp/kegg-bin/show_pathway?rno05012/rno:361385%09red/rno:94271%09red
Apoptosis	KEGG PATHWAY	rno04210	1	85	0.722605882067	0.901721018115	ENSRNOG00000060869	rno:363520|	363520|	Irak1, RGD1563841|	http://www.genome.jp/kegg-bin/show_pathway?rno04210/rno:363520%09red
Progesterone-mediated oocyte maturation	KEGG PATHWAY	rno04914	1	86	0.72671832575	0.901721018115	ENSRNOG00000005904	rno:360643|	360643|	Cdc27|	http://www.genome.jp/kegg-bin/show_pathway?rno04914/rno:360643%09red
Pathways in cancer	KEGG PATHWAY	rno05200	4	329	0.727482143282	0.901721018115	ENSRNOG00000020005|ENSRNOG00000020383|ENSRNOG00000000190|ENSRNOG00000021437	rno:58960|rno:64391|rno:170915|rno:309368|	58960|64391|170915|309368|	Map2k2, Prkmk2|Dapk3, Dapkl|Ep300|Lama2|	http://www.genome.jp/kegg-bin/show_pathway?rno05200/rno:170915%09red/rno:309368%09red/rno:58960%09red/rno:64391%09red
Chemical carcinogenesis	KEGG PATHWAY	rno05204	1	87	0.730769960236	0.901721018115	ENSRNOG00000043426	rno:541589|	541589|	Kat3, Ccbl2|	http://www.genome.jp/kegg-bin/show_pathway?rno05204/rno:541589%09red
Ribosome biogenesis in eukaryotes	KEGG PATHWAY	rno03008	1	87	0.730769960236	0.901721018115	ENSRNOG00000049497	rno:305506|	305506|	Eif6, Itgb4bp, eIF-6|	http://www.genome.jp/kegg-bin/show_pathway?rno03008/rno:305506%09red
Biosynthesis of amino acids	KEGG PATHWAY	rno01230	1	88	0.73476168234	0.901721018115	ENSRNOG00000017593	rno:81522|	81522|	Mtr, methioninesynthase|	http://www.genome.jp/kegg-bin/show_pathway?rno01230/rno:81522%09red
Gap junction	KEGG PATHWAY	rno04540	1	88	0.73476168234	0.901721018115	ENSRNOG00000020005	rno:58960|	58960|	Map2k2, Prkmk2|	http://www.genome.jp/kegg-bin/show_pathway?rno04540/rno:58960%09red
Small cell lung cancer	KEGG PATHWAY	rno05222	1	89	0.738694375683	0.901721018115	ENSRNOG00000021437	rno:309368|	309368|	Lama2|	http://www.genome.jp/kegg-bin/show_pathway?rno05222/rno:309368%09red
ErbB signaling pathway	KEGG PATHWAY	rno04012	1	90	0.742568910888	0.901721018115	ENSRNOG00000020005	rno:58960|	58960|	Map2k2, Prkmk2|	http://www.genome.jp/kegg-bin/show_pathway?rno04012/rno:58960%09red
GnRH signaling pathway	KEGG PATHWAY	rno04912	1	90	0.742568910888	0.901721018115	ENSRNOG00000020005	rno:58960|	58960|	Map2k2, Prkmk2|	http://www.genome.jp/kegg-bin/show_pathway?rno04912/rno:58960%09red
Fc gamma R-mediated phagocytosis	KEGG PATHWAY	rno04666	1	91	0.746386145773	0.901721018115	ENSRNOG00000020577	rno:314641|	314641|	Pip5k1c|	http://www.genome.jp/kegg-bin/show_pathway?rno04666/rno:314641%09red
Glycerophospholipid metabolism	KEGG PATHWAY	rno00564	1	92	0.750146925534	0.901721018115	ENSRNOG00000028566	rno:362792|	362792|	Pld4|	http://www.genome.jp/kegg-bin/show_pathway?rno00564/rno:362792%09red
Tuberculosis	KEGG PATHWAY	rno05152	2	181	0.755440307444	0.901721018115	ENSRNOG00000060869|ENSRNOG00000000190	rno:363520|rno:170915|	363520|170915|	Irak1, RGD1563841|Ep300|	http://www.genome.jp/kegg-bin/show_pathway?rno05152/rno:170915%09red/rno:363520%09red
mRNA surveillance pathway	KEGG PATHWAY	rno03015	1	96	0.764641965903	0.901721018115	ENSRNOG00000042195	rno:116697|	116697|	Pabpn1|	http://www.genome.jp/kegg-bin/show_pathway?rno03015/rno:116697%09red
Circadian entrainment	KEGG PATHWAY	rno04713	1	96	0.764641965903	0.901721018115	ENSRNOG00000017060	rno:689560|	689560|	Ryr2, RYR-2, RyR|	http://www.genome.jp/kegg-bin/show_pathway?rno04713/rno:689560%09red
Pancreatic secretion	KEGG PATHWAY	rno04972	1	97	0.768132719135	0.901721018115	ENSRNOG00000017060	rno:689560|	689560|	Ryr2, RYR-2, RyR|	http://www.genome.jp/kegg-bin/show_pathway?rno04972/rno:689560%09red
Chagas disease (American trypanosomiasis)	KEGG PATHWAY	rno05142	1	104	0.791163996834	0.909079037719	ENSRNOG00000060869	rno:363520|	363520|	Irak1, RGD1563841|	http://www.genome.jp/kegg-bin/show_pathway?rno05142/rno:363520%09red
Alzheimer's disease	KEGG PATHWAY	rno05010	2	200	0.801948623658	0.909079037719	ENSRNOG00000001551|ENSRNOG00000028717	rno:94271|rno:361385|	94271|361385|	Atp5j|Ndufb7|	http://www.genome.jp/kegg-bin/show_pathway?rno05010/rno:361385%09red/rno:94271%09red
Pyrimidine metabolism	KEGG PATHWAY	rno00240	1	108	0.803285041646	0.909079037719	ENSRNOG00000003917	rno:304944|	304944|	Uck2, Umpk|	http://www.genome.jp/kegg-bin/show_pathway?rno00240/rno:304944%09red
Amoebiasis	KEGG PATHWAY	rno05146	1	108	0.803285041646	0.909079037719	ENSRNOG00000021437	rno:309368|	309368|	Lama2|	http://www.genome.jp/kegg-bin/show_pathway?rno05146/rno:309368%09red
Oocyte meiosis	KEGG PATHWAY	rno04114	1	109	0.806204027838	0.909079037719	ENSRNOG00000005904	rno:360643|	360643|	Cdc27|	http://www.genome.jp/kegg-bin/show_pathway?rno04114/rno:360643%09red
Cholinergic synapse	KEGG PATHWAY	rno04725	1	111	0.811913035075	0.909079037719	ENSRNOG00000032202	rno:314638|	314638|	Creb3l3|	http://www.genome.jp/kegg-bin/show_pathway?rno04725/rno:314638%09red
HTLV-I infection	KEGG PATHWAY	rno05166	3	292	0.813681854748	0.909079037719	ENSRNOG00000005904|ENSRNOG00000012175|ENSRNOG00000000190	rno:360643|rno:311658|rno:170915|	360643|311658|170915|	Cdc27|Nfatc2|Ep300|	http://www.genome.jp/kegg-bin/show_pathway?rno05166/rno:170915%09red/rno:311658%09red/rno:360643%09red
Leukocyte transendothelial migration	KEGG PATHWAY	rno04670	1	120	0.835597367766	0.925792912136	ENSRNOG00000042848	rno:619374|	619374|	Jam2|	http://www.genome.jp/kegg-bin/show_pathway?rno04670/rno:619374%09red
Serotonergic synapse	KEGG PATHWAY	rno04726	1	124	0.845145319117	0.925792912136	ENSRNOG00000011672	rno:24848|	24848|	Tph1, Tph|	http://www.genome.jp/kegg-bin/show_pathway?rno04726/rno:24848%09red
Lysosome	KEGG PATHWAY	rno04142	1	127	0.851941509878	0.925792912136	ENSRNOG00000025619	rno:100362547|	100362547|	|	http://www.genome.jp/kegg-bin/show_pathway?rno04142/rno:100362547%09red
Ras signaling pathway	KEGG PATHWAY	rno04014	2	230	0.85951496093	0.925792912136	ENSRNOG00000034177|ENSRNOG00000020005	rno:116683|rno:58960|	116683|58960|	Efna5, Lerk7|Map2k2, Prkmk2|	http://www.genome.jp/kegg-bin/show_pathway?rno04014/rno:116683%09red/rno:58960%09red
Dopaminergic synapse	KEGG PATHWAY	rno04728	1	131	0.86054256043	0.925792912136	ENSRNOG00000032202	rno:314638|	314638|	Creb3l3|	http://www.genome.jp/kegg-bin/show_pathway?rno04728/rno:314638%09red
Platelet activation	KEGG PATHWAY	rno04611	1	133	0.864654341475	0.925792912136	ENSRNOG00000048449	rno:29302|	29302|	Itgb3|	http://www.genome.jp/kegg-bin/show_pathway?rno04611/rno:29302%09red
Measles	KEGG PATHWAY	rno05162	1	135	0.868645201511	0.925792912136	ENSRNOG00000060869	rno:363520|	363520|	Irak1, RGD1563841|	http://www.genome.jp/kegg-bin/show_pathway?rno05162/rno:363520%09red
Endocytosis	KEGG PATHWAY	rno04144	2	245	0.882167168758	0.931184812381	ENSRNOG00000020577|ENSRNOG00000048459	rno:314641|rno:25489|	314641|25489|	Pip5k1c|Nedd4, Nedd4a|	http://www.genome.jp/kegg-bin/show_pathway?rno04144/rno:25489%09red/rno:314641%09red
Insulin signaling pathway	KEGG PATHWAY	rno04910	1	144	0.885200377202	0.931184812381	ENSRNOG00000020005	rno:58960|	58960|	Map2k2, Prkmk2|	http://www.genome.jp/kegg-bin/show_pathway?rno04910/rno:58960%09red
MAPK signaling pathway	KEGG PATHWAY	rno04010	2	260	0.901405839105	0.940335078417	ENSRNOG00000008031|ENSRNOG00000020005	rno:312668|rno:58960|	312668|58960|	Cacna2d4, RGD1562038|Map2k2, Prkmk2|	http://www.genome.jp/kegg-bin/show_pathway?rno04010/rno:312668%09red/rno:58960%09red
Hippo signaling pathway	KEGG PATHWAY	rno04390	1	157	0.90550785329	0.940335078417	ENSRNOG00000032574	rno:362938|	362938|	Scrib, RGD1565055|	http://www.genome.jp/kegg-bin/show_pathway?rno04390/rno:362938%09red
Non-alcoholic fatty liver disease (NAFLD)	KEGG PATHWAY	rno04932	1	175	0.927845764212	0.946721765007	ENSRNOG00000028717	rno:361385|	361385|	Ndufb7|	http://www.genome.jp/kegg-bin/show_pathway?rno04932/rno:361385%09red
Alcoholism	KEGG PATHWAY	rno05034	1	175	0.927845764212	0.946721765007	ENSRNOG00000032202	rno:314638|	314638|	Creb3l3|	http://www.genome.jp/kegg-bin/show_pathway?rno05034/rno:314638%09red
Neuroactive ligand-receptor interaction	KEGG PATHWAY	rno04080	2	289	0.930574321795	0.946721765007	ENSRNOG00000009522|ENSRNOG00000004094	rno:29412|rno:25637|	29412|25637|	Adra1a, Adra1c|Ptger1, EP1|	http://www.genome.jp/kegg-bin/show_pathway?rno04080/rno:29412%09red/rno:25637%09red
Purine metabolism	KEGG PATHWAY	rno00230	1	182	0.935033841982	0.946721765007	ENSRNOG00000049056	rno:24183|	24183|	Ak1, Ak_1|	http://www.genome.jp/kegg-bin/show_pathway?rno00230/rno:24183%09red
Phagosome	KEGG PATHWAY	rno04145	1	195	0.946541721276	0.952420862402	ENSRNOG00000048449	rno:29302|	29302|	Itgb3|	http://www.genome.jp/kegg-bin/show_pathway?rno04145/rno:29302%09red
Olfactory transduction	KEGG PATHWAY	rno04740	7	1198	0.999080581902	0.999080581902	ENSRNOG00000049477|ENSRNOG00000030000|ENSRNOG00000031423|ENSRNOG00000028439|ENSRNOG00000031054|ENSRNOG00000045582|ENSRNOG00000032383	rno:681470|rno:300583|rno:300584|rno:364979|rno:100910145|rno:289241|rno:300581|	681470|300583|300584|364979|100910145|289241|300581|	|Olr1264|Olr1265|Olr1667, ratchr19-26298899-26297955_ORF| |Olr1583|Olr1259, ratchr8-40928750-40929697_ORF|	http://www.genome.jp/kegg-bin/show_pathway?rno04740/rno:681470%09red/rno:289241%09red/rno:300584%09red/rno:300581%09red/rno:300583%09red/rno:364979%09red/rno:100910145%09red
--------------------
#Term	Database	ID	Input number	Background number	P-Value	Corrected P-Value	Input	KO	Entrez_ID	KO_name	Hyperlink
--------------------
#Term	Database	ID	Input number	Background number	P-Value	Corrected P-Value	Input	KO	Entrez_ID	KO_name	Hyperlink
--------------------
