# Supplementary material for: Comparative transcriptome analysis of transcripts of uncertain coding potential in septic myocardial depression
Source: BMC Cardiovasc Disord. 2021 Apr 8;21:166. doi: 10.1186/s12872-021-01973-z (PMC8028820; doi:10.1186/s12872-021-01973-z)
Supplement: Supplementary file 10 — Additional file 10. Table S9: Detailed information KEGG pathways based on co-location analysis. [file 12872_2021_1973_MOESM10_ESM.xls]

##Databases: KEGG PATHWAY
##Statistical test method: hypergeometric test / Fisher's exact test
##FDR correction method: Benjamini and Hochberg
#Term	Database	ID	Input number	Background number	P-Value	Corrected P-Value	Input	KO	Entrez_ID	KO_name	Hyperlink
TNF signaling pathway	KEGG PATHWAY	rno04668	51	109	2.3738470552e-07	6.5280794018e-05	ENSRNOG00000002525|ENSRNOG00000037443|ENSRNOG00000004649|ENSRNOG00000004437|ENSRNOG00000016378|ENSRNOG00000042353|ENSRNOG00000049517|ENSRNOG00000002792|ENSRNOG00000002946|ENSRNOG00000017787|ENSRNOG00000031312|ENSRNOG00000023258|ENSRNOG00000022256|ENSRNOG00000007002|ENSRNOG00000057347|ENSRNOG00000014124|ENSRNOG00000014361|ENSRNOG00000017285|ENSRNOG00000017539|ENSRNOG00000042838|ENSRNOG00000020679|…	rno:29527|rno:288731|rno:24494|rno:114495|rno:116596|rno:690743|rno:683206|rno:114105|rno:89829|rno:306886|rno:25625|rno:81736|rno:245920|rno:60584|rno:24253|rno:291912|rno:24323|rno:315139|rno:81687|rno:24517|rno:25464|rno:60664|rno:78971|rno:24835|rno:246208|rno:25544|rno:246240|rno:81503|rno:24498|rno:362165|rno:156767|rno:309165|rno:89808|rno:309361|rno:170851|rno:78965|rno:79255|rno:24835|rn…	29527|288731|24494|114495|116596|690743|683206|114105|89829|306886|25625|81736|245920|60584|24253|291912|24323|315139|81687|24517|25464|60664|78971|24835|246208|25544|246240|81503|24498|362165|156767|309165|89808|309361|170851|78965|79255|24835|24516|24770|311786|25361|365057|362788|171551|680611|29414|60371|81649|117279|25513|	Ptgs2, COX-2, Cox2|Pgam5, RGD1312028|Il1b|Map2k6, Mkk6|Map3k8, D17TPL2, Tpl-2, Tpl2|Mlkl|Tnfaip3|Cxcl2, Mip-2, Scyb2|Socs3, Cish3, Socs-3, Ssi-3|Ripk1|Tnfrsf1a, TNFR-1, Tnfr1|Nfkb1, EBP-1, NF-kB|Cxcl10, IP-10, Scyb10|Lif|Cebpb, Il6dbp, LAP, LIP, NF-IL6, TCF5|Nod2, Card15|Edn1, Et1|Tab1, Map3k7ip1|Mmp9|Junb|Icam1, CD54, ICAM|Pik3r3|Birc3, Birc2, IAP1|Tnf, RATTNF, TNF-alpha, Tnfa|Ifi47|Sele|Ripk3, …	http://www.genome.jp/kegg-bin/show_pathway?rno04668/rno:60664%09red/rno:156767%09red/rno:79255%09red/rno:24516%09red/rno:24517%09red/rno:25625%09red/rno:24498%09red/rno:309361%09red/rno:117279%09red/rno:81687%09red/rno:362165%09red/rno:114495%09red/rno:170851%09red/rno:24770%09red/rno:24494%09red/rno:25544%09red/rno:78965%09red/rno:25464%09red/rno:24835%09red/rno:25361%09red/rno:81649%09red/rno:6…
Ribosome biogenesis in eukaryotes	KEGG PATHWAY	rno03008	37	87	5.10983880227e-05	0.00702602835312	ENSRNOG00000019670|ENSRNOG00000005243|ENSRNOG00000049497|ENSRNOG00000018812|ENSRNOG00000011933|ENSRNOG00000047594|ENSRNOG00000010409|ENSRNOG00000028461|ENSRNOG00000013429|ENSRNOG00000014049|ENSRNOG00000001210|ENSRNOG00000026108|ENSRNOG00000016266|ENSRNOG00000026316|ENSRNOG00000022896|ENSRNOG00000005012|ENSRNOG00000019229|ENSRNOG00000004700|ENSRNOG00000000938|ENSRNOG00000014209|ENSRNOG00000016591|…	rno:310720|rno:315045|rno:305506|rno:315705|rno:307641|rno:361262|rno:313167|rno:290556|rno:287120|rno:291061|rno:690297|rno:291571|rno:293828|rno:362703|rno:362967|rno:317579|rno:292747|rno:296219|rno:84509|rno:360574|rno:310019|rno:362498|rno:309301|rno:300944|rno:102238592|rno:114300|rno:314545|rno:316317|rno:362214|rno:291987|rno:362229|rno:291996|rno:315697|rno:362593|rno:60373|rno:308201|rn…	310720|315045|305506|315705|307641|361262|313167|290556|287120|291061|690297|291571|293828|362703|362967|317579|292747|296219|84509|360574|310019|362498|309301|300944|102238592|114300|314545|316317|362214|291987|362229|291996|315697|362593|60373|308201|688637|	Wdr3|Pop1|Eif6, Itgb4bp, eIF-6|Rpp25|Csnk2a2|Heatr1, RGD1564769|Nol6|Gnl3, Ns|Tbl3|Riok1|Pwp2|Tcof1|Mphosph10|Wdr43|Rrp7a, Cgi-96, RGD1311547|Utp14a|Fbl|Nxt1|Ran|Utp6, RGD1311017|Utp15, RGD1310992|Mdn1|Rcl1, Ab1-353, Ac1292|Xrn1, RGD1309713|Ak6, AK/ATPase|Gtpbp4, Crfg|Wdr75, LRRG00118|Imp4, LRRGT00017, RGD1308463|Nop56, Nol5a|Cirh1a, Cirhin, Naic, Teg-292, Tex292|Xrn2|Nob1, Nob1p|Imp3, RGD1306825…	http://www.genome.jp/kegg-bin/show_pathway?rno03008/rno:314545%09red/rno:292747%09red/rno:317579%09red/rno:315697%09red/rno:361262%09red/rno:315705%09red/rno:315045%09red/rno:287120%09red/rno:291061%09red/rno:102238592%09red/rno:310019%09red/rno:362214%09red/rno:291996%09red/rno:362498%09red/rno:362967%09red/rno:308201%09red/rno:362593%09red/rno:309301%09red/rno:362703%09red/rno:305506%09red/rno:…
NF-kappa B signaling pathway	KEGG PATHWAY	rno04064	35	89	0.000268215481794	0.0245864191644	ENSRNOG00000002525|ENSRNOG00000004649|ENSRNOG00000033235|ENSRNOG00000011933|ENSRNOG00000007946|ENSRNOG00000018488|ENSRNOG00000029773|ENSRNOG00000002792|ENSRNOG00000013634|ENSRNOG00000008180|ENSRNOG00000031312|ENSRNOG00000023258|ENSRNOG00000019822|ENSRNOG00000049517|ENSRNOG00000015668|ENSRNOG00000020679|ENSRNOG00000047606|ENSRNOG00000005731|ENSRNOG00000017787|ENSRNOG00000011406|ENSRNOG00000055156|…	rno:29527|rno:24494|rno:100360982|rno:307641|rno:24888|rno:171369|rno:300711|rno:114105|rno:301059|rno:81515|rno:25625|rno:81736|rno:299626|rno:683206|rno:362506|rno:25464|rno:170929|rno:78971|rno:306886|rno:116637|rno:24835|rno:309165|rno:309361|rno:24835|rno:309452|rno:311786|rno:25361|rno:60350|rno:315139|rno:362788|rno:25663|rno:83477|rno:24772|rno:60371|rno:117279|	29527|24494|100360982|307641|24888|171369|300711|114105|301059|81515|25625|81736|299626|683206|362506|25464|170929|78971|306886|116637|24835|309165|309361|24835|309452|311786|25361|60350|315139|362788|25663|83477|24772|60371|117279|	Ptgs2, COX-2, Cox2|Il1b|Relb|Csnk2a2|Bcl2l1, Bcl-xl, Bcl2l, Bclx, bcl-X|Cd40, Tnfrsf5|Atm|Cxcl2, Mip-2, Scyb2|Myd88|Lyn, p53Lyn, p56Lyn|Tnfrsf1a, TNFR-1, Tnfr1|Nfkb1, EBP-1, NF-kB|Gadd45b|Tnfaip3|Ccl19|Icam1, CD54, ICAM|Bcl2a1, Bcl2a1d|Birc3, Birc2, IAP1|Ripk1|Ccl4, Mip1-b, Scya4|Tnf, RATTNF, TNF-alpha, Tnfa|Rela, NFkB|Chuk, Ikbka, Ikka|Tnf, RATTNF, TNF-alpha, Tnfa|Nfkb2, RGD1307189|Traf2|Vcam1, …	http://www.genome.jp/kegg-bin/show_pathway?rno04064/rno:24888%09red/rno:362506%09red/rno:171369%09red/rno:83477%09red/rno:25663%09red/rno:116637%09red/rno:25625%09red/rno:309361%09red/rno:117279%09red/rno:309452%09red/rno:25361%09red/rno:24494%09red/rno:24772%09red/rno:299626%09red/rno:300711%09red/rno:25464%09red/rno:24835%09red/rno:100360982%09red/rno:683206%09red/rno:311786%09red/rno:29527%09r…
Adipocytokine signaling pathway	KEGG PATHWAY	rno04920	29	74	0.000899526639006	0.0470959158279	ENSRNOG00000014287|ENSRNOG00000007706|ENSRNOG00000004473|ENSRNOG00000001309|ENSRNOG00000016265|ENSRNOG00000021463|ENSRNOG00000031312|ENSRNOG00000023258|ENSRNOG00000030124|ENSRNOG00000009446|ENSRNOG00000019742|ENSRNOG00000007284|ENSRNOG00000019907|ENSRNOG00000059968|ENSRNOG00000055156|ENSRNOG00000010438|ENSRNOG00000014718|ENSRNOG00000016575|ENSRNOG00000020063|ENSRNOG00000022485|ENSRNOG00000017226|…	rno:314621|rno:78975|rno:83516|rno:83506|rno:94340|rno:25747|rno:25625|rno:81736|rno:25622|rno:25271|rno:25125|rno:24778|rno:316241|rno:24514|rno:24835|rno:25756|rno:114024|rno:156767|rno:81525|rno:309361|rno:25139|rno:65248|rno:113976|rno:89829|rno:309165|rno:24835|rno:311786|rno:25757|rno:29414|	314621|78975|83516|83506|94340|25747|25625|81736|25622|25271|25125|24778|316241|24514|24835|25756|114024|156767|81525|309361|25139|65248|113976|89829|309165|24835|311786|25757|29414|	Stk11, Lkb1|Prkaa2, Ampk, Ampka2|Ppargc1a, Ppargc1|Camkk2|Acsl5, Acs5, Facl5|Ppara, PPAR|Tnfrsf1a, TNFR-1, Tnfr1|Nfkb1, EBP-1, NF-kB|Ptpn11, Shp2|Rxra|Stat3|Slc2a1, GLUTB, GTG1, Glut1, Gtg3, RATGTG1|Nfkbie, Slc35b2|Jak2|Tnf, RATTNF, TNF-alpha, Tnfa|Cpt1b, CPT-IB, M-CPTI|Acsl3, Acs3, Facl3|Tnfrsf1b, Tnfr2|Nfkbib|Chuk, Ikbka, Ikka|Slc2a4, Glut4|Prkaa1, AMPKalpha1|Acsl4, Acs4, Facl4|Socs3, Cish3, So…	http://www.genome.jp/kegg-bin/show_pathway?rno04920/rno:314621%09red/rno:25757%09red/rno:94340%09red/rno:316241%09red/rno:156767%09red/rno:24514%09red/rno:81525%09red/rno:25622%09red/rno:25625%09red/rno:25747%09red/rno:309361%09red/rno:83516%09red/rno:65248%09red/rno:25271%09red/rno:24778%09red/rno:24835%09red/rno:29414%09red/rno:311786%09red/rno:113976%09red/rno:309165%09red/rno:83506%09red/rno:…
Proteasome	KEGG PATHWAY	rno03050	22	49	0.000915517626303	0.0470959158279	ENSRNOG00000056853|ENSRNOG00000009640|ENSRNOG00000049920|ENSRNOG00000011463|ENSRNOG00000019494|ENSRNOG00000013493|ENSRNOG00000001488|ENSRNOG00000019868|ENSRNOG00000018994|ENSRNOG00000052730|ENSRNOG00000021042|ENSRNOG00000028103|ENSRNOG00000011745|ENSRNOG00000011414|ENSRNOG00000003951|ENSRNOG00000019041|ENSRNOG00000000459|ENSRNOG00000014097|ENSRNOG00000019246|ENSRNOG00000007114|ENSRNOG00000000456|…	rno:29674|rno:689852|rno:29669|rno:29675|rno:291983|rno:29671|rno:94198|rno:29672|rno:117262|rno:29676|rno:83499|rno:287670|rno:29668|rno:29677|rno:117263|rno:29630|rno:24967|rno:307821|rno:29614|rno:29673|rno:24968|rno:408248|	29674|689852|29669|29675|291983|29671|94198|29672|117262|29676|83499|287670|29668|29677|117263|29630|24967|307821|29614|29673|24968|408248|	Psma7|Psmf1|Psma2|Psmb2|Psmb10|Psma4|Psmb1|Psma5|Psmc4, Tbp7|Psmb3|Psmd4|Psmd3|Psma1|Psmc3|Psmc1, s4|Psme1|Psmb9, Lmp2|Psmd7|Psme2|Psma6|Psmb8, Lmp7, Ring10|Psma3l|	http://www.genome.jp/kegg-bin/show_pathway?rno03050/rno:24968%09red/rno:83499%09red/rno:24967%09red/rno:94198%09red/rno:29614%09red/rno:689852%09red/rno:29630%09red/rno:29672%09red/rno:29673%09red/rno:29671%09red/rno:29676%09red/rno:29677%09red/rno:29674%09red/rno:29675%09red/rno:408248%09red/rno:307821%09red/rno:291983%09red/rno:117262%09red/rno:117263%09red/rno:29669%09red/rno:29668%09red/rno:2…
NOD-like receptor signaling pathway	KEGG PATHWAY	rno04621	24	57	0.00111237679892	0.0470959158279	ENSRNOG00000004649|ENSRNOG00000007372|ENSRNOG00000002792|ENSRNOG00000049517|ENSRNOG00000009389|ENSRNOG00000023258|ENSRNOG00000059714|ENSRNOG00000005731|ENSRNOG00000055156|ENSRNOG00000002802|ENSRNOG00000010278|ENSRNOG00000020063|ENSRNOG00000010602|ENSRNOG00000016413|ENSRNOG00000030888|ENSRNOG00000033693|ENSRNOG00000000837|ENSRNOG00000007159|ENSRNOG00000022485|ENSRNOG00000017285|ENSRNOG00000019834|…	rno:24494|rno:25166|rno:114105|rno:683206|rno:362491|rno:81736|rno:299331|rno:78971|rno:24835|rno:81503|rno:24498|rno:81525|rno:60371|rno:300732|rno:309165|rno:191568|rno:24835|rno:24770|rno:309361|rno:315139|rno:301252|rno:29197|rno:81649|rno:291912|	24494|25166|114105|683206|362491|81736|299331|78971|24835|81503|24498|81525|60371|300732|309165|191568|24835|24770|309361|315139|301252|29197|81649|291912|	Il1b|Casp1, Ice, Il1bc|Cxcl2, Mip-2, Scyb2|Tnfaip3|Ripk2|Nfkb1, EBP-1, NF-kB|Hsp90aa1, Hsp86, Hsp90, Hspca|Birc3, Birc2, IAP1|Tnf, RATTNF, TNF-alpha, Tnfa|Cxcl1, CINC-1, Gro1|Il6, ILg6, Ifnb2|Nfkbib|Birc2, Api2, rIAP1|Pstpip1|Rela, NFkB|Naip6, Birc1, Birc1a, Birc1b, Naip, Naip2|Tnf, RATTNF, TNF-alpha, Tnfa|Ccl2, MCP-1, Scya2, Sigje|Chuk, Ikbka, Ikka|Tab1, Map3k7ip1|Hsp90ab1, HSP90-BETA, HSP90B, H…	http://www.genome.jp/kegg-bin/show_pathway?rno04621/rno:81525%09red/rno:309361%09red/rno:81503%09red/rno:299331%09red/rno:24770%09red/rno:24494%09red/rno:362491%09red/rno:24498%09red/rno:81649%09red/rno:24835%09red/rno:300732%09red/rno:683206%09red/rno:191568%09red/rno:60371%09red/rno:315139%09red/rno:309165%09red/rno:29197%09red/rno:25166%09red/rno:301252%09red/rno:291912%09red/rno:78971%09red/r…
Pertussis	KEGG PATHWAY	rno05133	28	72	0.00119880513016	0.0470959158279	ENSRNOG00000004649|ENSRNOG00000007457|ENSRNOG00000004647|ENSRNOG00000051235|ENSRNOG00000004125|ENSRNOG00000013634|ENSRNOG00000011796|ENSRNOG00000023258|ENSRNOG00000017869|ENSRNOG00000004060|ENSRNOG00000003254|ENSRNOG00000007372|ENSRNOG00000011971|ENSRNOG00000055156|ENSRNOG00000057451|ENSRNOG00000010278|ENSRNOG00000030888|ENSRNOG00000002843|ENSRNOG00000000837|ENSRNOG00000012807|ENSRNOG00000026293|…	rno:24494|rno:295703|rno:25325|rno:24231|rno:24236|rno:301059|rno:312705|rno:81736|rno:292060|rno:24242|rno:155140|rno:25166|rno:192262|rno:24835|rno:315346|rno:24498|rno:309165|rno:60665|rno:24835|rno:298566|rno:24516|rno:60350|rno:24508|rno:29271|rno:24511|rno:81649|rno:24599|rno:25643|	24494|295703|25325|24231|24236|301059|312705|81736|292060|24242|155140|25166|192262|24835|315346|24498|309165|60665|24835|298566|24516|60350|24508|29271|24511|81649|24599|25643|	Il1b|Serping1|Il10, IL10X|C2|C4bpb, C4bp-ps1|Myd88|C1r|Nfkb1, EBP-1, NF-kB|Irf8, ICSBP, Icsbp1|Calm1, CaMI|Il23a|Casp1, Ice, Il1bc|C1s, r-gsp|Tnf, RATTNF, TNF-alpha, Tnfa|Itga5, Itga5_retired|Il6, ILg6, Ifnb2|Rela, NFkB|Cxcl6, Cxcl5|Tnf, RATTNF, TNF-alpha, Tnfa|C1qa|Jun|Cd14|Irf1|Cfl1|Itgb1|Mapk14, CRK1, CSBP, CSPB1, Csbp1, Csbp2, Exip, Hog, Mxi2, Prkm14, Prkm15, RK, Sapk2A, p38, p38Hog, p38alpha…	http://www.genome.jp/kegg-bin/show_pathway?rno05133/rno:25643%09red/rno:60665%09red/rno:24511%09red/rno:24516%09red/rno:24242%09red/rno:155140%09red/rno:24494%09red/rno:25325%09red/rno:24599%09red/rno:24498%09red/rno:81649%09red/rno:312705%09red/rno:24835%09red/rno:29271%09red/rno:292060%09red/rno:192262%09red/rno:309165%09red/rno:295703%09red/rno:60350%09red/rno:25166%09red/rno:298566%09red/rno:…
Toxoplasmosis	KEGG PATHWAY	rno05145	41	124	0.00146876981275	0.0476383201461	ENSRNOG00000047864|ENSRNOG00000004437|ENSRNOG00000018488|ENSRNOG00000011134|ENSRNOG00000004647|ENSRNOG00000002659|ENSRNOG00000011157|ENSRNOG00000006025|ENSRNOG00000013634|ENSRNOG00000031312|ENSRNOG00000023258|ENSRNOG00000047768|ENSRNOG00000024457|ENSRNOG00000019742|ENSRNOG00000053691|ENSRNOG00000002568|ENSRNOG00000027008|ENSRNOG00000005731|ENSRNOG00000014079|ENSRNOG00000055156|ENSRNOG00000021437|…	rno:294274|rno:114495|rno:171369|rno:309368|rno:25325|rno:85483|rno:84598|rno:305078|rno:301059|rno:25625|rno:81736|rno:25473|rno:25310|rno:25125|rno:140433|rno:252971|rno:303163|rno:78971|rno:25124|rno:24835|rno:309368|rno:117036|rno:24514|rno:116465|rno:81525|rno:309361|rno:25643|rno:310553|rno:303090|rno:24835|rno:60371|rno:24888|rno:315139|rno:309165|rno:25717|rno:60664|rno:29414|rno:24511|rn…	294274|114495|171369|309368|25325|85483|84598|305078|301059|25625|81736|25473|25310|25125|140433|252971|303163|78971|25124|24835|309368|117036|24514|116465|81525|309361|25643|310553|303090|24835|60371|24888|315139|309165|25717|60664|29414|24511|81649|24599|25513|	RT1-DMa, DMA1, RT1.DMa, RT1.Ma|Map2k6, Mkk6|Cd40, Tnfrsf5|Lama2|Il10, IL10X|Ciita, C2ta, Mhc2ta|Jak1|Lamb3|Myd88|Tnfrsf1a, TNFR-1, Tnfr1|Nfkb1, EBP-1, NF-kB|Lamb2, SLAM|Cyct, CYCTA|Stat3|Lama5|Socs1, Cish1, Socs-1|Igtp|Birc3, Birc2, IAP1|Stat1, DD6G4-4|Tnf, RATTNF, TNF-alpha, Tnfa|Lama2|Lamc1, B2e|Jak2|Ifngr1, Ifngr|Nfkbib|Chuk, Ikbka, Ikka|Gnai3, GIP3A|Tlr2|Irgm, Ifggd3, Ifi1|Tnf, RATTNF, TNF-al…	http://www.genome.jp/kegg-bin/show_pathway?rno05145/rno:25643%09red/rno:24888%09red/rno:303163%09red/rno:171369%09red/rno:85483%09red/rno:24511%09red/rno:24514%09red/rno:117036%09red/rno:81525%09red/rno:25625%09red/rno:294274%09red/rno:309361%09red/rno:114495%09red/rno:309368%09red/rno:140433%09red/rno:25325%09red/rno:24599%09red/rno:303090%09red/rno:81649%09red/rno:24835%09red/rno:305078%09red/r…
Apoptosis	KEGG PATHWAY	rno04210	31	85	0.00155907229569	0.0476383201461	ENSRNOG00000004649|ENSRNOG00000024457|ENSRNOG00000016033|ENSRNOG00000029773|ENSRNOG00000010756|ENSRNOG00000009882|ENSRNOG00000013634|ENSRNOG00000031312|ENSRNOG00000023258|ENSRNOG00000007946|ENSRNOG00000034015|ENSRNOG00000009508|ENSRNOG00000021817|ENSRNOG00000004226|ENSRNOG00000005731|ENSRNOG00000043210|ENSRNOG00000017787|ENSRNOG00000055156|ENSRNOG00000030888|ENSRNOG00000022485|ENSRNOG00000000187|…	rno:24494|rno:25310|rno:362100|rno:300711|rno:24842|rno:24674|rno:301059|rno:25625|rno:81736|rno:24888|rno:29154|rno:83584|rno:362418|rno:314870|rno:78971|rno:29748|rno:306886|rno:24835|rno:309165|rno:309361|rno:171081|rno:24835|rno:311786|rno:25466|rno:25663|rno:60664|rno:29414|rno:60371|rno:64625|rno:117279|rno:25513|	24494|25310|362100|300711|24842|24674|301059|25625|81736|24888|29154|83584|362418|314870|78971|29748|306886|24835|309165|309361|171081|24835|311786|25466|25663|60664|29414|60371|64625|117279|25513|	Il1b|Cyct, CYCTA|Endog|Atm|Tp53, Trp53, p53|Ppp3ca, Calna1|Myd88|Tnfrsf1a, TNFR-1, Tnfr1|Nfkb1, EBP-1, NF-kB|Bcl2l1, Bcl-xl, Bcl2l, Bclx, bcl-X|Capn2|Casp6, Mch2|Irak2|Irak3|Birc3, Birc2, IAP1|Ppp3r1|Ripk1|Tnf, RATTNF, TNF-alpha, Tnfa|Rela, NFkB|Chuk, Ikbka, Ikka|Csf2rb, Csf2rb1|Tnf, RATTNF, TNF-alpha, Tnfa|Traf2|Il1rap, IL-1RAcp, Il1racpb|Il1r1|Pik3r3|Akt3, Pkbg|Birc2, Api2, rIAP1|Bid|Cflar, Fli…	http://www.genome.jp/kegg-bin/show_pathway?rno04210/rno:24888%09red/rno:60664%09red/rno:25663%09red/rno:25625%09red/rno:309361%09red/rno:117279%09red/rno:24494%09red/rno:300711%09red/rno:24674%09red/rno:24835%09red/rno:29414%09red/rno:64625%09red/rno:311786%09red/rno:83584%09red/rno:29748%09red/rno:362100%09red/rno:362418%09red/rno:60371%09red/rno:309165%09red/rno:25513%09red/rno:314870%09red/rno…
Pathways in cancer	KEGG PATHWAY	rno05200	87	329	0.00256265177527	0.07047292382	ENSRNOG00000007946|ENSRNOG00000003587|ENSRNOG00000012278|ENSRNOG00000012645|ENSRNOG00000010756|ENSRNOG00000006025|ENSRNOG00000058111|ENSRNOG00000017392|ENSRNOG00000021548|ENSRNOG00000006735|ENSRNOG00000010278|ENSRNOG00000012172|ENSRNOG00000001704|ENSRNOG00000021318|ENSRNOG00000026293|ENSRNOG00000016818|ENSRNOG00000009867|ENSRNOG00000021497|ENSRNOG00000010602|ENSRNOG00000010966|ENSRNOG00000008168|…	rno:24888|rno:360457|rno:25443|rno:294924|rno:24842|rno:305078|rno:170921|rno:54250|rno:363140|rno:25164|rno:24498|rno:366126|rno:50662|rno:29452|rno:24516|rno:84489|rno:25717|rno:29414|rno:60371|rno:24511|rno:282582|rno:25513|rno:29527|rno:304729|rno:84598|rno:24208|rno:25310|rno:54244|rno:170851|rno:293621|rno:299331|rno:25296|rno:29560|rno:78971|rno:309368|rno:84353|rno:309361|rno:309165|rno:2…	24888|360457|25443|294924|24842|305078|170921|54250|363140|25164|24498|366126|50662|29452|24516|84489|25717|29414|60371|24511|282582|25513|29527|304729|84598|24208|25310|54244|170851|293621|299331|25296|29560|78971|309368|84353|309361|309165|25631|25266|81679|64625|117557|60664|366957|309368|282581|171136|94203|24706|60464|25271|25125|140584|24708|360606|298518|170583|29134|309452|301516|308913|6…	Bcl2l1, Bcl-xl, Bcl2l, Bclx, bcl-X|Figf, Vegf-d|Fgf10, FGF-10|Mecom, Evi1, Mds1|Tp53, Trp53, p53|Lamb3|Itga2, CD49B|Fgf2, Fgf-2, bFGF|Rassf1|Cdkn2b, p15|Il6, ILg6, Ifnb2|Spi1, Pu.1, Sfpi1|Runx1, Aml1, Cbfa2|Epas1, HLF, Hif2a|Jun|Fgfr3|Tgfb3, TGF-B3|Akt3, Pkbg|Birc2, Api2, rIAP1|Itgb1|Wnt5b|Pik3r1, PI3KA|Ptgs2, COX-2, Cox2|Gli2|Jak1|Ar, Andr, Tfm|Cyct, CYCTA|Crebbp, CBP, RSTS, RTS|Map2k1, Mek1|Hra…	http://www.genome.jp/kegg-bin/show_pathway?rno05200/rno:24888%09red/rno:24511%09red/rno:24881%09red/rno:24516%09red/rno:24599%09red/rno:298518%09red/rno:94203%09red/rno:366126%09red/rno:294924%09red/rno:84353%09red/rno:24605%09red/rno:117557%09red/rno:84598%09red/rno:25473%09red/rno:25124%09red/rno:25125%09red/rno:366957%09red/rno:170921%09red/rno:81679%09red/rno:282581%09red/rno:282582%09red/rno…
Osteoclast differentiation	KEGG PATHWAY	rno04380	40	126	0.00302278370957	0.0755695927393	ENSRNOG00000020552|ENSRNOG00000004649|ENSRNOG00000033235|ENSRNOG00000004437|ENSRNOG00000011157|ENSRNOG00000002946|ENSRNOG00000009882|ENSRNOG00000031312|ENSRNOG00000019478|ENSRNOG00000023258|ENSRNOG00000010176|ENSRNOG00000016866|ENSRNOG00000046663|ENSRNOG00000001480|ENSRNOG00000002568|ENSRNOG00000042838|ENSRNOG00000052357|ENSRNOG00000043210|ENSRNOG00000014079|ENSRNOG00000012172|ENSRNOG00000055156|…	rno:25445|rno:24494|rno:100360982|rno:114495|rno:84598|rno:89829|rno:24674|rno:25625|rno:305896|rno:81736|rno:170851|rno:63839|rno:116591|rno:114553|rno:252971|rno:24517|rno:25446|rno:29748|rno:25124|rno:366126|rno:24835|rno:100361818|rno:116465|rno:309165|rno:311786|rno:25341|rno:78965|rno:24835|rno:309452|rno:116591|rno:288774|rno:24516|rno:309361|rno:315139|rno:25094|rno:25663|rno:60664|rno:29…	25445|24494|100360982|114495|84598|89829|24674|25625|305896|81736|170851|63839|116591|114553|252971|24517|25446|29748|25124|366126|24835|100361818|116465|309165|311786|25341|78965|24835|309452|116591|288774|24516|309361|315139|25094|25663|60664|29414|81649|25513|	Fosl1, Fra-1|Il1b|Relb|Map2k6, Mkk6|Jak1|Socs3, Cish3, Socs-3, Ssi-3|Ppp3ca, Calna1|Tnfrsf1a, TNFR-1, Tnfr1|Irf9, Isgf3g|Nfkb1, EBP-1, NF-kB|Map2k1, Mek1|Fhl2|Fcgr2a, Fcgr3, Fcgr3a|Ncf1, Ncf-1, p47phox|Socs1, Cish1, Socs-1|Junb|Fosl2, Fra2|Ppp3r1|Stat1, DD6G4-4|Spi1, Pu.1, Sfpi1|Tnf, RATTNF, TNF-alpha, Tnfa|Nfatc1|Ifngr1, Ifngr|Rela, NFkB|Traf2|Tnfrsf11b, Opg|Csf1|Tnf, RATTNF, TNF-alpha, Tnfa|Nfk…	http://www.genome.jp/kegg-bin/show_pathway?rno04380/rno:60664%09red/rno:366126%09red/rno:25663%09red/rno:24517%09red/rno:116591%09red/rno:25625%09red/rno:309361%09red/rno:309452%09red/rno:114495%09red/rno:170851%09red/rno:24494%09red/rno:25341%09red/rno:78965%09red/rno:25445%09red/rno:24674%09red/rno:25446%09red/rno:81649%09red/rno:24835%09red/rno:100360982%09red/rno:29414%09red/rno:311786%09red/…
Thyroid hormone signaling pathway	KEGG PATHWAY	rno04919	38	120	0.0039062332037	0.0895178442514	ENSRNOG00000004346|ENSRNOG00000005330|ENSRNOG00000016469|ENSRNOG00000013933|ENSRNOG00000001120|ENSRNOG00000002832|ENSRNOG00000034254|ENSRNOG00000010756|ENSRNOG00000000190|ENSRNOG00000046229|ENSRNOG00000018364|ENSRNOG00000004162|ENSRNOG00000023079|ENSRNOG00000009446|ENSRNOG00000000442|ENSRNOG00000016611|ENSRNOG00000036701|ENSRNOG00000007284|ENSRNOG00000009694|ENSRNOG00000008292|ENSRNOG00000017163|…	rno:56761|rno:54244|rno:29639|rno:296612|rno:360817|rno:259248|rno:81822|rno:24842|rno:170915|rno:29556|rno:303539|rno:24640|rno:24605|rno:25271|rno:406162|rno:293621|rno:287876|rno:24778|rno:25296|rno:29560|rno:60416|rno:60664|rno:266766|rno:287745|rno:25124|rno:54254|rno:29556|rno:81812|rno:24577|rno:497991|rno:170851|rno:84353|rno:24214|rno:25496|rno:25390|rno:64672|rno:29414|rno:25513|	56761|54244|29639|296612|360817|259248|81822|24842|170915|29556|303539|24640|24605|25271|406162|293621|287876|24778|25296|29560|60416|60664|266766|287745|25124|54254|29556|81812|24577|497991|170851|84353|24214|25496|25390|64672|29414|25513|	Notch3|Crebbp, CBP, RSTS, RTS|Fxyd2, ATP1C, Atp1g1, GNAKATP|Med27, RGD1564993|Med13l, Thrap2|Slc16a2|Actb, Actx|Tp53, Trp53, p53|Ep300|Myh6, Myhca|Kat2a, Gcn5, Gcn5l2|Pfkfb2, RH2K|Nras|Rxra|Notch4|Hras, HRAS1, c-H-ras|Actg1, Actg|Slc2a1, GLUTB, GTG1, Glut1, Gtg3, RATGTG1|Bmp4, BOMPR4A|Hif1a, MOP1|Pfkp, PFK-C|Pik3r3|Rcan1, Dscr1, Mcip1|Plcd3|Stat1, DD6G4-4|Gata4|Myh6, Myhca|Thra, ERBA1, Thra1, c-e…	http://www.genome.jp/kegg-bin/show_pathway?rno04919/rno:60416%09red/rno:60664%09red/rno:24577%09red/rno:360817%09red/rno:81812%09red/rno:296612%09red/rno:406162%09red/rno:54244%09red/rno:303539%09red/rno:170851%09red/rno:25271%09red/rno:29556%09red/rno:259248%09red/rno:24778%09red/rno:266766%09red/rno:25296%09red/rno:56761%09red/rno:29414%09red/rno:293621%09red/rno:287745%09red/rno:25496%09red/rn…
Leishmaniasis	KEGG PATHWAY	rno05140	26	73	0.00458870775584	0.097068817912	ENSRNOG00000002525|ENSRNOG00000009113|ENSRNOG00000047864|ENSRNOG00000004647|ENSRNOG00000011157|ENSRNOG00000013634|ENSRNOG00000023258|ENSRNOG00000017285|ENSRNOG00000046452|ENSRNOG00000046663|ENSRNOG00000001480|ENSRNOG00000014079|ENSRNOG00000055156|ENSRNOG00000059968|ENSRNOG00000012074|ENSRNOG00000020063|ENSRNOG00000014294|ENSRNOG00000030888|ENSRNOG00000000837|ENSRNOG00000004649|ENSRNOG00000026293|…	rno:29527|rno:81520|rno:294274|rno:25325|rno:84598|rno:301059|rno:81736|rno:315139|rno:116591|rno:116591|rno:114553|rno:25124|rno:24835|rno:24514|rno:116465|rno:81525|rno:116689|rno:309165|rno:24835|rno:24494|rno:24516|rno:310553|rno:25717|rno:24511|rno:81649|rno:24599|	29527|81520|294274|25325|84598|301059|81736|315139|116591|116591|114553|25124|24835|24514|116465|81525|116689|309165|24835|24494|24516|310553|25717|24511|81649|24599|	Ptgs2, COX-2, Cox2|Marcksl1, F52, Mlp|RT1-DMa, DMA1, RT1.DMa, RT1.Ma|Il10, IL10X|Jak1|Myd88|Nfkb1, EBP-1, NF-kB|Tab1, Map3k7ip1|Fcgr2a, Fcgr3, Fcgr3a|Fcgr2a, Fcgr3, Fcgr3a|Ncf1, Ncf-1, p47phox|Stat1, DD6G4-4|Tnf, RATTNF, TNF-alpha, Tnfa|Jak2|Ifngr1, Ifngr|Nfkbib|Ptpn6, Ptph6, Shp-1|Rela, NFkB|Tnf, RATTNF, TNF-alpha, Tnfa|Il1b|Jun|Tlr2|Tgfb3, TGF-B3|Itgb1|Mapk14, CRK1, CSBP, CSPB1, Csbp1, Csbp2, E…	http://www.genome.jp/kegg-bin/show_pathway?rno05140/rno:24511%09red/rno:24514%09red/rno:24516%09red/rno:81525%09red/rno:116591%09red/rno:81520%09red/rno:294274%09red/rno:24494%09red/rno:25325%09red/rno:24599%09red/rno:81649%09red/rno:24835%09red/rno:116689%09red/rno:301059%09red/rno:25717%09red/rno:310553%09red/rno:315139%09red/rno:309165%09red/rno:84598%09red/rno:116465%09red/rno:25124%09red/rno…
Chemokine signaling pathway	KEGG PATHWAY	rno04062	51	178	0.0051955619871	0.102055681889	ENSRNOG00000007350|ENSRNOG00000009912|ENSRNOG00000028548|ENSRNOG00000019465|ENSRNOG00000047914|ENSRNOG00000011406|ENSRNOG00000026647|ENSRNOG00000027839|ENSRNOG00000002792|ENSRNOG00000008180|ENSRNOG00000023258|ENSRNOG00000022256|ENSRNOG00000019253|ENSRNOG00000019742|ENSRNOG00000021851|ENSRNOG00000001480|ENSRNOG00000024899|ENSRNOG00000015668|ENSRNOG00000054757|ENSRNOG00000021569|ENSRNOG00000014079|…	rno:366957|rno:79113|rno:360579|rno:25643|rno:64199|rno:116637|rno:497942|rno:50646|rno:114105|rno:81515|rno:81736|rno:245920|rno:25414|rno:25125|rno:688605|rno:114553|rno:498335|rno:362506|rno:25289|rno:304109|rno:25124|rno:246358|rno:287561|rno:81503|rno:114120|rno:24514|rno:64508|rno:81525|rno:89808|rno:309361|rno:117551|rno:170851|rno:60665|rno:171551|rno:309165|rno:24605|rno:295347|rno:28767…	366957|79113|360579|25643|64199|116637|497942|50646|114105|81515|81736|245920|25414|25125|688605|114553|498335|362506|25289|304109|25124|246358|287561|81503|114120|24514|64508|81525|89808|309361|117551|170851|60665|171551|309165|24605|295347|287673|288774|246759|25537|24770|25387|25156|293621|24772|361714|80850|60664|29414|25513|	Rac2|Fgr, p55-Fgr|Ccl9|Gnai3, GIP3A|Gng11|Ccl4, Mip1-b, Scya4|Cxcl16|Ptk2b, CAKB, CAKbeta, Pyk2|Cxcl2, Mip-2, Scyb2|Lyn, p53Lyn, p56Lyn|Nfkb1, EBP-1, NF-kB|Cxcl10, IP-10, Scyb10|Bcar1, Cas, Crkas, P130CAS|Stat3|Ccl1|Ncf1, Ncf-1, p47phox|Cxcl13|Ccl19|Adcy6, ACVI, ADCYB|Tiam1|Stat1, DD6G4-4|Ppbp, Cxcl7, Nap-2|Ccl7|Cxcl1, CINC-1, Gro1|Gng12|Jak2|Adcy3|Nfkbib|Cx3cl1, Cx3c, Scyd1|Chuk, Ikbka, Ikka|Ccl…	http://www.genome.jp/kegg-bin/show_pathway?rno04062/rno:25643%09red/rno:362506%09red/rno:361714%09red/rno:60664%09red/rno:60665%09red/rno:295347%09red/rno:309361%09red/rno:246358%09red/rno:81525%09red/rno:114553%09red/rno:50646%09red/rno:498335%09red/rno:25414%09red/rno:246759%09red/rno:81503%09red/rno:170851%09red/rno:24770%09red/rno:24772%09red/rno:25156%09red/rno:64508%09red/rno:116637%09red/r…
Influenza A	KEGG PATHWAY	rno05164	50	176	0.00640543573739	0.116011277213	ENSRNOG00000004649|ENSRNOG00000004437|ENSRNOG00000005330|ENSRNOG00000007372|ENSRNOG00000002659|ENSRNOG00000034254|ENSRNOG00000047864|ENSRNOG00000000190|ENSRNOG00000048315|ENSRNOG00000013634|ENSRNOG00000006227|ENSRNOG00000031312|ENSRNOG00000019478|ENSRNOG00000023258|ENSRNOG00000022256|ENSRNOG00000024457|ENSRNOG00000059207|ENSRNOG00000036701|ENSRNOG00000025295|ENSRNOG00000004249|ENSRNOG00000020679|…	rno:24494|rno:114495|rno:54244|rno:25166|rno:85483|rno:81822|rno:294274|rno:170915|rno:54287|rno:301059|rno:499801|rno:25625|rno:305896|rno:81736|rno:245920|rno:25310|rno:494202|rno:287876|rno:311430|rno:317468|rno:25464|rno:296219|rno:24498|rno:25124|rno:84598|rno:362281|rno:85245|rno:24514|rno:116465|rno:81525|rno:288774|rno:170851|rno:24835|rno:89829|rno:309165|rno:65190|rno:24835|rno:54318|rn…	24494|114495|54244|25166|85483|81822|294274|170915|54287|301059|499801|25625|305896|81736|245920|25310|494202|287876|311430|317468|25464|296219|24498|25124|84598|362281|85245|24514|116465|81525|288774|170851|24835|89829|309165|65190|24835|54318|24516|24770|81635|114612|81738|286918|60664|29414|29197|81649|299827|25513|	Il1b|Map2k6, Mkk6|Crebbp, CBP, RSTS, RTS|Casp1, Ice, Il1bc|Ciita, C2ta, Mhc2ta|Actb, Actx|RT1-DMa, DMA1, RT1.DMa, RT1.Ma|Ep300|Eif2ak2, Pkr, Prkr|Myd88|Ifih1, RGD1560496|Tnfrsf1a, TNFR-1, Tnfr1|Irf9, Isgf3g|Nfkb1, EBP-1, NF-kB|Cxcl10, IP-10, Scyb10|Cyct, CYCTA|Oas3|Actg1, Actg|Mavs, Visa|Tlr7, RGD1563357|Icam1, CD54, ICAM|Nxt1|Il6, ILg6, Ifnb2|Stat1, DD6G4-4|Jak1|Rae1|Kpna2, importin|Jak2|Ifngr1,…	http://www.genome.jp/kegg-bin/show_pathway?rno05164/rno:60664%09red/rno:85483%09red/rno:24514%09red/rno:24516%09red/rno:81525%09red/rno:25625%09red/rno:294274%09red/rno:54244%09red/rno:114495%09red/rno:170851%09red/rno:24770%09red/rno:24494%09red/rno:299827%09red/rno:287876%09red/rno:170915%09red/rno:25464%09red/rno:24498%09red/rno:81649%09red/rno:24835%09red/rno:25513%09red/rno:29414%09red/rno:4…
Jak-STAT signaling pathway	KEGG PATHWAY	rno04630	42	142	0.00674974703785	0.116011277213	ENSRNOG00000011157|ENSRNOG00000005209|ENSRNOG00000007946|ENSRNOG00000005330|ENSRNOG00000000529|ENSRNOG00000030124|ENSRNOG00000004647|ENSRNOG00000000190|ENSRNOG00000013170|ENSRNOG00000018706|ENSRNOG00000049828|ENSRNOG00000025371|ENSRNOG00000019478|ENSRNOG00000013851|ENSRNOG00000013963|ENSRNOG00000007002|ENSRNOG00000002568|ENSRNOG00000003254|ENSRNOG00000008525|ENSRNOG00000014079|ENSRNOG00000033192|…	rno:84598|rno:296072|rno:24888|rno:54244|rno:24649|rno:25622|rno:25325|rno:170915|rno:252963|rno:690369|rno:171499|rno:306141|rno:305896|rno:291610|rno:25205|rno:60584|rno:252971|rno:155140|rno:25610|rno:25124|rno:310132|rno:24498|rno:24577|rno:116465|rno:24514|rno:245983|rno:171081|rno:84607|rno:140924|rno:89829|rno:298518|rno:25084|rno:288774|rno:25125|rno:306141|rno:116689|rno:60664|rno:29414|…	84598|296072|24888|54244|24649|25622|25325|170915|252963|690369|171499|306141|305896|291610|25205|60584|252971|155140|25610|25124|310132|24498|24577|116465|24514|245983|171081|84607|140924|89829|298518|25084|288774|25125|306141|116689|60664|29414|171060|171136|362628|25513|	Jak1|Spred1|Bcl2l1, Bcl-xl, Bcl2l, Bclx, bcl-X|Crebbp, CBP, RSTS, RTS|Pim1|Ptpn11, Shp2|Il10, IL10X|Ep300|Il13ra1|Il15ra|Crlf2, Crl2, Tpte2, Tslpr|Spry2|Irf9, Isgf3g|Spry4|Il6st, Ac1055, Gp130, Il-6rb|Lif|Socs1, Cish1, Socs-1|Il23a|Csf3, Gcsf|Stat1, DD6G4-4|Osmr|Il6, ILg6, Ifnb2|Myc, RNCMYC, c-myc, mMyc|Ifngr1, Ifngr|Jak2|Il11ra1|Csf2rb, Csf2rb1|Socs2, Cish2, Socs-2|Il2rg, Ab2-183, Cd132|Socs3, C…	http://www.genome.jp/kegg-bin/show_pathway?rno04630/rno:24888%09red/rno:60664%09red/rno:298518%09red/rno:24514%09red/rno:252963%09red/rno:25622%09red/rno:171136%09red/rno:245983%09red/rno:54244%09red/rno:155140%09red/rno:25325%09red/rno:310132%09red/rno:170915%09red/rno:291610%09red/rno:24498%09red/rno:60584%09red/rno:171499%09red/rno:306141%09red/rno:24577%09red/rno:362628%09red/rno:116465%09red…
Herpes simplex infection	KEGG PATHWAY	rno05168	59	218	0.007699179772	0.11999892492	ENSRNOG00000048315|ENSRNOG00000004649|ENSRNOG00000011933|ENSRNOG00000024457|ENSRNOG00000039744|ENSRNOG00000000457|ENSRNOG00000006380|ENSRNOG00000050323|ENSRNOG00000019223|ENSRNOG00000047864|ENSRNOG00000000190|ENSRNOG00000031090|ENSRNOG00000031607|ENSRNOG00000013634|ENSRNOG00000006227|ENSRNOG00000002946|ENSRNOG00000019478|ENSRNOG00000018027|ENSRNOG00000023258|ENSRNOG00000030124|ENSRNOG00000059207|…	rno:54287|rno:24494|rno:307641|rno:25310|rno:414783|rno:24811|rno:362264|rno:689890|rno:100360100|rno:294274|rno:170915|rno:368153|rno:414793|rno:301059|rno:499801|rno:89829|rno:305896|rno:307927|rno:81736|rno:25622|rno:494202|rno:690585|rno:362687|rno:24747|rno:311430|rno:494445|rno:315139|rno:25625|rno:366518|rno:24835|rno:25124|rno:314704|rno:54244|rno:84598|rno:24498|rno:24514|rno:116465|rno:…	54287|24494|307641|25310|414783|24811|362264|689890|100360100|294274|170915|368153|414793|301059|499801|89829|305896|307927|81736|25622|494202|690585|362687|24747|311430|494445|315139|25625|366518|24835|25124|314704|54244|84598|24498|24514|116465|81525|309361|294090|414785|291773|24812|310553|309165|24835|288774|54318|24516|24770|311786|294228|117282|362788|24812|24842|361811|299827|309603|	Eif2ak2, Pkr, Prkr|Il1b|Csnk2a2|Cyct, CYCTA|RT1-CE4, RT1-C/E4|Tap1, Abcb2, Cim, Tap2|Srsf6, Sfrs6|Srsf1, Sfrs1|Taf3|RT1-DMa, DMA1, RT1.DMa, RT1.Ma|Ep300|RT1-CE7, RT1-C/E7|RT1-CE3, RT1-C/E3|Myd88|Ifih1, RGD1560496|Socs3, Cish3, Socs-3, Ssi-3|Irf9, Isgf3g|Taf5l|Nfkb1, EBP-1, NF-kB|Ptpn11, Shp2|Oas3|Alyref, Thoc4|Srsf7, Sfrs7|RT1-M3-1, 4B2/3.7, H2-M3, RT1-M3, RanoM3, RanoM301, RanoM302|Mavs, Visa|Sr…	http://www.genome.jp/kegg-bin/show_pathway?rno05168/rno:362687%09red/rno:314704%09red/rno:361811%09red/rno:24514%09red/rno:24516%09red/rno:81525%09red/rno:25622%09red/rno:25625%09red/rno:294274%09red/rno:309361%09red/rno:366518%09red/rno:414793%09red/rno:291773%09red/rno:414783%09red/rno:24494%09red/rno:690585%09red/rno:414785%09red/rno:299827%09red/rno:294090%09red/rno:170915%09red/rno:311430%09…
Small cell lung cancer	KEGG PATHWAY	rno05222	29	89	0.00785447508569	0.11999892492	ENSRNOG00000002525|ENSRNOG00000024457|ENSRNOG00000006735|ENSRNOG00000011134|ENSRNOG00000010756|ENSRNOG00000006025|ENSRNOG00000024061|ENSRNOG00000023258|ENSRNOG00000047768|ENSRNOG00000009446|ENSRNOG00000058111|ENSRNOG00000053691|ENSRNOG00000005731|ENSRNOG00000016029|ENSRNOG00000004276|ENSRNOG00000007946|ENSRNOG00000021437|ENSRNOG00000002680|ENSRNOG00000004500|ENSRNOG00000030888|ENSRNOG00000022485|…	rno:29527|rno:25310|rno:25164|rno:309368|rno:24842|rno:305078|rno:24706|rno:81736|rno:25473|rno:25271|rno:170921|rno:140433|rno:78971|rno:24708|rno:360606|rno:24888|rno:309368|rno:117036|rno:24577|rno:309165|rno:309361|rno:311786|rno:362788|rno:60664|rno:29414|rno:60371|rno:24511|rno:24599|rno:25513|	29527|25310|25164|309368|24842|305078|24706|81736|25473|25271|170921|140433|78971|24708|360606|24888|309368|117036|24577|309165|309361|311786|362788|60664|29414|60371|24511|24599|25513|	Ptgs2, COX-2, Cox2|Cyct, CYCTA|Cdkn2b, p15|Lama2|Tp53, Trp53, p53|Lamb3|Rarb|Nfkb1, EBP-1, NF-kB|Lamb2, SLAM|Rxra|Itga2, CD49B|Lama5|Birc3, Birc2, IAP1|Rb1|Itga3|Bcl2l1, Bcl-xl, Bcl2l, Bclx, bcl-X|Lama2|Lamc1, B2e|Myc, RNCMYC, c-myc, mMyc|Rela, NFkB|Chuk, Ikbka, Ikka|Traf2|Traf3|Pik3r3|Akt3, Pkbg|Birc2, Api2, rIAP1|Itgb1|Nos2, Nos2a, iNos|Pik3r1, PI3KA|	http://www.genome.jp/kegg-bin/show_pathway?rno05222/rno:24888%09red/rno:60664%09red/rno:24511%09red/rno:117036%09red/rno:309361%09red/rno:305078%09red/rno:25271%09red/rno:140433%09red/rno:24599%09red/rno:309368%09red/rno:29414%09red/rno:24577%09red/rno:311786%09red/rno:362788%09red/rno:60371%09red/rno:309165%09red/rno:25473%09red/rno:25513%09red/rno:25164%09red/rno:24706%09red/rno:25310%09red/rno…
Salmonella infection	KEGG PATHWAY	rno05132	26	81	0.0131861570182	0.18666404997	ENSRNOG00000004649|ENSRNOG00000007372|ENSRNOG00000011406|ENSRNOG00000012163|ENSRNOG00000034254|ENSRNOG00000002792|ENSRNOG00000013634|ENSRNOG00000023258|ENSRNOG00000032070|ENSRNOG00000002802|ENSRNOG00000010278|ENSRNOG00000004131|ENSRNOG00000012074|ENSRNOG00000030888|ENSRNOG00000011572|ENSRNOG00000036701|ENSRNOG00000004496|ENSRNOG00000026293|ENSRNOG00000017819|ENSRNOG00000008673|ENSRNOG00000028043|…	rno:24494|rno:25166|rno:116637|rno:313667|rno:81822|rno:114105|rno:301059|rno:81736|rno:65209|rno:81503|rno:24498|rno:29355|rno:116465|rno:309165|rno:171041|rno:287876|rno:25537|rno:24516|rno:60350|rno:288669|rno:171551|rno:360854|rno:29197|rno:501854|rno:81649|rno:24599|	24494|25166|116637|313667|81822|114105|301059|81736|65209|81503|24498|29355|116465|309165|171041|287876|25537|24516|60350|288669|171551|360854|29197|501854|81649|24599|	Il1b|Casp1, Ice, Il1bc|Ccl4, Mip1-b, Scya4|Plekhm2|Actb, Actx|Cxcl2, Mip-2, Scyb2|Myd88|Nfkb1, EBP-1, NF-kB|Dync2h1, Dnch2, Dnchc2|Cxcl1, CINC-1, Gro1|Il6, ILg6, Ifnb2|Pkn1, PAK-1, Prkcl1|Ifngr1, Ifngr|Rela, NFkB|Klc1, Kns2|Actg1, Actg|Rock2, ROCK-II, ROK|Jun|Cd14|Arpc3|Cxcl3, Cinc-2, Cinc2, Gm1960|Arpc5|Il18, IL-18|Rab7b, RGD1562617|Mapk14, CRK1, CSBP, CSPB1, Csbp1, Csbp2, Exip, Hog, Mxi2, Prkm1…	http://www.genome.jp/kegg-bin/show_pathway?rno05132/rno:24516%09red/rno:116637%09red/rno:360854%09red/rno:501854%09red/rno:81503%09red/rno:288669%09red/rno:313667%09red/rno:24494%09red/rno:24599%09red/rno:24498%09red/rno:65209%09red/rno:81649%09red/rno:116465%09red/rno:171041%09red/rno:309165%09red/rno:29197%09red/rno:60350%09red/rno:81822%09red/rno:25166%09red/rno:171551%09red/rno:25537%09red/rn…
Inflammatory bowel disease (IBD)	KEGG PATHWAY	rno05321	21	61	0.0135755672705	0.18666404997	ENSRNOG00000014079|ENSRNOG00000023258|ENSRNOG00000047864|ENSRNOG00000017146|ENSRNOG00000026293|ENSRNOG00000019742|ENSRNOG00000014124|ENSRNOG00000009822|ENSRNOG00000004647|ENSRNOG00000030888|ENSRNOG00000009848|ENSRNOG00000009867|ENSRNOG00000004649|ENSRNOG00000003254|ENSRNOG00000012074|ENSRNOG00000055156|ENSRNOG00000003954|ENSRNOG00000015441|ENSRNOG00000008620|ENSRNOG00000010278|ENSRNOG00000000837	rno:25124|rno:81736|rno:294274|rno:100361818|rno:24516|rno:25125|rno:291912|rno:310553|rno:25325|rno:309165|rno:29197|rno:25717|rno:24494|rno:155140|rno:116465|rno:24835|rno:140924|rno:25084|rno:25631|rno:24498|rno:24835|	25124|81736|294274|100361818|24516|25125|291912|310553|25325|309165|29197|25717|24494|155140|116465|24835|140924|25084|25631|24498|24835|	Stat1, DD6G4-4|Nfkb1, EBP-1, NF-kB|RT1-DMa, DMA1, RT1.DMa, RT1.Ma|Nfatc1|Jun|Stat3|Nod2, Card15|Tlr2|Il10, IL10X|Rela, NFkB|Il18, IL-18|Tgfb3, TGF-B3|Il1b|Il23a|Ifngr1, Ifngr|Tnf, RATTNF, TNF-alpha, Tnfa|Il2rg, Ab2-183, Cd132|Il4r, Il4ra|Smad3, Madh3, Smad_3, mad3|Il6, ILg6, Ifnb2|Tnf, RATTNF, TNF-alpha, Tnfa|	http://www.genome.jp/kegg-bin/show_pathway?rno05321/rno:24494%09red/rno:25325%09red/rno:25124%09red/rno:25125%09red/rno:291912%09red/rno:25717%09red/rno:81736%09red/rno:310553%09red/rno:24498%09red/rno:24516%09red/rno:25084%09red/rno:309165%09red/rno:24835%09red/rno:25631%09red/rno:29197%09red/rno:294274%09red/rno:100361818%09red/rno:155140%09red/rno:116465%09red/rno:140924%09red
Malaria	KEGG PATHWAY	rno05144	19	56	0.0204233706957	0.257739991667	ENSRNOG00000004649|ENSRNOG00000002723|ENSRNOG00000007159|ENSRNOG00000014333|ENSRNOG00000018488|ENSRNOG00000010278|ENSRNOG00000009822|ENSRNOG00000002794|ENSRNOG00000004647|ENSRNOG00000045829|ENSRNOG00000009867|ENSRNOG00000000837|ENSRNOG00000061739|ENSRNOG00000009848|ENSRNOG00000020679|ENSRNOG00000013634|ENSRNOG00000020451|ENSRNOG00000055156|ENSRNOG00000008525	rno:24494|rno:25544|rno:24770|rno:25361|rno:171369|rno:24498|rno:310553|rno:25651|rno:25325|rno:445442|rno:25717|rno:24835|rno:24934|rno:29197|rno:25464|rno:301059|rno:25621|rno:24835|rno:25610|	24494|25544|24770|25361|171369|24498|310553|25651|25325|445442|25717|24835|24934|29197|25464|301059|25621|24835|25610|	Il1b|Sele|Ccl2, MCP-1, Scya2, Sigje|Vcam1, VCAM1B|Cd40, Tnfrsf5|Il6, ILg6, Ifnb2|Tlr2|Selp, PSELECT|Il10, IL10X|Thbs1, TSP-1, Tsp1|Tgfb3, TGF-B3|Tnf, RATTNF, TNF-alpha, Tnfa|Klrk1, NKG2D, Nkrp2|Il18, IL-18|Icam1, CD54, ICAM|Myd88|Cd81, Tapa1|Tnf, RATTNF, TNF-alpha, Tnfa|Csf3, Gcsf|	http://www.genome.jp/kegg-bin/show_pathway?rno05144/rno:24770%09red/rno:24494%09red/rno:24934%09red/rno:25544%09red/rno:25651%09red/rno:171369%09red/rno:25610%09red/rno:25717%09red/rno:25464%09red/rno:310553%09red/rno:24498%09red/rno:25621%09red/rno:445442%09red/rno:24835%09red/rno:29197%09red/rno:301059%09red/rno:25361%09red/rno:25325%09red
Hepatitis C	KEGG PATHWAY	rno05160	36	128	0.0206191993334	0.257739991667	ENSRNOG00000011157|ENSRNOG00000015182|ENSRNOG00000011158|ENSRNOG00000010756|ENSRNOG00000002946|ENSRNOG00000001419|ENSRNOG00000021463|ENSRNOG00000031312|ENSRNOG00000019478|ENSRNOG00000023258|ENSRNOG00000009446|ENSRNOG00000059207|ENSRNOG00000025295|ENSRNOG00000020451|ENSRNOG00000014079|ENSRNOG00000017787|ENSRNOG00000055156|ENSRNOG00000030888|ENSRNOG00000022485|ENSRNOG00000036603|ENSRNOG00000048315|…	rno:84598|rno:24673|rno:117104|rno:24842|rno:89829|rno:304388|rno:25747|rno:25625|rno:305896|rno:81736|rno:25271|rno:494202|rno:311430|rno:25621|rno:25124|rno:306886|rno:24835|rno:309165|rno:309361|rno:294090|rno:54287|rno:24605|rno:24835|rno:288774|rno:54318|rno:311786|rno:25125|rno:362788|rno:24508|rno:315648|rno:60664|rno:29414|rno:81649|rno:299827|rno:293621|rno:25513|	84598|24673|117104|24842|89829|304388|25747|25625|305896|81736|25271|494202|311430|25621|25124|306886|24835|309165|309361|294090|54287|24605|24835|288774|54318|311786|25125|362788|24508|315648|60664|29414|81649|299827|293621|25513|	Jak1|Ppp2cb, Pp2a2|Ppp2r2a|Tp53, Trp53, p53|Socs3, Cish3, Socs-3, Ssi-3|Cldn15|Ppara, PPAR|Tnfrsf1a, TNFR-1, Tnfr1|Irf9, Isgf3g|Nfkb1, EBP-1, NF-kB|Rxra|Oas3|Mavs, Visa|Cd81, Tapa1|Stat1, DD6G4-4|Ripk1|Tnf, RATTNF, TNF-alpha, Tnfa|Rela, NFkB|Chuk, Ikbka, Ikka|Ifit1lb, Ifit1|Eif2ak2, Pkr, Prkr|Nras|Tnf, RATTNF, TNF-alpha, Tnfa|Stat2|Eif2s1|Traf2|Stat3|Traf3|Irf1|Ppp2r1b|Pik3r3|Akt3, Pkbg|Mapk14, C…	http://www.genome.jp/kegg-bin/show_pathway?rno05160/rno:60664%09red/rno:25621%09red/rno:25625%09red/rno:25747%09red/rno:309361%09red/rno:25271%09red/rno:299827%09red/rno:294090%09red/rno:24673%09red/rno:311430%09red/rno:81649%09red/rno:24835%09red/rno:29414%09red/rno:311786%09red/rno:494202%09red/rno:54318%09red/rno:293621%09red/rno:362788%09red/rno:305896%09red/rno:315648%09red/rno:117104%09red/…
Toll-like receptor signaling pathway	KEGG PATHWAY	rno04620	28	96	0.0268712731094	0.31471024471	ENSRNOG00000016378|ENSRNOG00000004649|ENSRNOG00000004437|ENSRNOG00000018488|ENSRNOG00000011406|ENSRNOG00000013634|ENSRNOG00000023258|ENSRNOG00000010176|ENSRNOG00000017285|ENSRNOG00000004249|ENSRNOG00000055156|ENSRNOG00000014079|ENSRNOG00000017787|ENSRNOG00000010278|ENSRNOG00000030888|ENSRNOG00000022485|ENSRNOG00000022256|ENSRNOG00000000837|ENSRNOG00000022242|ENSRNOG00000026293|ENSRNOG00000017819|…	rno:116596|rno:24494|rno:114495|rno:171369|rno:116637|rno:301059|rno:81736|rno:170851|rno:315139|rno:317468|rno:24835|rno:25124|rno:306886|rno:24498|rno:309165|rno:309361|rno:245920|rno:24835|rno:246759|rno:24516|rno:60350|rno:310553|rno:362788|rno:60664|rno:29414|rno:81649|rno:299827|rno:25513|	116596|24494|114495|171369|116637|301059|81736|170851|315139|317468|24835|25124|306886|24498|309165|309361|245920|24835|246759|24516|60350|310553|362788|60664|29414|81649|299827|25513|	Map3k8, D17TPL2, Tpl-2, Tpl2|Il1b|Map2k6, Mkk6|Cd40, Tnfrsf5|Ccl4, Mip1-b, Scya4|Myd88|Nfkb1, EBP-1, NF-kB|Map2k1, Mek1|Tab1, Map3k7ip1|Tlr7, RGD1563357|Tnf, RATTNF, TNF-alpha, Tnfa|Stat1, DD6G4-4|Ripk1|Il6, ILg6, Ifnb2|Rela, NFkB|Chuk, Ikbka, Ikka|Cxcl10, IP-10, Scyb10|Tnf, RATTNF, TNF-alpha, Tnfa|Cxcl9, Mig, Scyb9|Jun|Cd14|Tlr2|Traf3|Pik3r3|Akt3, Pkbg|Mapk14, CRK1, CSBP, CSPB1, Csbp1, Csbp2, Ex…	http://www.genome.jp/kegg-bin/show_pathway?rno04620/rno:171369%09red/rno:24516%09red/rno:116637%09red/rno:306886%09red/rno:116596%09red/rno:309361%09red/rno:246759%09red/rno:114495%09red/rno:170851%09red/rno:24494%09red/rno:60664%09red/rno:299827%09red/rno:24498%09red/rno:81649%09red/rno:24835%09red/rno:29414%09red/rno:362788%09red/rno:310553%09red/rno:317468%09red/rno:315139%09red/rno:309165%09r…
Tuberculosis	KEGG PATHWAY	rno05152	47	181	0.0274656213565	0.31471024471	ENSRNOG00000020206|ENSRNOG00000004649|ENSRNOG00000018484|ENSRNOG00000024457|ENSRNOG00000005330|ENSRNOG00000021012|ENSRNOG00000004647|ENSRNOG00000002659|ENSRNOG00000020733|ENSRNOG00000047864|ENSRNOG00000000190|ENSRNOG00000009882|ENSRNOG00000013634|ENSRNOG00000031312|ENSRNOG00000009389|ENSRNOG00000023258|ENSRNOG00000057347|ENSRNOG00000014124|ENSRNOG00000046452|ENSRNOG00000046663|ENSRNOG00000021817|…	rno:171293|rno:24494|rno:58936|rno:25310|rno:54244|rno:310659|rno:25325|rno:85483|rno:316010|rno:294274|rno:170915|rno:24674|rno:301059|rno:25625|rno:362491|rno:81736|rno:24253|rno:291912|rno:116591|rno:116591|rno:362418|rno:24242|rno:155140|rno:24835|rno:29748|rno:25124|rno:84598|rno:24498|rno:24514|rno:116465|rno:170897|rno:25441|rno:24873|rno:25301|rno:25337|rno:309165|rno:24835|rno:24599|rno:…	171293|24494|58936|25310|54244|310659|25325|85483|316010|294274|170915|24674|301059|25625|362491|81736|24253|291912|116591|116591|362418|24242|155140|24835|29748|25124|84598|24498|24514|116465|170897|25441|24873|25301|25337|309165|24835|24599|60350|310553|25717|83477|29414|29197|81649|64625|24944|	Ctsd|Il1b|Plk3, Cnk|Cyct, CYCTA|Crebbp, CBP, RSTS, RTS|Rfx5|Il10, IL10X|Ciita, C2ta, Mhc2ta|Camp, CRAMP|RT1-DMa, DMA1, RT1.DMa, RT1.Ma|Ep300|Ppp3ca, Calna1|Myd88|Tnfrsf1a, TNFR-1, Tnfr1|Ripk2|Nfkb1, EBP-1, NF-kB|Cebpb, Il6dbp, LAP, LIP, NF-IL6, TCF5|Nod2, Card15|Fcgr2a, Fcgr3, Fcgr3a|Fcgr2a, Fcgr3, Fcgr3a|Irak2|Calm1, CaMI|Il23a|Tnf, RATTNF, TNF-alpha, Tnfa|Ppp3r1|Stat1, DD6G4-4|Jak1|Il6, ILg6, I…	http://www.genome.jp/kegg-bin/show_pathway?rno05152/rno:85483%09red/rno:24944%09red/rno:24514%09red/rno:24498%09red/rno:116591%09red/rno:25625%09red/rno:294274%09red/rno:24242%09red/rno:171293%09red/rno:155140%09red/rno:24873%09red/rno:24494%09red/rno:25325%09red/rno:25441%09red/rno:24599%09red/rno:170915%09red/rno:25301%09red/rno:24674%09red/rno:310659%09red/rno:81649%09red/rno:24835%09red/rno:2…
Hypertrophic cardiomyopathy (HCM)	KEGG PATHWAY	rno05410	25	84	0.0293968806369	0.323365687006	ENSRNOG00000019638|ENSRNOG00000004517|ENSRNOG00000011134|ENSRNOG00000007706|ENSRNOG00000008479|ENSRNOG00000034254|ENSRNOG00000046229|ENSRNOG00000058111|ENSRNOG00000015496|ENSRNOG00000055156|ENSRNOG00000057451|ENSRNOG00000004276|ENSRNOG00000025757|ENSRNOG00000010278|ENSRNOG00000021437|ENSRNOG00000036701|ENSRNOG00000008536|ENSRNOG00000012799|ENSRNOG00000003998|ENSRNOG00000000837|ENSRNOG00000017441|…	rno:60374|rno:24482|rno:309368|rno:78975|rno:29715|rno:81822|rno:29556|rno:170921|rno:24852|rno:24835|rno:315346|rno:360606|rno:29556|rno:24498|rno:309368|rno:287876|rno:29275|rno:65248|rno:303468|rno:24835|rno:117557|rno:64362|rno:25717|rno:689560|rno:24511|	60374|24482|309368|78975|29715|81822|29556|170921|24852|24835|315346|360606|29556|24498|309368|287876|29275|65248|303468|24835|117557|64362|25717|689560|24511|	Lmna|Igf1|Lama2|Prkaa2, Ampk, Ampka2|Slc8a1, Ncx, Ncx1|Actb, Actx|Myh6, Myhca|Itga2, CD49B|Tpm4|Tnf, RATTNF, TNF-alpha, Tnfa|Itga5, Itga5_retired|Itga3|Myh6, Myhca|Il6, ILg6, Ifnb2|Lama2|Actg1, Actg|Actc1|Prkaa1, AMPKalpha1|Sgca|Tnf, RATTNF, TNF-alpha, Tnfa|Tpm3, TM30nm, Tpm5|Des|Tgfb3, TGF-B3|Ryr2, RYR-2, RyR|Itgb1|	http://www.genome.jp/kegg-bin/show_pathway?rno05410/rno:24511%09red/rno:689560%09red/rno:65248%09red/rno:309368%09red/rno:117557%09red/rno:29556%09red/rno:287876%09red/rno:24498%09red/rno:24852%09red/rno:24835%09red/rno:303468%09red/rno:60374%09red/rno:25717%09red/rno:170921%09red/rno:81822%09red/rno:29275%09red/rno:24482%09red/rno:78975%09red/rno:360606%09red/rno:315346%09red/rno:29715%09red/rno…
Cytokine-cytokine receptor interaction	KEGG PATHWAY	rno04060	54	215	0.0308382076863	0.326173350528	ENSRNOG00000004649|ENSRNOG00000018706|ENSRNOG00000001928|ENSRNOG00000003546|ENSRNOG00000011153|ENSRNOG00000018488|ENSRNOG00000003587|ENSRNOG00000011406|ENSRNOG00000026607|ENSRNOG00000008930|ENSRNOG00000026647|ENSRNOG00000002792|ENSRNOG00000005033|ENSRNOG00000013170|ENSRNOG00000049828|ENSRNOG00000008525|ENSRNOG00000022256|ENSRNOG00000010665|ENSRNOG00000007002|ENSRNOG00000024899|ENSRNOG00000003254|…	rno:24494|rno:690369|rno:25466|rno:302965|rno:312679|rno:171369|rno:360457|rno:116637|rno:364031|rno:252878|rno:497942|rno:114105|rno:79558|rno:252963|rno:171499|rno:25610|rno:245920|rno:287673|rno:60584|rno:498335|rno:155140|rno:25625|rno:362506|rno:24835|rno:310132|rno:246358|rno:287561|rno:25205|rno:84348|rno:24498|rno:360548|rno:156767|rno:25325|rno:89808|rno:171081|rno:116465|rno:140924|rno:…	24494|690369|25466|302965|312679|171369|360457|116637|364031|252878|497942|114105|79558|252963|171499|25610|245920|287673|60584|498335|155140|25625|362506|24835|310132|246358|287561|25205|84348|24498|360548|156767|25325|89808|171081|116465|140924|25341|78965|25266|24835|298518|362628|246759|366518|24770|24772|117551|25663|25717|29197|245983|25084|29381|	Il1b|Il15ra|Il1rap, IL-1RAcp, Il1racpb|Tnfrsf12a, Fn14|Il17ra, Il17r|Cd40, Tnfrsf5|Figf, Vegf-d|Ccl4, Mip1-b, Scya4|Tnfsf18|Tnfsf15|Cxcl16|Cxcl2, Mip-2, Scyb2|Acvr1|Il13ra1|Crlf2, Crl2, Tpte2, Tslpr|Csf3, Gcsf|Cxcl10, IP-10, Scyb10|Ccr7|Lif|Cxcl13|Il23a|Tnfrsf1a, TNFR-1, Tnfr1|Ccl19|Tnf, RATTNF, TNF-alpha, Tnfa|Osmr|Ppbp, Cxcl7, Nap-2|Ccl7|Il6st, Ac1055, Gp130, Il-6rb|Cxcr7, Ackr3, Cmkor1, Rdc1|I…	http://www.genome.jp/kegg-bin/show_pathway?rno04060/rno:362506%09red/rno:156767%09red/rno:171369%09red/rno:246358%09red/rno:84348%09red/rno:25663%09red/rno:252963%09red/rno:116637%09red/rno:25625%09red/rno:498335%09red/rno:245983%09red/rno:246759%09red/rno:155140%09red/rno:24770%09red/rno:24494%09red/rno:24772%09red/rno:25325%09red/rno:310132%09red/rno:78965%09red/rno:298518%09red/rno:24498%09red…
Measles	KEGG PATHWAY	rno05162	36	135	0.0368272780679	0.375092646988	ENSRNOG00000007412|ENSRNOG00000004649|ENSRNOG00000011933|ENSRNOG00000011157|ENSRNOG00000030118|ENSRNOG00000052620|ENSRNOG00000013634|ENSRNOG00000006227|ENSRNOG00000049517|ENSRNOG00000019478|ENSRNOG00000010756|ENSRNOG00000023258|ENSRNOG00000059207|ENSRNOG00000025295|ENSRNOG00000048315|ENSRNOG00000004249|ENSRNOG00000014079|ENSRNOG00000010278|ENSRNOG00000059968|ENSRNOG00000012074|ENSRNOG00000020063|…	rno:312477|rno:24494|rno:307641|rno:84598|rno:81521|rno:83427|rno:301059|rno:499801|rno:683206|rno:305896|rno:24842|rno:81736|rno:494202|rno:311430|rno:54287|rno:317468|rno:25124|rno:24498|rno:24514|rno:116465|rno:81525|rno:309361|rno:140924|rno:54318|rno:310553|rno:81635|rno:498286|rno:288774|rno:25125|rno:309165|rno:286918|rno:60664|rno:29414|rno:171136|rno:299827|rno:25513|	312477|24494|307641|84598|81521|83427|301059|499801|683206|305896|24842|81736|494202|311430|54287|317468|25124|24498|24514|116465|81525|309361|140924|54318|310553|81635|498286|288774|25125|309165|286918|60664|29414|171136|299827|25513|	Dok1, Dok-1|Il1b|Csnk2a2|Jak1|Msn|Gnb2l1, RACK1|Myd88|Ifih1, RGD1560496|Tnfaip3|Irf9, Isgf3g|Tp53, Trp53, p53|Nfkb1, EBP-1, NF-kB|Oas3|Mavs, Visa|Eif2ak2, Pkr, Prkr|Tlr7, RGD1563357|Stat1, DD6G4-4|Il6, ILg6, Ifnb2|Jak2|Ifngr1, Ifngr|Nfkbib|Chuk, Ikbka, Ikka|Il2rg, Ab2-183, Cd132|Eif2s1|Tlr2|Adar|Slamf1, RGD1560634|Stat2|Stat3|Rela, NFkB|Mx2, Mx3|Pik3r3|Akt3, Pkbg|Cblb|Tbk1|Pik3r1, PI3KA|	http://www.genome.jp/kegg-bin/show_pathway?rno05162/rno:60664%09red/rno:24842%09red/rno:24514%09red/rno:312477%09red/rno:81525%09red/rno:171136%09red/rno:81521%09red/rno:309361%09red/rno:24494%09red/rno:140924%09red/rno:299827%09red/rno:24498%09red/rno:29414%09red/rno:494202%09red/rno:54318%09red/rno:116465%09red/rno:307641%09red/rno:683206%09red/rno:311430%09red/rno:305896%09red/rno:310553%09red…
Cytosolic DNA-sensing pathway	KEGG PATHWAY	rno04623	18	57	0.0390901352769	0.375456756175	ENSRNOG00000006314|ENSRNOG00000004649|ENSRNOG00000017787|ENSRNOG00000020465|ENSRNOG00000025295|ENSRNOG00000022540|ENSRNOG00000010278|ENSRNOG00000009848|ENSRNOG00000011406|ENSRNOG00000023258|ENSRNOG00000020063|ENSRNOG00000022485|ENSRNOG00000022256|ENSRNOG00000021209|ENSRNOG00000007372|ENSRNOG00000030888|ENSRNOG00000005528|ENSRNOG00000020744	rno:171091|rno:24494|rno:306886|rno:246240|rno:311430|rno:100049583|rno:24498|rno:29197|rno:116637|rno:81736|rno:81525|rno:309361|rno:245920|rno:690254|rno:25166|rno:309165|rno:299827|rno:81635|	171091|24494|306886|246240|311430|100049583|24498|29197|116637|81736|81525|309361|245920|690254|25166|309165|299827|81635|	Zbp1, Dlm1|Il1b|Ripk1|Ripk3, Hcyp2, Rip3|Mavs, Visa|Trex1, RGD1309596|Il6, ILg6, Ifnb2|Il18, IL-18|Ccl4, Mip1-b, Scya4|Nfkb1, EBP-1, NF-kB|Nfkbib|Chuk, Ikbka, Ikka|Cxcl10, IP-10, Scyb10|Polr3gl|Casp1, Ice, Il1bc|Rela, NFkB|Tbk1|Adar|	http://www.genome.jp/kegg-bin/show_pathway?rno04623/rno:100049583%09red/rno:24494%09red/rno:246240%09red/rno:81525%09red/rno:171091%09red/rno:81635%09red/rno:311430%09red/rno:116637%09red/rno:24498%09red/rno:299827%09red/rno:81736%09red/rno:29197%09red/rno:309361%09red/rno:25166%09red/rno:306886%09red/rno:309165%09red/rno:245920%09red/rno:690254%09red
Epstein-Barr virus infection	KEGG PATHWAY	rno05169	56	229	0.0408602602596	0.375456756175	ENSRNOG00000011414|ENSRNOG00000011157|ENSRNOG00000033235|ENSRNOG00000021209|ENSRNOG00000004437|ENSRNOG00000039744|ENSRNOG00000018488|ENSRNOG00000011135|ENSRNOG00000004647|ENSRNOG00000010756|ENSRNOG00000000190|ENSRNOG00000031090|ENSRNOG00000017787|ENSRNOG00000008180|ENSRNOG00000049517|ENSRNOG00000011933|ENSRNOG00000000938|ENSRNOG00000006094|ENSRNOG00000023258|ENSRNOG00000031173|ENSRNOG00000019742|…	rno:29677|rno:84598|rno:100360982|rno:690254|rno:114495|rno:414783|rno:171369|rno:81673|rno:25325|rno:24842|rno:170915|rno:368153|rno:306886|rno:81515|rno:683206|rno:307641|rno:84509|rno:25406|rno:81736|rno:64635|rno:25125|rno:79113|rno:24747|rno:117262|rno:316241|rno:25464|rno:679028|rno:24708|rno:54244|rno:83499|rno:287670|rno:366126|rno:84580|rno:81525|rno:309361|rno:117263|rno:414785|rno:5428…	29677|84598|100360982|690254|114495|414783|171369|81673|25325|24842|170915|368153|306886|81515|683206|307641|84509|25406|81736|64635|25125|79113|24747|117262|316241|25464|679028|24708|54244|83499|287670|366126|84580|81525|309361|117263|414785|54287|24577|25578|309452|24471|307821|24516|311786|294228|315139|362788|309165|60664|29414|414793|81649|309603|299827|25513|	Psmc3|Jak1|Relb|Polr3gl|Map2k6, Mkk6|RT1-CE4, RT1-C/E4|Cd40, Tnfrsf5|Gtf2b|Il10, IL10X|Tp53, Trp53, p53|Ep300|RT1-CE7, RT1-C/E7|Ripk1|Lyn, p53Lyn, p56Lyn|Tnfaip3|Csnk2a2|Ran|Cd44, CD44A, METAA, RHAMM|Nfkb1, EBP-1, NF-kB|Snd1, SND_p102|Stat3|Fgr, p55-Fgr|RT1-M3-1, 4B2/3.7, H2-M3, RT1-M3, RanoM3, RanoM301, RanoM302|Psmc4, Tbp7|Nfkbie, Slc35b2|Icam1, CD54, ICAM|Rbpj|Rb1|Crebbp, CBP, RSTS, RTS|Psmd4|…	http://www.genome.jp/kegg-bin/show_pathway?rno05169/rno:171369%09red/rno:316241%09red/rno:366126%09red/rno:83499%09red/rno:679028%09red/rno:24516%09red/rno:81525%09red/rno:306886%09red/rno:84580%09red/rno:24471%09red/rno:309361%09red/rno:309452%09red/rno:414793%09red/rno:114495%09red/rno:414783%09red/rno:25406%09red/rno:25325%09red/rno:414785%09red/rno:299827%09red/rno:170915%09red/rno:25464%09re…
Hepatitis B	KEGG PATHWAY	rno05161	37	141	0.041169179112	0.375456756175	ENSRNOG00000008195|ENSRNOG00000011157|ENSRNOG00000024457|ENSRNOG00000005330|ENSRNOG00000021264|ENSRNOG00000027839|ENSRNOG00000000190|ENSRNOG00000023383|ENSRNOG00000013634|ENSRNOG00000006227|ENSRNOG00000023258|ENSRNOG00000010176|ENSRNOG00000019742|ENSRNOG00000025295|ENSRNOG00000017539|ENSRNOG00000017146|ENSRNOG00000055156|ENSRNOG00000016029|ENSRNOG00000014079|ENSRNOG00000010278|ENSRNOG00000005413|…	rno:25578|rno:84598|rno:25310|rno:54244|rno:25737|rno:50646|rno:170915|rno:364073|rno:301059|rno:499801|rno:81736|rno:170851|rno:25125|rno:311430|rno:81687|rno:100361818|rno:24835|rno:24708|rno:25124|rno:24498|rno:362165|rno:24577|rno:309165|rno:309361|rno:24605|rno:79255|rno:24835|rno:24516|rno:288774|rno:310553|rno:25717|rno:24842|rno:60664|rno:29414|rno:299827|rno:293621|rno:25513|	25578|84598|25310|54244|25737|50646|170915|364073|301059|499801|81736|170851|25125|311430|81687|100361818|24835|24708|25124|24498|362165|24577|309165|309361|24605|79255|24835|24516|288774|310553|25717|24842|60664|29414|299827|293621|25513|	Ywhaz, 14-3-3z|Jak1|Cyct, CYCTA|Crebbp, CBP, RSTS, RTS|Pcna, PCNAR, Pcna/cyclin|Ptk2b, CAKB, CAKbeta, Pyk2|Ep300|Ddx3y, RGD1309586|Myd88|Ifih1, RGD1560496|Nfkb1, EBP-1, NF-kB|Map2k1, Mek1|Stat3|Mavs, Visa|Mmp9|Nfatc1|Tnf, RATTNF, TNF-alpha, Tnfa|Rb1|Stat1, DD6G4-4|Il6, ILg6, Ifnb2|Creb3l1, Oasis|Myc, RNCMYC, c-myc, mMyc|Rela, NFkB|Chuk, Ikbka, Ikka|Nras|Atf4|Tnf, RATTNF, TNF-alpha, Tnfa|Jun|Stat2…	http://www.genome.jp/kegg-bin/show_pathway?rno05161/rno:499801%09red/rno:60664%09red/rno:24577%09red/rno:79255%09red/rno:24516%09red/rno:50646%09red/rno:309361%09red/rno:81687%09red/rno:364073%09red/rno:170851%09red/rno:299827%09red/rno:170915%09red/rno:24498%09red/rno:24835%09red/rno:29414%09red/rno:362165%09red/rno:293621%09red/rno:25737%09red/rno:311430%09red/rno:25717%09red/rno:310553%09red/r…
Dilated cardiomyopathy	KEGG PATHWAY	rno05414	25	88	0.0435733261189	0.375456756175	ENSRNOG00000019638|ENSRNOG00000004517|ENSRNOG00000011134|ENSRNOG00000008479|ENSRNOG00000034254|ENSRNOG00000046229|ENSRNOG00000058111|ENSRNOG00000015496|ENSRNOG00000054757|ENSRNOG00000057451|ENSRNOG00000004276|ENSRNOG00000025757|ENSRNOG00000055156|ENSRNOG00000021437|ENSRNOG00000003999|ENSRNOG00000036701|ENSRNOG00000008536|ENSRNOG00000003998|ENSRNOG00000000837|ENSRNOG00000017441|ENSRNOG00000019810|…	rno:60374|rno:24482|rno:309368|rno:29715|rno:81822|rno:29556|rno:170921|rno:24852|rno:25289|rno:315346|rno:360606|rno:29556|rno:24835|rno:309368|rno:64508|rno:287876|rno:29275|rno:303468|rno:24835|rno:117557|rno:64362|rno:25717|rno:64672|rno:689560|rno:24511|	60374|24482|309368|29715|81822|29556|170921|24852|25289|315346|360606|29556|24835|309368|64508|287876|29275|303468|24835|117557|64362|25717|64672|689560|24511|	Lmna|Igf1|Lama2|Slc8a1, Ncx, Ncx1|Actb, Actx|Myh6, Myhca|Itga2, CD49B|Tpm4|Adcy6, ACVI, ADCYB|Itga5, Itga5_retired|Itga3|Myh6, Myhca|Tnf, RATTNF, TNF-alpha, Tnfa|Lama2|Adcy3|Actg1, Actg|Actc1|Sgca|Tnf, RATTNF, TNF-alpha, Tnfa|Tpm3, TM30nm, Tpm5|Des|Tgfb3, TGF-B3|Pln, Plm|Ryr2, RYR-2, RyR|Itgb1|	http://www.genome.jp/kegg-bin/show_pathway?rno05414/rno:24511%09red/rno:689560%09red/rno:309368%09red/rno:117557%09red/rno:29556%09red/rno:287876%09red/rno:64508%09red/rno:24852%09red/rno:24835%09red/rno:303468%09red/rno:60374%09red/rno:25717%09red/rno:170921%09red/rno:81822%09red/rno:29275%09red/rno:25289%09red/rno:24482%09red/rno:64672%09red/rno:360606%09red/rno:315346%09red/rno:29715%09red/rno…
HTLV-I infection	KEGG PATHWAY	rno05166	69	292	0.0436895134458	0.375456756175	ENSRNOG00000016029|ENSRNOG00000020552|ENSRNOG00000047864|ENSRNOG00000018706|ENSRNOG00000005330|ENSRNOG00000039744|ENSRNOG00000018488|ENSRNOG00000029773|ENSRNOG00000021264|ENSRNOG00000011157|ENSRNOG00000010027|ENSRNOG00000000190|ENSRNOG00000031090|ENSRNOG00000018364|ENSRNOG00000009882|ENSRNOG00000031312|ENSRNOG00000000938|ENSRNOG00000061639|ENSRNOG00000023258|ENSRNOG00000018232|ENSRNOG00000007946|…	rno:24708|rno:25445|rno:294274|rno:690369|rno:54244|rno:414783|rno:171369|rno:300711|rno:25737|rno:84598|rno:685055|rno:170915|rno:368153|rno:303539|rno:24674|rno:25625|rno:84509|rno:309603|rno:81736|rno:501099|rno:24888|rno:293621|rno:24778|rno:24747|rno:79255|rno:25164|rno:100361818|rno:25464|rno:64512|rno:25289|rno:24835|rno:25252|rno:25389|rno:29748|rno:289754|rno:24330|rno:307842|rno:24498|r…	24708|25445|294274|690369|54244|414783|171369|300711|25737|84598|685055|170915|368153|303539|24674|25625|84509|309603|81736|501099|24888|293621|24778|24747|79255|25164|100361818|25464|64512|25289|24835|25252|25389|29748|289754|24330|307842|24498|24577|64508|84353|309361|414785|140924|315305|24605|25631|25266|24835|309452|79426|24516|100360982|366126|192218|294228|140584|309165|25663|25361|25717|2…	Rb1|Fosl1, Fra-1|RT1-DMa, DMA1, RT1.DMa, RT1.Ma|Il15ra|Crebbp, CBP, RSTS, RTS|RT1-CE4, RT1-C/E4|Cd40, Tnfrsf5|Atm|Pcna, PCNAR, Pcna/cyclin|Jak1|Atr|Ep300|RT1-CE7, RT1-C/E7|Kat2a, Gcn5, Gcn5l2|Ppp3ca, Calna1|Tnfrsf1a, TNFR-1, Tnfr1|Ran|RT1-CE1, RT1-C/E1|Nfkb1, EBP-1, NF-kB|Srf, RGD1559787|Bcl2l1, Bcl-xl, Bcl2l, Bclx, bcl-X|Hras, HRAS1, c-H-ras|Slc2a1, GLUTB, GTG1, Glut1, Gtg3, RATGTG1|RT1-M3-1, 4B…	http://www.genome.jp/kegg-bin/show_pathway?rno05166/rno:282581%09red/rno:282582%09red/rno:64508%09red/rno:100361818%09red/rno:171369%09red/rno:366126%09red/rno:501099%09red/rno:79255%09red/rno:24888%09red/rno:25663%09red/rno:24498%09red/rno:24330%09red/rno:25625%09red/rno:685055%09red/rno:309361%09red/rno:25252%09red/rno:25389%09red/rno:303539%09red/rno:25361%09red/rno:414783%09red/rno:140924%09r…
RNA transport	KEGG PATHWAY	rno03013	42	166	0.0474885885877	0.395738238231	ENSRNOG00000013423|ENSRNOG00000005243|ENSRNOG00000003424|ENSRNOG00000018812|ENSRNOG00000005301|ENSRNOG00000020347|ENSRNOG00000001456|ENSRNOG00000012644|ENSRNOG00000048733|ENSRNOG00000025185|ENSRNOG00000000938|ENSRNOG00000001815|ENSRNOG00000002247|ENSRNOG00000010117|ENSRNOG00000018564|ENSRNOG00000018375|ENSRNOG00000036687|ENSRNOG00000008156|ENSRNOG00000017158|ENSRNOG00000021215|ENSRNOG00000010852|…	rno:25497|rno:315045|rno:282826|rno:315705|rno:117019|rno:81738|rno:25281|rno:245922|rno:65274|rno:366016|rno:84509|rno:303831|rno:53372|rno:292148|rno:291874|rno:171145|rno:690585|rno:312947|rno:361628|rno:295284|rno:362335|rno:361176|rno:100911798|rno:296219|rno:362281|rno:308666|rno:288516|rno:362952|rno:298385|rno:56783|rno:64301|rno:366790|rno:314879|rno:296302|rno:54318|rno:293484|rno:11461…	25497|315045|282826|315705|117019|81738|25281|245922|65274|366016|84509|303831|53372|292148|291874|171145|690585|312947|361628|295284|362335|361176|100911798|296219|362281|308666|288516|362952|298385|56783|64301|366790|314879|296302|54318|293484|114612|171350|287436|362965|24799|294429|	Npap60, Nup50, Rtp60|Pop1|Elac2|Rpp25|Eif2b4, Eif2b|Nup98|Nup153, NUCZINK|Nupl1, p58/p45|Nup62, Np62|Nup188|Ran|Eif4a2|Nup54|Eif3a, Eif3s10, ZH12|Nup93|Eif2b3|Alyref, Thoc4|Tgs1, Ncoa6ip|Eif4g2|Rbm8a, Rbm8|Nup205|Upf3a| |Nxt1|Rae1|Cyfip1|Eif3b, Eif3s9|Eif3d, Eif3s7|Magoh|Eif5|Smn1, Smn|Wibg, RGD1306096|Xpot|Eif2s2|Eif2s1|Eif3c, Eif3s8|Ddx39b, Bat1, Bat1a, p47|Pabpc1, Pabp, Pabp1|Eif4a1|Rangap1|Ee…	http://www.genome.jp/kegg-bin/show_pathway?rno03013/rno:294429%09red/rno:56783%09red/rno:287436%09red/rno:315705%09red/rno:296302%09red/rno:315045%09red/rno:362952%09red/rno:308666%09red/rno:366790%09red/rno:293484%09red/rno:117019%09red/rno:362335%09red/rno:298385%09red/rno:690585%09red/rno:295284%09red/rno:362965%09red/rno:361176%09red/rno:314879%09red/rno:361628%09red/rno:84509%09red/rno:54318…
B cell receptor signaling pathway	KEGG PATHWAY	rno04662	21	72	0.0500370018201	0.404711044133	ENSRNOG00000043210|ENSRNOG00000007350|ENSRNOG00000023258|ENSRNOG00000010176|ENSRNOG00000026293|ENSRNOG00000016611|ENSRNOG00000050430|ENSRNOG00000042389|ENSRNOG00000030888|ENSRNOG00000020063|ENSRNOG00000019907|ENSRNOG00000022485|ENSRNOG00000000145|ENSRNOG00000021497|ENSRNOG00000017146|ENSRNOG00000014294|ENSRNOG00000009882|ENSRNOG00000023079|ENSRNOG00000020451|ENSRNOG00000008180|ENSRNOG00000018903	rno:29748|rno:366957|rno:81736|rno:170851|rno:24516|rno:293621|rno:25156|rno:83477|rno:309165|rno:81525|rno:316241|rno:309361|rno:60664|rno:29414|rno:100361818|rno:116689|rno:24674|rno:24605|rno:25621|rno:81515|rno:25513|	29748|366957|81736|170851|24516|293621|25156|83477|309165|81525|316241|309361|60664|29414|100361818|116689|24674|24605|25621|81515|25513|	Ppp3r1|Rac2|Nfkb1, EBP-1, NF-kB|Map2k1, Mek1|Jun|Hras, HRAS1, c-H-ras|Vav1, Vav|Bcl10|Rela, NFkB|Nfkbib|Nfkbie, Slc35b2|Chuk, Ikbka, Ikka|Pik3r3|Akt3, Pkbg|Nfatc1|Ptpn6, Ptph6, Shp-1|Ppp3ca, Calna1|Nras|Cd81, Tapa1|Lyn, p53Lyn, p56Lyn|Pik3r1, PI3KA|	http://www.genome.jp/kegg-bin/show_pathway?rno04662/rno:293621%09red/rno:25156%09red/rno:29414%09red/rno:60664%09red/rno:81525%09red/rno:316241%09red/rno:83477%09red/rno:24674%09red/rno:24516%09red/rno:25621%09red/rno:81515%09red/rno:81736%09red/rno:366957%09red/rno:100361818%09red/rno:309361%09red/rno:25513%09red/rno:24605%09red/rno:309165%09red/rno:116689%09red/rno:29748%09red/rno:170851%09red
Notch signaling pathway	KEGG PATHWAY	rno04330	16	51	0.0517724869574	0.406783826094	ENSRNOG00000009110|ENSRNOG00000021086|ENSRNOG00000000190|ENSRNOG00000000442|ENSRNOG00000060694|ENSRNOG00000005330|ENSRNOG00000001432|ENSRNOG00000009653|ENSRNOG00000023400|ENSRNOG00000004346|ENSRNOG00000005129|ENSRNOG00000018364|ENSRNOG00000046327|ENSRNOG00000005879|ENSRNOG00000013927|ENSRNOG00000019322	rno:29192|rno:293774|rno:170915|rno:406162|rno:57027|rno:54244|rno:304591|rno:29419|rno:498089|rno:56761|rno:500847|rno:303539|rno:679028|rno:689844|rno:29147|rno:25496|	29192|293774|170915|406162|57027|54244|304591|29419|498089|56761|500847|303539|679028|689844|29147|25496|	Psen1|Dtx4, LRRGT00037|Ep300|Notch4|Adam17, TACE|Crebbp, CBP, RSTS, RTS|Dtx2|Numb|Dtx3l, RGD1565144|Notch3|Dtx3, RGD1566181|Kat2a, Gcn5, Gcn5l2|Rbpj|Maml2|Jag2|Notch1, NOTCH, TAN1|	http://www.genome.jp/kegg-bin/show_pathway?rno04330/rno:57027%09red/rno:293774%09red/rno:29192%09red/rno:25496%09red/rno:170915%09red/rno:56761%09red/rno:679028%09red/rno:498089%09red/rno:54244%09red/rno:500847%09red/rno:304591%09red/rno:689844%09red/rno:406162%09red/rno:29147%09red/rno:29419%09red/rno:303539%09red
Chagas disease (American trypanosomiasis)	KEGG PATHWAY	rno05142	28	104	0.0550454483887	0.42048606408	ENSRNOG00000004649|ENSRNOG00000011158|ENSRNOG00000004647|ENSRNOG00000001414|ENSRNOG00000013634|ENSRNOG00000031312|ENSRNOG00000023258|ENSRNOG00000055156|ENSRNOG00000015182|ENSRNOG00000010278|ENSRNOG00000012074|ENSRNOG00000030888|ENSRNOG00000022485|ENSRNOG00000019465|ENSRNOG00000008620|ENSRNOG00000000837|ENSRNOG00000012807|ENSRNOG00000007159|ENSRNOG00000026293|ENSRNOG00000009822|ENSRNOG00000010922|…	rno:24494|rno:117104|rno:25325|rno:24617|rno:301059|rno:25625|rno:81736|rno:24835|rno:24673|rno:24498|rno:116465|rno:309165|rno:309361|rno:25643|rno:25631|rno:24835|rno:298566|rno:24770|rno:24516|rno:310553|rno:315648|rno:25717|rno:60664|rno:29414|rno:81649|rno:24599|rno:117279|rno:25513|	24494|117104|25325|24617|301059|25625|81736|24835|24673|24498|116465|309165|309361|25643|25631|24835|298566|24770|24516|310553|315648|25717|60664|29414|81649|24599|117279|25513|	Il1b|Ppp2r2a|Il10, IL10X|Serpine1, PAI1A, Pai1, Pai1aa, Planh, RATPAI1A|Myd88|Tnfrsf1a, TNFR-1, Tnfr1|Nfkb1, EBP-1, NF-kB|Tnf, RATTNF, TNF-alpha, Tnfa|Ppp2cb, Pp2a2|Il6, ILg6, Ifnb2|Ifngr1, Ifngr|Rela, NFkB|Chuk, Ikbka, Ikka|Gnai3, GIP3A|Smad3, Madh3, Smad_3, mad3|Tnf, RATTNF, TNF-alpha, Tnfa|C1qa|Ccl2, MCP-1, Scya2, Sigje|Jun|Tlr2|Ppp2r1b|Tgfb3, TGF-B3|Pik3r3|Akt3, Pkbg|Mapk14, CRK1, CSBP, CSPB1…	http://www.genome.jp/kegg-bin/show_pathway?rno05142/rno:25643%09red/rno:60664%09red/rno:24516%09red/rno:25625%09red/rno:309361%09red/rno:117279%09red/rno:24617%09red/rno:24770%09red/rno:24494%09red/rno:25325%09red/rno:24599%09red/rno:24673%09red/rno:24498%09red/rno:81649%09red/rno:24835%09red/rno:29414%09red/rno:116465%09red/rno:315648%09red/rno:25717%09red/rno:310553%09red/rno:117104%09red/rno:3…
Pancreatic cancer	KEGG PATHWAY	rno05212	19	65	0.0592275308446	0.440204621142	ENSRNOG00000016029|ENSRNOG00000014079|ENSRNOG00000023258|ENSRNOG00000010176|ENSRNOG00000010756|ENSRNOG00000007946|ENSRNOG00000019742|ENSRNOG00000007350|ENSRNOG00000028156|ENSRNOG00000030888|ENSRNOG00000022485|ENSRNOG00000009867|ENSRNOG00000011157|ENSRNOG00000000145|ENSRNOG00000021497|ENSRNOG00000010219|ENSRNOG00000000869|ENSRNOG00000008620|ENSRNOG00000018903	rno:24708|rno:25124|rno:81736|rno:170851|rno:24842|rno:24888|rno:25125|rno:366957|rno:25096|rno:309165|rno:309361|rno:25717|rno:84598|rno:60664|rno:29414|rno:29622|rno:363509|rno:25631|rno:25513|	24708|25124|81736|170851|24842|24888|25125|366957|25096|309165|309361|25717|84598|60664|29414|29622|363509|25631|25513|	Rb1|Stat1, DD6G4-4|Nfkb1, EBP-1, NF-kB|Map2k1, Mek1|Tp53, Trp53, p53|Bcl2l1, Bcl-xl, Bcl2l, Bclx, bcl-X|Stat3|Rac2|Pld1, Pld1a, Pld1b, Plda, Pldb|Rela, NFkB|Chuk, Ikbka, Ikka|Tgfb3, TGF-B3|Jak1|Pik3r3|Akt3, Pkbg|Ralgds, Rgds|Arhgef6|Smad3, Madh3, Smad_3, mad3|Pik3r1, PI3KA|	http://www.genome.jp/kegg-bin/show_pathway?rno05212/rno:363509%09red/rno:24888%09red/rno:60664%09red/rno:25124%09red/rno:25125%09red/rno:25717%09red/rno:81736%09red/rno:24842%09red/rno:24708%09red/rno:29622%09red/rno:309165%09red/rno:25631%09red/rno:366957%09red/rno:29414%09red/rno:309361%09red/rno:25513%09red/rno:25096%09red/rno:84598%09red/rno:170851%09red
Legionellosis	KEGG PATHWAY	rno05134	18	61	0.0612337034295	0.44313864324	ENSRNOG00000023258|ENSRNOG00000004649|ENSRNOG00000024457|ENSRNOG00000002802|ENSRNOG00000007372|ENSRNOG00000010278|ENSRNOG00000009822|ENSRNOG00000017819|ENSRNOG00000030888|ENSRNOG00000028043|ENSRNOG00000002792|ENSRNOG00000009848|ENSRNOG00000012477|ENSRNOG00000013634|ENSRNOG00000033693|ENSRNOG00000055156|ENSRNOG00000000837|ENSRNOG00000019311	rno:81736|rno:24494|rno:25310|rno:81503|rno:25166|rno:24498|rno:310553|rno:60350|rno:309165|rno:171551|rno:114105|rno:29197|rno:24799|rno:301059|rno:191568|rno:24835|rno:24835|rno:309452|	81736|24494|25310|81503|25166|24498|310553|60350|309165|171551|114105|29197|24799|301059|191568|24835|24835|309452|	Nfkb1, EBP-1, NF-kB|Il1b|Cyct, CYCTA|Cxcl1, CINC-1, Gro1|Casp1, Ice, Il1bc|Il6, ILg6, Ifnb2|Tlr2|Cd14|Rela, NFkB|Cxcl3, Cinc-2, Cinc2, Gm1960|Cxcl2, Mip-2, Scyb2|Il18, IL-18|Eef1a2, Ps10, RATPS10, Stnl|Myd88|Naip6, Birc1, Birc1a, Birc1b, Naip, Naip2|Tnf, RATTNF, TNF-alpha, Tnfa|Tnf, RATTNF, TNF-alpha, Tnfa|Nfkb2, RGD1307189|	http://www.genome.jp/kegg-bin/show_pathway?rno05134/rno:24494%09red/rno:171551%09red/rno:24799%09red/rno:25310%09red/rno:191568%09red/rno:310553%09red/rno:24498%09red/rno:114105%09red/rno:309165%09red/rno:24835%09red/rno:81736%09red/rno:29197%09red/rno:301059%09red/rno:60350%09red/rno:25166%09red/rno:309452%09red/rno:81503%09red
Acute myeloid leukemia	KEGG PATHWAY	rno05221	17	57	0.0632357912919	0.445893400135	ENSRNOG00000015380|ENSRNOG00000023258|ENSRNOG00000010176|ENSRNOG00000012172|ENSRNOG00000019742|ENSRNOG00000000529|ENSRNOG00000016611|ENSRNOG00000005673|ENSRNOG00000004500|ENSRNOG00000030888|ENSRNOG00000022485|ENSRNOG00000000145|ENSRNOG00000021497|ENSRNOG00000001704|ENSRNOG00000014753|ENSRNOG00000023079|ENSRNOG00000018903	rno:81679|rno:81736|rno:170851|rno:366126|rno:25125|rno:24649|rno:293621|rno:362489|rno:24577|rno:309165|rno:309361|rno:60664|rno:29414|rno:50662|rno:312451|rno:24605|rno:25513|	81679|81736|170851|366126|25125|24649|293621|362489|24577|309165|309361|60664|29414|50662|312451|24605|25513|	Jup|Nfkb1, EBP-1, NF-kB|Map2k1, Mek1|Spi1, Pu.1, Sfpi1|Stat3|Pim1|Hras, HRAS1, c-H-ras|Runx1t1, Cbfa2t1|Myc, RNCMYC, c-myc, mMyc|Rela, NFkB|Chuk, Ikbka, Ikka|Pik3r3|Akt3, Pkbg|Runx1, Aml1, Cbfa2|Tcf7l1, Tcf3|Nras|Pik3r1, PI3KA|	http://www.genome.jp/kegg-bin/show_pathway?rno05221/rno:293621%09red/rno:366126%09red/rno:60664%09red/rno:25125%09red/rno:24577%09red/rno:24649%09red/rno:309361%09red/rno:312451%09red/rno:309165%09red/rno:81736%09red/rno:29414%09red/rno:24605%09red/rno:25513%09red/rno:81679%09red/rno:50662%09red/rno:362489%09red/rno:170851%09red
Leukocyte transendothelial migration	KEGG PATHWAY	rno04670	31	120	0.0660282233901	0.453944035807	ENSRNOG00000007350|ENSRNOG00000001516|ENSRNOG00000033217|ENSRNOG00000034254|ENSRNOG00000027839|ENSRNOG00000030118|ENSRNOG00000001419|ENSRNOG00000017833|ENSRNOG00000019253|ENSRNOG00000001480|ENSRNOG00000017539|ENSRNOG00000020679|ENSRNOG00000059961|ENSRNOG00000009149|ENSRNOG00000054172|ENSRNOG00000019465|ENSRNOG00000030790|ENSRNOG00000030124|ENSRNOG00000036701|ENSRNOG00000032463|ENSRNOG00000023753|…	rno:366957|rno:252857|rno:300519|rno:81822|rno:50646|rno:81521|rno:304388|rno:291245|rno:25414|rno:114553|rno:81687|rno:25464|rno:59326|rno:315509|rno:84353|rno:25643|rno:311163|rno:25622|rno:287876|rno:295347|rno:26955|rno:619374|rno:25537|rno:25361|rno:24772|rno:25156|rno:60664|rno:307618|rno:24511|rno:81649|rno:25513|	366957|252857|300519|81822|50646|81521|304388|291245|25414|114553|81687|25464|59326|315509|84353|25643|311163|25622|287876|295347|26955|619374|25537|25361|24772|25156|60664|307618|24511|81649|25513|	Rac2|Rapgef4, CAMP-GEFII, CAMPS, Cgef2, Epac2|Esam|Actb, Actx|Ptk2b, CAKB, CAKbeta, Pyk2|Msn|Cldn15|Actn2|Bcar1, Cas, Crkas, P130CAS|Ncf1, Ncf-1, p47phox|Mmp9|Icam1, CD54, ICAM|Rapgef3, Epac|Jam3|Ctnnb1, Catnb|Gnai3, GIP3A|Ctnnd1, Catns|Ptpn11, Shp2|Actg1, Actg|Rap1a, RAP-1A, rap_1A|Mllt4, Af6|Jam2|Rock2, ROCK-II, ROK|Vcam1, VCAM1B|Cxcl12, Sdf1|Vav1, Vav|Pik3r3|Cdh5|Itgb1|Mapk14, CRK1, CSBP, CSPB…	http://www.genome.jp/kegg-bin/show_pathway?rno04670/rno:25643%09red/rno:60664%09red/rno:24511%09red/rno:114553%09red/rno:25622%09red/rno:81521%09red/rno:300519%09red/rno:81687%09red/rno:25361%09red/rno:24772%09red/rno:311163%09red/rno:25156%09red/rno:59326%09red/rno:25464%09red/rno:81649%09red/rno:315509%09red/rno:295347%09red/rno:619374%09red/rno:252857%09red/rno:26955%09red/rno:25414%09red/rno:…
MicroRNAs in cancer	KEGG PATHWAY	rno05206	36	144	0.0700143325838	0.469608328306	ENSRNOG00000002525|ENSRNOG00000004346|ENSRNOG00000000924|ENSRNOG00000005330|ENSRNOG00000000579|ENSRNOG00000000529|ENSRNOG00000029773|ENSRNOG00000010756|ENSRNOG00000000190|ENSRNOG00000025371|ENSRNOG00000007529|ENSRNOG00000006094|ENSRNOG00000023258|ENSRNOG00000010176|ENSRNOG00000000442|ENSRNOG00000019742|ENSRNOG00000051592|ENSRNOG00000056246|ENSRNOG00000008012|ENSRNOG00000017539|ENSRNOG00000026649|…	rno:29527|rno:56761|rno:25648|rno:54244|rno:25603|rno:24649|rno:300711|rno:24842|rno:170915|rno:306141|rno:246142|rno:25406|rno:81736|rno:170851|rno:406162|rno:25125|rno:309757|rno:24398|rno:170913|rno:81687|rno:444984|rno:363140|rno:315346|rno:252971|rno:64031|rno:24577|rno:306141|rno:445442|rno:24605|rno:25266|rno:25496|rno:314930|rno:117282|rno:84489|rno:116640|rno:293621|	29527|56761|25648|54244|25603|24649|300711|24842|170915|306141|246142|25406|81736|170851|406162|25125|309757|24398|170913|81687|444984|363140|315346|252971|64031|24577|306141|445442|24605|25266|25496|314930|117282|84489|116640|293621|	Ptgs2, COX-2, Cox2|Notch3|Slc7a1, Atrc1, CAT1, Cat-1|Crebbp, CBP, RSTS, RTS|Marcks, KINC, Macs|Pim1|Atm|Tp53, Trp53, p53|Ep300|Spry2|Bmf|Cd44, CD44A, METAA, RHAMM|Nfkb1, EBP-1, NF-kB|Map2k1, Mek1|Notch4|Stat3|Sirt1, Sir2|Gls, Glut, RATGLUT|Abcb1a, Abcb1, Mdr1a|Mmp9|Dnmt3a|Rassf1|Itga5, Itga5_retired|Socs1, Cish1, Socs-1|Pdcd4, Dug|Myc, RNCMYC, c-myc, mMyc|Spry2|Thbs1, TSP-1, Tsp1|Nras|Pdgfa, PDGF…	http://www.genome.jp/kegg-bin/show_pathway?rno05206/rno:363140%09red/rno:444984%09red/rno:84489%09red/rno:24577%09red/rno:25648%09red/rno:64031%09red/rno:25603%09red/rno:406162%09red/rno:314930%09red/rno:81687%09red/rno:170851%09red/rno:25406%09red/rno:309757%09red/rno:300711%09red/rno:170915%09red/rno:56761%09red/rno:170913%09red/rno:25496%09red/rno:306141%09red/rno:293621%09red/rno:445442%09red…
Thyroid cancer	KEGG PATHWAY	rno05216	10	29	0.0737228474013	0.481032643471	ENSRNOG00000010176|ENSRNOG00000017441|ENSRNOG00000016611|ENSRNOG00000019768|ENSRNOG00000004500|ENSRNOG00000054172|ENSRNOG00000010756|ENSRNOG00000014753|ENSRNOG00000023079|ENSRNOG00000009446	rno:170851|rno:117557|rno:293621|rno:619385|rno:24577|rno:84353|rno:24842|rno:312451|rno:24605|rno:25271|	170851|117557|293621|619385|24577|84353|24842|312451|24605|25271|	Map2k1, Mek1|Tpm3, TM30nm, Tpm5|Hras, HRAS1, c-H-ras|Ncoa4|Myc, RNCMYC, c-myc, mMyc|Ctnnb1, Catnb|Tp53, Trp53, p53|Tcf7l1, Tcf3|Nras|Rxra|	http://www.genome.jp/kegg-bin/show_pathway?rno05216/rno:293621%09red/rno:25271%09red/rno:24577%09red/rno:24842%09red/rno:312451%09red/rno:619385%09red/rno:84353%09red/rno:24605%09red/rno:117557%09red/rno:170851%09red
Amoebiasis	KEGG PATHWAY	rno05146	28	108	0.0752160133427	0.481032643471	ENSRNOG00000004649|ENSRNOG00000011134|ENSRNOG00000004647|ENSRNOG00000006025|ENSRNOG00000017833|ENSRNOG00000003897|ENSRNOG00000023546|ENSRNOG00000023258|ENSRNOG00000047768|ENSRNOG00000003357|ENSRNOG00000053691|ENSRNOG00000055156|ENSRNOG00000010278|ENSRNOG00000021437|ENSRNOG00000002680|ENSRNOG00000030888|ENSRNOG00000033772|ENSRNOG00000000837|ENSRNOG00000007657|ENSRNOG00000016581|ENSRNOG00000017819|…	rno:24494|rno:309368|rno:25325|rno:305078|rno:291245|rno:29393|rno:24471|rno:81736|rno:25473|rno:84032|rno:140433|rno:24835|rno:24498|rno:309368|rno:117036|rno:309165|rno:361241|rno:24835|rno:298101|rno:291091|rno:60350|rno:310553|rno:25663|rno:25717|rno:60664|rno:501854|rno:24599|rno:25513|	24494|309368|25325|305078|291245|29393|24471|81736|25473|84032|140433|24835|24498|309368|117036|309165|361241|24835|298101|291091|60350|310553|25663|25717|60664|501854|24599|25513|	Il1b|Lama2|Il10, IL10X|Lamb3|Actn2|Col1a1, COLIA1|Hspb1, Hsp25, Hsp27|Nfkb1, EBP-1, NF-kB|Lamb2, SLAM|Col3a1|Lama5|Tnf, RATTNF, TNF-alpha, Tnfa|Il6, ILg6, Ifnb2|Lama2|Lamc1, B2e|Rela, NFkB|Serpinb9|Tnf, RATTNF, TNF-alpha, Tnfa|Col27a1|Serpinb1a|Cd14|Tlr2|Il1r1|Tgfb3, TGF-B3|Pik3r3|Rab7b, RGD1562617|Nos2, Nos2a, iNos|Pik3r1, PI3KA|	http://www.genome.jp/kegg-bin/show_pathway?rno05146/rno:361241%09red/rno:60664%09red/rno:117036%09red/rno:25663%09red/rno:24471%09red/rno:501854%09red/rno:309368%09red/rno:24494%09red/rno:140433%09red/rno:25325%09red/rno:24599%09red/rno:24498%09red/rno:24835%09red/rno:305078%09red/rno:291091%09red/rno:25717%09red/rno:310553%09red/rno:291245%09red/rno:309165%09red/rno:60350%09red/rno:25513%09red/r…
Mineral absorption	KEGG PATHWAY	rno04978	14	46	0.077510464094	0.484440400587	ENSRNOG00000014117|ENSRNOG00000029514|ENSRNOG00000009620|ENSRNOG00000016469|ENSRNOG00000061367|ENSRNOG00000011501|ENSRNOG00000011227|ENSRNOG00000008479|ENSRNOG00000003872|ENSRNOG00000054420|ENSRNOG00000014956|ENSRNOG00000043098|ENSRNOG00000019550|ENSRNOG00000020450	rno:24451|rno:304784|rno:295669|rno:29639|rno:24941|rno:25390|rno:24214|rno:29715|rno:170840|rno:24873|rno:316519|rno:689415|rno:25715|rno:301010|	24451|304784|295669|29639|24941|25390|24214|29715|170840|24873|316519|689415|25715|301010|	Hmox1, HEOXG, Heox, Hmox, Ho-1, Ho1, hsp32|Slc26a9|Cybrd1, Dcytb|Fxyd2, ATP1C, Atp1g1, GNAKATP|Atp7a, Mnk|Atp1b3, NKAB3S|Atp1b2, ATPB2, ATPB2S, Amog, RATATPB2S|Slc8a1, Ncx, Ncx1|Slc40a1, Fpn1, Slc11a3, Slc39a1|Vdr, Nr1i1|Slc11a1, Bcg, Itg, Lsh, Nramp1|Mt2A, Mt2|Slc11a2, Dmt1, Nramp2|Slc26a6|	http://www.genome.jp/kegg-bin/show_pathway?rno04978/rno:24873%09red/rno:295669%09red/rno:24214%09red/rno:29639%09red/rno:301010%09red/rno:689415%09red/rno:24941%09red/rno:24451%09red/rno:25715%09red/rno:316519%09red/rno:304784%09red/rno:25390%09red/rno:29715%09red/rno:170840%09red
Renal cell carcinoma	KEGG PATHWAY	rno05211	19	68	0.0794021582525	0.485235411543	ENSRNOG00000003302|ENSRNOG00000005330|ENSRNOG00000007284|ENSRNOG00000030124|ENSRNOG00000026293|ENSRNOG00000014316|ENSRNOG00000032463|ENSRNOG00000019773|ENSRNOG00000009867|ENSRNOG00000010176|ENSRNOG00000000145|ENSRNOG00000021497|ENSRNOG00000000190|ENSRNOG00000008292|ENSRNOG00000016611|ENSRNOG00000023079|ENSRNOG00000020947|ENSRNOG00000021318|ENSRNOG00000018903	rno:303185|rno:54244|rno:24778|rno:25622|rno:24516|rno:63881|rno:295347|rno:308913|rno:25717|rno:170851|rno:60664|rno:29414|rno:170915|rno:29560|rno:293621|rno:24605|rno:308457|rno:29452|rno:25513|	303185|54244|24778|25622|24516|63881|295347|308913|25717|170851|60664|29414|170915|29560|293621|24605|308457|29452|25513|	Flcn, Bhd|Crebbp, CBP, RSTS, RTS|Slc2a1, GLUTB, GTG1, Glut1, Gtg3, RATGTG1|Ptpn11, Shp2|Jun|Rapgef1, C3G-1, C3G-2, C3g, Grf2|Rap1a, RAP-1A, rap_1A|Egln1, HIF-PH2, HPH-2, PHD-2, PHD2|Tgfb3, TGF-B3|Map2k1, Mek1|Pik3r3|Akt3, Pkbg|Ep300|Hif1a, MOP1|Hras, HRAS1, c-H-ras|Nras|Egln2, HIF-PH1, HPH-1, HPH-3, PHD-1, PHD1|Epas1, HLF, Hif2a|Pik3r1, PI3KA|	http://www.genome.jp/kegg-bin/show_pathway?rno05211/rno:293621%09red/rno:60664%09red/rno:308457%09red/rno:308913%09red/rno:25717%09red/rno:24778%09red/rno:29452%09red/rno:29560%09red/rno:54244%09red/rno:303185%09red/rno:25622%09red/rno:24516%09red/rno:29414%09red/rno:295347%09red/rno:25513%09red/rno:24605%09red/rno:170915%09red/rno:63881%09red/rno:170851%09red
Antigen processing and presentation	KEGG PATHWAY	rno04612	25	96	0.085852952137	0.513251344298	ENSRNOG00000047864|ENSRNOG00000017123|ENSRNOG00000022107|ENSRNOG00000039744|ENSRNOG00000021012|ENSRNOG00000002659|ENSRNOG00000010735|ENSRNOG00000031090|ENSRNOG00000031607|ENSRNOG00000016596|ENSRNOG00000015018|ENSRNOG00000059714|ENSRNOG00000000763|ENSRNOG00000055156|ENSRNOG00000018294|ENSRNOG00000010331|ENSRNOG00000046031|ENSRNOG00000019041|ENSRNOG00000000837|ENSRNOG00000019246|ENSRNOG00000000777|…	rno:294274|rno:24223|rno:414785|rno:414783|rno:310659|rno:85483|rno:25337|rno:368153|rno:414793|rno:266759|rno:29468|rno:299331|rno:24747|rno:24835|rno:25617|rno:64529|rno:24812|rno:29630|rno:24835|rno:29614|rno:294228|rno:24811|rno:24812|rno:301252|rno:309603|	294274|24223|414785|414783|310659|85483|25337|368153|414793|266759|29468|299331|24747|24835|25617|64529|24812|29630|24835|29614|294228|24811|24812|301252|309603|	RT1-DMa, DMA1, RT1.DMa, RT1.Ma|B2m|RT1-M6-1|RT1-CE4, RT1-C/E4|Rfx5|Ciita, C2ta, Mhc2ta|Nfyc, CBF-C|RT1-CE7, RT1-C/E7|RT1-CE3, RT1-C/E3|Hspa4, Hsp110, Hsp70, irp94|Pdia3, ER60, ERp57, Grp58|Hsp90aa1, Hsp86, Hsp90, Hspca|RT1-M3-1, 4B2/3.7, H2-M3, RT1-M3, RanoM3, RanoM301, RanoM302|Tnf, RATTNF, TNF-alpha, Tnfa|Hspa5, BIP, GRP78|Ctsb|Tap2, Abcb3, Cim|Psme1|Tnf, RATTNF, TNF-alpha, Tnfa|Psme2|RT1-S3, H…	http://www.genome.jp/kegg-bin/show_pathway?rno04612/rno:85483%09red/rno:294274%09red/rno:310659%09red/rno:299331%09red/rno:414783%09red/rno:24223%09red/rno:64529%09red/rno:414785%09red/rno:29630%09red/rno:24811%09red/rno:24835%09red/rno:24812%09red/rno:29614%09red/rno:294228%09red/rno:25617%09red/rno:309603%09red/rno:266759%09red/rno:301252%09red/rno:25337%09red/rno:29468%09red/rno:24747%09red/rn…
Natural killer cell mediated cytotoxicity	KEGG PATHWAY	rno04650	25	97	0.0925862517191	0.541728068569	ENSRNOG00000007350|ENSRNOG00000000562|ENSRNOG00000027839|ENSRNOG00000009882|ENSRNOG00000010176|ENSRNOG00000030124|ENSRNOG00000016611|ENSRNOG00000046452|ENSRNOG00000046663|ENSRNOG00000017146|ENSRNOG00000020679|ENSRNOG00000043210|ENSRNOG00000055156|ENSRNOG00000012074|ENSRNOG00000025143|ENSRNOG00000024159|ENSRNOG00000013747|ENSRNOG00000023079|ENSRNOG00000000837|ENSRNOG00000050430|ENSRNOG00000000145|…	rno:366957|rno:50669|rno:50646|rno:24674|rno:170851|rno:25622|rno:293621|rno:116591|rno:116591|rno:100361818|rno:25464|rno:29748|rno:24835|rno:116465|rno:360647|rno:25441|rno:305450|rno:24605|rno:24835|rno:25156|rno:60664|rno:24934|rno:116689|rno:64625|rno:25513|	366957|50669|50646|24674|170851|25622|293621|116591|116591|100361818|25464|29748|24835|116465|360647|25441|305450|24605|24835|25156|60664|24934|116689|64625|25513|	Rac2|Prf1, Cyta, RATCYTA|Ptk2b, CAKB, CAKbeta, Pyk2|Ppp3ca, Calna1|Map2k1, Mek1|Ptpn11, Shp2|Hras, HRAS1, c-H-ras|Fcgr2a, Fcgr3, Fcgr3a|Fcgr2a, Fcgr3, Fcgr3a|Nfatc1|Icam1, CD54, ICAM|Ppp3r1|Tnf, RATTNF, TNF-alpha, Tnfa|Ifngr1, Ifngr|Icam2|Fcer1g|Sh3bp2|Nras|Tnf, RATTNF, TNF-alpha, Tnfa|Vav1, Vav|Pik3r3|Klrk1, NKG2D, Nkrp2|Ptpn6, Ptph6, Shp-1|Bid|Pik3r1, PI3KA|	http://www.genome.jp/kegg-bin/show_pathway?rno04650/rno:360647%09red/rno:305450%09red/rno:60664%09red/rno:24934%09red/rno:116591%09red/rno:25622%09red/rno:50669%09red/rno:25156%09red/rno:29748%09red/rno:25441%09red/rno:25464%09red/rno:24674%09red/rno:170851%09red/rno:24835%09red/rno:64625%09red/rno:116689%09red/rno:116465%09red/rno:293621%09red/rno:100361818%09red/rno:25513%09red/rno:24605%09red/…
Proteoglycans in cancer	KEGG PATHWAY	rno05205	47	202	0.0971143620043	0.55638436565	ENSRNOG00000051440|ENSRNOG00000009822|ENSRNOG00000004517|ENSRNOG00000004660|ENSRNOG00000034254|ENSRNOG00000010756|ENSRNOG00000030118|ENSRNOG00000005798|ENSRNOG00000049437|ENSRNOG00000004925|ENSRNOG00000006094|ENSRNOG00000010176|ENSRNOG00000030124|ENSRNOG00000058111|ENSRNOG00000019742|ENSRNOG00000036701|ENSRNOG00000038881|ENSRNOG00000017392|ENSRNOG00000017539|ENSRNOG00000008292|ENSRNOG00000021962|…	rno:304813|rno:310553|rno:24482|rno:282581|rno:81822|rno:24842|rno:81521|rno:29161|rno:58920|rno:116670|rno:25406|rno:170851|rno:25622|rno:170921|rno:25125|rno:287876|rno:288077|rno:54250|rno:81687|rno:29560|rno:64512|rno:304109|rno:24835|rno:315346|rno:64031|rno:24577|rno:84353|rno:24511|rno:50692|rno:116689|rno:140584|rno:445442|rno:81682|rno:24605|rno:24881|rno:24835|rno:306570|rno:282582|rno:…	304813|310553|24482|282581|81822|24842|81521|29161|58920|116670|25406|170851|25622|170921|25125|287876|288077|54250|81687|29560|64512|304109|24835|315346|64031|24577|84353|24511|50692|116689|140584|445442|81682|24605|24881|24835|306570|282582|25537|293621|60664|29414|171136|81649|499076|24771|25513|	Ppp1r12b|Tlr2|Igf1|Fzd6|Actb, Actx|Tp53, Trp53, p53|Msn|Cav3|Gpc1, HSPG_M12, HSPGM12|Ppp1r12a, M110, MBSP, Mypt1|Cd44, CD44A, METAA, RHAMM|Map2k1, Mek1|Ptpn11, Shp2|Itga2, CD49B|Stat3|Actg1, Actg|Hcls1|Fgf2, Fgf-2, bFGF|Mmp9|Hif1a, MOP1|Fzd2, Fz-10, Fzd10|Tiam1|Tnf, RATTNF, TNF-alpha, Tnfa|Itga5, Itga5_retired|Pdcd4, Dug|Myc, RNCMYC, c-myc, mMyc|Ctnnb1, Catnb|Itgb1|Plaur, Par, Plaur3, uPAR, uPAR-…	http://www.genome.jp/kegg-bin/show_pathway?rno05205/rno:282581%09red/rno:282582%09red/rno:60664%09red/rno:24511%09red/rno:24881%09red/rno:58920%09red/rno:304813%09red/rno:64031%09red/rno:25622%09red/rno:171136%09red/rno:81521%09red/rno:116670%09red/rno:499076%09red/rno:81687%09red/rno:170851%09red/rno:24771%09red/rno:25406%09red/rno:287876%09red/rno:54250%09red/rno:81649%09red/rno:24835%09red/rno…
Prostate cancer	KEGG PATHWAY	rno05215	23	89	0.101400636002	0.559712977669	ENSRNOG00000005639|ENSRNOG00000004517|ENSRNOG00000010756|ENSRNOG00000000190|ENSRNOG00000023258|ENSRNOG00000010176|ENSRNOG00000016611|ENSRNOG00000059714|ENSRNOG00000001312|ENSRNOG00000010695|ENSRNOG00000005413|ENSRNOG00000016029|ENSRNOG00000005330|ENSRNOG00000030888|ENSRNOG00000022485|ENSRNOG00000054172|ENSRNOG00000017801|ENSRNOG00000023079|ENSRNOG00000019834|ENSRNOG00000000145|ENSRNOG00000021497|…	rno:24208|rno:24482|rno:24842|rno:170915|rno:81736|rno:170851|rno:293621|rno:299331|rno:25266|rno:79429|rno:362165|rno:24708|rno:54244|rno:309165|rno:309361|rno:84353|rno:79255|rno:24605|rno:301252|rno:60664|rno:29414|rno:312451|rno:25513|	24208|24482|24842|170915|81736|170851|293621|299331|25266|79429|362165|24708|54244|309165|309361|84353|79255|24605|301252|60664|29414|312451|25513|	Ar, Andr, Tfm|Igf1|Tp53, Trp53, p53|Ep300|Nfkb1, EBP-1, NF-kB|Map2k1, Mek1|Hras, HRAS1, c-H-ras|Hsp90aa1, Hsp86, Hsp90, Hspca|Pdgfa, PDGFACP|Pdgfc, SCDGF|Creb3l1, Oasis|Rb1|Crebbp, CBP, RSTS, RTS|Rela, NFkB|Chuk, Ikbka, Ikka|Ctnnb1, Catnb|Atf4|Nras|Hsp90ab1, HSP90-BETA, HSP90B, HSPC2, Hspcb|Pik3r3|Akt3, Pkbg|Tcf7l1, Tcf3|Pik3r1, PI3KA|	http://www.genome.jp/kegg-bin/show_pathway?rno05215/rno:60664%09red/rno:79255%09red/rno:312451%09red/rno:24208%09red/rno:79429%09red/rno:309361%09red/rno:299331%09red/rno:170851%09red/rno:170915%09red/rno:362165%09red/rno:29414%09red/rno:293621%09red/rno:309165%09red/rno:84353%09red/rno:25513%09red/rno:24605%09red/rno:301252%09red/rno:24482%09red/rno:25266%09red/rno:24842%09red/rno:24708%09red/rn…
Focal adhesion	KEGG PATHWAY	rno04510	48	208	0.102884823653	0.559712977669	ENSRNOG00000007350|ENSRNOG00000051440|ENSRNOG00000004517|ENSRNOG00000011134|ENSRNOG00000003587|ENSRNOG00000034254|ENSRNOG00000006025|ENSRNOG00000005650|ENSRNOG00000005798|ENSRNOG00000017833|ENSRNOG00000003897|ENSRNOG00000004925|ENSRNOG00000019688|ENSRNOG00000019689|ENSRNOG00000010176|ENSRNOG00000047768|ENSRNOG00000058111|ENSRNOG00000010695|ENSRNOG00000003357|ENSRNOG00000053691|ENSRNOG00000034015|…	rno:366957|rno:304813|rno:24482|rno:309368|rno:360457|rno:81822|rno:305078|rno:94203|rno:29161|rno:291245|rno:29393|rno:116670|rno:307483|rno:116669|rno:170851|rno:25473|rno:170921|rno:79429|rno:84032|rno:140433|rno:29154|rno:114636|rno:78971|rno:315346|rno:360606|rno:294337|rno:309368|rno:117036|rno:84353|rno:60371|rno:445442|rno:25414|rno:287876|rno:295347|rno:25266|rno:298101|rno:309081|rno:25…	366957|304813|24482|309368|360457|81822|305078|94203|29161|291245|29393|116670|307483|116669|170851|25473|170921|79429|84032|140433|29154|114636|78971|315346|360606|294337|309368|117036|84353|60371|445442|25414|287876|295347|25266|298101|309081|25537|24516|63881|25156|293621|60664|29414|116640|24511|499076|25513|	Rac2|Ppp1r12b|Igf1|Lama2|Figf, Vegf-d|Actb, Actx|Lamb3|Pgf, Plgf|Cav3|Actn2|Col1a1, COLIA1|Ppp1r12a, M110, MBSP, Mypt1|Diaph1, Diap1|Vwf|Map2k1, Mek1|Lamb2, SLAM|Itga2, CD49B|Pdgfc, SCDGF|Col3a1|Lama5|Capn2|Zyx|Birc3, Birc2, IAP1|Itga5, Itga5_retired|Itga3|Col6a1, RGD1565398|Lama2|Lamc1, B2e|Ctnnb1, Catnb|Birc2, Api2, rIAP1|Thbs1, TSP-1, Tsp1|Bcar1, Cas, Crkas, P130CAS|Actg1, Actg|Rap1a, RAP-1A, …	http://www.genome.jp/kegg-bin/show_pathway?rno04510/rno:60664%09red/rno:24511%09red/rno:117036%09red/rno:24516%09red/rno:304813%09red/rno:79429%09red/rno:25156%09red/rno:25414%09red/rno:116670%09red/rno:499076%09red/rno:309368%09red/rno:170851%09red/rno:294337%09red/rno:140433%09red/rno:287876%09red/rno:94203%09red/rno:305078%09red/rno:29414%09red/rno:295347%09red/rno:360457%09red/rno:29161%09red…
RIG-I-like receptor signaling pathway	KEGG PATHWAY	rno04622	17	62	0.103801315859	0.559712977669	ENSRNOG00000023258|ENSRNOG00000022256|ENSRNOG00000017787|ENSRNOG00000022485|ENSRNOG00000055156|ENSRNOG00000021802|ENSRNOG00000008145|ENSRNOG00000020063|ENSRNOG00000025295|ENSRNOG00000006238|ENSRNOG00000023383|ENSRNOG00000000513|ENSRNOG00000030888|ENSRNOG00000005528|ENSRNOG00000006227|ENSRNOG00000000837|ENSRNOG00000057832	rno:81736|rno:245920|rno:306886|rno:309361|rno:24835|rno:298693|rno:362788|rno:81525|rno:311430|rno:311786|rno:364073|rno:81649|rno:309165|rno:299827|rno:499801|rno:24835|rno:361296|	81736|245920|306886|309361|24835|298693|362788|81525|311430|311786|364073|81649|309165|299827|499801|24835|361296|	Nfkb1, EBP-1, NF-kB|Cxcl10, IP-10, Scyb10|Ripk1|Chuk, Ikbka, Ikka|Tnf, RATTNF, TNF-alpha, Tnfa|Isg15, G1p2|Traf3|Nfkbib|Mavs, Visa|Traf2|Ddx3y, RGD1309586|Mapk14, CRK1, CSBP, CSPB1, Csbp1, Csbp2, Exip, Hog, Mxi2, Prkm14, Prkm15, RK, Sapk2A, p38, p38Hog, p38alpha|Rela, NFkB|Tbk1|Ifih1, RGD1560496|Tnf, RATTNF, TNF-alpha, Tnfa|Rnf125|	http://www.genome.jp/kegg-bin/show_pathway?rno04622/rno:245920%09red/rno:361296%09red/rno:362788%09red/rno:299827%09red/rno:311430%09red/rno:298693%09red/rno:81649%09red/rno:81525%09red/rno:24835%09red/rno:81736%09red/rno:306886%09red/rno:499801%09red/rno:309361%09red/rno:309165%09red/rno:311786%09red/rno:364073%09red
African trypanosomiasis	KEGG PATHWAY	rno05143	11	36	0.107454293017	0.568267895766	ENSRNOG00000004649|ENSRNOG00000002723|ENSRNOG00000014333|ENSRNOG00000010278|ENSRNOG00000004647|ENSRNOG00000018003|ENSRNOG00000009848|ENSRNOG00000020679|ENSRNOG00000013634|ENSRNOG00000055156|ENSRNOG00000000837	rno:24494|rno:25544|rno:25361|rno:24498|rno:25325|rno:116677|rno:29197|rno:25464|rno:301059|rno:24835|rno:24835|	24494|25544|25361|24498|25325|116677|29197|25464|301059|24835|24835|	Il1b|Sele|Vcam1, VCAM1B|Il6, ILg6, Ifnb2|Il10, IL10X|F2rl1, Par-2, Par2|Il18, IL-18|Icam1, CD54, ICAM|Myd88|Tnf, RATTNF, TNF-alpha, Tnfa|Tnf, RATTNF, TNF-alpha, Tnfa|	http://www.genome.jp/kegg-bin/show_pathway?rno05143/rno:24494%09red/rno:25544%09red/rno:25325%09red/rno:25464%09red/rno:24498%09red/rno:116677%09red/rno:24835%09red/rno:29197%09red/rno:301059%09red/rno:25361%09red
cAMP signaling pathway	KEGG PATHWAY	rno04024	45	195	0.111106642631	0.576496730635	ENSRNOG00000007350|ENSRNOG00000005330|ENSRNOG00000016469|ENSRNOG00000001516|ENSRNOG00000019518|ENSRNOG00000021079|ENSRNOG00000011501|ENSRNOG00000000190|ENSRNOG00000026661|ENSRNOG00000001302|ENSRNOG00000021463|ENSRNOG00000004925|ENSRNOG00000023258|ENSRNOG00000010176|ENSRNOG00000020828|ENSRNOG00000028156|ENSRNOG00000004060|ENSRNOG00000017146|ENSRNOG00000000145|ENSRNOG00000054757|ENSRNOG00000021569|…	rno:366957|rno:54244|rno:29639|rno:252857|rno:290646|rno:58971|rno:25390|rno:170915|rno:689936|rno:25369|rno:25747|rno:116670|rno:81736|rno:170851|rno:25638|rno:25096|rno:24242|rno:100361818|rno:60664|rno:25289|rno:304109|rno:689560|rno:25330|rno:59326|rno:362165|rno:64508|rno:309165|rno:304496|rno:25097|rno:25643|rno:353250|rno:29628|rno:24626|rno:295347|rno:24214|rno:26955|rno:24316|rno:25537|r…	366957|54244|29639|252857|290646|58971|25390|170915|689936|25369|25747|116670|81736|170851|25638|25096|24242|100361818|60664|25289|304109|689560|25330|59326|362165|64508|309165|304496|25097|25643|353250|29628|24626|295347|24214|26955|24316|25537|24516|25156|81752|140586|64672|29414|25513|	Rac2|Crebbp, CBP, RSTS, RTS|Fxyd2, ATP1C, Atp1g1, GNAKATP|Rapgef4, CAMP-GEFII, CAMPS, Cgef2, Epac2|Pde4c, Dpde1|Fxyd1, Plm|Atp1b3, NKAB3S|Ep300|Gpr81|Adora2a, A2ar, ADENO, Adora2l1|Ppara, PPAR|Ppp1r12a, M110, MBSP, Mypt1|Nfkb1, EBP-1, NF-kB|Map2k1, Mek1|Pde4a, PHOSA|Pld1, Pld1a, Pld1b, Plda, Pldb|Calm1, CaMI|Nfatc1|Pik3r3|Adcy6, ACVI, ADCYB|Tiam1|Ryr2, RYR-2, RyR|Lipe, HSL|Rapgef3, Epac|Creb3l1, …	http://www.genome.jp/kegg-bin/show_pathway?rno04024/rno:25643%09red/rno:60664%09red/rno:304496%09red/rno:24516%09red/rno:25369%09red/rno:24242%09red/rno:689560%09red/rno:116670%09red/rno:25330%09red/rno:170851%09red/rno:29639%09red/rno:25156%09red/rno:59326%09red/rno:170915%09red/rno:64508%09red/rno:81752%09red/rno:362165%09red/rno:689936%09red/rno:295347%09red/rno:58971%09red/rno:25097%09red/rno…
ECM-receptor interaction	KEGG PATHWAY	rno04512	22	86	0.114514711981	0.58049173156	ENSRNOG00000011134|ENSRNOG00000006025|ENSRNOG00000003897|ENSRNOG00000006094|ENSRNOG00000047768|ENSRNOG00000058111|ENSRNOG00000003357|ENSRNOG00000053691|ENSRNOG00000047204|ENSRNOG00000057451|ENSRNOG00000004276|ENSRNOG00000001249|ENSRNOG00000019689|ENSRNOG00000021437|ENSRNOG00000002680|ENSRNOG00000045829|ENSRNOG00000021182|ENSRNOG00000007657|ENSRNOG00000001964|ENSRNOG00000058645|ENSRNOG00000010966|…	rno:309368|rno:305078|rno:29393|rno:25406|rno:25473|rno:170921|rno:84032|rno:140433|rno:684555|rno:315346|rno:360606|rno:294337|rno:116669|rno:309368|rno:117036|rno:445442|rno:117559|rno:298101|rno:29364|rno:116640|rno:24511|rno:24771|	309368|305078|29393|25406|25473|170921|84032|140433|684555|315346|360606|294337|116669|309368|117036|445442|117559|298101|29364|116640|24511|24771|	Lama2|Lamb3|Col1a1, COLIA1|Cd44, CD44A, METAA, RHAMM|Lamb2, SLAM|Itga2, CD49B|Col3a1|Lama5|Gp6|Itga5, Itga5_retired|Itga3|Col6a1, RGD1565398|Vwf|Lama2|Lamc1, B2e|Thbs1, TSP-1, Tsp1|Sv2a, Sv2|Col27a1|Cd47, Itgp|Tnc|Itgb1|Sdc4, RATRYUDOCA, RYUDOCA|	http://www.genome.jp/kegg-bin/show_pathway?rno04512/rno:24771%09red/rno:25406%09red/rno:294337%09red/rno:140433%09red/rno:29393%09red/rno:298101%09red/rno:684555%09red/rno:24511%09red/rno:315346%09red/rno:309368%09red/rno:117036%09red/rno:116669%09red/rno:445442%09red/rno:25473%09red/rno:116640%09red/rno:117559%09red/rno:360606%09red/rno:170921%09red/rno:84032%09red/rno:29364%09red/rno:305078%09r…
Signaling pathways regulating pluripotency of stem cells	KEGG PATHWAY	rno04550	34	143	0.117477576603	0.58049173156	ENSRNOG00000018483|ENSRNOG00000011157|ENSRNOG00000004517|ENSRNOG00000004660|ENSRNOG00000025174|ENSRNOG00000059968|ENSRNOG00000005033|ENSRNOG00000010176|ENSRNOG00000013963|ENSRNOG00000019742|ENSRNOG00000017392|ENSRNOG00000009694|ENSRNOG00000021962|ENSRNOG00000006934|ENSRNOG00000010259|ENSRNOG00000054172|ENSRNOG00000016299|ENSRNOG00000055010|ENSRNOG00000015982|ENSRNOG00000060237|ENSRNOG00000023079|…	rno:25671|rno:84598|rno:24482|rno:282581|rno:306571|rno:24514|rno:79558|rno:170851|rno:25205|rno:25125|rno:54250|rno:25296|rno:64512|rno:29381|rno:299210|rno:84353|rno:114505|rno:29134|rno:140584|rno:25196|rno:24605|rno:25631|rno:114208|rno:24577|rno:60584|rno:84489|rno:83618|rno:60664|rno:29414|rno:81649|rno:24881|rno:282582|rno:293621|rno:25513|	25671|84598|24482|282581|306571|24514|79558|170851|25205|25125|54250|25296|64512|29381|299210|84353|114505|29134|140584|25196|24605|25631|114208|24577|60584|84489|83618|60664|29414|81649|24881|282582|293621|25513|	Smad1, Madh1|Jak1|Igf1|Fzd6|Kat6a, Moz, Myst3, Runxbp2, Znf220|Jak2|Acvr1|Map2k1, Mek1|Il6st, Ac1055, Gp130, Il-6rb|Stat3|Fgf2, Fgf-2, bFGF|Bmp4, BOMPR4A|Fzd2, Fz-10, Fzd10|Acvr1b, Skr2|Esrrb, Err2, Errb|Ctnnb1, Catnb|Klf4, GKLF|Axin2, axil|Wnt11|Inhbb|Nras|Smad3, Madh3, Smad_3, mad3|Skil, Skir, Sno|Myc, RNCMYC, c-myc, mMyc|Lif|Fgfr3|Rest|Pik3r3|Akt3, Pkbg|Mapk14, CRK1, CSBP, CSPB1, Csbp1, Csbp2,…	http://www.genome.jp/kegg-bin/show_pathway?rno04550/rno:282581%09red/rno:282582%09red/rno:83618%09red/rno:84489%09red/rno:60664%09red/rno:24577%09red/rno:24881%09red/rno:24514%09red/rno:114208%09red/rno:299210%09red/rno:170851%09red/rno:25296%09red/rno:54250%09red/rno:81649%09red/rno:60584%09red/rno:84598%09red/rno:29414%09red/rno:29381%09red/rno:25196%09red/rno:293621%09red/rno:114505%09red/rno:…
MAPK signaling pathway	KEGG PATHWAY	rno04010	58	260	0.118209225336	0.58049173156	ENSRNOG00000018839|ENSRNOG00000004649|ENSRNOG00000033235|ENSRNOG00000004437|ENSRNOG00000007350|ENSRNOG00000012278|ENSRNOG00000005615|ENSRNOG00000012645|ENSRNOG00000010756|ENSRNOG00000029028|ENSRNOG00000013862|ENSRNOG00000009882|ENSRNOG00000013867|ENSRNOG00000031312|ENSRNOG00000023546|ENSRNOG00000061530|ENSRNOG00000023258|ENSRNOG00000010176|ENSRNOG00000018232|ENSRNOG00000016907|ENSRNOG00000015134|…	rno:25054|rno:24494|rno:100360982|rno:114495|rno:366957|rno:25443|rno:25112|rno:294924|rno:24842|rno:299618|rno:311406|rno:24674|rno:25317|rno:25625|rno:24471|rno:60464|rno:81736|rno:170851|rno:501099|rno:65179|rno:25579|rno:293621|rno:54250|rno:79255|rno:299626|rno:315139|rno:24835|rno:100361818|rno:293694|rno:25387|rno:29748|rno:116663|rno:311341|rno:114120|rno:170583|rno:24577|rno:309165|rno:3…	25054|24494|100360982|114495|366957|25443|25112|294924|24842|299618|311406|24674|25317|25625|24471|60464|81736|170851|501099|65179|25579|293621|54250|79255|299626|315139|24835|100361818|293694|25387|29748|116663|311341|114120|170583|24577|309165|311786|499497|24835|81649|24605|295347|25266|297682|309452|116596|24516|309361|60350|365057|84489|65189|361714|25663|25717|29414|301363|	Ntrk2, RATTRKB1, TRKB1, Tkrb, trk-B, trkB|Il1b|Relb|Map2k6, Mkk6|Rac2|Fgf10, FGF-10|Gadd45a, Ddit1, Gadd45|Mecom, Evi1, Mds1|Tp53, Trp53, p53|Mknk2|Dusp2|Ppp3ca, Calna1|Fgf1, FGF-1, HBGF-1, HBGF1|Tnfrsf1a, TNFR-1, Tnfr1|Hspb1, Hsp25, Hsp27|Fgf16|Nfkb1, EBP-1, NF-kB|Map2k1, Mek1|Srf, RGD1559787|Ppp5c|Map3k12, DLK, MUK, PK, Zpk|Hras, HRAS1, c-H-ras|Fgf2, Fgf-2, bFGF|Atf4|Gadd45b|Tab1, Map3k7ip1|Tnf…	http://www.genome.jp/kegg-bin/show_pathway?rno04010/rno:84489%09red/rno:311406%09red/rno:295347%09red/rno:501099%09red/rno:311341%09red/rno:25663%09red/rno:170851%09red/rno:25625%09red/rno:25387%09red/rno:24471%09red/rno:309361%09red/rno:25054%09red/rno:301363%09red/rno:361714%09red/rno:24494%09red/rno:25112%09red/rno:299626%09red/rno:25443%09red/rno:116596%09red/rno:54250%09red/rno:24674%09red/r…
PI3K-Akt signaling pathway	KEGG PATHWAY	rno04151	74	340	0.120949184578	0.583526767701	ENSRNOG00000011815|ENSRNOG00000011157|ENSRNOG00000014287|ENSRNOG00000007946|ENSRNOG00000004276|ENSRNOG00000004517|ENSRNOG00000011134|ENSRNOG00000047914|ENSRNOG00000012278|ENSRNOG00000016108|ENSRNOG00000007706|ENSRNOG00000005413|ENSRNOG00000010756|ENSRNOG00000006025|ENSRNOG00000005650|ENSRNOG00000003897|ENSRNOG00000008525|ENSRNOG00000020812|ENSRNOG00000003587|ENSRNOG00000061530|ENSRNOG00000023258|…	rno:29517|rno:84598|rno:314621|rno:24888|rno:360606|rno:24482|rno:309368|rno:64199|rno:25443|rno:498949|rno:78975|rno:362165|rno:24842|rno:305078|rno:94203|rno:29393|rno:25610|rno:690987|rno:360457|rno:60464|rno:81736|rno:24605|rno:25473|rno:25271|rno:170921|rno:293621|rno:299331|rno:79255|rno:140433|rno:79429|rno:54250|rno:315346|rno:25317|rno:24514|rno:24498|rno:363193|rno:24673|rno:310132|rno:…	29517|84598|314621|24888|360606|24482|309368|64199|25443|498949|78975|362165|24842|305078|94203|29393|25610|690987|360457|60464|81736|24605|25473|25271|170921|293621|299331|79255|140433|79429|54250|315346|25317|24514|24498|363193|24673|310132|309368|294337|116669|170583|81758|114120|117036|29355|309165|309361|309179|170851|65248|140924|445442|78965|24577|25578|25266|117104|298101|24600|298518|310…	Sgk1, Sgk|Jak1|Stk11, Lkb1|Bcl2l1, Bcl-xl, Bcl2l, Bclx, bcl-X|Itga3|Igf1|Lama2|Gng11|Fgf10, FGF-10|Phlpp2, Phlppl, RGD1562857|Prkaa2, Ampk, Ampka2|Creb3l1, Oasis|Tp53, Trp53, p53|Lamb3|Pgf, Plgf|Col1a1, COLIA1|Csf3, Gcsf|Gys1|Figf, Vegf-d|Fgf16|Nfkb1, EBP-1, NF-kB|Nras|Lamb2, SLAM|Rxra|Itga2, CD49B|Hras, HRAS1, c-H-ras|Hsp90aa1, Hsp86, Hsp90, Hspca|Atf4|Lama5|Pdgfc, SCDGF|Fgf2, Fgf-2, bFGF|Itga5,…	http://www.genome.jp/kegg-bin/show_pathway?rno04151/rno:314621%09red/rno:309179%09red/rno:84489%09red/rno:60664%09red/rno:24511%09red/rno:315346%09red/rno:79255%09red/rno:117036%09red/rno:79429%09red/rno:498949%09red/rno:25317%09red/rno:309361%09red/rno:65248%09red/rno:299331%09red/rno:170851%09red/rno:29355%09red/rno:294337%09red/rno:140433%09red/rno:140924%09red/rno:310132%09red/rno:78965%09red…
ABC transporters	KEGG PATHWAY	rno02010	13	46	0.123632679115	0.58467266291	ENSRNOG00000036960|ENSRNOG00000011929|ENSRNOG00000000457|ENSRNOG00000000455|ENSRNOG00000008012|ENSRNOG00000004147|ENSRNOG00000018126|ENSRNOG00000059326|ENSRNOG00000001082|ENSRNOG00000056524|ENSRNOG00000004040|ENSRNOG00000012892|ENSRNOG00000046031	rno:25560|rno:25270|rno:24811|rno:24812|rno:170913|rno:303638|rno:313210|rno:287788|rno:63886|rno:363516|rno:303638|rno:310836|rno:24812|	25560|25270|24811|24812|170913|303638|313210|287788|63886|363516|303638|310836|24812|	Abcc9, Sur2|Abcd3, PMP70, Pxmp1|Tap1, Abcb2, Cim, Tap2|Tap2, Abcb3, Cim|Abcb1a, Abcb1, Mdr1a|Abca8a|Abca1|Abca9|Abcb9, Tapl|Abcd1, RGD1562128|Abca8a|Abca4, ABCR|Tap2, Abcb3, Cim|	http://www.genome.jp/kegg-bin/show_pathway?rno02010/rno:25270%09red/rno:310836%09red/rno:170913%09red/rno:313210%09red/rno:24811%09red/rno:303638%09red/rno:24812%09red/rno:25560%09red/rno:63886%09red/rno:287788%09red/rno:363516%09red
FoxO signaling pathway	KEGG PATHWAY	rno04068	32	135	0.12860776653	0.58467266291	ENSRNOG00000025584|ENSRNOG00000011815|ENSRNOG00000014287|ENSRNOG00000018484|ENSRNOG00000005330|ENSRNOG00000004517|ENSRNOG00000029773|ENSRNOG00000004647|ENSRNOG00000005615|ENSRNOG00000000190|ENSRNOG00000010176|ENSRNOG00000019742|ENSRNOG00000051592|ENSRNOG00000019822|ENSRNOG00000032639|ENSRNOG00000010278|ENSRNOG00000006735|ENSRNOG00000007706|ENSRNOG00000012153|ENSRNOG00000017226|ENSRNOG00000022485|…	rno:65218|rno:29517|rno:314621|rno:58936|rno:54244|rno:24482|rno:300711|rno:25325|rno:25112|rno:170915|rno:170851|rno:25125|rno:309757|rno:299626|rno:313558|rno:24498|rno:25164|rno:78975|rno:81758|rno:25139|rno:309361|rno:24787|rno:65248|rno:24605|rno:25631|rno:293621|rno:83722|rno:25717|rno:60664|rno:29414|rno:81649|rno:25513|	65218|29517|314621|58936|54244|24482|300711|25325|25112|170915|170851|25125|309757|299626|313558|24498|25164|78975|81758|25139|309361|24787|65248|24605|25631|293621|83722|25717|60664|29414|81649|25513|	Agap2, Centg1, Pike|Sgk1, Sgk|Stk11, Lkb1|Plk3, Cnk|Crebbp, CBP, RSTS, RTS|Igf1|Atm|Il10, IL10X|Gadd45a, Ddit1, Gadd45|Ep300|Map2k1, Mek1|Stat3|Sirt1, Sir2|Gadd45b|Foxo6|Il6, ILg6, Ifnb2|Cdkn2b, p15|Prkaa2, Ampk, Ampka2|Rbl2, Rb2|Slc2a4, Glut4|Chuk, Ikbka, Ikka|Sod2|Prkaa1, AMPKalpha1|Nras|Smad3, Madh3, Smad_3, mad3|Hras, HRAS1, c-H-ras|Plk2, Snk|Tgfb3, TGF-B3|Pik3r3|Akt3, Pkbg|Mapk14, CRK1, CSBP…	http://www.genome.jp/kegg-bin/show_pathway?rno04068/rno:314621%09red/rno:60664%09red/rno:309361%09red/rno:65248%09red/rno:170851%09red/rno:29517%09red/rno:309757%09red/rno:25112%09red/rno:299626%09red/rno:25139%09red/rno:300711%09red/rno:170915%09red/rno:24498%09red/rno:81649%09red/rno:29414%09red/rno:83722%09red/rno:24787%09red/rno:293621%09red/rno:313558%09red/rno:58936%09red/rno:25717%09red/rn…
HIF-1 signaling pathway	KEGG PATHWAY	rno04066	28	116	0.129466055098	0.58467266291	ENSRNOG00000018911|ENSRNOG00000004517|ENSRNOG00000026235|ENSRNOG00000001414|ENSRNOG00000000190|ENSRNOG00000029028|ENSRNOG00000004162|ENSRNOG00000010208|ENSRNOG00000023258|ENSRNOG00000010176|ENSRNOG00000019742|ENSRNOG00000007284|ENSRNOG00000014361|ENSRNOG00000008292|ENSRNOG00000005330|ENSRNOG00000010278|ENSRNOG00000009348|ENSRNOG00000012074|ENSRNOG00000030888|ENSRNOG00000006116|ENSRNOG00000020947|…	rno:117276|rno:24482|rno:25060|rno:24617|rno:170915|rno:299618|rno:24640|rno:116510|rno:81736|rno:170851|rno:25125|rno:24778|rno:24323|rno:29560|rno:54244|rno:24498|rno:24600|rno:116465|rno:309165|rno:25059|rno:308457|rno:308913|rno:89804|rno:24451|rno:60664|rno:29414|rno:24599|rno:25513|	117276|24482|25060|24617|170915|299618|24640|116510|81736|170851|25125|24778|24323|29560|54244|24498|24600|116465|309165|25059|308457|308913|89804|24451|60664|29414|24599|25513|	Pfkfb3|Igf1|Hk3, RNU73859|Serpine1, PAI1A, Pai1, Pai1aa, Planh, RATPAI1A|Ep300|Mknk2|Pfkfb2, RH2K|Timp1, TIMP-1, Timp|Nfkb1, EBP-1, NF-kB|Map2k1, Mek1|Stat3|Slc2a1, GLUTB, GTG1, Glut1, Gtg3, RATGTG1|Edn1, Et1|Hif1a, MOP1|Crebbp, CBP, RSTS, RTS|Il6, ILg6, Ifnb2|Nos3, eNos|Ifngr1, Ifngr|Rela, NFkB|Hk2|Egln2, HIF-PH1, HPH-1, HPH-3, PHD-1, PHD1|Egln1, HIF-PH2, HPH-2, PHD-2, PHD2|Tek, Tie-2, Tie2|Hmox…	http://www.genome.jp/kegg-bin/show_pathway?rno04066/rno:60664%09red/rno:308457%09red/rno:25059%09red/rno:24451%09red/rno:117276%09red/rno:24617%09red/rno:170851%09red/rno:24323%09red/rno:24778%09red/rno:24599%09red/rno:170915%09red/rno:24498%09red/rno:29414%09red/rno:116465%09red/rno:308913%09red/rno:309165%09red/rno:25060%09red/rno:25513%09red/rno:24600%09red/rno:24640%09red/rno:24482%09red/rno:…
Arginine and proline metabolism	KEGG PATHWAY	rno00330	16	60	0.129691027046	0.58467266291	ENSRNOG00000009348|ENSRNOG00000011714|ENSRNOG00000003809|ENSRNOG00000021255|ENSRNOG00000003289|ENSRNOG00000049560|ENSRNOG00000016807|ENSRNOG00000018603|ENSRNOG00000056246|ENSRNOG00000051507|ENSRNOG00000015591|ENSRNOG00000054962|ENSRNOG00000005424|ENSRNOG00000060047|ENSRNOG00000057443|ENSRNOG00000016356	rno:24600|rno:360547|rno:302642|rno:308652|rno:289668|rno:24957|rno:64313|rno:309150|rno:24398|rno:366473|rno:291394|rno:114027|rno:24609|rno:361755|rno:24599|rno:24401|	24600|360547|302642|308652|289668|24957|64313|309150|24398|366473|291394|114027|24609|361755|24599|24401|	Nos3, eNos|Sat2|Sat1, Ab2-402, SSAT, Sat|Smox|Lap3, LAP-3|Glul, Glns|Oat, rOAT|Carns1, RGD1308234|Gls, Glut, RATGLUT|Azin2, Adc, RGD1564776|Cndp2|Dao, Dao1|Odc1, Odc|Aldh18a1, Pycs|Nos2, Nos2a, iNos|Got1, Aspat, Gaspat, cAspAT, cCAT|	http://www.genome.jp/kegg-bin/show_pathway?rno00330/rno:291394%09red/rno:24957%09red/rno:24599%09red/rno:366473%09red/rno:289668%09red/rno:114027%09red/rno:24401%09red/rno:360547%09red/rno:309150%09red/rno:24398%09red/rno:308652%09red/rno:64313%09red/rno:361755%09red/rno:24600%09red/rno:302642%09red/rno:24609%09red
Viral myocarditis	KEGG PATHWAY	rno05416	23	93	0.135191223482	0.599638491252	ENSRNOG00000007350|ENSRNOG00000047864|ENSRNOG00000024457|ENSRNOG00000039744|ENSRNOG00000018488|ENSRNOG00000011134|ENSRNOG00000031090|ENSRNOG00000000562|ENSRNOG00000034254|ENSRNOG00000046229|ENSRNOG00000031607|ENSRNOG00000000763|ENSRNOG00000020679|ENSRNOG00000004305|ENSRNOG00000025757|ENSRNOG00000021437|ENSRNOG00000036701|ENSRNOG00000022107|ENSRNOG00000003998|ENSRNOG00000000777|ENSRNOG00000017158|…	rno:366957|rno:294274|rno:25310|rno:414783|rno:171369|rno:309368|rno:368153|rno:50669|rno:81822|rno:29556|rno:414793|rno:24747|rno:25464|rno:304883|rno:29556|rno:309368|rno:287876|rno:414785|rno:303468|rno:294228|rno:361628|rno:64625|rno:309603|	366957|294274|25310|414783|171369|309368|368153|50669|81822|29556|414793|24747|25464|304883|29556|309368|287876|414785|303468|294228|361628|64625|309603|	Rac2|RT1-DMa, DMA1, RT1.DMa, RT1.Ma|Cyct, CYCTA|RT1-CE4, RT1-C/E4|Cd40, Tnfrsf5|Lama2|RT1-CE7, RT1-C/E7|Prf1, Cyta, RATCYTA|Actb, Actx|Myh6, Myhca|RT1-CE3, RT1-C/E3|RT1-M3-1, 4B2/3.7, H2-M3, RT1-M3, RanoM3, RanoM301, RanoM302|Icam1, CD54, ICAM|Abl2, Abll, Arg|Myh6, Myhca|Lama2|Actg1, Actg|RT1-M6-1|Sgca|RT1-S3, H2-T23, RT-BM1, RT1-BM1, RTBM1|Eif4g2|Bid|RT1-CE1, RT1-C/E1|	http://www.genome.jp/kegg-bin/show_pathway?rno05416/rno:414783%09red/rno:287876%09red/rno:25464%09red/rno:414793%09red/rno:29556%09red/rno:171369%09red/rno:304883%09red/rno:25310%09red/rno:64625%09red/rno:294228%09red/rno:24747%09red/rno:366957%09red/rno:309603%09red/rno:303468%09red/rno:50669%09red/rno:294274%09red/rno:81822%09red/rno:361628%09red/rno:414785%09red/rno:309368%09red/rno:368153%09r…
Platelet activation	KEGG PATHWAY	rno04611	31	133	0.150551067956	0.657167360127	ENSRNOG00000007415|ENSRNOG00000012060|ENSRNOG00000034254|ENSRNOG00000003897|ENSRNOG00000004925|ENSRNOG00000019689|ENSRNOG00000029876|ENSRNOG00000058111|ENSRNOG00000003357|ENSRNOG00000008180|ENSRNOG00000054757|ENSRNOG00000007657|ENSRNOG00000012302|ENSRNOG00000036745|ENSRNOG00000007447|ENSRNOG00000009348|ENSRNOG00000003999|ENSRNOG00000021161|ENSRNOG00000024159|ENSRNOG00000001336|ENSRNOG00000019465|…	rno:24693|rno:25202|rno:81822|rno:29393|rno:116670|rno:116669|rno:66012|rno:170921|rno:84032|rno:81515|rno:25289|rno:298101|rno:497757|rno:303634|rno:311341|rno:24600|rno:64508|rno:309186|rno:25441|rno:304496|rno:25643|rno:287876|rno:295347|rno:684555|rno:25537|rno:361714|rno:60664|rno:29414|rno:24511|rno:81649|rno:25513|	24693|25202|81822|29393|116670|116669|66012|170921|84032|81515|25289|298101|497757|303634|311341|24600|64508|309186|25441|304496|25643|287876|295347|684555|25537|361714|60664|29414|24511|81649|25513|	Ptgs1, Cox-1, Cox-3, Cox1, Cox3, Pghs-1|Gucy1b3, Gucy1b1, SGC|Actb, Actx|Col1a1, COLIA1|Ppp1r12a, M110, MBSP, Mypt1|Vwf|Gucy1a2|Itga2, CD49B|Col3a1|Lyn, p53Lyn, p56Lyn|Adcy6, ACVI, ADCYB|Col27a1|Gucy1a3, Gucy1a1, SGC|Gna13, Galpha13|Pla2g4b|Nos3, eNos|Adcy3|Fermt3, RGD1310168|Fcer1g|Orai1, RGD1311873|Gnai3, GIP3A|Actg1, Actg|Rap1a, RAP-1A, rap_1A|Gp6|Rock2, ROCK-II, ROK|Rasgrp2|Pik3r3|Akt3, Pkbg|…	http://www.genome.jp/kegg-bin/show_pathway?rno04611/rno:24693%09red/rno:25643%09red/rno:361714%09red/rno:60664%09red/rno:24511%09red/rno:311341%09red/rno:295347%09red/rno:81515%09red/rno:116670%09red/rno:303634%09red/rno:66012%09red/rno:684555%09red/rno:287876%09red/rno:64508%09red/rno:81649%09red/rno:298101%09red/rno:29414%09red/rno:304496%09red/rno:497757%09red/rno:25289%09red/rno:116669%09red/…
Chronic myeloid leukemia	KEGG PATHWAY	rno05220	19	76	0.153344432442	0.658901858147	ENSRNOG00000016029|ENSRNOG00000023258|ENSRNOG00000010176|ENSRNOG00000030124|ENSRNOG00000007946|ENSRNOG00000016611|ENSRNOG00000004500|ENSRNOG00000030888|ENSRNOG00000012645|ENSRNOG00000022485|ENSRNOG00000009867|ENSRNOG00000010756|ENSRNOG00000000145|ENSRNOG00000021497|ENSRNOG00000001982|ENSRNOG00000023079|ENSRNOG00000008620|ENSRNOG00000001704|ENSRNOG00000018903	rno:24708|rno:81736|rno:170851|rno:25622|rno:24888|rno:293621|rno:24577|rno:309165|rno:294924|rno:309361|rno:25717|rno:24842|rno:60664|rno:29414|rno:171136|rno:24605|rno:25631|rno:50662|rno:25513|	24708|81736|170851|25622|24888|293621|24577|309165|294924|309361|25717|24842|60664|29414|171136|24605|25631|50662|25513|	Rb1|Nfkb1, EBP-1, NF-kB|Map2k1, Mek1|Ptpn11, Shp2|Bcl2l1, Bcl-xl, Bcl2l, Bclx, bcl-X|Hras, HRAS1, c-H-ras|Myc, RNCMYC, c-myc, mMyc|Rela, NFkB|Mecom, Evi1, Mds1|Chuk, Ikbka, Ikka|Tgfb3, TGF-B3|Tp53, Trp53, p53|Pik3r3|Akt3, Pkbg|Cblb|Nras|Smad3, Madh3, Smad_3, mad3|Runx1, Aml1, Cbfa2|Pik3r1, PI3KA|	http://www.genome.jp/kegg-bin/show_pathway?rno05220/rno:293621%09red/rno:60664%09red/rno:24577%09red/rno:25717%09red/rno:81736%09red/rno:24842%09red/rno:24708%09red/rno:25622%09red/rno:309165%09red/rno:25631%09red/rno:171136%09red/rno:24888%09red/rno:29414%09red/rno:309361%09red/rno:25513%09red/rno:24605%09red/rno:50662%09red/rno:294924%09red/rno:170851%09red
Proximal tubule bicarbonate reclamation	KEGG PATHWAY	rno04964	7	22	0.157536864616	0.66650211953	ENSRNOG00000016827|ENSRNOG00000016469|ENSRNOG00000003134|ENSRNOG00000056246|ENSRNOG00000011501|ENSRNOG00000008103|ENSRNOG00000011227	rno:252919|rno:29639|rno:84484|rno:24398|rno:25390|rno:24551|rno:24214|	252919|29639|84484|24398|25390|24551|24214|	Slc38a3, Nat1, Sn1, Snat3|Fxyd2, ATP1C, Atp1g1, GNAKATP|Slc4a4, HHNMC, HNBC1, KNBC, NBC2, Nbc1, Nbc4, PNBC, SLC4A5|Gls, Glut, RATGLUT|Atp1b3, NKAB3S|Mdh1, MDL1, Mdhl, Mor2|Atp1b2, ATPB2, ATPB2S, Amog, RATATPB2S|	http://www.genome.jp/kegg-bin/show_pathway?rno04964/rno:24214%09red/rno:24551%09red/rno:29639%09red/rno:84484%09red/rno:25390%09red/rno:24398%09red/rno:252919%09red
Other glycan degradation	KEGG PATHWAY	rno00511	6	18	0.162224557942	0.675935658091	ENSRNOG00000010252|ENSRNOG00000018106|ENSRNOG00000010196|ENSRNOG00000052247|ENSRNOG00000000108|ENSRNOG00000023910	rno:300757|rno:117185|rno:316033|rno:310864|rno:290923|rno:361378|	300757|117185|316033|310864|290923|361378|	Hexa|Neu3|Glb1|Manba|Aga|Man2b1, Manb|	http://www.genome.jp/kegg-bin/show_pathway?rno00511/rno:300757%09red/rno:290923%09red/rno:117185%09red/rno:361378%09red/rno:310864%09red/rno:316033%09red
Spliceosome	KEGG PATHWAY	rno03040	32	140	0.168556257366	0.691835384713	ENSRNOG00000011932|ENSRNOG00000000988|ENSRNOG00000006380|ENSRNOG00000050323|ENSRNOG00000018767|ENSRNOG00000025629|ENSRNOG00000002874|ENSRNOG00000013714|ENSRNOG00000009451|ENSRNOG00000009474|ENSRNOG00000036687|ENSRNOG00000058677|ENSRNOG00000021215|ENSRNOG00000000248|ENSRNOG00000036839|ENSRNOG00000005556|ENSRNOG00000014762|ENSRNOG00000052968|ENSRNOG00000001783|ENSRNOG00000003844|ENSRNOG00000001501|…	rno:100361269|rno:245976|rno:362264|rno:689890|rno:291295|rno:361995|rno:497865|rno:291794|rno:298374|rno:303607|rno:690585|rno:296913|rno:295284|rno:494445|rno:29578|rno:680737|rno:298508|rno:362152|rno:117259|rno:289693|rno:292729|rno:687575|rno:295607|rno:292536|rno:362223|rno:292019|rno:85434|rno:114612|rno:117282|rno:362394|rno:298385|rno:362687|	100361269|245976|362264|689890|291295|361995|497865|291794|298374|303607|690585|296913|295284|494445|29578|680737|298508|362152|117259|289693|292729|687575|295607|292536|362223|292019|85434|114612|117282|362394|298385|362687|	Snrpa1|Xab2, Ath55|Srsf6, Sfrs6|Srsf1, Sfrs1|Rbm17|Prpf3|Rbm25l1, RGD1565486|Snrpd1|Prpf38a, RGD1311129|Ddx42|Alyref, Thoc4|Lsm8|Rbm8a, Rbm8|Srsf2, Sfrs2|Hnrnpa1, Hnrpa1, hnRNP_A1|Snrpf|Ppie, Ab1-210|Hnrnpa3, Hnrpa3|Tra2b, Sfrs10, Srsf10|Dhx15|Snrpa|U2af1|Prpf40a, Fnbp3|Prpf31|Snrpb2|Sf3b3|Cdc5l|Ddx39b, Bat1, Bat1a, p47|Hnrnpk, Csbp, Hnrpk|Isy1, Isy1-rab43, RGD1307688|Magoh|Srsf7, Sfrs7|	http://www.genome.jp/kegg-bin/show_pathway?rno03040/rno:362394%09red/rno:117259%09red/rno:292729%09red/rno:291794%09red/rno:291295%09red/rno:298385%09red/rno:690585%09red/rno:29578%09red/rno:292536%09red/rno:295284%09red/rno:296913%09red/rno:245976%09red/rno:85434%09red/rno:100361269%09red/rno:289693%09red/rno:295607%09red/rno:362264%09red/rno:680737%09red/rno:298374%09red/rno:362687%09red/rno:68…
Amyotrophic lateral sclerosis (ALS)	KEGG PATHWAY	rno05014	15	59	0.174495526374	0.705680437541	ENSRNOG00000043210|ENSRNOG00000024457|ENSRNOG00000004437|ENSRNOG00000031700|ENSRNOG00000007372|ENSRNOG00000055156|ENSRNOG00000007946|ENSRNOG00000016575|ENSRNOG00000010756|ENSRNOG00000047816|ENSRNOG00000031312|ENSRNOG00000000513|ENSRNOG00000009882|ENSRNOG00000012439|ENSRNOG00000000837	rno:29748|rno:25310|rno:114495|rno:365057|rno:25166|rno:24835|rno:24888|rno:156767|rno:24842|rno:84485|rno:25625|rno:81649|rno:24674|rno:64625|rno:24835|	29748|25310|114495|365057|25166|24835|24888|156767|24842|84485|25625|81649|24674|64625|24835|	Ppp3r1|Cyct, CYCTA|Map2k6, Mkk6|Map3k5, Ask1, RGD1306565|Casp1, Ice, Il1bc|Tnf, RATTNF, TNF-alpha, Tnfa|Bcl2l1, Bcl-xl, Bcl2l, Bclx, bcl-X|Tnfrsf1b, Tnfr2|Tp53, Trp53, p53|Ccs|Tnfrsf1a, TNFR-1, Tnfr1|Mapk14, CRK1, CSBP, CSPB1, Csbp1, Csbp2, Exip, Hog, Mxi2, Prkm14, Prkm15, RK, Sapk2A, p38, p38Hog, p38alpha|Ppp3ca, Calna1|Bid|Tnf, RATTNF, TNF-alpha, Tnfa|	http://www.genome.jp/kegg-bin/show_pathway?rno05014/rno:24888%09red/rno:365057%09red/rno:84485%09red/rno:64625%09red/rno:24842%09red/rno:24674%09red/rno:81649%09red/rno:24835%09red/rno:25625%09red/rno:156767%09red/rno:25166%09red/rno:25310%09red/rno:114495%09red/rno:29748%09red
T cell receptor signaling pathway	KEGG PATHWAY	rno04660	25	107	0.178472975099	0.71130533554	ENSRNOG00000016378|ENSRNOG00000004647|ENSRNOG00000009882|ENSRNOG00000023258|ENSRNOG00000010176|ENSRNOG00000016611|ENSRNOG00000019907|ENSRNOG00000017146|ENSRNOG00000042389|ENSRNOG00000038597|ENSRNOG00000043210|ENSRNOG00000023079|ENSRNOG00000055156|ENSRNOG00000030888|ENSRNOG00000022485|ENSRNOG00000001982|ENSRNOG00000020063|ENSRNOG00000000837|ENSRNOG00000026293|ENSRNOG00000050430|ENSRNOG00000000145|…	rno:116596|rno:25325|rno:24674|rno:81736|rno:170851|rno:293621|rno:316241|rno:100361818|rno:83477|rno:25252|rno:29748|rno:24605|rno:24835|rno:309165|rno:309361|rno:171136|rno:81525|rno:24835|rno:24516|rno:25156|rno:60664|rno:29414|rno:116689|rno:81649|rno:25513|	116596|25325|24674|81736|170851|293621|316241|100361818|83477|25252|29748|24605|24835|309165|309361|171136|81525|24835|24516|25156|60664|29414|116689|81649|25513|	Map3k8, D17TPL2, Tpl-2, Tpl2|Il10, IL10X|Ppp3ca, Calna1|Nfkb1, EBP-1, NF-kB|Map2k1, Mek1|Hras, HRAS1, c-H-ras|Nfkbie, Slc35b2|Nfatc1|Bcl10|Dlg1, Dlgh1, SAP97|Ppp3r1|Nras|Tnf, RATTNF, TNF-alpha, Tnfa|Rela, NFkB|Chuk, Ikbka, Ikka|Cblb|Nfkbib|Tnf, RATTNF, TNF-alpha, Tnfa|Jun|Vav1, Vav|Pik3r3|Akt3, Pkbg|Ptpn6, Ptph6, Shp-1|Mapk14, CRK1, CSBP, CSPB1, Csbp1, Csbp2, Exip, Hog, Mxi2, Prkm14, Prkm15, RK, …	http://www.genome.jp/kegg-bin/show_pathway?rno04660/rno:60664%09red/rno:316241%09red/rno:83477%09red/rno:24516%09red/rno:81525%09red/rno:171136%09red/rno:25156%09red/rno:309361%09red/rno:25252%09red/rno:170851%09red/rno:25325%09red/rno:24674%09red/rno:81649%09red/rno:24835%09red/rno:29414%09red/rno:116689%09red/rno:293621%09red/rno:309165%09red/rno:100361818%09red/rno:25513%09red/rno:24605%09red/…
Aminoacyl-tRNA biosynthesis	KEGG PATHWAY	rno00970	17	69	0.182424175301	0.716666402967	ENSRNOG00000017852|ENSRNOG00000002393|ENSRNOG00000018304|ENSRNOG00000019023|ENSRNOG00000020605|ENSRNOG00000025459|ENSRNOG00000000867|ENSRNOG00000004359|ENSRNOG00000019456|ENSRNOG00000028105|ENSRNOG00000018404|ENSRNOG00000025808|ENSRNOG00000020255|ENSRNOG00000007213|ENSRNOG00000007739|ENSRNOG00000011052|ENSRNOG00000020651	rno:291556|rno:289352|rno:291624|rno:294810|rno:361661|rno:299851|rno:25009|rno:314442|rno:292028|rno:307492|rno:292023|rno:301254|rno:266975|rno:313047|rno:287191|rno:297113|rno:293638|	291556|289352|291624|294810|361661|299851|25009|314442|292028|307492|292023|301254|266975|313047|287191|297113|293638|	Nars, LRRGT00113|Eprs|Lars|Tars|Pstk, RGD1564300|Mars|Vars, Bat6, G7a, TrsVal, Vars2|Wars|Kars|Hars, Dnd1|Aars|Aars2, Aarsl, AlaRS|Sars, Sars1|Yars|Rars|Gars, GlyRS, RGD1559871|Cars|	http://www.genome.jp/kegg-bin/show_pathway?rno00970/rno:289352%09red/rno:307492%09red/rno:292028%09red/rno:301254%09red/rno:293638%09red/rno:25009%09red/rno:313047%09red/rno:314442%09red/rno:291624%09red/rno:287191%09red/rno:266975%09red/rno:297113%09red/rno:294810%09red/rno:299851%09red/rno:361661%09red/rno:292023%09red/rno:291556%09red
Hippo signaling pathway	KEGG PATHWAY	rno04390	35	157	0.188044329304	0.719668977901	ENSRNOG00000018483|ENSRNOG00000036676|ENSRNOG00000005608|ENSRNOG00000011158|ENSRNOG00000005264|ENSRNOG00000034254|ENSRNOG00000001414|ENSRNOG00000013867|ENSRNOG00000036701|ENSRNOG00000009694|ENSRNOG00000004395|ENSRNOG00000015982|ENSRNOG00000021548|ENSRNOG00000038597|ENSRNOG00000007261|ENSRNOG00000015182|ENSRNOG00000007345|ENSRNOG00000004660|ENSRNOG00000004500|ENSRNOG00000054172|ENSRNOG00000010602|…	rno:25671|rno:64462|rno:683522|rno:117104|rno:299116|rno:81822|rno:24617|rno:25317|rno:287876|rno:25296|rno:361765|rno:140584|rno:363140|rno:25252|rno:304729|rno:24673|rno:300289|rno:282581|rno:24577|rno:84353|rno:60371|rno:29134|rno:25578|rno:25631|rno:24881|rno:85265|rno:316101|rno:363014|rno:65189|rno:315648|rno:25717|rno:64512|rno:297387|rno:312451|rno:282582|	25671|64462|683522|117104|299116|81822|24617|25317|287876|25296|361765|140584|363140|25252|304729|24673|300289|282581|24577|84353|60371|29134|25578|25631|24881|85265|316101|363014|65189|315648|25717|64512|297387|312451|282582|	Smad1, Madh1|Csnk1d|Tead4|Ppp2r2a|Sav1|Actb, Actx|Serpine1, PAI1A, Pai1, Pai1aa, Planh, RATPAI1A|Fgf1, FGF-1, HBGF-1, HBGF1|Actg1, Actg|Bmp4, BOMPR4A|Btrc, beta-TrCP1|Wnt11|Rassf1|Dlg1, Dlgh1, SAP97|Gli2|Ppp2cb, Pp2a2|Amot, RGD1564027|Fzd6|Myc, RNCMYC, c-myc, mMyc|Ctnnb1, Catnb|Birc2, Api2, rIAP1|Axin2, axil|Ywhaz, 14-3-3z|Smad3, Madh3, Smad_3, mad3|Wnt1, Int1|Ajuba, Jub|Limd1|Yap1, YAP65, Yap|St…	http://www.genome.jp/kegg-bin/show_pathway?rno04390/rno:282581%09red/rno:282582%09red/rno:683522%09red/rno:24577%09red/rno:24881%09red/rno:312451%09red/rno:25317%09red/rno:117104%09red/rno:25252%09red/rno:24617%09red/rno:65189%09red/rno:363140%09red/rno:287876%09red/rno:24673%09red/rno:363014%09red/rno:361765%09red/rno:85265%09red/rno:316101%09red/rno:300289%09red/rno:297387%09red/rno:304729%09re…
VEGF signaling pathway	KEGG PATHWAY	rno04370	15	60	0.188422423305	0.719668977901	ENSRNOG00000002525|ENSRNOG00000043210|ENSRNOG00000010176|ENSRNOG00000023546|ENSRNOG00000016611|ENSRNOG00000007447|ENSRNOG00000009348|ENSRNOG00000010626|ENSRNOG00000000145|ENSRNOG00000021497|ENSRNOG00000000513|ENSRNOG00000009882|ENSRNOG00000023079|ENSRNOG00000007350|ENSRNOG00000018903	rno:29527|rno:29748|rno:170851|rno:24471|rno:293621|rno:311341|rno:24600|rno:170897|rno:60664|rno:29414|rno:81649|rno:24674|rno:24605|rno:366957|rno:25513|	29527|29748|170851|24471|293621|311341|24600|170897|60664|29414|81649|24674|24605|366957|25513|	Ptgs2, COX-2, Cox2|Ppp3r1|Map2k1, Mek1|Hspb1, Hsp25, Hsp27|Hras, HRAS1, c-H-ras|Pla2g4b|Nos3, eNos|Sphk1|Pik3r3|Akt3, Pkbg|Mapk14, CRK1, CSBP, CSPB1, Csbp1, Csbp2, Exip, Hog, Mxi2, Prkm14, Prkm15, RK, Sapk2A, p38, p38Hog, p38alpha|Ppp3ca, Calna1|Nras|Rac2|Pik3r1, PI3KA|	http://www.genome.jp/kegg-bin/show_pathway?rno04370/rno:293621%09red/rno:24471%09red/rno:60664%09red/rno:311341%09red/rno:24674%09red/rno:366957%09red/rno:81649%09red/rno:29527%09red/rno:29414%09red/rno:25513%09red/rno:24605%09red/rno:24600%09red/rno:170897%09red/rno:29748%09red/rno:170851%09red
Bladder cancer	KEGG PATHWAY	rno05219	10	37	0.191811810255	0.722578737261	ENSRNOG00000016029|ENSRNOG00000010176|ENSRNOG00000016611|ENSRNOG00000016818|ENSRNOG00000004500|ENSRNOG00000010756|ENSRNOG00000017539|ENSRNOG00000045829|ENSRNOG00000023079|ENSRNOG00000021548	rno:24708|rno:170851|rno:293621|rno:84489|rno:24577|rno:24842|rno:81687|rno:445442|rno:24605|rno:363140|	24708|170851|293621|84489|24577|24842|81687|445442|24605|363140|	Rb1|Map2k1, Mek1|Hras, HRAS1, c-H-ras|Fgfr3|Myc, RNCMYC, c-myc, mMyc|Tp53, Trp53, p53|Mmp9|Thbs1, TSP-1, Tsp1|Nras|Rassf1|	http://www.genome.jp/kegg-bin/show_pathway?rno05219/rno:293621%09red/rno:84489%09red/rno:445442%09red/rno:24577%09red/rno:24842%09red/rno:363140%09red/rno:24708%09red/rno:24605%09red/rno:81687%09red/rno:170851%09red
Oxytocin signaling pathway	KEGG PATHWAY	rno04921	35	158	0.19685087714	0.731540421803	ENSRNOG00000002525|ENSRNOG00000051440|ENSRNOG00000016448|ENSRNOG00000001216|ENSRNOG00000012060|ENSRNOG00000007706|ENSRNOG00000001309|ENSRNOG00000034254|ENSRNOG00000009882|ENSRNOG00000004925|ENSRNOG00000029876|ENSRNOG00000010176|ENSRNOG00000016611|ENSRNOG00000004060|ENSRNOG00000017146|ENSRNOG00000002303|ENSRNOG00000017060|ENSRNOG00000043210|ENSRNOG00000012302|ENSRNOG00000007447|ENSRNOG00000009348|…	rno:29527|rno:304813|rno:25435|rno:294329|rno:25202|rno:78975|rno:83506|rno:81822|rno:24674|rno:116670|rno:66012|rno:170851|rno:293621|rno:24242|rno:100361818|rno:117052|rno:689560|rno:29748|rno:497757|rno:311341|rno:24600|rno:64508|rno:287876|rno:499497|rno:25643|rno:65248|rno:24605|rno:25289|rno:25537|rno:24516|rno:60664|rno:116564|rno:499076|rno:266766|rno:25513|	29527|304813|25435|294329|25202|78975|83506|81822|24674|116670|66012|170851|293621|24242|100361818|117052|689560|29748|497757|311341|24600|64508|287876|499497|25643|65248|24605|25289|25537|24516|60664|116564|499076|266766|25513|	Ptgs2, COX-2, Cox2|Ppp1r12b|Eef2k, SMEF2K|Trpm2, Trpm2-predicted|Gucy1b3, Gucy1b1, SGC|Prkaa2, Ampk, Ampka2|Camkk2|Actb, Actx|Ppp3ca, Calna1|Ppp1r12a, M110, MBSP, Mypt1|Gucy1a2|Map2k1, Mek1|Hras, HRAS1, c-H-ras|Calm1, CaMI|Nfatc1|Kcnj12, IRK2, Kir2.1, Kir2.2|Ryr2, RYR-2, RyR|Ppp3r1|Gucy1a3, Gucy1a1, SGC|Pla2g4b|Nos3, eNos|Adcy3|Actg1, Actg|Mef2c, RGD1563119|Gnai3, GIP3A|Prkaa1, AMPKalpha1|Nras|Ad…	http://www.genome.jp/kegg-bin/show_pathway?rno04921/rno:25643%09red/rno:100361818%09red/rno:24605%09red/rno:311341%09red/rno:24516%09red/rno:117052%09red/rno:304813%09red/rno:24242%09red/rno:689560%09red/rno:116670%09red/rno:65248%09red/rno:499076%09red/rno:294329%09red/rno:170851%09red/rno:66012%09red/rno:60664%09red/rno:266766%09red/rno:64508%09red/rno:24674%09red/rno:116564%09red/rno:29748%09r…
Melanoma	KEGG PATHWAY	rno05218	17	71	0.209241061861	0.764479086019	ENSRNOG00000016029|ENSRNOG00000061530|ENSRNOG00000010176|ENSRNOG00000016611|ENSRNOG00000004517|ENSRNOG00000052205|ENSRNOG00000008658|ENSRNOG00000012278|ENSRNOG00000013867|ENSRNOG00000010695|ENSRNOG00000017392|ENSRNOG00000010756|ENSRNOG00000000145|ENSRNOG00000021497|ENSRNOG00000023079|ENSRNOG00000001312|ENSRNOG00000018903	rno:24708|rno:60464|rno:170851|rno:293621|rno:24482|rno:170583|rno:25094|rno:25443|rno:25317|rno:79429|rno:54250|rno:24842|rno:60664|rno:29414|rno:24605|rno:25266|rno:25513|	24708|60464|170851|293621|24482|170583|25094|25443|25317|79429|54250|24842|60664|29414|24605|25266|25513|	Rb1|Fgf16|Map2k1, Mek1|Hras, HRAS1, c-H-ras|Igf1|Fgf23|Mitf|Fgf10, FGF-10|Fgf1, FGF-1, HBGF-1, HBGF1|Pdgfc, SCDGF|Fgf2, Fgf-2, bFGF|Tp53, Trp53, p53|Pik3r3|Akt3, Pkbg|Nras|Pdgfa, PDGFACP|Pik3r1, PI3KA|	http://www.genome.jp/kegg-bin/show_pathway?rno05218/rno:293621%09red/rno:24482%09red/rno:60664%09red/rno:25266%09red/rno:54250%09red/rno:25443%09red/rno:24842%09red/rno:60464%09red/rno:24708%09red/rno:25317%09red/rno:79429%09red/rno:29414%09red/rno:25513%09red/rno:24605%09red/rno:170851%09red/rno:25094%09red/rno:170583%09red
AMPK signaling pathway	KEGG PATHWAY	rno04152	29	130	0.213485407269	0.764479086019	ENSRNOG00000018911|ENSRNOG00000016448|ENSRNOG00000014287|ENSRNOG00000020546|ENSRNOG00000004517|ENSRNOG00000007706|ENSRNOG00000004473|ENSRNOG00000001309|ENSRNOG00000046005|ENSRNOG00000004162|ENSRNOG00000020812|ENSRNOG00000014522|ENSRNOG00000051592|ENSRNOG00000005413|ENSRNOG00000017163|ENSRNOG00000014254|ENSRNOG00000016849|ENSRNOG00000015182|ENSRNOG00000011158|ENSRNOG00000010438|ENSRNOG00000016122|…	rno:117276|rno:25435|rno:314621|rno:25330|rno:24482|rno:78975|rno:83516|rno:83506|rno:83792|rno:24640|rno:690987|rno:85239|rno:309757|rno:362165|rno:60416|rno:25757|rno:363193|rno:24673|rno:117104|rno:25756|rno:25675|rno:309179|rno:25139|rno:65248|rno:315648|rno:60664|rno:29414|rno:29412|rno:25513|	117276|25435|314621|25330|24482|78975|83516|83506|83792|24640|690987|85239|309757|362165|60416|25757|363193|24673|117104|25756|25675|309179|25139|65248|315648|60664|29414|29412|25513|	Pfkfb3|Eef2k, SMEF2K|Stk11, Lkb1|Lipe, HSL|Igf1|Prkaa2, Ampk, Ampka2|Ppargc1a, Ppargc1|Camkk2|Scd, Scd2|Pfkfb2, RH2K|Gys1|Mlycd, Mcd|Sirt1, Sir2|Creb3l1, Oasis|Pfkp, PFK-C|Cpt1a, CPT-Ia|Ppp2r5d|Ppp2cb, Pp2a2|Ppp2r2a|Cpt1b, CPT-IB, M-CPTI|Hmgcr, 3H3M|Ppp2r5b|Slc2a4, Glut4|Prkaa1, AMPKalpha1|Ppp2r1b|Pik3r3|Akt3, Pkbg|Adra1a, Adra1c|Pik3r1, PI3KA|	http://www.genome.jp/kegg-bin/show_pathway?rno04152/rno:314621%09red/rno:309179%09red/rno:60416%09red/rno:83506%09red/rno:60664%09red/rno:25757%09red/rno:117276%09red/rno:83516%09red/rno:83792%09red/rno:65248%09red/rno:309757%09red/rno:25139%09red/rno:24673%09red/rno:29412%09red/rno:362165%09red/rno:29414%09red/rno:690987%09red/rno:25675%09red/rno:315648%09red/rno:117104%09red/rno:363193%09red/rn…
Nicotinate and nicotinamide metabolism	KEGG PATHWAY	rno00760	8	29	0.214054144085	0.764479086019	ENSRNOG00000015354|ENSRNOG00000009754|ENSRNOG00000022576|ENSRNOG00000003064|ENSRNOG00000013994|ENSRNOG00000009982|ENSRNOG00000062125|ENSRNOG00000015962	rno:54349|rno:297508|rno:367323|rno:81506|rno:85496|rno:290029|rno:493909|rno:298653|	54349|297508|367323|81506|85496|290029|493909|298653|	Aox1|Nampt, Pbef, Pbef1|Nudt12|Bst1|Enpp1, Npps, Pc1|Pnp, Np|Aox3, Aoh1|Nmnat1|	http://www.genome.jp/kegg-bin/show_pathway?rno00760/rno:493909%09red/rno:297508%09red/rno:290029%09red/rno:85496%09red/rno:298653%09red/rno:54349%09red/rno:81506%09red/rno:367323%09red
Fc gamma R-mediated phagocytosis	KEGG PATHWAY	rno04666	21	91	0.217415299659	0.766528300078	ENSRNOG00000007350|ENSRNOG00000009113|ENSRNOG00000010176|ENSRNOG00000010161|ENSRNOG00000050430|ENSRNOG00000008116|ENSRNOG00000046452|ENSRNOG00000008673|ENSRNOG00000046663|ENSRNOG00000010626|ENSRNOG00000000579|ENSRNOG00000009980|ENSRNOG00000020660|ENSRNOG00000000145|ENSRNOG00000021497|ENSRNOG00000028062|ENSRNOG00000028156|ENSRNOG00000019604|ENSRNOG00000001480|ENSRNOG00000008180|ENSRNOG00000018903	rno:366957|rno:81520|rno:170851|rno:310178|rno:25156|rno:192270|rno:116591|rno:288669|rno:116591|rno:170897|rno:25603|rno:64369|rno:29271|rno:60664|rno:29414|rno:360854|rno:25096|rno:25097|rno:114553|rno:81515|rno:25513|	366957|81520|170851|310178|25156|192270|116591|288669|116591|170897|25603|64369|29271|60664|29414|360854|25096|25097|114553|81515|25513|	Rac2|Marcksl1, F52, Mlp|Map2k1, Mek1|Myo10|Vav1, Vav|Ppap2b, Dri42|Fcgr2a, Fcgr3, Fcgr3a|Arpc3|Fcgr2a, Fcgr3, Fcgr3a|Sphk1|Marcks, KINC, Macs|Ppap2a|Cfl1|Pik3r3|Akt3, Pkbg|Arpc5|Pld1, Pld1a, Pld1b, Plda, Pldb|Pld2, Pldc|Ncf1, Ncf-1, p47phox|Lyn, p53Lyn, p56Lyn|Pik3r1, PI3KA|	http://www.genome.jp/kegg-bin/show_pathway?rno04666/rno:310178%09red/rno:29414%09red/rno:60664%09red/rno:25156%09red/rno:192270%09red/rno:116591%09red/rno:366957%09red/rno:81515%09red/rno:114553%09red/rno:25603%09red/rno:360854%09red/rno:64369%09red/rno:25513%09red/rno:25097%09red/rno:81520%09red/rno:29271%09red/rno:25096%09red/rno:170897%09red/rno:288669%09red/rno:170851%09red
Sphingolipid metabolism	KEGG PATHWAY	rno00600	12	48	0.222277772663	0.770858954821	ENSRNOG00000003223|ENSRNOG00000015644|ENSRNOG00000010034|ENSRNOG00000010196|ENSRNOG00000012210|ENSRNOG00000010626|ENSRNOG00000008116|ENSRNOG00000009980|ENSRNOG00000024595|ENSRNOG00000018106|ENSRNOG00000005175|ENSRNOG00000012536	rno:58970|rno:83626|rno:84431|rno:316033|rno:366697|rno:170897|rno:192270|rno:64369|rno:366065|rno:117185|rno:81536|rno:353229|	58970|83626|84431|316033|366697|170897|192270|64369|366065|117185|81536|353229|	Degs1, Degs|Ugcg|Asah1, Asah|Glb1|Sptlc2, Pomt2|Sphk1|Ppap2b, Dri42|Ppap2a|Cers6, Lass6, RGD1561599|Neu3|Sgpp1, Spp1|Sgms1, Mob, Tmem23|	http://www.genome.jp/kegg-bin/show_pathway?rno00600/rno:316033%09red/rno:366697%09red/rno:117185%09red/rno:192270%09red/rno:353229%09red/rno:58970%09red/rno:83626%09red/rno:81536%09red/rno:64369%09red/rno:366065%09red/rno:84431%09red/rno:170897%09red
cGMP-PKG signaling pathway	KEGG PATHWAY	rno04022	37	171	0.224249877766	0.770858954821	ENSRNOG00000016469|ENSRNOG00000012060|ENSRNOG00000013463|ENSRNOG00000008479|ENSRNOG00000011501|ENSRNOG00000013887|ENSRNOG00000009882|ENSRNOG00000004925|ENSRNOG00000029876|ENSRNOG00000010176|ENSRNOG00000018232|ENSRNOG00000009522|ENSRNOG00000011227|ENSRNOG00000004060|ENSRNOG00000017146|ENSRNOG00000000413|ENSRNOG00000054757|ENSRNOG00000021497|ENSRNOG00000043210|ENSRNOG00000010708|ENSRNOG00000012302|…	rno:29639|rno:25202|rno:25472|rno:29715|rno:25390|rno:24174|rno:24674|rno:116670|rno:66012|rno:170851|rno:501099|rno:29412|rno:24214|rno:24242|rno:100361818|rno:64672|rno:25289|rno:29414|rno:29748|rno:54254|rno:497757|rno:303634|rno:29413|rno:362165|rno:24600|rno:64508|rno:499497|rno:25643|rno:79255|rno:25391|rno:25537|rno:308899|rno:89823|rno:309957|rno:60664|rno:116564|rno:25513|	29639|25202|25472|29715|25390|24174|24674|116670|66012|170851|501099|29412|24214|24242|100361818|64672|25289|29414|29748|54254|497757|303634|29413|362165|24600|64508|499497|25643|79255|25391|25537|308899|89823|309957|60664|116564|25513|	Fxyd2, ATP1C, Atp1g1, GNAKATP|Gucy1b3, Gucy1b1, SGC|Kcnj8, Kir6.1, UKATP1, uKATP-1|Slc8a1, Ncx, Ncx1|Atp1b3, NKAB3S|Adra2b|Ppp3ca, Calna1|Ppp1r12a, M110, MBSP, Mypt1|Gucy1a2|Map2k1, Mek1|Srf, RGD1559787|Adra1a, Adra1c|Atp1b2, ATPB2, ATPB2S, Amog, RATATPB2S|Calm1, CaMI|Nfatc1|Pln, Plm|Adcy6, ACVI, ADCYB|Akt3, Pkbg|Ppp3r1|Gata4|Gucy1a3, Gucy1a1, SGC|Gna13, Galpha13|Adra1d, Adrd1|Creb3l1, Oasis|Nos3…	http://www.genome.jp/kegg-bin/show_pathway?rno04022/rno:25643%09red/rno:60664%09red/rno:501099%09red/rno:79255%09red/rno:309957%09red/rno:24242%09red/rno:116670%09red/rno:303634%09red/rno:170851%09red/rno:66012%09red/rno:308899%09red/rno:29639%09red/rno:54254%09red/rno:64508%09red/rno:24674%09red/rno:29412%09red/rno:29413%09red/rno:362165%09red/rno:29414%09red/rno:116564%09red/rno:29748%09red/rno…
TGF-beta signaling pathway	KEGG PATHWAY	rno04350	19	82	0.227234904675	0.771476528216	ENSRNOG00000015182|ENSRNOG00000018483|ENSRNOG00000005330|ENSRNOG00000006934|ENSRNOG00000006735|ENSRNOG00000055156|ENSRNOG00000009867|ENSRNOG00000004500|ENSRNOG00000010922|ENSRNOG00000045829|ENSRNOG00000009694|ENSRNOG00000011631|ENSRNOG00000005033|ENSRNOG00000000190|ENSRNOG00000010760|ENSRNOG00000060237|ENSRNOG00000008620|ENSRNOG00000000837|ENSRNOG00000015708	rno:24673|rno:25671|rno:54244|rno:29381|rno:25164|rno:24835|rno:25717|rno:24577|rno:315648|rno:445442|rno:25296|rno:24373|rno:79558|rno:170915|rno:116651|rno:25196|rno:25631|rno:24835|rno:100360427|	24673|25671|54244|29381|25164|24835|25717|24577|315648|445442|25296|24373|79558|170915|116651|25196|25631|24835|100360427|	Ppp2cb, Pp2a2|Smad1, Madh1|Crebbp, CBP, RSTS, RTS|Acvr1b, Skr2|Cdkn2b, p15|Tnf, RATTNF, TNF-alpha, Tnfa|Tgfb3, TGF-B3|Myc, RNCMYC, c-myc, mMyc|Ppp2r1b|Thbs1, TSP-1, Tsp1|Bmp4, BOMPR4A|Fst, FOL1, Fst-288, RATFOL1|Acvr1|Ep300|E2f5, E2f-5|Inhbb|Smad3, Madh3, Smad_3, mad3|Tnf, RATTNF, TNF-alpha, Tnfa|E2f4|	http://www.genome.jp/kegg-bin/show_pathway?rno04350/rno:100360427%09red/rno:29381%09red/rno:24673%09red/rno:445442%09red/rno:24577%09red/rno:25296%09red/rno:170915%09red/rno:315648%09red/rno:25671%09red/rno:116651%09red/rno:24835%09red/rno:25631%09red/rno:24373%09red/rno:25196%09red/rno:25164%09red/rno:54244%09red/rno:25717%09red/rno:79558%09red
Lysosome	KEGG PATHWAY	rno04142	28	127	0.234408987079	0.780836057294	ENSRNOG00000037563|ENSRNOG00000000304|ENSRNOG00000020206|ENSRNOG00000019550|ENSRNOG00000014956|ENSRNOG00000019212|ENSRNOG00000005228|ENSRNOG00000000913|ENSRNOG00000018599|ENSRNOG00000010034|ENSRNOG00000016496|ENSRNOG00000001082|ENSRNOG00000000043|ENSRNOG00000010252|ENSRNOG00000000571|ENSRNOG00000012616|ENSRNOG00000010196|ENSRNOG00000019708|ENSRNOG00000052247|ENSRNOG00000003931|ENSRNOG00000023910|…	rno:287435|rno:83689|rno:171293|rno:25715|rno:316519|rno:83534|rno:362865|rno:24434|rno:293455|rno:84431|rno:25423|rno:63886|rno:360904|rno:300757|rno:25524|rno:29411|rno:316033|rno:361704|rno:310864|rno:303631|rno:361378|rno:64529|rno:288371|rno:367166|rno:60575|rno:252929|rno:290923|rno:24944|	287435|83689|171293|25715|316519|83534|362865|24434|293455|84431|25423|63886|360904|300757|25524|29411|316033|361704|310864|303631|361378|64529|288371|367166|60575|252929|290923|24944|	Cd68|Cd164, MGC-24v|Ctsd|Slc11a2, Dmt1, Nramp2|Slc11a1, Bcg, Itg, Lsh, Nramp1|Tpp1, Cln2|Gnptab, RGD1564821|Gusb, Ac2-223, Gus-s|Gga2|Asah1, Asah|Ctsc, CATC, DPP-I, DPPI|Abcb9, Tapl|Idua|Hexa|Psap, SGP-1, SGP1A|Ppt1, Ppt|Glb1|Ctsf|Manba|Arsg, RGD1306571|Man2b1, Manb|Ctsb|Mcoln1|Hyal1|Napsa, Kdap|Ctsz, CATX|Aga|Lamp2|	http://www.genome.jp/kegg-bin/show_pathway?rno04142/rno:60575%09red/rno:252929%09red/rno:24434%09red/rno:287435%09red/rno:24944%09red/rno:316519%09red/rno:25423%09red/rno:303631%09red/rno:171293%09red/rno:83534%09red/rno:25524%09red/rno:288371%09red/rno:290923%09red/rno:29411%09red/rno:293455%09red/rno:367166%09red/rno:63886%09red/rno:83689%09red/rno:310864%09red/rno:84431%09red/rno:360904%09red/…
Colorectal cancer	KEGG PATHWAY	rno05210	16	68	0.235670519111	0.780836057294	ENSRNOG00000013574|ENSRNOG00000007350|ENSRNOG00000010176|ENSRNOG00000055010|ENSRNOG00000026293|ENSRNOG00000024457|ENSRNOG00000004500|ENSRNOG00000054172|ENSRNOG00000009867|ENSRNOG00000010756|ENSRNOG00000000145|ENSRNOG00000021497|ENSRNOG00000010219|ENSRNOG00000014753|ENSRNOG00000008620|ENSRNOG00000018903	rno:290537|rno:366957|rno:170851|rno:29134|rno:24516|rno:25310|rno:24577|rno:84353|rno:25717|rno:24842|rno:60664|rno:29414|rno:29622|rno:312451|rno:25631|rno:25513|	290537|366957|170851|29134|24516|25310|24577|84353|25717|24842|60664|29414|29622|312451|25631|25513|	Appl1, RGD1309388|Rac2|Map2k1, Mek1|Axin2, axil|Jun|Cyct, CYCTA|Myc, RNCMYC, c-myc, mMyc|Ctnnb1, Catnb|Tgfb3, TGF-B3|Tp53, Trp53, p53|Pik3r3|Akt3, Pkbg|Ralgds, Rgds|Tcf7l1, Tcf3|Smad3, Madh3, Smad_3, mad3|Pik3r1, PI3KA|	http://www.genome.jp/kegg-bin/show_pathway?rno05210/rno:84353%09red/rno:60664%09red/rno:25310%09red/rno:25717%09red/rno:24842%09red/rno:312451%09red/rno:24516%09red/rno:29622%09red/rno:29134%09red/rno:25631%09red/rno:366957%09red/rno:29414%09red/rno:24577%09red/rno:25513%09red/rno:290537%09red/rno:170851%09red
Bacterial invasion of epithelial cells	KEGG PATHWAY	rno05100	18	78	0.239455979934	0.781407689378	ENSRNOG00000018683|ENSRNOG00000033835|ENSRNOG00000019253|ENSRNOG00000014549|ENSRNOG00000008673|ENSRNOG00000002807|ENSRNOG00000038881|ENSRNOG00000054172|ENSRNOG00000010966|ENSRNOG00000034254|ENSRNOG00000000145|ENSRNOG00000007462|ENSRNOG00000028062|ENSRNOG00000005798|ENSRNOG00000001982|ENSRNOG00000036701|ENSRNOG00000057451|ENSRNOG00000018903	rno:309081|rno:140694|rno:25414|rno:310460|rno:288669|rno:83788|rno:288077|rno:84353|rno:24511|rno:81822|rno:60664|rno:303135|rno:360854|rno:29161|rno:171136|rno:287876|rno:315346|rno:25513|	309081|140694|25414|310460|288669|83788|288077|84353|24511|81822|60664|303135|360854|29161|171136|287876|315346|25513|	Dock1, RGD1566072|Dnm1, Dnm|Bcar1, Cas, Crkas, P130CAS|Arhgef26, RGD1562559, Sgef|Arpc3|Sept9, Eseptin, Msf, Slpa|Hcls1|Ctnnb1, Catnb|Itgb1|Actb, Actx|Pik3r3|Sept8|Arpc5|Cav3|Cblb|Actg1, Actg|Itga5, Itga5_retired|Pik3r1, PI3KA|	http://www.genome.jp/kegg-bin/show_pathway?rno05100/rno:310460%09red/rno:287876%09red/rno:25414%09red/rno:288077%09red/rno:60664%09red/rno:24511%09red/rno:309081%09red/rno:315346%09red/rno:303135%09red/rno:83788%09red/rno:84353%09red/rno:171136%09red/rno:360854%09red/rno:81822%09red/rno:25513%09red/rno:29161%09red/rno:288669%09red/rno:140694%09red
Primary immunodeficiency	KEGG PATHWAY	rno05340	9	35	0.244179272799	0.781407689378	ENSRNOG00000018488|ENSRNOG00000000457|ENSRNOG00000000455|ENSRNOG00000001336|ENSRNOG00000002659|ENSRNOG00000003954|ENSRNOG00000046031|ENSRNOG00000015980|ENSRNOG00000021012	rno:171369|rno:24811|rno:24812|rno:304496|rno:85483|rno:140924|rno:24812|rno:259171|rno:310659|	171369|24811|24812|304496|85483|140924|24812|259171|310659|	Cd40, Tnfrsf5|Tap1, Abcb2, Cim, Tap2|Tap2, Abcb3, Cim|Orai1, RGD1311873|Ciita, C2ta, Mhc2ta|Il2rg, Ab2-183, Cd132|Tap2, Abcb3, Cim|Dclre1c, Snm1l|Rfx5|	http://www.genome.jp/kegg-bin/show_pathway?rno05340/rno:140924%09red/rno:171369%09red/rno:85483%09red/rno:304496%09red/rno:24811%09red/rno:24812%09red/rno:259171%09red/rno:310659%09red
Adrenergic signaling in cardiomyocytes	KEGG PATHWAY	rno04261	32	148	0.24491926141	0.781407689378	ENSRNOG00000016469|ENSRNOG00000001516|ENSRNOG00000011158|ENSRNOG00000008479|ENSRNOG00000011501|ENSRNOG00000046229|ENSRNOG00000020532|ENSRNOG00000009522|ENSRNOG00000015496|ENSRNOG00000011227|ENSRNOG00000029342|ENSRNOG00000004060|ENSRNOG00000005413|ENSRNOG00000000413|ENSRNOG00000054757|ENSRNOG00000016849|ENSRNOG00000021497|ENSRNOG00000015182|ENSRNOG00000059961|ENSRNOG00000025757|ENSRNOG00000021256|…	rno:29639|rno:252857|rno:117104|rno:29715|rno:25390|rno:29556|rno:84020|rno:29412|rno:24852|rno:24214|rno:64155|rno:24242|rno:362165|rno:64672|rno:25289|rno:363193|rno:29414|rno:24673|rno:59326|rno:29556|rno:29413|rno:64508|rno:29275|rno:25643|rno:79255|rno:117557|rno:309179|rno:315648|rno:60664|rno:689560|rno:81649|rno:25513|	29639|252857|117104|29715|25390|29556|84020|29412|24852|24214|64155|24242|362165|64672|25289|363193|29414|24673|59326|29556|29413|64508|29275|25643|79255|117557|309179|315648|60664|689560|81649|25513|	Fxyd2, ATP1C, Atp1g1, GNAKATP|Rapgef4, CAMP-GEFII, CAMPS, Cgef2, Epac2|Ppp2r2a|Slc8a1, Ncx, Ncx1|Atp1b3, NKAB3S|Myh6, Myhca|Kcnq1, Kvlqt1|Adra1a, Adra1c|Tpm4|Atp1b2, ATPB2, ATPB2S, Amog, RATATPB2S|Scn7a, Na-G, Scn6a|Calm1, CaMI|Creb3l1, Oasis|Pln, Plm|Adcy6, ACVI, ADCYB|Ppp2r5d|Akt3, Pkbg|Ppp2cb, Pp2a2|Rapgef3, Epac|Myh6, Myhca|Adra1d, Adrd1|Adcy3|Actc1|Gnai3, GIP3A|Atf4|Tpm3, TM30nm, Tpm5|Ppp2r5…	http://www.genome.jp/kegg-bin/show_pathway?rno04261/rno:25643%09red/rno:309179%09red/rno:60664%09red/rno:79255%09red/rno:64155%09red/rno:24242%09red/rno:689560%09red/rno:84020%09red/rno:81649%09red/rno:117557%09red/rno:29556%09red/rno:29639%09red/rno:59326%09red/rno:24673%09red/rno:64508%09red/rno:24852%09red/rno:29412%09red/rno:29413%09red/rno:362165%09red/rno:29414%09red/rno:252857%09red/rno:31…
Rap1 signaling pathway	KEGG PATHWAY	rno04015	45	214	0.247208978094	0.781407689378	ENSRNOG00000007350|ENSRNOG00000005650|ENSRNOG00000004437|ENSRNOG00000004517|ENSRNOG00000001516|ENSRNOG00000012278|ENSRNOG00000034254|ENSRNOG00000008587|ENSRNOG00000013886|ENSRNOG00000010219|ENSRNOG00000001302|ENSRNOG00000013867|ENSRNOG00000061530|ENSRNOG00000010176|ENSRNOG00000019253|ENSRNOG00000004823|ENSRNOG00000016611|ENSRNOG00000036701|ENSRNOG00000017392|ENSRNOG00000010695|ENSRNOG00000004060|…	rno:366957|rno:94203|rno:114495|rno:24482|rno:252857|rno:25443|rno:81822|rno:89804|rno:499537|rno:29622|rno:25369|rno:25317|rno:60464|rno:170851|rno:25414|rno:366608|rno:293621|rno:287876|rno:54250|rno:79429|rno:24242|rno:25289|rno:304109|rno:360457|rno:59326|rno:170583|rno:64508|rno:84353|rno:25643|rno:311163|rno:445442|rno:78965|rno:24605|rno:295347|rno:25266|rno:26955|rno:63881|rno:84489|rno:3…	366957|94203|114495|24482|252857|25443|81822|89804|499537|29622|25369|25317|60464|170851|25414|366608|293621|287876|54250|79429|24242|25289|304109|360457|59326|170583|64508|84353|25643|311163|445442|78965|24605|295347|25266|26955|63881|84489|361714|60664|29414|362317|24511|81649|25513|	Rac2|Pgf, Plgf|Map2k6, Mkk6|Igf1|Rapgef4, CAMP-GEFII, CAMPS, Cgef2, Epac2|Fgf10, FGF-10|Actb, Actx|Tek, Tie-2, Tie2|Fyb, RGD1563421|Ralgds, Rgds|Adora2a, A2ar, ADENO, Adora2l1|Fgf1, FGF-1, HBGF-1, HBGF1|Fgf16|Map2k1, Mek1|Bcar1, Cas, Crkas, P130CAS|Dock4, RGD1561724|Hras, HRAS1, c-H-ras|Actg1, Actg|Fgf2, Fgf-2, bFGF|Pdgfc, SCDGF|Calm1, CaMI|Adcy6, ACVI, ADCYB|Tiam1|Figf, Vegf-d|Rapgef3, Epac|Fgf2…	http://www.genome.jp/kegg-bin/show_pathway?rno04015/rno:25643%09red/rno:84489%09red/rno:60664%09red/rno:24511%09red/rno:79429%09red/rno:25369%09red/rno:24242%09red/rno:25414%09red/rno:362317%09red/rno:114495%09red/rno:361714%09red/rno:287876%09red/rno:94203%09red/rno:311163%09red/rno:59326%09red/rno:25443%09red/rno:64508%09red/rno:54250%09red/rno:81649%09red/rno:445442%09red/rno:29414%09red/rno:2…
Arrhythmogenic right ventricular cardiomyopathy (ARVC)	KEGG PATHWAY	rno05412	17	74	0.252557267233	0.789241460104	ENSRNOG00000015380|ENSRNOG00000019638|ENSRNOG00000058111|ENSRNOG00000004276|ENSRNOG00000011134|ENSRNOG00000021437|ENSRNOG00000019810|ENSRNOG00000003998|ENSRNOG00000054172|ENSRNOG00000008479|ENSRNOG00000034254|ENSRNOG00000057451|ENSRNOG00000010966|ENSRNOG00000017833|ENSRNOG00000036701|ENSRNOG00000014753|ENSRNOG00000017060	rno:81679|rno:60374|rno:170921|rno:360606|rno:309368|rno:309368|rno:64362|rno:303468|rno:84353|rno:29715|rno:81822|rno:315346|rno:24511|rno:291245|rno:287876|rno:312451|rno:689560|	81679|60374|170921|360606|309368|309368|64362|303468|84353|29715|81822|315346|24511|291245|287876|312451|689560|	Jup|Lmna|Itga2, CD49B|Itga3|Lama2|Lama2|Des|Sgca|Ctnnb1, Catnb|Slc8a1, Ncx, Ncx1|Actb, Actx|Itga5, Itga5_retired|Itgb1|Actn2|Actg1, Actg|Tcf7l1, Tcf3|Ryr2, RYR-2, RyR|	http://www.genome.jp/kegg-bin/show_pathway?rno05412/rno:287876%09red/rno:315346%09red/rno:60374%09red/rno:24511%09red/rno:81822%09red/rno:312451%09red/rno:291245%09red/rno:84353%09red/rno:360606%09red/rno:689560%09red/rno:81679%09red/rno:170921%09red/rno:29715%09red/rno:64362%09red/rno:309368%09red/rno:303468%09red
Neurotrophin signaling pathway	KEGG PATHWAY	rno04722	27	124	0.257022433232	0.794170439763	ENSRNOG00000018839|ENSRNOG00000009110|ENSRNOG00000031700|ENSRNOG00000010756|ENSRNOG00000009389|ENSRNOG00000023258|ENSRNOG00000010176|ENSRNOG00000030124|ENSRNOG00000036688|ENSRNOG00000004226|ENSRNOG00000017801|ENSRNOG00000019907|ENSRNOG00000021817|ENSRNOG00000004060|ENSRNOG00000001425|ENSRNOG00000030888|ENSRNOG00000020063|ENSRNOG00000032463|ENSRNOG00000023176|ENSRNOG00000023079|ENSRNOG00000026293|…	rno:25054|rno:29192|rno:365057|rno:24842|rno:362491|rno:81736|rno:170851|rno:25622|rno:360678|rno:314870|rno:79255|rno:316241|rno:362418|rno:24242|rno:114203|rno:309165|rno:81525|rno:295347|rno:116478|rno:24605|rno:24516|rno:63881|rno:293621|rno:60664|rno:29414|rno:81649|rno:25513|	25054|29192|365057|24842|362491|81736|170851|25622|360678|314870|79255|316241|362418|24242|114203|309165|81525|295347|116478|24605|24516|63881|293621|60664|29414|81649|25513|	Ntrk2, RATTRKB1, TRKB1, Tkrb, trk-B, trkB|Psen1|Map3k5, Ask1, RGD1306565|Tp53, Trp53, p53|Ripk2|Nfkb1, EBP-1, NF-kB|Map2k1, Mek1|Ptpn11, Shp2|Arhgdia, Bles01|Irak3|Atf4|Nfkbie, Slc35b2|Irak2|Calm1, CaMI|Sh2b2, Aps|Rela, NFkB|Nfkbib|Rap1a, RAP-1A, rap_1A|Kidins220, ARMS|Nras|Jun|Rapgef1, C3G-1, C3G-2, C3g, Grf2|Hras, HRAS1, c-H-ras|Pik3r3|Akt3, Pkbg|Mapk14, CRK1, CSBP, CSPB1, Csbp1, Csbp2, Exip, H…	http://www.genome.jp/kegg-bin/show_pathway?rno04722/rno:60664%09red/rno:316241%09red/rno:295347%09red/rno:116478%09red/rno:24516%09red/rno:81525%09red/rno:25622%09red/rno:24242%09red/rno:25054%09red/rno:170851%09red/rno:362491%09red/rno:81649%09red/rno:29414%09red/rno:365057%09red/rno:63881%09red/rno:293621%09red/rno:360678%09red/rno:79255%09red/rno:362418%09red/rno:309165%09red/rno:114203%09red/…
Prolactin signaling pathway	KEGG PATHWAY	rno04917	17	75	0.267722437901	0.810585525723	ENSRNOG00000014079|ENSRNOG00000023258|ENSRNOG00000010176|ENSRNOG00000019742|ENSRNOG00000016611|ENSRNOG00000008144|ENSRNOG00000008965|ENSRNOG00000030888|ENSRNOG00000002568|ENSRNOG00000059968|ENSRNOG00000000145|ENSRNOG00000021497|ENSRNOG00000000513|ENSRNOG00000002946|ENSRNOG00000014766|ENSRNOG00000023079|ENSRNOG00000018903	rno:25124|rno:81736|rno:170851|rno:25125|rno:293621|rno:24508|rno:84607|rno:309165|rno:252971|rno:24514|rno:60664|rno:29414|rno:81649|rno:89829|rno:298003|rno:24605|rno:25513|	25124|81736|170851|25125|293621|24508|84607|309165|252971|24514|60664|29414|81649|89829|298003|24605|25513|	Stat1, DD6G4-4|Nfkb1, EBP-1, NF-kB|Map2k1, Mek1|Stat3|Hras, HRAS1, c-H-ras|Irf1|Socs2, Cish2, Socs-2|Rela, NFkB|Socs1, Cish1, Socs-1|Jak2|Pik3r3|Akt3, Pkbg|Mapk14, CRK1, CSBP, CSPB1, Csbp1, Csbp2, Exip, Hog, Mxi2, Prkm14, Prkm15, RK, Sapk2A, p38, p38Hog, p38alpha|Socs3, Cish3, Socs-3, Ssi-3|Galt|Nras|Pik3r1, PI3KA|	http://www.genome.jp/kegg-bin/show_pathway?rno04917/rno:84607%09red/rno:293621%09red/rno:298003%09red/rno:25124%09red/rno:25125%09red/rno:24514%09red/rno:81649%09red/rno:309165%09red/rno:81736%09red/rno:89829%09red/rno:60664%09red/rno:29414%09red/rno:25513%09red/rno:24605%09red/rno:170851%09red/rno:252971%09red/rno:24508%09red
Dorso-ventral axis formation	KEGG PATHWAY	rno04320	6	22	0.268230119421	0.810585525723	ENSRNOG00000004346|ENSRNOG00000010176|ENSRNOG00000019322|ENSRNOG00000000442|ENSRNOG00000005984|ENSRNOG00000009871	rno:56761|rno:170851|rno:25496|rno:406162|rno:312777|rno:306011|	56761|170851|25496|406162|312777|306011|	Notch3|Map2k1, Mek1|Notch1, NOTCH, TAN1|Notch4|Etv6|Piwil2|	http://www.genome.jp/kegg-bin/show_pathway?rno04320/rno:306011%09red/rno:25496%09red/rno:312777%09red/rno:56761%09red/rno:406162%09red/rno:170851%09red
beta-Alanine metabolism	KEGG PATHWAY	rno00410	8	32	0.283804866262	0.843893861074	ENSRNOG00000001770|ENSRNOG00000051307|ENSRNOG00000018603|ENSRNOG00000021255|ENSRNOG00000014522|ENSRNOG00000015591|ENSRNOG00000002331|ENSRNOG00000052070	rno:171142|rno:29473|rno:309150|rno:308652|rno:85239|rno:291394|rno:25375|rno:266603|	171142|29473|309150|308652|85239|291394|25375|266603|	Ehhadh, 1, Lbp, MEF, Mfe, Mfe1, Pbe, Pbfe, perMFE-1|Aoc3, SSAO|Carns1, RGD1308234|Smox|Mlycd, Mcd|Cndp2|Aldh3a1, AHDC, Ahd-c, Aldh, Aldh3|Aldh1a3, Aldh6|	http://www.genome.jp/kegg-bin/show_pathway?rno00410/rno:291394%09red/rno:266603%09red/rno:171142%09red/rno:29473%09red/rno:309150%09red/rno:308652%09red/rno:85239%09red/rno:25375%09red
Viral carcinogenesis	KEGG PATHWAY	rno05203	48	234	0.288255482115	0.843893861074	ENSRNOG00000016029|ENSRNOG00000019113|ENSRNOG00000005330|ENSRNOG00000039744|ENSRNOG00000054437|ENSRNOG00000017219|ENSRNOG00000011157|ENSRNOG00000000190|ENSRNOG00000031090|ENSRNOG00000018364|ENSRNOG00000031607|ENSRNOG00000017833|ENSRNOG00000008180|ENSRNOG00000019478|ENSRNOG00000023258|ENSRNOG00000008195|ENSRNOG00000018232|ENSRNOG00000019742|ENSRNOG00000000763|ENSRNOG00000018183|ENSRNOG00000005413|…	rno:24708|rno:117282|rno:54244|rno:414783|rno:305584|rno:307842|rno:84598|rno:170915|rno:368153|rno:303539|rno:414793|rno:291245|rno:81515|rno:305896|rno:81736|rno:25578|rno:501099|rno:25125|rno:24747|rno:313658|rno:362165|rno:679028|rno:83830|rno:25252|rno:364073|rno:25164|rno:81673|rno:25205|rno:81758|rno:84580|rno:309165|rno:311786|rno:117263|rno:64635|rno:414785|rno:492821|rno:54287|rno:24605…	24708|117282|54244|414783|305584|307842|84598|170915|368153|303539|414793|291245|81515|305896|81736|25578|501099|25125|24747|313658|362165|679028|83830|25252|364073|25164|81673|25205|81758|84580|309165|311786|117263|64635|414785|492821|54287|24605|79255|309452|24516|294228|293621|362788|24842|60664|309603|25513|	Rb1|Hnrnpk, Csbp, Hnrpk|Crebbp, CBP, RSTS, RTS|RT1-CE4, RT1-C/E4|Rel|Vac14|Jak1|Ep300|RT1-CE7, RT1-C/E7|Kat2a, Gcn5, Gcn5l2|RT1-CE3, RT1-C/E3|Actn2|Lyn, p53Lyn, p56Lyn|Irf9, Isgf3g|Nfkb1, EBP-1, NF-kB|Ywhaz, 14-3-3z|Srf, RGD1559787|Stat3|RT1-M3-1, 4B2/3.7, H2-M3, RT1-M3, RanoM3, RanoM301, RanoM302|Ubr4, Rbaf600|Creb3l1, Oasis|Rbpj|Gtf2a1, Tf2a, TfIIa|Dlg1, Dlgh1, SAP97|Ddx3y, RGD1309586|Cdkn2b, p…	http://www.genome.jp/kegg-bin/show_pathway?rno05203/rno:60664%09red/rno:24842%09red/rno:501099%09red/rno:679028%09red/rno:24516%09red/rno:313658%09red/rno:25513%09red/rno:84580%09red/rno:25252%09red/rno:414793%09red/rno:303539%09red/rno:309452%09red/rno:414783%09red/rno:414785%09red/rno:364073%09red/rno:170915%09red/rno:25164%09red/rno:309603%09red/rno:492821%09red/rno:362165%09red/rno:81736%09re…
Tyrosine metabolism	KEGG PATHWAY	rno00350	9	37	0.28845826524	0.843893861074	ENSRNOG00000015354|ENSRNOG00000051307|ENSRNOG00000006641|ENSRNOG00000001338|ENSRNOG00000062125|ENSRNOG00000016356|ENSRNOG00000013223|ENSRNOG00000002331|ENSRNOG00000052070	rno:54349|rno:29473|rno:25699|rno:29531|rno:493909|rno:24401|rno:29383|rno:25375|rno:266603|	54349|29473|25699|29531|493909|24401|29383|25375|266603|	Aox1|Aoc3, SSAO|Dbh, DOPBHY|Hpd|Aox3, Aoh1|Got1, Aspat, Gaspat, cAspAT, cCAT|Fah|Aldh3a1, AHDC, Ahd-c, Aldh, Aldh3|Aldh1a3, Aldh6|	http://www.genome.jp/kegg-bin/show_pathway?rno00350/rno:266603%09red/rno:493909%09red/rno:29473%09red/rno:25699%09red/rno:24401%09red/rno:29531%09red/rno:54349%09red/rno:29383%09red/rno:25375%09red
Long-term depression	KEGG PATHWAY	rno04730	14	62	0.298202154934	0.84784713478	ENSRNOG00000015182|ENSRNOG00000029876|ENSRNOG00000010176|ENSRNOG00000012302|ENSRNOG00000036745|ENSRNOG00000004517|ENSRNOG00000007447|ENSRNOG00000016611|ENSRNOG00000010922|ENSRNOG00000019465|ENSRNOG00000012060|ENSRNOG00000007682|ENSRNOG00000023079|ENSRNOG00000008180	rno:24673|rno:66012|rno:170851|rno:497757|rno:303634|rno:24482|rno:311341|rno:293621|rno:315648|rno:25643|rno:25202|rno:29628|rno:24605|rno:81515|	24673|66012|170851|497757|303634|24482|311341|293621|315648|25643|25202|29628|24605|81515|	Ppp2cb, Pp2a2|Gucy1a2|Map2k1, Mek1|Gucy1a3, Gucy1a1, SGC|Gna13, Galpha13|Igf1|Pla2g4b|Hras, HRAS1, c-H-ras|Ppp2r1b|Gnai3, GIP3A|Gucy1b3, Gucy1b1, SGC|Gria3, GLUR3, GluA3, GluR-3, GluR-C, GluR-K3|Nras|Lyn, p53Lyn, p56Lyn|	http://www.genome.jp/kegg-bin/show_pathway?rno04730/rno:25643%09red/rno:66012%09red/rno:293621%09red/rno:24482%09red/rno:29628%09red/rno:497757%09red/rno:311341%09red/rno:24673%09red/rno:315648%09red/rno:25202%09red/rno:81515%09red/rno:24605%09red/rno:303634%09red/rno:170851%09red
Ras signaling pathway	KEGG PATHWAY	rno04014	47	230	0.298713964592	0.84784713478	ENSRNOG00000007350|ENSRNOG00000002347|ENSRNOG00000028156|ENSRNOG00000007946|ENSRNOG00000004517|ENSRNOG00000054437|ENSRNOG00000012278|ENSRNOG00000008587|ENSRNOG00000005650|ENSRNOG00000010219|ENSRNOG00000013867|ENSRNOG00000003587|ENSRNOG00000061530|ENSRNOG00000023258|ENSRNOG00000010176|ENSRNOG00000030124|ENSRNOG00000016611|ENSRNOG00000016945|ENSRNOG00000017392|ENSRNOG00000057153|ENSRNOG00000010695|…	rno:366957|rno:289080|rno:25096|rno:24888|rno:24482|rno:305584|rno:25443|rno:89804|rno:94203|rno:29622|rno:25317|rno:360457|rno:60464|rno:81736|rno:170851|rno:25622|rno:293621|rno:29692|rno:54250|rno:85311|rno:79429|rno:24242|rno:367415|rno:304109|rno:363140|rno:304883|rno:64199|rno:311341|rno:114120|rno:170583|rno:309165|rno:309361|rno:25097|rno:78965|rno:24605|rno:295347|rno:25266|rno:26955|rno…	366957|289080|25096|24888|24482|305584|25443|89804|94203|29622|25317|360457|60464|81736|170851|25622|293621|29692|54250|85311|79429|24242|367415|304109|363140|304883|64199|311341|114120|170583|309165|309361|25097|78965|24605|295347|25266|26955|294283|29354|84489|361714|80850|60664|29414|299827|25513|	Rac2|Rgl1|Pld1, Pld1a, Pld1b, Plda, Pldb|Bcl2l1, Bcl-xl, Bcl2l, Bclx, bcl-X|Igf1|Rel|Fgf10, FGF-10|Tek, Tie-2, Tie2|Pgf, Plgf|Ralgds, Rgds|Fgf1, FGF-1, HBGF-1, HBGF1|Figf, Vegf-d|Fgf16|Nfkb1, EBP-1, NF-kB|Map2k1, Mek1|Ptpn11, Shp2|Hras, HRAS1, c-H-ras|Pla2g2a, sPLA2|Fgf2, Fgf-2, bFGF|Pla1a, Ps-pla1, Pspla1|Pdgfc, SCDGF|Calm1, CaMI|Pla2g12b|Tiam1|Rassf1|Abl2, Abll, Arg|Gng11|Pla2g4b|Gng12|Fgf23|Re…	http://www.genome.jp/kegg-bin/show_pathway?rno04014/rno:363140%09red/rno:84489%09red/rno:60664%09red/rno:295347%09red/rno:311341%09red/rno:24888%09red/rno:79429%09red/rno:24242%09red/rno:309361%09red/rno:29622%09red/rno:361714%09red/rno:299827%09red/rno:78965%09red/rno:25443%09red/rno:80850%09red/rno:54250%09red/rno:94203%09red/rno:29414%09red/rno:64199%09red/rno:360457%09red/rno:170851%09red/rno…
Biotin metabolism	KEGG PATHWAY	rno00780	2	5	0.302141888031	0.84784713478	ENSRNOG00000001686|ENSRNOG00000046858	rno:288240|rno:317409|	288240|317409|	Hlcs, RGD1565360|MGC109340, Spcs3|	http://www.genome.jp/kegg-bin/show_pathway?rno00780/rno:288240%09red/rno:317409%09red
Butirosin and neomycin biosynthesis	KEGG PATHWAY	rno00524	2	5	0.302141888031	0.84784713478	ENSRNOG00000026235|ENSRNOG00000006116	rno:25060|rno:25059|	25060|25059|	Hk3, RNU73859|Hk2|	http://www.genome.jp/kegg-bin/show_pathway?rno00524/rno:25060%09red/rno:25059%09red
Transcriptional misregulation in cancer	KEGG PATHWAY	rno05202	35	169	0.306218015847	0.850605599575	ENSRNOG00000018483|ENSRNOG00000007946|ENSRNOG00000006532|ENSRNOG00000004517|ENSRNOG00000054437|ENSRNOG00000029773|ENSRNOG00000010756|ENSRNOG00000005673|ENSRNOG00000023258|ENSRNOG00000009446|ENSRNOG00000057347|ENSRNOG00000009401|ENSRNOG00000005984|ENSRNOG00000017539|ENSRNOG00000018488|ENSRNOG00000007682|ENSRNOG00000005731|ENSRNOG00000001785|ENSRNOG00000023896|ENSRNOG00000010278|ENSRNOG00000004500|…	rno:25671|rno:24888|rno:117056|rno:24482|rno:305584|rno:300711|rno:24842|rno:362489|rno:81736|rno:25271|rno:24253|rno:362176|rno:312777|rno:81687|rno:171369|rno:29628|rno:78971|rno:303828|rno:116663|rno:24498|rno:24577|rno:309165|rno:287673|rno:366126|rno:499497|rno:304947|rno:170929|rno:50662|rno:315305|rno:362110|rno:25266|rno:81679|rno:304005|rno:60350|rno:317385|	25671|24888|117056|24482|305584|300711|24842|362489|81736|25271|24253|362176|312777|81687|171369|29628|78971|303828|116663|24498|24577|309165|287673|366126|499497|304947|170929|50662|315305|362110|25266|81679|304005|60350|317385|	Smad1, Madh1|Bcl2l1, Bcl-xl, Bcl2l, Bclx, bcl-X|H3f3b, H3.3B|Igf1|Rel|Atm|Tp53, Trp53, p53|Runx1t1, Cbfa2t1|Nfkb1, EBP-1, NF-kB|Rxra|Cebpb, Il6dbp, LAP, LIP, NF-IL6, TCF5|Lmo2|Etv6|Mmp9|Cd40, Tnfrsf5|Gria3, GLUR3, GluA3, GluR-3, GluR-C, GluR-K3|Birc3, Birc2, IAP1|Etv5|Dusp6, Mkp3|Il6, ILg6, Ifnb2|Myc, RNCMYC, c-myc, mMyc|Rela, NFkB|Ccr7|Spi1, Pu.1, Sfpi1|Mef2c, RGD1563119|Pbx1|Bcl2a1, Bcl2a1d|Run…	http://www.genome.jp/kegg-bin/show_pathway?rno05202/rno:362110%09red/rno:171369%09red/rno:366126%09red/rno:117056%09red/rno:24888%09red/rno:81687%09red/rno:50662%09red/rno:25271%09red/rno:300711%09red/rno:24498%09red/rno:24577%09red/rno:303828%09red/rno:25671%09red/rno:24253%09red/rno:309165%09red/rno:305584%09red/rno:60350%09red/rno:116663%09red/rno:304947%09red/rno:24482%09red/rno:29628%09red/r…
Hematopoietic cell lineage	KEGG PATHWAY	rno04640	18	83	0.31434822	0.864457605001	ENSRNOG00000008759|ENSRNOG00000006094|ENSRNOG00000004649|ENSRNOG00000058111|ENSRNOG00000004276|ENSRNOG00000014610|ENSRNOG00000010278|ENSRNOG00000017819|ENSRNOG00000014504|ENSRNOG00000057451|ENSRNOG00000008525|ENSRNOG00000019556|ENSRNOG00000018659|ENSRNOG00000015068|ENSRNOG00000045558|ENSRNOG00000015441|ENSRNOG00000055156|ENSRNOG00000000837	rno:298518|rno:25406|rno:24494|rno:170921|rno:360606|rno:81641|rno:24498|rno:60350|rno:25663|rno:315346|rno:25610|rno:24936|rno:78965|rno:245983|rno:305081|rno:25084|rno:24835|rno:24835|	298518|25406|24494|170921|360606|81641|24498|60350|25663|315346|25610|24936|78965|245983|305081|25084|24835|24835|	Csf3r|Cd44, CD44A, METAA, RHAMM|Il1b|Itga2, CD49B|Itga3|Anpep, AP-M, AP-N, Apm, Apn, KZP, Lap1, rAPN|Il6, ILg6, Ifnb2|Cd14|Il1r1|Itga5, Itga5_retired|Csf3, Gcsf|Cd9|Csf1|Il11ra1|Cd34|Il4r, Il4ra|Tnf, RATTNF, TNF-alpha, Tnfa|Tnf, RATTNF, TNF-alpha, Tnfa|	http://www.genome.jp/kegg-bin/show_pathway?rno04640/rno:24936%09red/rno:24494%09red/rno:25406%09red/rno:60350%09red/rno:245983%09red/rno:25610%09red/rno:78965%09red/rno:315346%09red/rno:298518%09red/rno:24498%09red/rno:25663%09red/rno:24835%09red/rno:360606%09red/rno:170921%09red/rno:81641%09red/rno:305081%09red/rno:25084%09red
Axon guidance	KEGG PATHWAY	rno04360	27	130	0.330432263014	0.895367195447	ENSRNOG00000007350|ENSRNOG00000059857|ENSRNOG00000003947|ENSRNOG00000018952|ENSRNOG00000029510|ENSRNOG00000009882|ENSRNOG00000013679|ENSRNOG00000045952|ENSRNOG00000016611|ENSRNOG00000007687|ENSRNOG00000043210|ENSRNOG00000025167|ENSRNOG00000006526|ENSRNOG00000008098|ENSRNOG00000007324|ENSRNOG00000019465|ENSRNOG00000024501|ENSRNOG00000016653|ENSRNOG00000006509|ENSRNOG00000023079|ENSRNOG00000002238|…	rno:366957|rno:362993|rno:114523|rno:290562|rno:316009|rno:24674|rno:306790|rno:686310|rno:293621|rno:315711|rno:29748|rno:293042|rno:296787|rno:641521|rno:289392|rno:25643|rno:54293|rno:246217|rno:500287|rno:24605|rno:303901|rno:84609|rno:25416|rno:25537|rno:24772|rno:29271|rno:24511|	366957|362993|114523|290562|316009|24674|306790|686310|293621|315711|29748|293042|296787|641521|289392|25643|54293|246217|500287|24605|303901|84609|25416|25537|24772|29271|24511|	Rac2|Rnd1|Ntn1, netrin-1|Sema3g, CSG53, RGD1306079|Plxnb1|Ppp3ca, Calna1|Sema4d|Ephb4|Hras, HRAS1, c-H-ras|Sema7a|Ppp3r1|Sema4b|Sema3c|Lrrc4|Plxna2|Gnai3, GIP3A|Rgs3, SRB-RGS|Ngef, Besh3|Srgap3, RGD1563152|Nras|Sema5b|Sema6b|Dpysl2, Crmp2, TOAD-64|Rock2, ROCK-II, ROK|Cxcl12, Sdf1|Cfl1|Itgb1|	http://www.genome.jp/kegg-bin/show_pathway?rno04360/rno:25643%09red/rno:24511%09red/rno:54293%09red/rno:24772%09red/rno:303901%09red/rno:641521%09red/rno:290562%09red/rno:24674%09red/rno:500287%09red/rno:29748%09red/rno:366957%09red/rno:293042%09red/rno:293621%09red/rno:114523%09red/rno:306790%09red/rno:315711%09red/rno:84609%09red/rno:24605%09red/rno:29271%09red/rno:25416%09red/rno:362993%09red/…
Vitamin B6 metabolism	KEGG PATHWAY	rno00750	3	10	0.333549711431	0.895367195447	ENSRNOG00000062125|ENSRNOG00000009570|ENSRNOG00000015354	rno:493909|rno:727679|rno:54349|	493909|727679|54349|	Aox3, Aoh1|Pdxp, Rbp1|Aox1|	http://www.genome.jp/kegg-bin/show_pathway?rno00750/rno:54349%09red/rno:493909%09red/rno:727679%09red
Staphylococcus aureus infection	KEGG PATHWAY	rno05150	12	54	0.335355713204	0.895367195447	ENSRNOG00000012807|ENSRNOG00000051235|ENSRNOG00000047864|ENSRNOG00000046452|ENSRNOG00000046663|ENSRNOG00000004647|ENSRNOG00000051158|ENSRNOG00000002794|ENSRNOG00000020679|ENSRNOG00000013231|ENSRNOG00000011971|ENSRNOG00000011796	rno:298566|rno:24231|rno:294274|rno:116591|rno:116591|rno:25325|rno:294257|rno:25651|rno:25464|rno:58949|rno:192262|rno:312705|	298566|24231|294274|116591|116591|25325|294257|25651|25464|58949|192262|312705|	C1qa|C2|RT1-DMa, DMA1, RT1.DMa, RT1.Ma|Fcgr2a, Fcgr3, Fcgr3a|Fcgr2a, Fcgr3, Fcgr3a|Il10, IL10X|Cfb, Bf, Da1-24|Selp, PSELECT|Icam1, CD54, ICAM|Ptafr|C1s, r-gsp|C1r|	http://www.genome.jp/kegg-bin/show_pathway?rno05150/rno:24231%09red/rno:192262%09red/rno:25651%09red/rno:25464%09red/rno:294257%09red/rno:312705%09red/rno:116591%09red/rno:294274%09red/rno:298566%09red/rno:58949%09red/rno:25325%09red
p53 signaling pathway	KEGG PATHWAY	rno04115	16	75	0.349381049191	0.913320692122	ENSRNOG00000024457|ENSRNOG00000000047|ENSRNOG00000010027|ENSRNOG00000004517|ENSRNOG00000049471|ENSRNOG00000029773|ENSRNOG00000000302|ENSRNOG00000005615|ENSRNOG00000019822|ENSRNOG00000010756|ENSRNOG00000001414|ENSRNOG00000020667|ENSRNOG00000018770|ENSRNOG00000045829|ENSRNOG00000011994|ENSRNOG00000012439	rno:25310|rno:83628|rno:685055|rno:24482|rno:170824|rno:300711|rno:294518|rno:25112|rno:299626|rno:24842|rno:24617|rno:301013|rno:492821|rno:445442|rno:292949|rno:64625|	25310|83628|685055|24482|170824|300711|294518|25112|299626|24842|24617|301013|492821|445442|292949|64625|	Cyct, CYCTA|Cd82, Kai1|Atr|Igf1|Steap3|Atm|Sesn1|Gadd45a, Ddit1, Gadd45|Gadd45b|Tp53, Trp53, p53|Serpine1, PAI1A, Pai1, Pai1aa, Planh, RATPAI1A|Shisa5|Pmaip1, Noxa|Thbs1, TSP-1, Tsp1|Perp|Bid|	http://www.genome.jp/kegg-bin/show_pathway?rno04115/rno:294518%09red/rno:24482%09red/rno:25112%09red/rno:299626%09red/rno:445442%09red/rno:300711%09red/rno:301013%09red/rno:24842%09red/rno:685055%09red/rno:492821%09red/rno:64625%09red/rno:292949%09red/rno:25310%09red/rno:24617%09red/rno:83628%09red/rno:170824%09red
Fc epsilon RI signaling pathway	KEGG PATHWAY	rno04664	15	70	0.350996981154	0.913320692122	ENSRNOG00000007350|ENSRNOG00000010176|ENSRNOG00000004437|ENSRNOG00000016611|ENSRNOG00000050430|ENSRNOG00000007447|ENSRNOG00000024159|ENSRNOG00000000145|ENSRNOG00000021497|ENSRNOG00000000513|ENSRNOG00000023079|ENSRNOG00000055156|ENSRNOG00000008180|ENSRNOG00000000837|ENSRNOG00000018903	rno:366957|rno:170851|rno:114495|rno:293621|rno:25156|rno:311341|rno:25441|rno:60664|rno:29414|rno:81649|rno:24605|rno:24835|rno:81515|rno:24835|rno:25513|	366957|170851|114495|293621|25156|311341|25441|60664|29414|81649|24605|24835|81515|24835|25513|	Rac2|Map2k1, Mek1|Map2k6, Mkk6|Hras, HRAS1, c-H-ras|Vav1, Vav|Pla2g4b|Fcer1g|Pik3r3|Akt3, Pkbg|Mapk14, CRK1, CSBP, CSPB1, Csbp1, Csbp2, Exip, Hog, Mxi2, Prkm14, Prkm15, RK, Sapk2A, p38, p38Hog, p38alpha|Nras|Tnf, RATTNF, TNF-alpha, Tnfa|Lyn, p53Lyn, p56Lyn|Tnf, RATTNF, TNF-alpha, Tnfa|Pik3r1, PI3KA|	http://www.genome.jp/kegg-bin/show_pathway?rno04664/rno:293621%09red/rno:25156%09red/rno:60664%09red/rno:25441%09red/rno:311341%09red/rno:81649%09red/rno:81515%09red/rno:24835%09red/rno:366957%09red/rno:29414%09red/rno:25513%09red/rno:24605%09red/rno:114495%09red/rno:170851%09red
Phenylalanine metabolism	KEGG PATHWAY	rno00360	5	20	0.353032559255	0.913320692122	ENSRNOG00000001338|ENSRNOG00000051307|ENSRNOG00000016356|ENSRNOG00000052070|ENSRNOG00000002331	rno:29531|rno:29473|rno:24401|rno:266603|rno:25375|	29531|29473|24401|266603|25375|	Hpd|Aoc3, SSAO|Got1, Aspat, Gaspat, cAspAT, cCAT|Aldh1a3, Aldh6|Aldh3a1, AHDC, Ahd-c, Aldh, Aldh3|	http://www.genome.jp/kegg-bin/show_pathway?rno00360/rno:29531%09red/rno:266603%09red/rno:29473%09red/rno:25375%09red/rno:24401%09red
Basal cell carcinoma	KEGG PATHWAY	rno05217	12	55	0.355364778389	0.913320692122	ENSRNOG00000007261|ENSRNOG00000016913|ENSRNOG00000004660|ENSRNOG00000054172|ENSRNOG00000009694|ENSRNOG00000010756|ENSRNOG00000021962|ENSRNOG00000055010|ENSRNOG00000015982|ENSRNOG00000014753|ENSRNOG00000008168|ENSRNOG00000061818	rno:304729|rno:301516|rno:282581|rno:84353|rno:25296|rno:24842|rno:64512|rno:29134|rno:140584|rno:312451|rno:282582|rno:24881|	304729|301516|282581|84353|25296|24842|64512|29134|140584|312451|282582|24881|	Gli2|Stk36|Fzd6|Ctnnb1, Catnb|Bmp4, BOMPR4A|Tp53, Trp53, p53|Fzd2, Fz-10, Fzd10|Axin2, axil|Wnt11|Tcf7l1, Tcf3|Wnt5b|Wnt1, Int1|	http://www.genome.jp/kegg-bin/show_pathway?rno05217/rno:282581%09red/rno:282582%09red/rno:64512%09red/rno:304729%09red/rno:25296%09red/rno:24881%09red/rno:24842%09red/rno:312451%09red/rno:29134%09red/rno:84353%09red/rno:301516%09red/rno:140584%09red
RNA degradation	KEGG PATHWAY	rno03018	17	81	0.364337421889	0.927711027957	ENSRNOG00000021052|ENSRNOG00000009125|ENSRNOG00000003300|ENSRNOG00000002828|ENSRNOG00000058677|ENSRNOG00000011785|ENSRNOG00000008639|ENSRNOG00000017613|ENSRNOG00000042951|ENSRNOG00000016034|ENSRNOG00000048708|ENSRNOG00000012409|ENSRNOG00000053234|ENSRNOG00000004284|ENSRNOG00000004909|ENSRNOG00000050500|ENSRNOG00000050087	rno:361736|rno:306103|rno:29619|rno:170842|rno:296913|rno:362229|rno:171350|rno:306672|rno:300944|rno:301513|rno:679140|rno:313243|rno:308311|rno:29618|rno:299805|rno:315159|rno:686999|	361736|306103|29619|170842|296913|362229|171350|306672|300944|301513|679140|313243|308311|29618|299805|315159|686999|	Patl1, Pat1b, RGD1305514|Dis3, RGD1304646|Btg2, Agl, An, Pc3, Tis21, an-1|Tob1|Lsm8|Xrn2|Pabpc1, Pabp, Pabp1|Papd7, Pols|Xrn1, RGD1309713|Rqcd1|Exosc1|Exosc3|Cnot3|Btg1|Cnot2|Tob2|Mphosph6|	http://www.genome.jp/kegg-bin/show_pathway?rno03018/rno:296913%09red/rno:315159%09red/rno:308311%09red/rno:171350%09red/rno:29618%09red/rno:29619%09red/rno:306672%09red/rno:299805%09red/rno:313243%09red/rno:301513%09red/rno:362229%09red/rno:679140%09red/rno:306103%09red/rno:300944%09red/rno:686999%09red/rno:361736%09red/rno:170842%09red
Non-small cell lung cancer	KEGG PATHWAY	rno05223	12	56	0.375554454942	0.932080746582	ENSRNOG00000016029|ENSRNOG00000010176|ENSRNOG00000009446|ENSRNOG00000016611|ENSRNOG00000010756|ENSRNOG00000000145|ENSRNOG00000021497|ENSRNOG00000024061|ENSRNOG00000030294|ENSRNOG00000023079|ENSRNOG00000021548|ENSRNOG00000018903	rno:24708|rno:170851|rno:25271|rno:293621|rno:24842|rno:60664|rno:29414|rno:24706|rno:313861|rno:24605|rno:363140|rno:25513|	24708|170851|25271|293621|24842|60664|29414|24706|313861|24605|363140|25513|	Rb1|Map2k1, Mek1|Rxra|Hras, HRAS1, c-H-ras|Tp53, Trp53, p53|Pik3r3|Akt3, Pkbg|Rarb|Eml4|Nras|Rassf1|Pik3r1, PI3KA|	http://www.genome.jp/kegg-bin/show_pathway?rno05223/rno:363140%09red/rno:24706%09red/rno:60664%09red/rno:25271%09red/rno:24842%09red/rno:293621%09red/rno:313861%09red/rno:24708%09red/rno:29414%09red/rno:25513%09red/rno:24605%09red/rno:170851%09red
Glycerophospholipid metabolism	KEGG PATHWAY	rno00564	19	92	0.375666547793	0.932080746582	ENSRNOG00000002949|ENSRNOG00000001205|ENSRNOG00000017737|ENSRNOG00000021273|ENSRNOG00000016838|ENSRNOG00000016945|ENSRNOG00000021265|ENSRNOG00000028156|ENSRNOG00000015912|ENSRNOG00000008116|ENSRNOG00000009980|ENSRNOG00000019604|ENSRNOG00000057470|ENSRNOG00000026455|ENSRNOG00000002159|ENSRNOG00000001762|ENSRNOG00000007447|ENSRNOG00000003397|ENSRNOG00000015124	rno:303698|rno:294324|rno:81821|rno:366196|rno:29354|rno:29692|rno:114101|rno:25096|rno:293620|rno:192270|rno:64369|rno:25097|rno:367415|rno:363159|rno:305166|rno:140544|rno:311341|rno:287406|rno:29653|	303698|294324|81821|366196|29354|29692|114101|25096|293620|192270|64369|25097|367415|363159|305166|140544|311341|287406|29653|	Pgs1, RGD1305052|Agpat3|Dgkz|Crls1, RGD1311037|Pla2g5|Pla2g2a, sPLA2|Cds2|Pld1, Pld1a, Pld1b, Plda, Pldb|Ptdss2, PSS-2|Ppap2b, Dri42|Ppap2a|Pld2, Pldc|Pla2g12b|Gpd1l, RGD1560123|Agpat9|Pcyt1a, CCT-alpha, CTP|Pla2g4b|Adprm, ADPRibase-Mn, MDS006, RGD1309906|Gpam|	http://www.genome.jp/kegg-bin/show_pathway?rno00564/rno:293620%09red/rno:29354%09red/rno:363159%09red/rno:311341%09red/rno:192270%09red/rno:114101%09red/rno:303698%09red/rno:305166%09red/rno:140544%09red/rno:287406%09red/rno:81821%09red/rno:64369%09red/rno:294324%09red/rno:366196%09red/rno:25097%09red/rno:29653%09red/rno:25096%09red/rno:367415%09red/rno:29692%09red
Type II diabetes mellitus	KEGG PATHWAY	rno04930	11	51	0.377748731843	0.932080746582	ENSRNOG00000021128|ENSRNOG00000017226|ENSRNOG00000002568|ENSRNOG00000026235|ENSRNOG00000000145|ENSRNOG00000008965|ENSRNOG00000006116|ENSRNOG00000002946|ENSRNOG00000055156|ENSRNOG00000000837|ENSRNOG00000018903	rno:83535|rno:25139|rno:252971|rno:25060|rno:60664|rno:84607|rno:25059|rno:89829|rno:24835|rno:24835|rno:25513|	83535|25139|252971|25060|60664|84607|25059|89829|24835|24835|25513|	Kcnj11, Kir6.2|Slc2a4, Glut4|Socs1, Cish1, Socs-1|Hk3, RNU73859|Pik3r3|Socs2, Cish2, Socs-2|Hk2|Socs3, Cish3, Socs-3, Ssi-3|Tnf, RATTNF, TNF-alpha, Tnfa|Tnf, RATTNF, TNF-alpha, Tnfa|Pik3r1, PI3KA|	http://www.genome.jp/kegg-bin/show_pathway?rno04930/rno:84607%09red/rno:60664%09red/rno:25139%09red/rno:24835%09red/rno:25060%09red/rno:89829%09red/rno:25059%09red/rno:25513%09red/rno:83535%09red/rno:252971%09red
Aldosterone-regulated sodium reabsorption	KEGG PATHWAY	rno04960	9	41	0.381888615661	0.932080746582	ENSRNOG00000011815|ENSRNOG00000016469|ENSRNOG00000004517|ENSRNOG00000011501|ENSRNOG00000002997|ENSRNOG00000000145|ENSRNOG00000034007|ENSRNOG00000011227|ENSRNOG00000018903	rno:29517|rno:29639|rno:24482|rno:25390|rno:116501|rno:60664|rno:25672|rno:24214|rno:25513|	29517|29639|24482|25390|116501|60664|25672|24214|25513|	Sgk1, Sgk|Fxyd2, ATP1C, Atp1g1, GNAKATP|Igf1|Atp1b3, NKAB3S|Slc9a3r2, E3karp|Pik3r3|Nr3c2, MCR, Mlr|Atp1b2, ATPB2, ATPB2S, Amog, RATATPB2S|Pik3r1, PI3KA|	http://www.genome.jp/kegg-bin/show_pathway?rno04960/rno:24214%09red/rno:24482%09red/rno:116501%09red/rno:60664%09red/rno:29639%09red/rno:25672%09red/rno:29517%09red/rno:25390%09red/rno:25513%09red
Prion diseases	KEGG PATHWAY	rno05020	8	36	0.38371678371	0.932080746582	ENSRNOG00000012807|ENSRNOG00000004649|ENSRNOG00000019322|ENSRNOG00000019422|ENSRNOG00000010278|ENSRNOG00000002680|ENSRNOG00000010176|ENSRNOG00000018294	rno:298566|rno:24494|rno:25496|rno:24330|rno:24498|rno:117036|rno:170851|rno:25617|	298566|24494|25496|24330|24498|117036|170851|25617|	C1qa|Il1b|Notch1, NOTCH, TAN1|Egr1, Krox-24, NGFI-A, Ngf1, Ngfi, zif-268|Il6, ILg6, Ifnb2|Lamc1, B2e|Map2k1, Mek1|Hspa5, BIP, GRP78|	http://www.genome.jp/kegg-bin/show_pathway?rno05020/rno:24494%09red/rno:25496%09red/rno:117036%09red/rno:25617%09red/rno:24498%09red/rno:24330%09red/rno:298566%09red/rno:170851%09red
Glycosaminoglycan degradation	KEGG PATHWAY	rno00531	5	21	0.386389836765	0.932080746582	ENSRNOG00000010196|ENSRNOG00000000043|ENSRNOG00000000913|ENSRNOG00000010252|ENSRNOG00000015858	rno:316033|rno:360904|rno:24434|rno:300757|rno:367166|	316033|360904|24434|300757|367166|	Glb1|Idua|Gusb, Ac2-223, Gus-s|Hexa|Hyal1|	http://www.genome.jp/kegg-bin/show_pathway?rno00531/rno:360904%09red/rno:300757%09red/rno:316033%09red/rno:367166%09red/rno:24434%09red
Gap junction	KEGG PATHWAY	rno04540	18	88	0.394673268705	0.937575440719	ENSRNOG00000023688|ENSRNOG00000029876|ENSRNOG00000010176|ENSRNOG00000021438|ENSRNOG00000010170|ENSRNOG00000012302|ENSRNOG00000016611|ENSRNOG00000012060|ENSRNOG00000015544|ENSRNOG00000018371|ENSRNOG00000003999|ENSRNOG00000017209|ENSRNOG00000010695|ENSRNOG00000019465|ENSRNOG00000036676|ENSRNOG00000054757|ENSRNOG00000023079|ENSRNOG00000001312	rno:24316|rno:66012|rno:170851|rno:300218|rno:296554|rno:497757|rno:293621|rno:25202|rno:300218|rno:307351|rno:64508|rno:246118|rno:79429|rno:25643|rno:64462|rno:25289|rno:24605|rno:25266|	24316|66012|170851|300218|296554|497757|293621|25202|300218|307351|64508|246118|79429|25643|64462|25289|24605|25266|	Drd1, D1a, Drd-1, Drd1a|Gucy1a2|Map2k1, Mek1|Tuba1c, Tuba6|Tubb4b, Tubb2, Tubb2c|Gucy1a3, Gucy1a1, SGC|Hras, HRAS1, c-H-ras|Gucy1b3, Gucy1b1, SGC|Tuba1c, Tuba6|Tubb6, RGD1305887|Adcy3|Tubb3|Pdgfc, SCDGF|Gnai3, GIP3A|Csnk1d|Adcy6, ACVI, ADCYB|Nras|Pdgfa, PDGFACP|	http://www.genome.jp/kegg-bin/show_pathway?rno04540/rno:25643%09red/rno:66012%09red/rno:293621%09red/rno:246118%09red/rno:24316%09red/rno:497757%09red/rno:25266%09red/rno:64508%09red/rno:25289%09red/rno:64462%09red/rno:25202%09red/rno:296554%09red/rno:79429%09red/rno:300218%09red/rno:24605%09red/rno:307351%09red/rno:170851%09red
Starch and sucrose metabolism	KEGG PATHWAY	rno00500	11	52	0.399063863448	0.937575440719	ENSRNOG00000024563|ENSRNOG00000002643|ENSRNOG00000001092|ENSRNOG00000016214|ENSRNOG00000013994|ENSRNOG00000026235|ENSRNOG00000007583|ENSRNOG00000006116|ENSRNOG00000020812|ENSRNOG00000021090|ENSRNOG00000000913	rno:24382|rno:83472|rno:83504|rno:362029|rno:85496|rno:25060|rno:25739|rno:25059|rno:690987|rno:24701|rno:24434|	24382|83472|83504|362029|85496|25060|25739|25059|690987|24701|24434|	Ganc|Ugdh|Kl|Agl|Enpp1, Npps, Pc1|Hk3, RNU73859|Pygb, GLYPHOA|Hk2|Gys1|Pygm, Muscpho|Gusb, Ac2-223, Gus-s|	http://www.genome.jp/kegg-bin/show_pathway?rno00500/rno:24701%09red/rno:24434%09red/rno:85496%09red/rno:690987%09red/rno:83472%09red/rno:25060%09red/rno:83504%09red/rno:25059%09red/rno:24382%09red/rno:25739%09red/rno:362029%09red
Endometrial cancer	KEGG PATHWAY	rno05213	11	52	0.399063863448	0.937575440719	ENSRNOG00000010176|ENSRNOG00000055010|ENSRNOG00000016611|ENSRNOG00000004500|ENSRNOG00000054172|ENSRNOG00000010756|ENSRNOG00000000145|ENSRNOG00000021497|ENSRNOG00000014753|ENSRNOG00000023079|ENSRNOG00000018903	rno:170851|rno:29134|rno:293621|rno:24577|rno:84353|rno:24842|rno:60664|rno:29414|rno:312451|rno:24605|rno:25513|	170851|29134|293621|24577|84353|24842|60664|29414|312451|24605|25513|	Map2k1, Mek1|Axin2, axil|Hras, HRAS1, c-H-ras|Myc, RNCMYC, c-myc, mMyc|Ctnnb1, Catnb|Tp53, Trp53, p53|Pik3r3|Akt3, Pkbg|Tcf7l1, Tcf3|Nras|Pik3r1, PI3KA|	http://www.genome.jp/kegg-bin/show_pathway?rno05213/rno:293621%09red/rno:60664%09red/rno:24577%09red/rno:24842%09red/rno:312451%09red/rno:29134%09red/rno:84353%09red/rno:29414%09red/rno:25513%09red/rno:24605%09red/rno:170851%09red
Amino sugar and nucleotide sugar metabolism	KEGG PATHWAY	rno00520	10	47	0.402346523776	0.937575440719	ENSRNOG00000002643|ENSRNOG00000008945|ENSRNOG00000010252|ENSRNOG00000009592|ENSRNOG00000026235|ENSRNOG00000012960|ENSRNOG00000006116|ENSRNOG00000047213|ENSRNOG00000014766|ENSRNOG00000005358	rno:83472|rno:298071|rno:300757|rno:25035|rno:25060|rno:296560|rno:25059|rno:683570|rno:298003|rno:300089|	83472|298071|300757|25035|25060|296560|25059|683570|298003|300089|	Ugdh|Nans|Hexa|Cyb5r3, Dia1, Nadhcb5, RNNADHCB5|Hk3, RNU73859|Uap1l1|Hk2|Gnpda1|Galt|Pmm1|	http://www.genome.jp/kegg-bin/show_pathway?rno00520/rno:298071%09red/rno:298003%09red/rno:683570%09red/rno:83472%09red/rno:296560%09red/rno:300089%09red/rno:25060%09red/rno:25059%09red/rno:300757%09red/rno:25035%09red
Ether lipid metabolism	KEGG PATHWAY	rno00565	9	42	0.405714463439	0.937575440719	ENSRNOG00000016838|ENSRNOG00000016945|ENSRNOG00000028156|ENSRNOG00000008116|ENSRNOG00000009980|ENSRNOG00000057102|ENSRNOG00000019604|ENSRNOG00000057470|ENSRNOG00000007447	rno:29354|rno:29692|rno:25096|rno:192270|rno:64369|rno:64189|rno:25097|rno:367415|rno:311341|	29354|29692|25096|192270|64369|64189|25097|367415|311341|	Pla2g5|Pla2g2a, sPLA2|Pld1, Pld1a, Pld1b, Plda, Pldb|Ppap2b, Dri42|Ppap2a|Pafah1b2|Pld2, Pldc|Pla2g12b|Pla2g4b|	http://www.genome.jp/kegg-bin/show_pathway?rno00565/rno:64369%09red/rno:192270%09red/rno:311341%09red/rno:367415%09red/rno:64189%09red/rno:25096%09red/rno:25097%09red/rno:29692%09red/rno:29354%09red
Galactose metabolism	KEGG PATHWAY	rno00052	7	32	0.412667742002	0.945545980126	ENSRNOG00000024563|ENSRNOG00000007023|ENSRNOG00000010196|ENSRNOG00000026235|ENSRNOG00000006116|ENSRNOG00000017163|ENSRNOG00000014766	rno:24382|rno:313843|rno:316033|rno:25060|rno:25059|rno:60416|rno:298003|	24382|313843|316033|25060|25059|60416|298003|	Ganc|Galm|Glb1|Hk3, RNU73859|Hk2|Pfkp, PFK-C|Galt|	http://www.genome.jp/kegg-bin/show_pathway?rno00052/rno:313843%09red/rno:298003%09red/rno:60416%09red/rno:25060%09red/rno:25059%09red/rno:24382%09red/rno:316033%09red
Wnt signaling pathway	KEGG PATHWAY	rno04310	28	142	0.418473419301	0.945545980126	ENSRNOG00000009110|ENSRNOG00000020552|ENSRNOG00000011933|ENSRNOG00000007350|ENSRNOG00000004660|ENSRNOG00000022772|ENSRNOG00000010756|ENSRNOG00000000190|ENSRNOG00000009882|ENSRNOG00000016313|ENSRNOG00000017146|ENSRNOG00000015982|ENSRNOG00000017106|ENSRNOG00000043210|ENSRNOG00000005330|ENSRNOG00000004395|ENSRNOG00000004500|ENSRNOG00000015911|ENSRNOG00000055010|ENSRNOG00000054172|ENSRNOG00000008620|…	rno:29192|rno:25445|rno:307641|rno:366957|rno:282581|rno:315259|rno:24842|rno:170915|rno:24674|rno:503000|rno:100361818|rno:140584|rno:113927|rno:29748|rno:54244|rno:361765|rno:24577|rno:293649|rno:29134|rno:84353|rno:25631|rno:24881|rno:365755|rno:25537|rno:24516|rno:64512|rno:312451|rno:282582|	29192|25445|307641|366957|282581|315259|24842|170915|24674|503000|100361818|140584|113927|29748|54244|361765|24577|293649|29134|84353|25631|24881|365755|25537|24516|64512|312451|282582|	Psen1|Fosl1, Fra-1|Csnk2a2|Rac2|Fzd6|Prickle1, Rilp|Tp53, Trp53, p53|Ep300|Ppp3ca, Calna1|Ctnnbip1|Nfatc1|Wnt11|Csnk1a1|Ppp3r1|Crebbp, CBP, RSTS, RTS|Btrc, beta-TrCP1|Myc, RNCMYC, c-myc, mMyc|Lrp5|Axin2, axil|Ctnnb1, Catnb|Smad3, Madh3, Smad_3, mad3|Wnt1, Int1|Tbl1xr1, RGD1560053|Rock2, ROCK-II, ROK|Jun|Fzd2, Fz-10, Fzd10|Tcf7l1, Tcf3|Wnt5b|	http://www.genome.jp/kegg-bin/show_pathway?rno04310/rno:282581%09red/rno:282582%09red/rno:24577%09red/rno:24881%09red/rno:312451%09red/rno:24516%09red/rno:170915%09red/rno:25445%09red/rno:24674%09red/rno:315259%09red/rno:361765%09red/rno:29748%09red/rno:307641%09red/rno:293649%09red/rno:29192%09red/rno:84353%09red/rno:365755%09red/rno:100361818%09red/rno:113927%09red/rno:25537%09red/rno:503000%09…
Pantothenate and CoA biosynthesis	KEGG PATHWAY	rno00770	4	17	0.422760766534	0.945545980126	ENSRNOG00000015514|ENSRNOG00000018944|ENSRNOG00000013994|ENSRNOG00000014044	rno:29592|rno:294088|rno:85496|rno:171053|	29592|294088|85496|171053|	Bcat1, Bcatc|Pank1|Enpp1, Npps, Pc1|Pank4, Fang1|	http://www.genome.jp/kegg-bin/show_pathway?rno00770/rno:85496%09red/rno:294088%09red/rno:171053%09red/rno:29592%09red
Adherens junction	KEGG PATHWAY	rno04520	15	74	0.422916929293	0.945545980126	ENSRNOG00000055293|ENSRNOG00000023753|ENSRNOG00000011933|ENSRNOG00000005330|ENSRNOG00000007350|ENSRNOG00000010574|ENSRNOG00000054172|ENSRNOG00000034254|ENSRNOG00000000190|ENSRNOG00000030790|ENSRNOG00000014294|ENSRNOG00000017833|ENSRNOG00000036701|ENSRNOG00000008620|ENSRNOG00000014753	rno:314843|rno:26955|rno:307641|rno:54244|rno:366957|rno:24697|rno:84353|rno:81822|rno:170915|rno:311163|rno:116689|rno:291245|rno:287876|rno:25631|rno:312451|	314843|26955|307641|54244|366957|24697|84353|81822|170915|311163|116689|291245|287876|25631|312451|	Ptprb|Mllt4, Af6|Csnk2a2|Crebbp, CBP, RSTS, RTS|Rac2|Ptpn1, Ptp|Ctnnb1, Catnb|Actb, Actx|Ep300|Ctnnd1, Catns|Ptpn6, Ptph6, Shp-1|Actn2|Actg1, Actg|Smad3, Madh3, Smad_3, mad3|Tcf7l1, Tcf3|	http://www.genome.jp/kegg-bin/show_pathway?rno04520/rno:307641%09red/rno:84353%09red/rno:24697%09red/rno:311163%09red/rno:287876%09red/rno:170915%09red/rno:26955%09red/rno:312451%09red/rno:291245%09red/rno:54244%09red/rno:25631%09red/rno:366957%09red/rno:81822%09red/rno:314843%09red/rno:116689%09red
SNARE interactions in vesicular transport	KEGG PATHWAY	rno04130	7	33	0.440002291401	0.973287248293	ENSRNOG00000003971|ENSRNOG00000000936|ENSRNOG00000030055|ENSRNOG00000019219|ENSRNOG00000013165|ENSRNOG00000014902|ENSRNOG00000003402	rno:94189|rno:25130|rno:29528|rno:25624|rno:54400|rno:292483|rno:60562|	94189|25130|29528|25624|54400|292483|60562|	Gosr1, GOS28, p28|Stx2, Epim|Vamp3|Vamp1, Syb1|Bet1l, Bet1, Gs15|Stx11|Stx6|	http://www.genome.jp/kegg-bin/show_pathway?rno04130/rno:25130%09red/rno:60562%09red/rno:54400%09red/rno:292483%09red/rno:25624%09red/rno:94189%09red/rno:29528%09red
Insulin signaling pathway	KEGG PATHWAY	rno04910	28	144	0.44463848605	0.973287248293	ENSRNOG00000007583|ENSRNOG00000012799|ENSRNOG00000007706|ENSRNOG00000010574|ENSRNOG00000004473|ENSRNOG00000026235|ENSRNOG00000029028|ENSRNOG00000020812|ENSRNOG00000010176|ENSRNOG00000016611|ENSRNOG00000002568|ENSRNOG00000004060|ENSRNOG00000020546|ENSRNOG00000018494|ENSRNOG00000001425|ENSRNOG00000008965|ENSRNOG00000017226|ENSRNOG00000006116|ENSRNOG00000002946|ENSRNOG00000023079|ENSRNOG00000021090|…	rno:25739|rno:65248|rno:78975|rno:24697|rno:83516|rno:25060|rno:299618|rno:690987|rno:170851|rno:293621|rno:252971|rno:24242|rno:25330|rno:100910671|rno:114203|rno:84607|rno:25139|rno:25059|rno:89829|rno:24605|rno:24701|rno:63881|rno:29353|rno:60664|rno:29414|rno:500036|rno:171136|rno:25513|	25739|65248|78975|24697|83516|25060|299618|690987|170851|293621|252971|24242|25330|100910671|114203|84607|25139|25059|89829|24605|24701|63881|29353|60664|29414|500036|171136|25513|	Pygb, GLYPHOA|Prkaa1, AMPKalpha1|Prkaa2, Ampk, Ampka2|Ptpn1, Ptp|Ppargc1a, Ppargc1|Hk3, RNU73859|Mknk2|Gys1|Map2k1, Mek1|Hras, HRAS1, c-H-ras|Socs1, Cish1, Socs-1|Calm1, CaMI|Lipe, HSL| |Sh2b2, Aps|Socs2, Cish2, Socs-2|Slc2a4, Glut4|Hk2|Socs3, Cish3, Socs-3, Ssi-3|Nras|Pygm, Muscpho|Rapgef1, C3G-1, C3G-2, C3g, Grf2|Phkg1, PHKIN01, Phkg|Pik3r3|Akt3, Pkbg|Ppp1r3a, RGD1561312|Cblb|Pik3r1, PI3KA|	http://www.genome.jp/kegg-bin/show_pathway?rno04910/rno:24697%09red/rno:60664%09red/rno:500036%09red/rno:171136%09red/rno:24242%09red/rno:25059%09red/rno:83516%09red/rno:65248%09red/rno:170851%09red/rno:25139%09red/rno:29414%09red/rno:100910671%09red/rno:63881%09red/rno:84607%09red/rno:293621%09red/rno:25739%09red/rno:690987%09red/rno:114203%09red/rno:25060%09red/rno:25513%09red/rno:24605%09red/r…
Mucin type O-Glycan biosynthesis	KEGG PATHWAY	rno00512	6	28	0.445942521036	0.973287248293	ENSRNOG00000016207|ENSRNOG00000004589|ENSRNOG00000008117|ENSRNOG00000024435|ENSRNOG00000008283|ENSRNOG00000050534	rno:79214|rno:362760|rno:311952|rno:288611|rno:362275|rno:64043|	79214|362760|311952|288611|362275|64043|	Galnt1|Galnt16, Galntl1|Galnt11|Wbscr17|B4galt5|Gcnt1, core_2_GlcNAc-T|	http://www.genome.jp/kegg-bin/show_pathway?rno00512/rno:64043%09red/rno:288611%09red/rno:362760%09red/rno:79214%09red/rno:362275%09red/rno:311952%09red
Melanogenesis	KEGG PATHWAY	rno04916	19	97	0.455411119042	0.986126438871	ENSRNOG00000005330|ENSRNOG00000008168|ENSRNOG00000016611|ENSRNOG00000005413|ENSRNOG00000004660|ENSRNOG00000008658|ENSRNOG00000003999|ENSRNOG00000054172|ENSRNOG00000014361|ENSRNOG00000004060|ENSRNOG00000010176|ENSRNOG00000021962|ENSRNOG00000019465|ENSRNOG00000000190|ENSRNOG00000054757|ENSRNOG00000015982|ENSRNOG00000014753|ENSRNOG00000023079|ENSRNOG00000061818	rno:54244|rno:282582|rno:293621|rno:362165|rno:282581|rno:25094|rno:64508|rno:84353|rno:24323|rno:24242|rno:170851|rno:64512|rno:25643|rno:170915|rno:25289|rno:140584|rno:312451|rno:24605|rno:24881|	54244|282582|293621|362165|282581|25094|64508|84353|24323|24242|170851|64512|25643|170915|25289|140584|312451|24605|24881|	Crebbp, CBP, RSTS, RTS|Wnt5b|Hras, HRAS1, c-H-ras|Creb3l1, Oasis|Fzd6|Mitf|Adcy3|Ctnnb1, Catnb|Edn1, Et1|Calm1, CaMI|Map2k1, Mek1|Fzd2, Fz-10, Fzd10|Gnai3, GIP3A|Ep300|Adcy6, ACVI, ADCYB|Wnt11|Tcf7l1, Tcf3|Nras|Wnt1, Int1|	http://www.genome.jp/kegg-bin/show_pathway?rno04916/rno:293621%09red/rno:25643%09red/rno:282582%09red/rno:64508%09red/rno:24323%09red/rno:64512%09red/rno:282581%09red/rno:170915%09red/rno:24881%09red/rno:312451%09red/rno:54244%09red/rno:362165%09red/rno:84353%09red/rno:25289%09red/rno:24242%09red/rno:24605%09red/rno:140584%09red/rno:25094%09red/rno:170851%09red
Selenocompound metabolism	KEGG PATHWAY	rno00450	4	18	0.460080803299	0.988288202543	ENSRNOG00000009088|ENSRNOG00000020083|ENSRNOG00000025459|ENSRNOG00000020605	rno:58819|rno:363285|rno:299851|rno:361661|	58819|363285|299851|361661|	Txnrd1, Tr|Scly|Mars|Pstk, RGD1564300|	http://www.genome.jp/kegg-bin/show_pathway?rno00450/rno:363285%09red/rno:299851%09red/rno:58819%09red/rno:361661%09red
Rheumatoid arthritis	KEGG PATHWAY	rno05323	17	87	0.46569197618	0.988288202543	ENSRNOG00000004649|ENSRNOG00000026293|ENSRNOG00000007159|ENSRNOG00000010278|ENSRNOG00000009822|ENSRNOG00000013589|ENSRNOG00000008587|ENSRNOG00000009867|ENSRNOG00000047864|ENSRNOG00000003254|ENSRNOG00000002843|ENSRNOG00000009848|ENSRNOG00000020679|ENSRNOG00000018659|ENSRNOG00000055156|ENSRNOG00000000837|ENSRNOG00000008218	rno:24494|rno:24516|rno:24770|rno:24498|rno:310553|rno:24772|rno:89804|rno:25717|rno:294274|rno:155140|rno:60665|rno:29197|rno:25464|rno:78965|rno:24835|rno:24835|rno:436582|	24494|24516|24770|24498|310553|24772|89804|25717|294274|155140|60665|29197|25464|78965|24835|24835|436582|	Il1b|Jun|Ccl2, MCP-1, Scya2, Sigje|Il6, ILg6, Ifnb2|Tlr2|Cxcl12, Sdf1|Tek, Tie-2, Tie2|Tgfb3, TGF-B3|RT1-DMa, DMA1, RT1.DMa, RT1.Ma|Il23a|Cxcl6, Cxcl5|Il18, IL-18|Icam1, CD54, ICAM|Csf1|Tnf, RATTNF, TNF-alpha, Tnfa|Tnf, RATTNF, TNF-alpha, Tnfa|Atp6v0e2, NM9.2|	http://www.genome.jp/kegg-bin/show_pathway?rno05323/rno:24770%09red/rno:24494%09red/rno:24772%09red/rno:436582%09red/rno:60665%09red/rno:78965%09red/rno:25717%09red/rno:25464%09red/rno:310553%09red/rno:24498%09red/rno:24516%09red/rno:24835%09red/rno:29197%09red/rno:294274%09red/rno:89804%09red/rno:155140%09red
Folate biosynthesis	KEGG PATHWAY	rno00790	3	13	0.468975823667	0.988288202543	ENSRNOG00000011039|ENSRNOG00000011784|ENSRNOG00000050780	rno:29244|rno:301221|rno:687266|	29244|301221|687266|	Gch1, Gch|Mocs1|Fpgs|	http://www.genome.jp/kegg-bin/show_pathway?rno00790/rno:687266%09red/rno:301221%09red/rno:29244%09red
Graft-versus-host disease	KEGG PATHWAY	rno05332	13	66	0.470784561939	0.988288202543	ENSRNOG00000047864|ENSRNOG00000039744|ENSRNOG00000000777|ENSRNOG00000010278|ENSRNOG00000000562|ENSRNOG00000000763|ENSRNOG00000004649|ENSRNOG00000022107|ENSRNOG00000031090|ENSRNOG00000031607|ENSRNOG00000055156|ENSRNOG00000000837|ENSRNOG00000061639	rno:294274|rno:414783|rno:294228|rno:24498|rno:50669|rno:24747|rno:24494|rno:414785|rno:368153|rno:414793|rno:24835|rno:24835|rno:309603|	294274|414783|294228|24498|50669|24747|24494|414785|368153|414793|24835|24835|309603|	RT1-DMa, DMA1, RT1.DMa, RT1.Ma|RT1-CE4, RT1-C/E4|RT1-S3, H2-T23, RT-BM1, RT1-BM1, RTBM1|Il6, ILg6, Ifnb2|Prf1, Cyta, RATCYTA|RT1-M3-1, 4B2/3.7, H2-M3, RT1-M3, RanoM3, RanoM301, RanoM302|Il1b|RT1-M6-1|RT1-CE7, RT1-C/E7|RT1-CE3, RT1-C/E3|Tnf, RATTNF, TNF-alpha, Tnfa|Tnf, RATTNF, TNF-alpha, Tnfa|RT1-CE1, RT1-C/E1|	http://www.genome.jp/kegg-bin/show_pathway?rno05332/rno:414783%09red/rno:24494%09red/rno:294228%09red/rno:414785%09red/rno:309603%09red/rno:24747%09red/rno:24498%09red/rno:24835%09red/rno:50669%09red/rno:294274%09red/rno:368153%09red/rno:414793%09red
Asthma	KEGG PATHWAY	rno05310	6	29	0.475357815515	0.990328782323	ENSRNOG00000047864|ENSRNOG00000018488|ENSRNOG00000055156|ENSRNOG00000004647|ENSRNOG00000024159|ENSRNOG00000000837	rno:294274|rno:171369|rno:24835|rno:25325|rno:25441|rno:24835|	294274|171369|24835|25325|25441|24835|	RT1-DMa, DMA1, RT1.DMa, RT1.Ma|Cd40, Tnfrsf5|Tnf, RATTNF, TNF-alpha, Tnfa|Il10, IL10X|Fcer1g|Tnf, RATTNF, TNF-alpha, Tnfa|	http://www.genome.jp/kegg-bin/show_pathway?rno05310/rno:25441%09red/rno:24835%09red/rno:294274%09red/rno:171369%09red/rno:25325%09red
Phagosome	KEGG PATHWAY	rno04145	37	195	0.481057117363	0.99466697199	ENSRNOG00000047864|ENSRNOG00000039744|ENSRNOG00000030055|ENSRNOG00000034254|ENSRNOG00000061639|ENSRNOG00000031607|ENSRNOG00000031090|ENSRNOG00000032070|ENSRNOG00000011796|ENSRNOG00000018371|ENSRNOG00000036696|ENSRNOG00000010170|ENSRNOG00000058111|ENSRNOG00000046452|ENSRNOG00000046663|ENSRNOG00000000763|ENSRNOG00000001480|ENSRNOG00000012779|ENSRNOG00000039754|ENSRNOG00000057451|ENSRNOG00000021438|…	rno:294274|rno:414783|rno:29528|rno:81822|rno:309603|rno:414793|rno:368153|rno:65209|rno:312705|rno:307351|rno:56084|rno:296554|rno:170921|rno:116591|rno:116591|rno:24747|rno:114553|rno:498638|rno:501854|rno:315346|rno:300218|rno:300218|rno:246118|rno:366588|rno:436582|rno:414785|rno:445442|rno:24812|rno:287876|rno:294228|rno:60350|rno:310553|rno:24811|rno:24812|rno:24511|rno:140914|rno:24944|	294274|414783|29528|81822|309603|414793|368153|65209|312705|307351|56084|296554|170921|116591|116591|24747|114553|498638|501854|315346|300218|300218|246118|366588|436582|414785|445442|24812|287876|294228|60350|310553|24811|24812|24511|140914|24944|	RT1-DMa, DMA1, RT1.DMa, RT1.Ma|RT1-CE4, RT1-C/E4|Vamp3|Actb, Actx|RT1-CE1, RT1-C/E1|RT1-CE3, RT1-C/E3|RT1-CE7, RT1-C/E7|Dync2h1, Dnch2, Dnchc2|C1r|Tubb6, RGD1305887|Hgs, Hrs|Tubb4b, Tubb2, Tubb2c|Itga2, CD49B|Fcgr2a, Fcgr3, Fcgr3a|Fcgr2a, Fcgr3, Fcgr3a|RT1-M3-1, 4B2/3.7, H2-M3, RT1-M3, RanoM3, RanoM301, RanoM302|Ncf1, Ncf-1, p47phox|Msr1, RGD1564316|Rab7b, RGD1562617|Itga5, Itga5_retired|Tuba1c, …	http://www.genome.jp/kegg-bin/show_pathway?rno04145/rno:24511%09red/rno:24944%09red/rno:56084%09red/rno:116591%09red/rno:294274%09red/rno:501854%09red/rno:315346%09red/rno:414783%09red/rno:414785%09red/rno:287876%09red/rno:436582%09red/rno:296554%09red/rno:65209%09red/rno:24811%09red/rno:312705%09red/rno:24812%09red/rno:307351%09red/rno:246118%09red/rno:294228%09red/rno:498638%09red/rno:445442%09…
Alanine, aspartate and glutamate metabolism	KEGG PATHWAY	rno00250	7	35	0.493915019883	1.0	ENSRNOG00000049560|ENSRNOG00000002128|ENSRNOG00000007546|ENSRNOG00000023538|ENSRNOG00000056246|ENSRNOG00000016356|ENSRNOG00000004481	rno:24957|rno:117544|rno:25612|rno:291133|rno:24398|rno:24401|rno:289276|	24957|117544|25612|291133|24398|24401|289276|	Glul, Glns|Ppat, Atase|Asns|Aldh5a1, Ssadh|Gls, Glut, RATGLUT|Got1, Aspat, Gaspat, cAspAT, cCAT|Adss, Adss2|	http://www.genome.jp/kegg-bin/show_pathway?rno00250/rno:24957%09red/rno:289276%09red/rno:25612%09red/rno:24401%09red/rno:24398%09red/rno:117544%09red/rno:291133%09red
One carbon pool by folate	KEGG PATHWAY	rno00670	4	19	0.496523501477	1.0	ENSRNOG00000050214|ENSRNOG00000028292|ENSRNOG00000008106|ENSRNOG00000008553	rno:306586|rno:288259|rno:299857|rno:362657|	306586|288259|299857|362657|	Amt|Gart|Shmt2|Mthfr|	http://www.genome.jp/kegg-bin/show_pathway?rno00670/rno:306586%09red/rno:288259%09red/rno:299857%09red/rno:362657%09red
Cell cycle	KEGG PATHWAY	rno04110	24	127	0.50406871966	1.0	ENSRNOG00000005330|ENSRNOG00000029773|ENSRNOG00000021264|ENSRNOG00000005615|ENSRNOG00000010756|ENSRNOG00000000190|ENSRNOG00000001833|ENSRNOG00000018999|ENSRNOG00000019822|ENSRNOG00000015708|ENSRNOG00000012543|ENSRNOG00000014515|ENSRNOG00000016029|ENSRNOG00000006735|ENSRNOG00000004420|ENSRNOG00000012153|ENSRNOG00000004500|ENSRNOG00000031656|ENSRNOG00000010760|ENSRNOG00000008195|ENSRNOG00000008620|…	rno:54244|rno:300711|rno:25737|rno:25112|rno:24842|rno:170915|rno:29728|rno:361195|rno:299626|rno:100360427|rno:316273|rno:310806|rno:24708|rno:25164|rno:314949|rno:81758|rno:24577|rno:84389|rno:116651|rno:25578|rno:25631|rno:685055|rno:25717|rno:301430|	54244|300711|25737|25112|24842|170915|29728|361195|299626|100360427|316273|310806|24708|25164|314949|81758|24577|84389|116651|25578|25631|685055|25717|301430|	Crebbp, CBP, RSTS, RTS|Atm|Pcna, PCNAR, Pcna/cyclin|Gadd45a, Ddit1, Gadd45|Tp53, Trp53, p53|Ep300|Mcm4, Mcmd4|Cdc14b|Gadd45b|E2f4|Mcm3|Cdc14a|Rb1|Cdkn2b, p15|Rad21|Rbl2, Rb2|Myc, RNCMYC, c-myc, mMyc|Ccnh|E2f5, E2f-5|Ywhaz, 14-3-3z|Smad3, Madh3, Smad_3, mad3|Atr|Tgfb3, TGF-B3|Orc2, Orc2l|	http://www.genome.jp/kegg-bin/show_pathway?rno04110/rno:314949%09red/rno:24577%09red/rno:100360427%09red/rno:116651%09red/rno:25112%09red/rno:299626%09red/rno:300711%09red/rno:170915%09red/rno:301430%09red/rno:29728%09red/rno:25737%09red/rno:361195%09red/rno:25717%09red/rno:316273%09red/rno:25631%09red/rno:25164%09red/rno:310806%09red/rno:25578%09red/rno:24842%09red/rno:24708%09red/rno:685055%09r…
Allograft rejection	KEGG PATHWAY	rno05330	13	68	0.50932680581	1.0	ENSRNOG00000047864|ENSRNOG00000039744|ENSRNOG00000018488|ENSRNOG00000055156|ENSRNOG00000004647|ENSRNOG00000000763|ENSRNOG00000000562|ENSRNOG00000000777|ENSRNOG00000022107|ENSRNOG00000031090|ENSRNOG00000031607|ENSRNOG00000000837|ENSRNOG00000061639	rno:294274|rno:414783|rno:171369|rno:24835|rno:25325|rno:24747|rno:50669|rno:294228|rno:414785|rno:368153|rno:414793|rno:24835|rno:309603|	294274|414783|171369|24835|25325|24747|50669|294228|414785|368153|414793|24835|309603|	RT1-DMa, DMA1, RT1.DMa, RT1.Ma|RT1-CE4, RT1-C/E4|Cd40, Tnfrsf5|Tnf, RATTNF, TNF-alpha, Tnfa|Il10, IL10X|RT1-M3-1, 4B2/3.7, H2-M3, RT1-M3, RanoM3, RanoM301, RanoM302|Prf1, Cyta, RATCYTA|RT1-S3, H2-T23, RT-BM1, RT1-BM1, RTBM1|RT1-M6-1|RT1-CE7, RT1-C/E7|RT1-CE3, RT1-C/E3|Tnf, RATTNF, TNF-alpha, Tnfa|RT1-CE1, RT1-C/E1|	http://www.genome.jp/kegg-bin/show_pathway?rno05330/rno:414783%09red/rno:171369%09red/rno:414785%09red/rno:309603%09red/rno:24747%09red/rno:414793%09red/rno:24835%09red/rno:50669%09red/rno:294274%09red/rno:368153%09red/rno:294228%09red/rno:25325%09red
Fatty acid biosynthesis	KEGG PATHWAY	rno00061	3	14	0.511462331947	1.0	ENSRNOG00000016265|ENSRNOG00000014718|ENSRNOG00000019180	rno:94340|rno:114024|rno:113976|	94340|114024|113976|	Acsl5, Acs5, Facl5|Acsl3, Acs3, Facl3|Acsl4, Acs4, Facl4|	http://www.genome.jp/kegg-bin/show_pathway?rno00061/rno:113976%09red/rno:114024%09red/rno:94340%09red
Purine metabolism	KEGG PATHWAY	rno00230	34	182	0.517298718362	1.0	ENSRNOG00000012236|ENSRNOG00000012060|ENSRNOG00000019518|ENSRNOG00000009982|ENSRNOG00000018349|ENSRNOG00000010750|ENSRNOG00000021209|ENSRNOG00000012664|ENSRNOG00000010174|ENSRNOG00000029876|ENSRNOG00000019005|ENSRNOG00000020828|ENSRNOG00000002128|ENSRNOG00000002898|ENSRNOG00000017250|ENSRNOG00000054757|ENSRNOG00000003397|ENSRNOG00000021120|ENSRNOG00000039848|ENSRNOG00000000122|ENSRNOG00000012302|…	rno:308758|rno:25202|rno:290646|rno:290029|rno:83582|rno:362728|rno:690254|rno:313245|rno:301261|rno:66012|rno:308776|rno:25638|rno:117544|rno:171566|rno:117533|rno:25289|rno:287406|rno:310664|rno:102238592|rno:24184|rno:497757|rno:64467|rno:497811|rno:64508|rno:288259|rno:24626|rno:289276|rno:83581|rno:314140|rno:25095|rno:85496|rno:116564|rno:81744|rno:83585|	308758|25202|290646|290029|83582|362728|690254|313245|301261|66012|308776|25638|117544|171566|117533|25289|287406|310664|102238592|24184|497757|64467|497811|64508|288259|24626|289276|83581|314140|25095|85496|116564|81744|83585|	Hddc3, RGD1311839|Gucy1b3, Gucy1b1, SGC|Pde4c, Dpde1|Pnp, Np|Polr1b, RPA2, Rpo1-2|Twistnb|Polr3gl|Polr1e, Praf1, RGD1565773|Enpp4|Gucy1a2|Pde8a, RNPDE8A|Pde4a, PHOSA|Ppat, Atase|Nme7, Nm23-r7|Gmpr, Gmpr1|Adcy6, ACVI, ADCYB|Adprm, ADPRibase-Mn, MDS006, RGD1309906|Prune|Ak6, AK/ATPase|Ak2|Gucy1a3, Gucy1a1, SGC|Entpd2, Cd39l1, NTPDase2|Xdh, XOR|Adcy3|Gart|Pde4b, PDE4/IVb, Pde4B1, Pde4B2, Pde4B3, Pde…	http://www.genome.jp/kegg-bin/show_pathway?rno00230/rno:290029%09red/rno:117544%09red/rno:102238592%09red/rno:313245%09red/rno:301261%09red/rno:171566%09red/rno:314140%09red/rno:66012%09red/rno:288259%09red/rno:289276%09red/rno:290646%09red/rno:64508%09red/rno:24184%09red/rno:81744%09red/rno:362728%09red/rno:83581%09red/rno:83582%09red/rno:497811%09red/rno:83585%09red/rno:690254%09red/rno:497757%…
Regulation of actin cytoskeleton	KEGG PATHWAY	rno04810	41	220	0.519246969246	1.0	ENSRNOG00000007350|ENSRNOG00000051440|ENSRNOG00000016818|ENSRNOG00000012278|ENSRNOG00000034254|ENSRNOG00000030118|ENSRNOG00000017833|ENSRNOG00000013867|ENSRNOG00000004925|ENSRNOG00000019688|ENSRNOG00000061530|ENSRNOG00000010176|ENSRNOG00000019253|ENSRNOG00000058111|ENSRNOG00000016611|ENSRNOG00000010695|ENSRNOG00000017392|ENSRNOG00000021569|ENSRNOG00000057451|ENSRNOG00000004276|ENSRNOG00000011945|…	rno:366957|rno:304813|rno:84489|rno:25443|rno:81822|rno:81521|rno:291245|rno:25317|rno:116670|rno:307483|rno:60464|rno:170851|rno:25414|rno:170921|rno:293621|rno:79429|rno:54250|rno:304109|rno:315346|rno:360606|rno:308666|rno:303634|rno:114120|rno:170583|rno:287876|rno:24605|rno:25266|rno:309081|rno:25537|rno:25156|rno:60350|rno:286928|rno:363509|rno:288669|rno:29271|rno:60664|rno:360854|rno:2451…	366957|304813|84489|25443|81822|81521|291245|25317|116670|307483|60464|170851|25414|170921|293621|79429|54250|304109|315346|360606|308666|303634|114120|170583|287876|24605|25266|309081|25537|25156|60350|286928|363509|288669|29271|60664|360854|24511|499076|304580|25513|	Rac2|Ppp1r12b|Fgfr3|Fgf10, FGF-10|Actb, Actx|Msn|Actn2|Fgf1, FGF-1, HBGF-1, HBGF1|Ppp1r12a, M110, MBSP, Mypt1|Diaph1, Diap1|Fgf16|Map2k1, Mek1|Bcar1, Cas, Crkas, P130CAS|Itga2, CD49B|Hras, HRAS1, c-H-ras|Pdgfc, SCDGF|Fgf2, Fgf-2, bFGF|Tiam1|Itga5, Itga5_retired|Itga3|Cyfip1|Gna13, Galpha13|Gng12|Fgf23|Actg1, Actg|Nras|Pdgfa, PDGFACP|Dock1, RGD1566072|Rock2, ROCK-II, ROK|Vav1, Vav|Cd14|Abi2|Arhgef…	http://www.genome.jp/kegg-bin/show_pathway?rno04810/rno:84489%09red/rno:60664%09red/rno:24511%09red/rno:304813%09red/rno:308666%09red/rno:79429%09red/rno:81521%09red/rno:116670%09red/rno:499076%09red/rno:303634%09red/rno:170851%09red/rno:25156%09red/rno:287876%09red/rno:25443%09red/rno:54250%09red/rno:288669%09red/rno:29271%09red/rno:286928%09red/rno:293621%09red/rno:60464%09red/rno:307483%09red/…
mRNA surveillance pathway	KEGG PATHWAY	rno03015	18	96	0.525528395116	1.0	ENSRNOG00000015182|ENSRNOG00000007416|ENSRNOG00000006261|ENSRNOG00000036687|ENSRNOG00000000841|ENSRNOG00000008639|ENSRNOG00000011158|ENSRNOG00000019450|ENSRNOG00000021215|ENSRNOG00000010922|ENSRNOG00000021025|ENSRNOG00000061128|ENSRNOG00000017397|ENSRNOG00000012778|ENSRNOG00000020668|ENSRNOG00000058130|ENSRNOG00000016849|ENSRNOG00000004700	rno:24673|rno:311166|rno:305586|rno:690585|rno:114612|rno:171350|rno:117104|rno:307503|rno:295284|rno:315648|rno:309179|rno:294754|rno:361176|rno:298385|rno:365407|rno:366790|rno:363193|rno:296219|	24673|311166|305586|690585|114612|171350|117104|307503|295284|315648|309179|294754|361176|298385|365407|366790|363193|296219|	Ppp2cb, Pp2a2|Clp1, Heab, RGD1307679|Papolg|Alyref, Thoc4|Ddx39b, Bat1, Bat1a, p47|Pabpc1, Pabp, Pabp1|Ppp2r2a|Etf1|Rbm8a, Rbm8|Ppp2r1b|Ppp2r5b|Pelo|Upf3a|Magoh|Cpsf7, RGD1305441|Wibg, RGD1306096|Ppp2r5d|Nxt1|	http://www.genome.jp/kegg-bin/show_pathway?rno03015/rno:298385%09red/rno:309179%09red/rno:311166%09red/rno:171350%09red/rno:294754%09red/rno:295284%09red/rno:24673%09red/rno:361176%09red/rno:315648%09red/rno:690585%09red/rno:117104%09red/rno:305586%09red/rno:365407%09red/rno:366790%09red/rno:363193%09red/rno:307503%09red/rno:114612%09red/rno:296219%09red
mTOR signaling pathway	KEGG PATHWAY	rno04150	12	64	0.536978128953	1.0	ENSRNOG00000014287|ENSRNOG00000007331|ENSRNOG00000004517|ENSRNOG00000055156|ENSRNOG00000007706|ENSRNOG00000000145|ENSRNOG00000021497|ENSRNOG00000012799|ENSRNOG00000008292|ENSRNOG00000007051|ENSRNOG00000000837|ENSRNOG00000018903	rno:314621|rno:297960|rno:24482|rno:24835|rno:78975|rno:60664|rno:29414|rno:65248|rno:29560|rno:117044|rno:24835|rno:25513|	314621|297960|24482|24835|78975|60664|29414|65248|29560|117044|24835|25513|	Stk11, Lkb1|Rragd|Igf1|Tnf, RATTNF, TNF-alpha, Tnfa|Prkaa2, Ampk, Ampka2|Pik3r3|Akt3, Pkbg|Prkaa1, AMPKalpha1|Hif1a, MOP1|Rraga, Raga|Tnf, RATTNF, TNF-alpha, Tnfa|Pik3r1, PI3KA|	http://www.genome.jp/kegg-bin/show_pathway?rno04150/rno:314621%09red/rno:24482%09red/rno:60664%09red/rno:117044%09red/rno:29560%09red/rno:297960%09red/rno:24835%09red/rno:78975%09red/rno:29414%09red/rno:25513%09red/rno:65248%09red
Hedgehog signaling pathway	KEGG PATHWAY	rno04340	9	48	0.545977139105	1.0	ENSRNOG00000007261|ENSRNOG00000016913|ENSRNOG00000008168|ENSRNOG00000036676|ENSRNOG00000004395|ENSRNOG00000009694|ENSRNOG00000015982|ENSRNOG00000061818|ENSRNOG00000017106	rno:304729|rno:301516|rno:282582|rno:64462|rno:361765|rno:25296|rno:140584|rno:24881|rno:113927|	304729|301516|282582|64462|361765|25296|140584|24881|113927|	Gli2|Stk36|Wnt5b|Csnk1d|Btrc, beta-TrCP1|Bmp4, BOMPR4A|Wnt11|Wnt1, Int1|Csnk1a1|	http://www.genome.jp/kegg-bin/show_pathway?rno04340/rno:282582%09red/rno:304729%09red/rno:25296%09red/rno:24881%09red/rno:113927%09red/rno:64462%09red/rno:361765%09red/rno:301516%09red/rno:140584%09red
Glycosphingolipid biosynthesis - ganglio series	KEGG PATHWAY	rno00604	3	15	0.552069653902	1.0	ENSRNOG00000056894|ENSRNOG00000010196|ENSRNOG00000010252	rno:29758|rno:316033|rno:300757|	29758|316033|300757|	St6galnac3, Siat7c|Glb1|Hexa|	http://www.genome.jp/kegg-bin/show_pathway?rno00604/rno:300757%09red/rno:29758%09red/rno:316033%09red
Salivary secretion	KEGG PATHWAY	rno04970	14	76	0.556470722289	1.0	ENSRNOG00000029876|ENSRNOG00000012302|ENSRNOG00000016469|ENSRNOG00000012060|ENSRNOG00000009522|ENSRNOG00000003064|ENSRNOG00000011501|ENSRNOG00000003999|ENSRNOG00000020733|ENSRNOG00000004060|ENSRNOG00000011227|ENSRNOG00000005195|ENSRNOG00000054757|ENSRNOG00000021256	rno:66012|rno:497757|rno:29639|rno:25202|rno:29412|rno:81506|rno:25390|rno:64508|rno:316010|rno:24242|rno:24214|rno:25307|rno:25289|rno:29413|	66012|497757|29639|25202|29412|81506|25390|64508|316010|24242|24214|25307|25289|29413|	Gucy1a2|Gucy1a3, Gucy1a1, SGC|Fxyd2, ATP1C, Atp1g1, GNAKATP|Gucy1b3, Gucy1b1, SGC|Adra1a, Adra1c|Bst1|Atp1b3, NKAB3S|Adcy3|Camp, CRAMP|Calm1, CaMI|Atp1b2, ATPB2, ATPB2S, Amog, RATATPB2S|Cst3, CYSC|Adcy6, ACVI, ADCYB|Adra1d, Adrd1|	http://www.genome.jp/kegg-bin/show_pathway?rno04970/rno:66012%09red/rno:25289%09red/rno:29412%09red/rno:497757%09red/rno:29639%09red/rno:64508%09red/rno:25307%09red/rno:316010%09red/rno:25202%09red/rno:24214%09red/rno:24242%09red/rno:81506%09red/rno:25390%09red/rno:29413%09red
Carbohydrate digestion and absorption	KEGG PATHWAY	rno04973	8	43	0.557815048881	1.0	ENSRNOG00000016469|ENSRNOG00000011501|ENSRNOG00000026235|ENSRNOG00000000145|ENSRNOG00000021497|ENSRNOG00000006116|ENSRNOG00000011227|ENSRNOG00000018903	rno:29639|rno:25390|rno:25060|rno:60664|rno:29414|rno:25059|rno:24214|rno:25513|	29639|25390|25060|60664|29414|25059|24214|25513|	Fxyd2, ATP1C, Atp1g1, GNAKATP|Atp1b3, NKAB3S|Hk3, RNU73859|Pik3r3|Akt3, Pkbg|Hk2|Atp1b2, ATPB2, ATPB2S, Amog, RATATPB2S|Pik3r1, PI3KA|	http://www.genome.jp/kegg-bin/show_pathway?rno04973/rno:24214%09red/rno:60664%09red/rno:29639%09red/rno:25390%09red/rno:25060%09red/rno:29414%09red/rno:25059%09red/rno:25513%09red
Bile secretion	KEGG PATHWAY	rno04976	13	72	0.583818669685	1.0	ENSRNOG00000007229|ENSRNOG00000009446|ENSRNOG00000016469|ENSRNOG00000003134|ENSRNOG00000007284|ENSRNOG00000016122|ENSRNOG00000008012|ENSRNOG00000011501|ENSRNOG00000003999|ENSRNOG00000013313|ENSRNOG00000054757|ENSRNOG00000011227|ENSRNOG00000003515	rno:117274|rno:25271|rno:29639|rno:84484|rno:24778|rno:25675|rno:170913|rno:25390|rno:64508|rno:294930|rno:25289|rno:24214|rno:25315|	117274|25271|29639|84484|24778|25675|170913|25390|64508|294930|25289|24214|25315|	Nr0b2, Shp|Rxra|Fxyd2, ATP1C, Atp1g1, GNAKATP|Slc4a4, HHNMC, HNBC1, KNBC, NBC2, Nbc1, Nbc4, PNBC, SLC4A5|Slc2a1, GLUTB, GTG1, Glut1, Gtg3, RATGTG1|Hmgcr, 3H3M|Abcb1a, Abcb1, Mdr1a|Atp1b3, NKAB3S|Adcy3|Nceh1, Aadacl1, RGD1311104|Adcy6, ACVI, ADCYB|Atp1b2, ATPB2, ATPB2S, Amog, RATATPB2S|Ephx1, MEH8|	http://www.genome.jp/kegg-bin/show_pathway?rno04976/rno:25289%09red/rno:64508%09red/rno:29639%09red/rno:24778%09red/rno:25315%09red/rno:25675%09red/rno:170913%09red/rno:84484%09red/rno:25271%09red/rno:117274%09red/rno:25390%09red/rno:294930%09red/rno:24214%09red
Primary bile acid biosynthesis	KEGG PATHWAY	rno00120	3	16	0.590595289826	1.0	ENSRNOG00000009730|ENSRNOG00000019141|ENSRNOG00000017188	rno:25429|rno:309527|rno:301517|	25429|309527|301517|	Cyp7b1|Ch25h|Cyp27a1, Cyp27, P450C27|	http://www.genome.jp/kegg-bin/show_pathway?rno00120/rno:25429%09red/rno:309527%09red/rno:301517%09red
Terpenoid backbone biosynthesis	KEGG PATHWAY	rno00900	4	22	0.598573982536	1.0	ENSRNOG00000014665|ENSRNOG00000007660|ENSRNOG00000016122|ENSRNOG00000016690	rno:298541|rno:64511|rno:25675|rno:89784|	298541|64511|25675|89784|	Dhdds|Fntb|Hmgcr, 3H3M|Idi1|	http://www.genome.jp/kegg-bin/show_pathway?rno00900/rno:89784%09red/rno:25675%09red/rno:64511%09red/rno:298541%09red
Vascular smooth muscle contraction	KEGG PATHWAY	rno04270	22	123	0.600575650533	1.0	ENSRNOG00000051440|ENSRNOG00000012060|ENSRNOG00000001302|ENSRNOG00000004925|ENSRNOG00000029876|ENSRNOG00000010176|ENSRNOG00000009522|ENSRNOG00000016945|ENSRNOG00000004060|ENSRNOG00000057470|ENSRNOG00000020676|ENSRNOG00000054757|ENSRNOG00000007447|ENSRNOG00000012302|ENSRNOG00000036745|ENSRNOG00000021256|ENSRNOG00000003999|ENSRNOG00000004496|ENSRNOG00000016838|ENSRNOG00000015991|ENSRNOG00000053828|…	rno:304813|rno:25202|rno:25369|rno:116670|rno:66012|rno:170851|rno:29412|rno:29692|rno:24242|rno:367415|rno:114004|rno:25289|rno:311341|rno:497757|rno:303634|rno:29413|rno:64508|rno:25537|rno:29354|rno:116564|rno:499076|rno:308899|	304813|25202|25369|116670|66012|170851|29412|29692|24242|367415|114004|25289|311341|497757|303634|29413|64508|25537|29354|116564|499076|308899|	Ppp1r12b|Gucy1b3, Gucy1b1, SGC|Adora2a, A2ar, ADENO, Adora2l1|Ppp1r12a, M110, MBSP, Mypt1|Gucy1a2|Map2k1, Mek1|Adra1a, Adra1c|Pla2g2a, sPLA2|Calm1, CaMI|Pla2g12b|Ppp1r14a, Cpi17|Adcy6, ACVI, ADCYB|Pla2g4b|Gucy1a3, Gucy1a1, SGC|Gna13, Galpha13|Adra1d, Adrd1|Adcy3|Rock2, ROCK-II, ROK|Pla2g5|Npr2, GC-B, NPR-B|Ppp1r12c|Mrvi1|	http://www.genome.jp/kegg-bin/show_pathway?rno04270/rno:308899%09red/rno:311341%09red/rno:304813%09red/rno:25369%09red/rno:24242%09red/rno:116670%09red/rno:499076%09red/rno:303634%09red/rno:170851%09red/rno:66012%09red/rno:64508%09red/rno:29412%09red/rno:29413%09red/rno:116564%09red/rno:367415%09red/rno:29692%09red/rno:497757%09red/rno:25289%09red/rno:25202%09red/rno:25537%09red/rno:29354%09red/r…
Basal transcription factors	KEGG PATHWAY	rno03022	8	45	0.603863338611	1.0	ENSRNOG00000018027|ENSRNOG00000029316|ENSRNOG00000011135|ENSRNOG00000019223|ENSRNOG00000031656|ENSRNOG00000026023|ENSRNOG00000004300|ENSRNOG00000020024	rno:307927|rno:81674|rno:81673|rno:100360100|rno:84389|rno:291773|rno:83830|rno:307485|	307927|81674|81673|100360100|84389|291773|83830|307485|	Taf5l|Gtf2f2, Rap30|Gtf2b|Taf3|Ccnh|RGD1562997|Gtf2a1, Tf2a, TfIIa|Taf7|	http://www.genome.jp/kegg-bin/show_pathway?rno03022/rno:307485%09red/rno:307927%09red/rno:100360100%09red/rno:83830%09red/rno:81673%09red/rno:81674%09red/rno:84389%09red/rno:291773%09red
PPAR signaling pathway	KEGG PATHWAY	rno03320	14	79	0.6086889172	1.0	ENSRNOG00000001770|ENSRNOG00000016488|ENSRNOG00000007545|ENSRNOG00000019180|ENSRNOG00000010438|ENSRNOG00000014718|ENSRNOG00000018170|ENSRNOG00000016265|ENSRNOG00000014254|ENSRNOG00000009446|ENSRNOG00000046005|ENSRNOG00000021463|ENSRNOG00000017188|ENSRNOG00000056219	rno:171142|rno:296371|rno:362850|rno:113976|rno:25756|rno:114024|rno:94172|rno:94340|rno:25757|rno:25271|rno:83792|rno:25747|rno:301517|rno:140914|	171142|296371|362850|113976|25756|114024|94172|94340|25757|25271|83792|25747|301517|140914|	Ehhadh, 1, Lbp, MEF, Mfe, Mfe1, Pbe, Pbfe, perMFE-1|Pltp, Bpife|Angptl4|Acsl4, Acs4, Facl4|Cpt1b, CPT-IB, M-CPTI|Acsl3, Acs3, Facl3|Slc27a1, FATP|Acsl5, Acs5, Facl5|Cpt1a, CPT-Ia|Rxra|Scd, Scd2|Ppara, PPAR|Cyp27a1, Cyp27, P450C27|Olr1, LOX-1, Oldlr1, Oldr1|	http://www.genome.jp/kegg-bin/show_pathway?rno03320/rno:140914%09red/rno:296371%09red/rno:171142%09red/rno:94340%09red/rno:25757%09red/rno:362850%09red/rno:113976%09red/rno:114024%09red/rno:25271%09red/rno:25747%09red/rno:301517%09red/rno:25756%09red/rno:83792%09red/rno:94172%09red
Fructose and mannose metabolism	KEGG PATHWAY	rno00051	7	40	0.619693187081	1.0	ENSRNOG00000018911|ENSRNOG00000017291|ENSRNOG00000026235|ENSRNOG00000006116|ENSRNOG00000017163|ENSRNOG00000004162|ENSRNOG00000005358	rno:117276|rno:24788|rno:25060|rno:25059|rno:60416|rno:24640|rno:300089|	117276|24788|25060|25059|60416|24640|300089|	Pfkfb3|Sord|Hk3, RNU73859|Hk2|Pfkp, PFK-C|Pfkfb2, RH2K|Pmm1|	http://www.genome.jp/kegg-bin/show_pathway?rno00051/rno:24640%09red/rno:60416%09red/rno:24788%09red/rno:117276%09red/rno:300089%09red/rno:25060%09red/rno:25059%09red
Nitrogen metabolism	KEGG PATHWAY	rno00910	3	17	0.626906835777	1.0	ENSRNOG00000049560|ENSRNOG00000021323|ENSRNOG00000023162	rno:24957|rno:499566|rno:791259|	24957|499566|791259|	Glul, Glns|Car13, RGD1560453|Car14, Ca14|	http://www.genome.jp/kegg-bin/show_pathway?rno00910/rno:499566%09red/rno:791259%09red/rno:24957%09red
Estrogen signaling pathway	KEGG PATHWAY	rno04915	17	97	0.627497004627	1.0	ENSRNOG00000019465|ENSRNOG00000010176|ENSRNOG00000026293|ENSRNOG00000016611|ENSRNOG00000017539|ENSRNOG00000059714|ENSRNOG00000009348|ENSRNOG00000003999|ENSRNOG00000004060|ENSRNOG00000019834|ENSRNOG00000000145|ENSRNOG00000021497|ENSRNOG00000005413|ENSRNOG00000054757|ENSRNOG00000023079|ENSRNOG00000017801|ENSRNOG00000018903	rno:25643|rno:170851|rno:24516|rno:293621|rno:81687|rno:299331|rno:24600|rno:64508|rno:24242|rno:301252|rno:60664|rno:29414|rno:362165|rno:25289|rno:24605|rno:79255|rno:25513|	25643|170851|24516|293621|81687|299331|24600|64508|24242|301252|60664|29414|362165|25289|24605|79255|25513|	Gnai3, GIP3A|Map2k1, Mek1|Jun|Hras, HRAS1, c-H-ras|Mmp9|Hsp90aa1, Hsp86, Hsp90, Hspca|Nos3, eNos|Adcy3|Calm1, CaMI|Hsp90ab1, HSP90-BETA, HSP90B, HSPC2, Hspcb|Pik3r3|Akt3, Pkbg|Creb3l1, Oasis|Adcy6, ACVI, ADCYB|Nras|Atf4|Pik3r1, PI3KA|	http://www.genome.jp/kegg-bin/show_pathway?rno04915/rno:301252%09red/rno:25643%09red/rno:293621%09red/rno:29414%09red/rno:60664%09red/rno:64508%09red/rno:79255%09red/rno:25289%09red/rno:24516%09red/rno:362165%09red/rno:24242%09red/rno:25513%09red/rno:24605%09red/rno:81687%09red/rno:24600%09red/rno:299331%09red/rno:170851%09red
Histidine metabolism	KEGG PATHWAY	rno00340	4	23	0.629693557759	1.0	ENSRNOG00000018603|ENSRNOG00000015591|ENSRNOG00000002331|ENSRNOG00000052070	rno:309150|rno:291394|rno:25375|rno:266603|	309150|291394|25375|266603|	Carns1, RGD1308234|Cndp2|Aldh3a1, AHDC, Ahd-c, Aldh, Aldh3|Aldh1a3, Aldh6|	http://www.genome.jp/kegg-bin/show_pathway?rno00340/rno:291394%09red/rno:266603%09red/rno:25375%09red/rno:309150%09red
Type I diabetes mellitus	KEGG PATHWAY	rno04940	13	75	0.636362265627	1.0	ENSRNOG00000047864|ENSRNOG00000019587|ENSRNOG00000039744|ENSRNOG00000000777|ENSRNOG00000055156|ENSRNOG00000000562|ENSRNOG00000000763|ENSRNOG00000004649|ENSRNOG00000022107|ENSRNOG00000031090|ENSRNOG00000031607|ENSRNOG00000000837|ENSRNOG00000061639	rno:294274|rno:116660|rno:414783|rno:294228|rno:24835|rno:50669|rno:24747|rno:24494|rno:414785|rno:368153|rno:414793|rno:24835|rno:309603|	294274|116660|414783|294228|24835|50669|24747|24494|414785|368153|414793|24835|309603|	RT1-DMa, DMA1, RT1.DMa, RT1.Ma|Ptprn, ICA512, Ia-2|RT1-CE4, RT1-C/E4|RT1-S3, H2-T23, RT-BM1, RT1-BM1, RTBM1|Tnf, RATTNF, TNF-alpha, Tnfa|Prf1, Cyta, RATCYTA|RT1-M3-1, 4B2/3.7, H2-M3, RT1-M3, RanoM3, RanoM301, RanoM302|Il1b|RT1-M6-1|RT1-CE7, RT1-C/E7|RT1-CE3, RT1-C/E3|Tnf, RATTNF, TNF-alpha, Tnfa|RT1-CE1, RT1-C/E1|	http://www.genome.jp/kegg-bin/show_pathway?rno04940/rno:414783%09red/rno:24494%09red/rno:294228%09red/rno:414785%09red/rno:309603%09red/rno:24747%09red/rno:414793%09red/rno:24835%09red/rno:50669%09red/rno:294274%09red/rno:368153%09red/rno:116660%09red
Cyanoamino acid metabolism	KEGG PATHWAY	rno00460	1	5	0.64033466537	1.0	ENSRNOG00000008106	rno:299857|	299857|	Shmt2|	http://www.genome.jp/kegg-bin/show_pathway?rno00460/rno:299857%09red
Glioma	KEGG PATHWAY	rno05214	11	64	0.64294071491	1.0	ENSRNOG00000016029|ENSRNOG00000010176|ENSRNOG00000016611|ENSRNOG00000004517|ENSRNOG00000004060|ENSRNOG00000010756|ENSRNOG00000000145|ENSRNOG00000021497|ENSRNOG00000023079|ENSRNOG00000001312|ENSRNOG00000018903	rno:24708|rno:170851|rno:293621|rno:24482|rno:24242|rno:24842|rno:60664|rno:29414|rno:24605|rno:25266|rno:25513|	24708|170851|293621|24482|24242|24842|60664|29414|24605|25266|25513|	Rb1|Map2k1, Mek1|Hras, HRAS1, c-H-ras|Igf1|Calm1, CaMI|Tp53, Trp53, p53|Pik3r3|Akt3, Pkbg|Nras|Pdgfa, PDGFACP|Pik3r1, PI3KA|	http://www.genome.jp/kegg-bin/show_pathway?rno05214/rno:293621%09red/rno:24482%09red/rno:29414%09red/rno:60664%09red/rno:25266%09red/rno:24842%09red/rno:24708%09red/rno:24242%09red/rno:25513%09red/rno:24605%09red/rno:170851%09red
Fatty acid degradation	KEGG PATHWAY	rno00071	8	47	0.647340586714	1.0	ENSRNOG00000003307|ENSRNOG00000010438|ENSRNOG00000014718|ENSRNOG00000016265|ENSRNOG00000008843|ENSRNOG00000014254|ENSRNOG00000019180|ENSRNOG00000001770	rno:364975|rno:25756|rno:114024|rno:94340|rno:29740|rno:25757|rno:113976|rno:171142|	364975|25756|114024|94340|29740|25757|113976|171142|	Gcdh|Cpt1b, CPT-IB, M-CPTI|Acsl3, Acs3, Facl3|Acsl5, Acs5, Facl5|Eci1, Dci|Cpt1a, CPT-Ia|Acsl4, Acs4, Facl4|Ehhadh, 1, Lbp, MEF, Mfe, Mfe1, Pbe, Pbfe, perMFE-1|	http://www.genome.jp/kegg-bin/show_pathway?rno00071/rno:171142%09red/rno:94340%09red/rno:25757%09red/rno:113976%09red/rno:114024%09red/rno:29740%09red/rno:25756%09red/rno:364975%09red
Fatty acid metabolism	KEGG PATHWAY	rno01212	9	53	0.651932970899	1.0	ENSRNOG00000009630|ENSRNOG00000001770|ENSRNOG00000010438|ENSRNOG00000046005|ENSRNOG00000012616|ENSRNOG00000014718|ENSRNOG00000016265|ENSRNOG00000014254|ENSRNOG00000019180	rno:84013|rno:171142|rno:25756|rno:83792|rno:29411|rno:114024|rno:94340|rno:25757|rno:113976|	84013|171142|25756|83792|29411|114024|94340|25757|113976|	Hsd17b12|Ehhadh, 1, Lbp, MEF, Mfe, Mfe1, Pbe, Pbfe, perMFE-1|Cpt1b, CPT-IB, M-CPTI|Scd, Scd2|Ppt1, Ppt|Acsl3, Acs3, Facl3|Acsl5, Acs5, Facl5|Cpt1a, CPT-Ia|Acsl4, Acs4, Facl4|	http://www.genome.jp/kegg-bin/show_pathway?rno01212/rno:171142%09red/rno:94340%09red/rno:113976%09red/rno:114024%09red/rno:29411%09red/rno:25757%09red/rno:25756%09red/rno:83792%09red/rno:84013%09red
Cell adhesion molecules (CAMs)	KEGG PATHWAY	rno04514	30	172	0.65511576984	1.0	ENSRNOG00000047864|ENSRNOG00000039744|ENSRNOG00000018488|ENSRNOG00000016112|ENSRNOG00000033217|ENSRNOG00000029212|ENSRNOG00000002794|ENSRNOG00000031607|ENSRNOG00000019202|ENSRNOG00000031090|ENSRNOG00000001419|ENSRNOG00000009149|ENSRNOG00000000763|ENSRNOG00000002776|ENSRNOG00000019418|ENSRNOG00000020679|ENSRNOG00000011927|ENSRNOG00000002723|ENSRNOG00000021103|ENSRNOG00000025143|ENSRNOG00000008098|…	rno:294274|rno:414783|rno:171369|rno:499342|rno:300519|rno:114122|rno:25651|rno:414793|rno:25066|rno:368153|rno:304388|rno:315509|rno:24747|rno:29259|rno:308571|rno:25464|rno:116673|rno:25544|rno:116595|rno:360647|rno:641521|rno:414785|rno:619374|rno:25361|rno:294228|rno:307618|rno:24511|rno:305081|rno:24771|rno:309603|	294274|414783|171369|499342|300519|114122|25651|414793|25066|368153|304388|315509|24747|29259|308571|25464|116673|25544|116595|360647|641521|414785|619374|25361|294228|307618|24511|305081|24771|309603|	RT1-DMa, DMA1, RT1.DMa, RT1.Ma|RT1-CE4, RT1-C/E4|Cd40, Tnfrsf5|Cd274, Pdcd1lg1, RGD1566211|Esam|Vcan, Cspg2|Selp, PSELECT|RT1-CE3, RT1-C/E3|PVR, Taa1, Tage4|RT1-CE7, RT1-C/E7|Cldn15|Jam3|RT1-M3-1, 4B2/3.7, H2-M3, RT1-M3, RanoM3, RanoM301, RanoM302|Sell, A.11, L-selectin, LECAM-1|Lrrc4b, Lrig4, NGL-3|Icam1, CD54, ICAM|Sdc3|Sele|Nrxn2|Icam2|Lrrc4|RT1-M6-1|Jam2|Vcam1, VCAM1B|RT1-S3, H2-T23, RT-BM1, …	http://www.genome.jp/kegg-bin/show_pathway?rno04514/rno:360647%09red/rno:171369%09red/rno:24511%09red/rno:294274%09red/rno:116595%09red/rno:300519%09red/rno:116673%09red/rno:414793%09red/rno:308571%09red/rno:414783%09red/rno:24771%09red/rno:25544%09red/rno:641521%09red/rno:25464%09red/rno:499342%09red/rno:25361%09red/rno:114122%09red/rno:315509%09red/rno:305081%09red/rno:619374%09red/rno:25651%09…
Peroxisome	KEGG PATHWAY	rno04146	14	82	0.657893563826	1.0	ENSRNOG00000015020|ENSRNOG00000001770|ENSRNOG00000011929|ENSRNOG00000022576|ENSRNOG00000007081|ENSRNOG00000019048|ENSRNOG00000014718|ENSRNOG00000014522|ENSRNOG00000016265|ENSRNOG00000054962|ENSRNOG00000019180|ENSRNOG00000056524|ENSRNOG00000057443|ENSRNOG00000013176	rno:24479|rno:171142|rno:25270|rno:367323|rno:497811|rno:24787|rno:114024|rno:85239|rno:94340|rno:114027|rno:113976|rno:363516|rno:24599|rno:293173|	24479|171142|25270|367323|497811|24787|114024|85239|94340|114027|113976|363516|24599|293173|	Idh1|Ehhadh, 1, Lbp, MEF, Mfe, Mfe1, Pbe, Pbfe, perMFE-1|Abcd3, PMP70, Pxmp1|Nudt12|Xdh, XOR|Sod2|Acsl3, Acs3, Facl3|Mlycd, Mcd|Acsl5, Acs5, Facl5|Dao, Dao1|Acsl4, Acs4, Facl4|Abcd1, RGD1562128|Nos2, Nos2a, iNos|Far1, Mlstd2|	http://www.genome.jp/kegg-bin/show_pathway?rno04146/rno:293173%09red/rno:25270%09red/rno:171142%09red/rno:94340%09red/rno:24599%09red/rno:24787%09red/rno:113976%09red/rno:114024%09red/rno:114027%09red/rno:85239%09red/rno:497811%09red/rno:367323%09red/rno:24479%09red/rno:363516%09red
Glycosaminoglycan biosynthesis - heparan sulfate / heparin	KEGG PATHWAY	rno00534	4	24	0.659217344175	1.0	ENSRNOG00000003728|ENSRNOG00000024886|ENSRNOG00000014516|ENSRNOG00000000605	rno:64134|rno:299907|rno:316325|rno:294449|	64134|299907|316325|294449|	Xylt2, xylt-II|Ext1|Hs6st1|Hs3st5|	http://www.genome.jp/kegg-bin/show_pathway?rno00534/rno:294449%09red/rno:299907%09red/rno:64134%09red/rno:316325%09red
Long-term potentiation	KEGG PATHWAY	rno04720	11	65	0.660872844841	1.0	ENSRNOG00000043210|ENSRNOG00000005330|ENSRNOG00000010176|ENSRNOG00000059961|ENSRNOG00000016611|ENSRNOG00000004060|ENSRNOG00000000190|ENSRNOG00000009882|ENSRNOG00000023079|ENSRNOG00000032463|ENSRNOG00000017801	rno:29748|rno:54244|rno:170851|rno:59326|rno:293621|rno:24242|rno:170915|rno:24674|rno:24605|rno:295347|rno:79255|	29748|54244|170851|59326|293621|24242|170915|24674|24605|295347|79255|	Ppp3r1|Crebbp, CBP, RSTS, RTS|Map2k1, Mek1|Rapgef3, Epac|Hras, HRAS1, c-H-ras|Calm1, CaMI|Ep300|Ppp3ca, Calna1|Nras|Rap1a, RAP-1A, rap_1A|Atf4|	http://www.genome.jp/kegg-bin/show_pathway?rno04720/rno:293621%09red/rno:59326%09red/rno:170915%09red/rno:79255%09red/rno:24674%09red/rno:54244%09red/rno:24242%09red/rno:295347%09red/rno:24605%09red/rno:29748%09red/rno:170851%09red
Vasopressin-regulated water reabsorption	KEGG PATHWAY	rno04962	7	42	0.664887697309	1.0	ENSRNOG00000032070|ENSRNOG00000036688|ENSRNOG00000003999|ENSRNOG00000010048|ENSRNOG00000008921|ENSRNOG00000005413|ENSRNOG00000054757	rno:65209|rno:360678|rno:64508|rno:29167|rno:140734|rno:362165|rno:25289|	65209|360678|64508|29167|140734|362165|25289|	Dync2h1, Dnch2, Dnchc2|Arhgdia, Bles01|Adcy3|Dctn1|Dynll2, Dlc2|Creb3l1, Oasis|Adcy6, ACVI, ADCYB|	http://www.genome.jp/kegg-bin/show_pathway?rno04962/rno:25289%09red/rno:360678%09red/rno:64508%09red/rno:140734%09red/rno:65209%09red/rno:362165%09red/rno:29167%09red
Complement and coagulation cascades	KEGG PATHWAY	rno04610	12	72	0.68179255148	1.0	ENSRNOG00000012807|ENSRNOG00000019689|ENSRNOG00000037931|ENSRNOG00000032737|ENSRNOG00000051158|ENSRNOG00000051235|ENSRNOG00000001414|ENSRNOG00000004125|ENSRNOG00000007457|ENSRNOG00000033444|ENSRNOG00000011971|ENSRNOG00000011796	rno:298566|rno:116669|rno:50692|rno:260320|rno:294257|rno:24231|rno:24617|rno:24236|rno:295703|rno:29243|rno:192262|rno:312705|	298566|116669|50692|260320|294257|24231|24617|24236|295703|29243|192262|312705|	C1qa|Vwf|Plaur, Par, Plaur3, uPAR, uPAR-2, uPAR-3|F7|Cfb, Bf, Da1-24|C2|Serpine1, PAI1A, Pai1, Pai1aa, Planh, RATPAI1A|C4bpb, C4bp-ps1|Serping1|F10|C1s, r-gsp|C1r|	http://www.genome.jp/kegg-bin/show_pathway?rno04610/rno:24231%09red/rno:116669%09red/rno:24236%09red/rno:260320%09red/rno:192262%09red/rno:294257%09red/rno:29243%09red/rno:312705%09red/rno:50692%09red/rno:295703%09red/rno:298566%09red/rno:24617%09red
alpha-Linolenic acid metabolism	KEGG PATHWAY	rno00592	4	25	0.687102511008	1.0	ENSRNOG00000016838|ENSRNOG00000016945|ENSRNOG00000007447|ENSRNOG00000057470	rno:29354|rno:29692|rno:311341|rno:367415|	29354|29692|311341|367415|	Pla2g5|Pla2g2a, sPLA2|Pla2g4b|Pla2g12b|	http://www.genome.jp/kegg-bin/show_pathway?rno00592/rno:311341%09red/rno:29354%09red/rno:29692%09red/rno:367415%09red
Glyoxylate and dicarboxylate metabolism	KEGG PATHWAY	rno00630	4	25	0.687102511008	1.0	ENSRNOG00000049560|ENSRNOG00000008106|ENSRNOG00000008103|ENSRNOG00000057042	rno:24957|rno:299857|rno:24551|rno:687008|	24957|299857|24551|687008|	Glul, Glns|Shmt2|Mdh1, MDL1, Mdhl, Mor2|Pcca|	http://www.genome.jp/kegg-bin/show_pathway?rno00630/rno:24957%09red/rno:24551%09red/rno:687008%09red/rno:299857%09red
2-Oxocarboxylic acid metabolism	KEGG PATHWAY	rno01210	3	19	0.692644398127	1.0	ENSRNOG00000015020|ENSRNOG00000015514|ENSRNOG00000016356	rno:24479|rno:29592|rno:24401|	24479|29592|24401|	Idh1|Bcat1, Bcatc|Got1, Aspat, Gaspat, cAspAT, cCAT|	http://www.genome.jp/kegg-bin/show_pathway?rno01210/rno:29592%09red/rno:24479%09red/rno:24401%09red
Caffeine metabolism	KEGG PATHWAY	rno00232	1	6	0.69670012826	1.0	ENSRNOG00000007081	rno:497811|	497811|	Xdh, XOR|	http://www.genome.jp/kegg-bin/show_pathway?rno00232/rno:497811%09red
Endocrine and other factor-regulated calcium reabsorption	KEGG PATHWAY	rno04961	8	50	0.707092892265	1.0	ENSRNOG00000033835|ENSRNOG00000016469|ENSRNOG00000008479|ENSRNOG00000011501|ENSRNOG00000054420|ENSRNOG00000001092|ENSRNOG00000054757|ENSRNOG00000011227	rno:140694|rno:29639|rno:29715|rno:25390|rno:24873|rno:83504|rno:25289|rno:24214|	140694|29639|29715|25390|24873|83504|25289|24214|	Dnm1, Dnm|Fxyd2, ATP1C, Atp1g1, GNAKATP|Slc8a1, Ncx, Ncx1|Atp1b3, NKAB3S|Vdr, Nr1i1|Kl|Adcy6, ACVI, ADCYB|Atp1b2, ATPB2, ATPB2S, Amog, RATATPB2S|	http://www.genome.jp/kegg-bin/show_pathway?rno04961/rno:24873%09red/rno:25289%09red/rno:24214%09red/rno:29639%09red/rno:25390%09red/rno:83504%09red/rno:29715%09red/rno:140694%09red
Citrate cycle (TCA cycle)	KEGG PATHWAY	rno00020	5	32	0.709002499204	1.0	ENSRNOG00000016924|ENSRNOG00000022980|ENSRNOG00000015020|ENSRNOG00000008103|ENSRNOG00000019955	rno:24159|rno:363061|rno:24479|rno:24551|rno:290566|	24159|363061|24479|24551|290566|	Acly, ACL, Clatp|Sdhd|Idh1|Mdh1, MDL1, Mdhl, Mor2|Ogdhl|	http://www.genome.jp/kegg-bin/show_pathway?rno00020/rno:363061%09red/rno:24159%09red/rno:290566%09red/rno:24551%09red/rno:24479%09red
Glutamatergic synapse	KEGG PATHWAY	rno04724	19	115	0.717857247711	1.0	ENSRNOG00000043210|ENSRNOG00000050231|ENSRNOG00000014816|ENSRNOG00000016827|ENSRNOG00000052296|ENSRNOG00000049560|ENSRNOG00000007447|ENSRNOG00000047914|ENSRNOG00000003999|ENSRNOG00000056246|ENSRNOG00000048980|ENSRNOG00000028156|ENSRNOG00000019604|ENSRNOG00000050206|ENSRNOG00000007682|ENSRNOG00000009882|ENSRNOG00000054757|ENSRNOG00000016196|ENSRNOG00000019465	rno:29748|rno:114120|rno:25550|rno:252919|rno:59312|rno:24957|rno:311341|rno:64199|rno:64508|rno:24398|rno:80850|rno:25096|rno:25097|rno:171093|rno:29628|rno:24674|rno:25289|rno:65040|rno:25643|	29748|114120|25550|252919|59312|24957|311341|64199|64508|24398|80850|25096|25097|171093|29628|24674|25289|65040|25643|	Ppp3r1|Gng12|Slc1a1, Eaac1, Eaat3, REAAC1|Slc38a3, Nat1, Sn1, Snat3|Shank3, Prosap2|Glul, Glns|Pla2g4b|Gng11|Adcy3|Gls, Glut, RATGLUT|Gng2|Pld1, Pld1a, Pld1b, Plda, Pldb|Pld2, Pldc|Shank2, CortBP1, ProSAP1, Spank-3|Gria3, GLUR3, GluA3, GluR-3, GluR-C, GluR-K3|Ppp3ca, Calna1|Adcy6, ACVI, ADCYB|Dlgap1, Gkap|Gnai3, GIP3A|	http://www.genome.jp/kegg-bin/show_pathway?rno04724/rno:25643%09red/rno:25289%09red/rno:29628%09red/rno:24957%09red/rno:80850%09red/rno:59312%09red/rno:311341%09red/rno:171093%09red/rno:64508%09red/rno:114120%09red/rno:24674%09red/rno:25550%09red/rno:24398%09red/rno:65040%09red/rno:64199%09red/rno:25096%09red/rno:25097%09red/rno:29748%09red/rno:252919%09red
Tight junction	KEGG PATHWAY	rno04530	23	139	0.728903270391	1.0	ENSRNOG00000011933|ENSRNOG00000046229|ENSRNOG00000011158|ENSRNOG00000034254|ENSRNOG00000046023|ENSRNOG00000001419|ENSRNOG00000017833|ENSRNOG00000023079|ENSRNOG00000016611|ENSRNOG00000018997|ENSRNOG00000038881|ENSRNOG00000014765|ENSRNOG00000015182|ENSRNOG00000025757|ENSRNOG00000009149|ENSRNOG00000036701|ENSRNOG00000007894|ENSRNOG00000019465|ENSRNOG00000054172|ENSRNOG00000023753|ENSRNOG00000042848|…	rno:307641|rno:29556|rno:117104|rno:81822|rno:116654|rno:304388|rno:291245|rno:24605|rno:293621|rno:311570|rno:288077|rno:58857|rno:24673|rno:29556|rno:315509|rno:287876|rno:29365|rno:25643|rno:84353|rno:26955|rno:619374|rno:315648|rno:29414|	307641|29556|117104|81822|116654|304388|291245|24605|293621|311570|288077|58857|24673|29556|315509|287876|29365|25643|84353|26955|619374|315648|29414|	Csnk2a2|Myh6, Myhca|Ppp2r2a|Actb, Actx|Exoc4, ALR, Sec8, Sec8l1|Cldn15|Actn2|Nras|Hras, HRAS1, c-H-ras|Myh7b|Hcls1|Vapa|Ppp2cb, Pp2a2|Myh6, Myhca|Jam3|Actg1, Actg|Mpdz|Gnai3, GIP3A|Ctnnb1, Catnb|Mllt4, Af6|Jam2|Ppp2r1b|Akt3, Pkbg|	http://www.genome.jp/kegg-bin/show_pathway?rno04530/rno:25643%09red/rno:307641%09red/rno:116654%09red/rno:29365%09red/rno:29556%09red/rno:287876%09red/rno:24673%09red/rno:315509%09red/rno:29414%09red/rno:58857%09red/rno:293621%09red/rno:619374%09red/rno:26955%09red/rno:315648%09red/rno:291245%09red/rno:117104%09red/rno:311570%09red/rno:84353%09red/rno:81822%09red/rno:24605%09red/rno:288077%09red/…
RNA polymerase	KEGG PATHWAY	rno03020	5	33	0.731536147119	1.0	ENSRNOG00000012664|ENSRNOG00000018349|ENSRNOG00000010750|ENSRNOG00000021209|ENSRNOG00000009545	rno:313245|rno:83582|rno:362728|rno:690254|rno:83581|	313245|83582|362728|690254|83581|	Polr1e, Praf1, RGD1565773|Polr1b, RPA2, Rpo1-2|Twistnb|Polr3gl|Polr1a, Rpa1, Rpo1-4|	http://www.genome.jp/kegg-bin/show_pathway?rno03020/rno:83581%09red/rno:83582%09red/rno:690254%09red/rno:362728%09red/rno:313245%09red
Non-homologous end-joining	KEGG PATHWAY	rno03450	2	14	0.740105277919	1.0	ENSRNOG00000033065|ENSRNOG00000015980	rno:64012|rno:259171|	64012|259171|	Rad50|Dclre1c, Snm1l|	http://www.genome.jp/kegg-bin/show_pathway?rno03450/rno:259171%09red/rno:64012%09red
Glycosphingolipid biosynthesis - globo series	KEGG PATHWAY	rno00603	2	14	0.740105277919	1.0	ENSRNOG00000012019|ENSRNOG00000010252	rno:310508|rno:300757|	310508|300757|	B3galnt1, B3galt3|Hexa|	http://www.genome.jp/kegg-bin/show_pathway?rno00603/rno:300757%09red/rno:310508%09red
Phenylalanine, tyrosine and tryptophan biosynthesis	KEGG PATHWAY	rno00400	1	7	0.744233788424	1.0	ENSRNOG00000016356	rno:24401|	24401|	Got1, Aspat, Gaspat, cAspAT, cCAT|	http://www.genome.jp/kegg-bin/show_pathway?rno00400/rno:24401%09red
Fat digestion and absorption	KEGG PATHWAY	rno04975	6	40	0.747786765605	1.0	ENSRNOG00000016838|ENSRNOG00000016945|ENSRNOG00000008116|ENSRNOG00000009980|ENSRNOG00000018126|ENSRNOG00000057470	rno:29354|rno:29692|rno:192270|rno:64369|rno:313210|rno:367415|	29354|29692|192270|64369|313210|367415|	Pla2g5|Pla2g2a, sPLA2|Ppap2b, Dri42|Ppap2a|Abca1|Pla2g12b|	http://www.genome.jp/kegg-bin/show_pathway?rno04975/rno:29354%09red/rno:192270%09red/rno:313210%09red/rno:64369%09red/rno:367415%09red/rno:29692%09red
Glycosaminoglycan biosynthesis - chondroitin sulfate / dermatan sulfate	KEGG PATHWAY	rno00532	3	21	0.749233375223	1.0	ENSRNOG00000003728|ENSRNOG00000012698|ENSRNOG00000014713	rno:64134|rno:292999|rno:297554|	64134|292999|297554|	Xylt2, xylt-II|Chsy1|Csgalnact2, Galnact2, RGD1563660|	http://www.genome.jp/kegg-bin/show_pathway?rno00532/rno:292999%09red/rno:297554%09red/rno:64134%09red
Circadian rhythm	KEGG PATHWAY	rno04710	4	28	0.760852670645	1.0	ENSRNOG00000007706|ENSRNOG00000036676|ENSRNOG00000012799|ENSRNOG00000004395	rno:78975|rno:64462|rno:65248|rno:361765|	78975|64462|65248|361765|	Prkaa2, Ampk, Ampka2|Csnk1d|Prkaa1, AMPKalpha1|Btrc, beta-TrCP1|	http://www.genome.jp/kegg-bin/show_pathway?rno04710/rno:65248%09red/rno:78975%09red/rno:64462%09red/rno:361765%09red
Cocaine addiction	KEGG PATHWAY	rno05030	7	47	0.762451994017	1.0	ENSRNOG00000023688|ENSRNOG00000023258|ENSRNOG00000026293|ENSRNOG00000030888|ENSRNOG00000019465|ENSRNOG00000005413|ENSRNOG00000017801	rno:24316|rno:81736|rno:24516|rno:309165|rno:25643|rno:362165|rno:79255|	24316|81736|24516|309165|25643|362165|79255|	Drd1, D1a, Drd-1, Drd1a|Nfkb1, EBP-1, NF-kB|Jun|Rela, NFkB|Gnai3, GIP3A|Creb3l1, Oasis|Atf4|	http://www.genome.jp/kegg-bin/show_pathway?rno05030/rno:25643%09red/rno:24316%09red/rno:79255%09red/rno:24516%09red/rno:309165%09red/rno:362165%09red/rno:81736%09red
Protein digestion and absorption	KEGG PATHWAY	rno04974	14	90	0.770932813469	1.0	ENSRNOG00000060381|ENSRNOG00000001249|ENSRNOG00000018487|ENSRNOG00000016469|ENSRNOG00000004009|ENSRNOG00000003357|ENSRNOG00000020532|ENSRNOG00000011227|ENSRNOG00000008479|ENSRNOG00000011501|ENSRNOG00000015948|ENSRNOG00000014816|ENSRNOG00000003897|ENSRNOG00000007657	rno:298069|rno:294337|rno:50567|rno:29639|rno:117522|rno:84032|rno:84020|rno:24214|rno:29715|rno:25390|rno:292657|rno:25550|rno:29393|rno:298101|	298069|294337|50567|29639|117522|84032|84020|24214|29715|25390|292657|25550|29393|298101|	Col15a1|Col6a1, RGD1565398|Slc3a2, Mdu1|Fxyd2, ATP1C, Atp1g1, GNAKATP|Xpnpep2|Col3a1|Kcnq1, Kvlqt1|Atp1b2, ATPB2, ATPB2S, Amog, RATATPB2S|Slc8a1, Ncx, Ncx1|Atp1b3, NKAB3S|Slc1a5, Asct2, H4-ASCT2, Slc1a7|Slc1a1, Eaac1, Eaat3, REAAC1|Col1a1, COLIA1|Col27a1|	http://www.genome.jp/kegg-bin/show_pathway?rno04974/rno:294337%09red/rno:298069%09red/rno:29639%09red/rno:292657%09red/rno:25550%09red/rno:25390%09red/rno:24214%09red/rno:29393%09red/rno:117522%09red/rno:84020%09red/rno:84032%09red/rno:29715%09red/rno:50567%09red/rno:298101%09red
GnRH signaling pathway	KEGG PATHWAY	rno04912	14	90	0.770932813469	1.0	ENSRNOG00000010176|ENSRNOG00000026293|ENSRNOG00000004437|ENSRNOG00000016611|ENSRNOG00000007447|ENSRNOG00000028156|ENSRNOG00000003999|ENSRNOG00000004060|ENSRNOG00000027839|ENSRNOG00000019604|ENSRNOG00000000513|ENSRNOG00000054757|ENSRNOG00000023079|ENSRNOG00000017801	rno:170851|rno:24516|rno:114495|rno:293621|rno:311341|rno:25096|rno:64508|rno:24242|rno:50646|rno:25097|rno:81649|rno:25289|rno:24605|rno:79255|	170851|24516|114495|293621|311341|25096|64508|24242|50646|25097|81649|25289|24605|79255|	Map2k1, Mek1|Jun|Map2k6, Mkk6|Hras, HRAS1, c-H-ras|Pla2g4b|Pld1, Pld1a, Pld1b, Plda, Pldb|Adcy3|Calm1, CaMI|Ptk2b, CAKB, CAKbeta, Pyk2|Pld2, Pldc|Mapk14, CRK1, CSBP, CSPB1, Csbp1, Csbp2, Exip, Hog, Mxi2, Prkm14, Prkm15, RK, Sapk2A, p38, p38Hog, p38alpha|Adcy6, ACVI, ADCYB|Nras|Atf4|	http://www.genome.jp/kegg-bin/show_pathway?rno04912/rno:293621%09red/rno:79255%09red/rno:64508%09red/rno:311341%09red/rno:25289%09red/rno:24516%09red/rno:25097%09red/rno:81649%09red/rno:50646%09red/rno:24242%09red/rno:24605%09red/rno:25096%09red/rno:114495%09red/rno:170851%09red
Propanoate metabolism	KEGG PATHWAY	rno00640	4	29	0.782203594937	1.0	ENSRNOG00000007102|ENSRNOG00000014522|ENSRNOG00000001770|ENSRNOG00000057042	rno:296259|rno:85239|rno:171142|rno:687008|	296259|85239|171142|687008|	Acss1, Acas2l|Mlycd, Mcd|Ehhadh, 1, Lbp, MEF, Mfe, Mfe1, Pbe, Pbfe, perMFE-1|Pcca|	http://www.genome.jp/kegg-bin/show_pathway?rno00640/rno:296259%09red/rno:171142%09red/rno:687008%09red/rno:85239%09red
Pancreatic secretion	KEGG PATHWAY	rno04972	15	97	0.783186434344	1.0	ENSRNOG00000003064|ENSRNOG00000017912|ENSRNOG00000016469|ENSRNOG00000003134|ENSRNOG00000016838|ENSRNOG00000016945|ENSRNOG00000003999|ENSRNOG00000020532|ENSRNOG00000011501|ENSRNOG00000057470|ENSRNOG00000011582|ENSRNOG00000054757|ENSRNOG00000032463|ENSRNOG00000011227|ENSRNOG00000017060	rno:81506|rno:25391|rno:29639|rno:84484|rno:29354|rno:29692|rno:64508|rno:84020|rno:25390|rno:367415|rno:140665|rno:25289|rno:295347|rno:24214|rno:689560|	81506|25391|29639|84484|29354|29692|64508|84020|25390|367415|140665|25289|295347|24214|689560|	Bst1|Atp2a3, SERCA3|Fxyd2, ATP1C, Atp1g1, GNAKATP|Slc4a4, HHNMC, HNBC1, KNBC, NBC2, Nbc1, Nbc4, PNBC, SLC4A5|Pla2g5|Pla2g2a, sPLA2|Adcy3|Kcnq1, Kvlqt1|Atp1b3, NKAB3S|Pla2g12b|Rab3d|Adcy6, ACVI, ADCYB|Rap1a, RAP-1A, rap_1A|Atp1b2, ATPB2, ATPB2S, Amog, RATATPB2S|Ryr2, RYR-2, RyR|	http://www.genome.jp/kegg-bin/show_pathway?rno04972/rno:25289%09red/rno:24214%09red/rno:29354%09red/rno:29639%09red/rno:84484%09red/rno:295347%09red/rno:64508%09red/rno:25391%09red/rno:25390%09red/rno:140665%09red/rno:689560%09red/rno:81506%09red/rno:84020%09red/rno:367415%09red/rno:29692%09red
Taurine and hypotaurine metabolism	KEGG PATHWAY	rno00430	1	8	0.78431923584	1.0	ENSRNOG00000011573	rno:60356|	60356|	Csad|	http://www.genome.jp/kegg-bin/show_pathway?rno00430/rno:60356%09red
Morphine addiction	KEGG PATHWAY	rno05032	14	92	0.794707811927	1.0	ENSRNOG00000023688|ENSRNOG00000019005|ENSRNOG00000030404|ENSRNOG00000020828|ENSRNOG00000047914|ENSRNOG00000019518|ENSRNOG00000050231|ENSRNOG00000048980|ENSRNOG00000003999|ENSRNOG00000054757|ENSRNOG00000005905|ENSRNOG00000013048|ENSRNOG00000061182|ENSRNOG00000019465	rno:24316|rno:308776|rno:25387|rno:25638|rno:64199|rno:290646|rno:114120|rno:80850|rno:64508|rno:25289|rno:24626|rno:81744|rno:65191|rno:25643|	24316|308776|25387|25638|64199|290646|114120|80850|64508|25289|24626|81744|65191|25643|	Drd1, D1a, Drd-1, Drd1a|Pde8a, RNPDE8A|Arrb1, BARRES|Pde4a, PHOSA|Gng11|Pde4c, Dpde1|Gng12|Gng2|Adcy3|Adcy6, ACVI, ADCYB|Pde4b, PDE4/IVb, Pde4B1, Pde4B2, Pde4B3, Pde4B4|Pde7a, PDE7-1|Gabre|Gnai3, GIP3A|	http://www.genome.jp/kegg-bin/show_pathway?rno05032/rno:24626%09red/rno:25643%09red/rno:25289%09red/rno:24316%09red/rno:80850%09red/rno:290646%09red/rno:64508%09red/rno:114120%09red/rno:65191%09red/rno:308776%09red/rno:25387%09red/rno:81744%09red/rno:64199%09red/rno:25638%09red
Sulfur metabolism	KEGG PATHWAY	rno00920	2	16	0.797906172817	1.0	ENSRNOG00000005987|ENSRNOG00000024457	rno:81805|rno:25310|	81805|25310|	Suox|Cyct, CYCTA|	http://www.genome.jp/kegg-bin/show_pathway?rno00920/rno:25310%09red/rno:81805%09red
Glycosaminoglycan biosynthesis - keratan sulfate	KEGG PATHWAY	rno00533	2	16	0.797906172817	1.0	ENSRNOG00000007989|ENSRNOG00000046904	rno:295934|rno:293667|	295934|293667|	Chst1|B3gnt1, B3gnt6|	http://www.genome.jp/kegg-bin/show_pathway?rno00533/rno:293667%09red/rno:295934%09red
Cholinergic synapse	KEGG PATHWAY	rno04725	17	111	0.805059721488	1.0	ENSRNOG00000050231|ENSRNOG00000016611|ENSRNOG00000047914|ENSRNOG00000059968|ENSRNOG00000003999|ENSRNOG00000017801|ENSRNOG00000020532|ENSRNOG00000048980|ENSRNOG00000019465|ENSRNOG00000010176|ENSRNOG00000000145|ENSRNOG00000021497|ENSRNOG00000005413|ENSRNOG00000002303|ENSRNOG00000023079|ENSRNOG00000054757|ENSRNOG00000018903	rno:114120|rno:293621|rno:64199|rno:24514|rno:64508|rno:79255|rno:84020|rno:80850|rno:25643|rno:170851|rno:60664|rno:29414|rno:362165|rno:117052|rno:24605|rno:25289|rno:25513|	114120|293621|64199|24514|64508|79255|84020|80850|25643|170851|60664|29414|362165|117052|24605|25289|25513|	Gng12|Hras, HRAS1, c-H-ras|Gng11|Jak2|Adcy3|Atf4|Kcnq1, Kvlqt1|Gng2|Gnai3, GIP3A|Map2k1, Mek1|Pik3r3|Akt3, Pkbg|Creb3l1, Oasis|Kcnj12, IRK2, Kir2.1, Kir2.2|Nras|Adcy6, ACVI, ADCYB|Pik3r1, PI3KA|	http://www.genome.jp/kegg-bin/show_pathway?rno04725/rno:25643%09red/rno:293621%09red/rno:60664%09red/rno:80850%09red/rno:79255%09red/rno:64508%09red/rno:114120%09red/rno:25289%09red/rno:117052%09red/rno:362165%09red/rno:29414%09red/rno:24605%09red/rno:25513%09red/rno:64199%09red/rno:84020%09red/rno:24514%09red/rno:170851%09red
Glutathione metabolism	KEGG PATHWAY	rno00480	8	56	0.805404683392	1.0	ENSRNOG00000015020|ENSRNOG00000006302|ENSRNOG00000014610|ENSRNOG00000003289|ENSRNOG00000005424|ENSRNOG00000034084|ENSRNOG00000029726|ENSRNOG00000018937	rno:24479|rno:25283|rno:81641|rno:289668|rno:24609|rno:362368|rno:24423|rno:24424|	24479|25283|81641|289668|24609|362368|24423|24424|	Idh1|Gclc, Glclc|Anpep, AP-M, AP-N, Apm, Apn, KZP, Lap1, rAPN|Lap3, LAP-3|Odc1, Odc|Ggct, Ggctl1, RGD1304876, RGD1562590|Gstm1, GSTA3|Gstm2, GSTA4|	http://www.genome.jp/kegg-bin/show_pathway?rno00480/rno:24424%09red/rno:24423%09red/rno:25283%09red/rno:289668%09red/rno:24609%09red/rno:81641%09red/rno:362368%09red/rno:24479%09red
Phosphatidylinositol signaling system	KEGG PATHWAY	rno04070	12	81	0.808005323553	1.0	ENSRNOG00000017737|ENSRNOG00000021265|ENSRNOG00000018382|ENSRNOG00000004060|ENSRNOG00000000145|ENSRNOG00000002051|ENSRNOG00000029938|ENSRNOG00000013945|ENSRNOG00000019361|ENSRNOG00000003033|ENSRNOG00000002969|ENSRNOG00000018903	rno:81821|rno:114101|rno:116699|rno:24242|rno:60664|rno:85238|rno:289021|rno:308451|rno:171088|rno:287745|rno:54260|rno:25513|	81821|114101|116699|24242|60664|85238|289021|308451|171088|287745|54260|25513|	Dgkz|Cds2|Inpp4b|Calm1, CaMI|Pik3r3|Synj1|Pik3c2b|Itpkc|Inpp5j, Inpp, Pib5pa, Pipp|Plcd3|Itpkb|Pik3r1, PI3KA|	http://www.genome.jp/kegg-bin/show_pathway?rno04070/rno:171088%09red/rno:287745%09red/rno:85238%09red/rno:60664%09red/rno:114101%09red/rno:308451%09red/rno:81821%09red/rno:54260%09red/rno:24242%09red/rno:289021%09red/rno:25513%09red/rno:116699%09red
Protein export	KEGG PATHWAY	rno03060	3	24	0.818071717195	1.0	ENSRNOG00000009713|ENSRNOG00000038933|ENSRNOG00000018294	rno:691393|rno:680782|rno:25617|	691393|680782|25617|	Oxa1l|Spcs3|Hspa5, BIP, GRP78|	http://www.genome.jp/kegg-bin/show_pathway?rno03060/rno:691393%09red/rno:680782%09red/rno:25617%09red
Autoimmune thyroid disease	KEGG PATHWAY	rno05320	11	76	0.8214615601	1.0	ENSRNOG00000047864|ENSRNOG00000039744|ENSRNOG00000018488|ENSRNOG00000004647|ENSRNOG00000000763|ENSRNOG00000000562|ENSRNOG00000000777|ENSRNOG00000022107|ENSRNOG00000031090|ENSRNOG00000031607|ENSRNOG00000061639	rno:294274|rno:414783|rno:171369|rno:25325|rno:24747|rno:50669|rno:294228|rno:414785|rno:368153|rno:414793|rno:309603|	294274|414783|171369|25325|24747|50669|294228|414785|368153|414793|309603|	RT1-DMa, DMA1, RT1.DMa, RT1.Ma|RT1-CE4, RT1-C/E4|Cd40, Tnfrsf5|Il10, IL10X|RT1-M3-1, 4B2/3.7, H2-M3, RT1-M3, RanoM3, RanoM301, RanoM302|Prf1, Cyta, RATCYTA|RT1-S3, H2-T23, RT-BM1, RT1-BM1, RTBM1|RT1-M6-1|RT1-CE7, RT1-C/E7|RT1-CE3, RT1-C/E3|RT1-CE1, RT1-C/E1|	http://www.genome.jp/kegg-bin/show_pathway?rno05320/rno:414783%09red/rno:171369%09red/rno:414785%09red/rno:24747%09red/rno:414793%09red/rno:309603%09red/rno:50669%09red/rno:294274%09red/rno:368153%09red/rno:294228%09red/rno:25325%09red
Inflammatory mediator regulation of TRP channels	KEGG PATHWAY	rno04750	17	113	0.824535205235	1.0	ENSRNOG00000004649|ENSRNOG00000004437|ENSRNOG00000004517|ENSRNOG00000007447|ENSRNOG00000001928|ENSRNOG00000050968|ENSRNOG00000059765|ENSRNOG00000014504|ENSRNOG00000004060|ENSRNOG00000000145|ENSRNOG00000003999|ENSRNOG00000000513|ENSRNOG00000054757|ENSRNOG00000031004|ENSRNOG00000001195|ENSRNOG00000018003|ENSRNOG00000018903	rno:24494|rno:114495|rno:24482|rno:311341|rno:25466|rno:81752|rno:79123|rno:25663|rno:24242|rno:60664|rno:64508|rno:81649|rno:25289|rno:65210|rno:66026|rno:116677|rno:25513|	24494|114495|24482|311341|25466|81752|79123|25663|24242|60664|64508|81649|25289|65210|66026|116677|25513|	Il1b|Map2k6, Mkk6|Igf1|Pla2g4b|Il1rap, IL-1RAcp, Il1racpb|Ptger2, EP2, Ptger-ep2|Asic1, Accn2|Il1r1|Calm1, CaMI|Pik3r3|Adcy3|Mapk14, CRK1, CSBP, CSPB1, Csbp1, Csbp2, Exip, Hog, Mxi2, Prkm14, Prkm15, RK, Sapk2A, p38, p38Hog, p38alpha|Adcy6, ACVI, ADCYB|Cyp2j4, CYP2J2|Trpv4, Otrpc4, Vroac|F2rl1, Par-2, Par2|Pik3r1, PI3KA|	http://www.genome.jp/kegg-bin/show_pathway?rno04750/rno:24494%09red/rno:25289%09red/rno:24482%09red/rno:60664%09red/rno:66026%09red/rno:25466%09red/rno:64508%09red/rno:311341%09red/rno:25663%09red/rno:81752%09red/rno:79123%09red/rno:65210%09red/rno:81649%09red/rno:116677%09red/rno:24242%09red/rno:25513%09red/rno:114495%09red
Intestinal immune network for IgA production	KEGG PATHWAY	rno04672	6	45	0.831160487222	1.0	ENSRNOG00000047864|ENSRNOG00000018706|ENSRNOG00000018488|ENSRNOG00000010278|ENSRNOG00000013589|ENSRNOG00000004647	rno:294274|rno:690369|rno:171369|rno:24498|rno:24772|rno:25325|	294274|690369|171369|24498|24772|25325|	RT1-DMa, DMA1, RT1.DMa, RT1.Ma|Il15ra|Cd40, Tnfrsf5|Il6, ILg6, Ifnb2|Cxcl12, Sdf1|Il10, IL10X|	http://www.genome.jp/kegg-bin/show_pathway?rno04672/rno:24772%09red/rno:25325%09red/rno:171369%09red/rno:24498%09red/rno:294274%09red/rno:690369%09red
Amphetamine addiction	KEGG PATHWAY	rno05031	9	65	0.839390800963	1.0	ENSRNOG00000043210|ENSRNOG00000023688|ENSRNOG00000026293|ENSRNOG00000051592|ENSRNOG00000005413|ENSRNOG00000004060|ENSRNOG00000007682|ENSRNOG00000009882|ENSRNOG00000017801	rno:29748|rno:24316|rno:24516|rno:309757|rno:362165|rno:24242|rno:29628|rno:24674|rno:79255|	29748|24316|24516|309757|362165|24242|29628|24674|79255|	Ppp3r1|Drd1, D1a, Drd-1, Drd1a|Jun|Sirt1, Sir2|Creb3l1, Oasis|Calm1, CaMI|Gria3, GLUR3, GluA3, GluR-3, GluR-C, GluR-K3|Ppp3ca, Calna1|Atf4|	http://www.genome.jp/kegg-bin/show_pathway?rno05031/rno:309757%09red/rno:29628%09red/rno:79255%09red/rno:24674%09red/rno:24516%09red/rno:362165%09red/rno:24242%09red/rno:24316%09red/rno:29748%09red
Glycine, serine and threonine metabolism	KEGG PATHWAY	rno00260	5	39	0.840325876894	1.0	ENSRNOG00000050214|ENSRNOG00000000925|ENSRNOG00000008106|ENSRNOG00000054962|ENSRNOG00000051307	rno:306586|rno:304429|rno:299857|rno:114027|rno:29473|	306586|304429|299857|114027|29473|	Amt|Psph|Shmt2|Dao, Dao1|Aoc3, SSAO|	http://www.genome.jp/kegg-bin/show_pathway?rno00260/rno:306586%09red/rno:29473%09red/rno:299857%09red/rno:114027%09red/rno:304429%09red
Non-alcoholic fatty liver disease (NAFLD)	KEGG PATHWAY	rno04932	27	175	0.84158719847	1.0	ENSRNOG00000007827|ENSRNOG00000004649|ENSRNOG00000024457|ENSRNOG00000007706|ENSRNOG00000021463|ENSRNOG00000031312|ENSRNOG00000010298|ENSRNOG00000023258|ENSRNOG00000009446|ENSRNOG00000055156|ENSRNOG00000010278|ENSRNOG00000011825|ENSRNOG00000030888|ENSRNOG00000006238|ENSRNOG00000012799|ENSRNOG00000002946|ENSRNOG00000017801|ENSRNOG00000000837|ENSRNOG00000009432|ENSRNOG00000026293|ENSRNOG00000031700|…	rno:84683|rno:24494|rno:25310|rno:78975|rno:25747|rno:25625|rno:289754|rno:81736|rno:25271|rno:24835|rno:24498|rno:301427|rno:309165|rno:311786|rno:65248|rno:89829|rno:79255|rno:24835|rno:54318|rno:24516|rno:365057|rno:363061|rno:60664|rno:29414|rno:100362331|rno:64625|rno:25513|	84683|24494|25310|78975|25747|25625|289754|81736|25271|24835|24498|301427|309165|311786|65248|89829|79255|24835|54318|24516|365057|363061|60664|29414|100362331|64625|25513|	Cox4i2, Cox4b, CoxIV-2|Il1b|Cyct, CYCTA|Prkaa2, Ampk, Ampka2|Ppara, PPAR|Tnfrsf1a, TNFR-1, Tnfr1|Xbp1, HTF|Nfkb1, EBP-1, NF-kB|Rxra|Tnf, RATTNF, TNF-alpha, Tnfa|Il6, ILg6, Ifnb2|Ndufb3|Rela, NFkB|Traf2|Prkaa1, AMPKalpha1|Socs3, Cish3, Socs-3, Ssi-3|Atf4|Tnf, RATTNF, TNF-alpha, Tnfa|Eif2s1|Jun|Map3k5, Ask1, RGD1306565|Sdhd|Pik3r3|Akt3, Pkbg|Ndufa4l2|Bid|Pik3r1, PI3KA|	http://www.genome.jp/kegg-bin/show_pathway?rno04932/rno:363061%09red/rno:100362331%09red/rno:60664%09red/rno:79255%09red/rno:24516%09red/rno:24498%09red/rno:25625%09red/rno:25747%09red/rno:65248%09red/rno:289754%09red/rno:24494%09red/rno:25271%09red/rno:84683%09red/rno:24835%09red/rno:29414%09red/rno:64625%09red/rno:311786%09red/rno:54318%09red/rno:365057%09red/rno:309165%09red/rno:25513%09red/rn…
Ubiquinone and other terpenoid-quinone biosynthesis	KEGG PATHWAY	rno00130	1	10	0.846630219955	1.0	ENSRNOG00000001338	rno:29531|	29531|	Hpd|	http://www.genome.jp/kegg-bin/show_pathway?rno00130/rno:29531%09red
Linoleic acid metabolism	KEGG PATHWAY	rno00591	5	40	0.854369899525	1.0	ENSRNOG00000031004|ENSRNOG00000016838|ENSRNOG00000016945|ENSRNOG00000007447|ENSRNOG00000057470	rno:65210|rno:29354|rno:29692|rno:311341|rno:367415|	65210|29354|29692|311341|367415|	Cyp2j4, CYP2J2|Pla2g5|Pla2g2a, sPLA2|Pla2g4b|Pla2g12b|	http://www.genome.jp/kegg-bin/show_pathway?rno00591/rno:65210%09red/rno:311341%09red/rno:29354%09red/rno:29692%09red/rno:367415%09red
Porphyrin and chlorophyll metabolism	KEGG PATHWAY	rno00860	5	40	0.854369899525	1.0	ENSRNOG00000014117|ENSRNOG00000002393|ENSRNOG00000011913|ENSRNOG00000000913|ENSRNOG00000010390	rno:24451|rno:289352|rno:24268|rno:24434|rno:25709|	24451|289352|24268|24434|25709|	Hmox1, HEOXG, Heox, Hmox, Ho-1, Ho1, hsp32|Eprs|Cp, CERP|Gusb, Ac2-223, Gus-s|Hmbs, PBG-D, PBGD, URO-S, hemC|	http://www.genome.jp/kegg-bin/show_pathway?rno00860/rno:24451%09red/rno:289352%09red/rno:25709%09red/rno:24268%09red/rno:24434%09red
Base excision repair	KEGG PATHWAY	rno03410	5	40	0.854369899525	1.0	ENSRNOG00000010919|ENSRNOG00000012865|ENSRNOG00000021264|ENSRNOG00000018577|ENSRNOG00000019915	rno:680915|rno:300985|rno:25737|rno:367090|rno:84495|	680915|300985|25737|367090|84495|	Mbd4|Parp3, Adprtl3|Pcna, PCNAR, Pcna/cyclin|Neil1|Xrcc1|	http://www.genome.jp/kegg-bin/show_pathway?rno03410/rno:25737%09red/rno:680915%09red/rno:367090%09red/rno:300985%09red/rno:84495%09red
Insulin secretion	KEGG PATHWAY	rno04911	12	86	0.859943681991	1.0	ENSRNOG00000007284|ENSRNOG00000016469|ENSRNOG00000021128|ENSRNOG00000001516|ENSRNOG00000003999|ENSRNOG00000011227|ENSRNOG00000019433|ENSRNOG00000011501|ENSRNOG00000005413|ENSRNOG00000054757|ENSRNOG00000017801|ENSRNOG00000017060	rno:24778|rno:29639|rno:83535|rno:252857|rno:64508|rno:24214|rno:25531|rno:25390|rno:362165|rno:25289|rno:79255|rno:689560|	24778|29639|83535|252857|64508|24214|25531|25390|362165|25289|79255|689560|	Slc2a1, GLUTB, GTG1, Glut1, Gtg3, RATGTG1|Fxyd2, ATP1C, Atp1g1, GNAKATP|Kcnj11, Kir6.2|Rapgef4, CAMP-GEFII, CAMPS, Cgef2, Epac2|Adcy3|Atp1b2, ATPB2, ATPB2S, Amog, RATATPB2S|Rab3a, RAB3|Atp1b3, NKAB3S|Creb3l1, Oasis|Adcy6, ACVI, ADCYB|Atf4|Ryr2, RYR-2, RyR|	http://www.genome.jp/kegg-bin/show_pathway?rno04911/rno:25289%09red/rno:24214%09red/rno:25531%09red/rno:29639%09red/rno:252857%09red/rno:64508%09red/rno:79255%09red/rno:24778%09red/rno:362165%09red/rno:689560%09red/rno:25390%09red/rno:83535%09red
Fatty acid elongation	KEGG PATHWAY	rno00062	3	27	0.870124960862	1.0	ENSRNOG00000009630|ENSRNOG00000053460|ENSRNOG00000012616	rno:84013|rno:314304|rno:29411|	84013|314304|29411|	Hsd17b12|Acot3, RGD1564089|Ppt1, Ppt|	http://www.genome.jp/kegg-bin/show_pathway?rno00062/rno:314304%09red/rno:29411%09red/rno:84013%09red
Biosynthesis of unsaturated fatty acids	KEGG PATHWAY	rno01040	3	27	0.870124960862	1.0	ENSRNOG00000009630|ENSRNOG00000053460|ENSRNOG00000046005	rno:84013|rno:314304|rno:83792|	84013|314304|83792|	Hsd17b12|Acot3, RGD1564089|Scd, Scd2|	http://www.genome.jp/kegg-bin/show_pathway?rno01040/rno:314304%09red/rno:83792%09red/rno:84013%09red
Sulfur relay system	KEGG PATHWAY	rno04122	1	11	0.870669804919	1.0	ENSRNOG00000011784	rno:301221|	301221|	Mocs1|	http://www.genome.jp/kegg-bin/show_pathway?rno04122/rno:301221%09red
Drug metabolism - cytochrome P450	KEGG PATHWAY	rno00982	9	69	0.8804567912	1.0	ENSRNOG00000015354|ENSRNOG00000034191|ENSRNOG00000049851|ENSRNOG00000062125|ENSRNOG00000052070|ENSRNOG00000029726|ENSRNOG00000003510|ENSRNOG00000002331|ENSRNOG00000018937	rno:54349|rno:25256|rno:304922|rno:493909|rno:266603|rno:24423|rno:246245|rno:25375|rno:24424|	54349|25256|304922|493909|266603|24423|246245|25375|24424|	Aox1|Fmo1, RFMO1A|Fmo6, RGD1559491|Aox3, Aoh1|Aldh1a3, Aldh6|Gstm1, GSTA3|Fmo2|Aldh3a1, AHDC, Ahd-c, Aldh, Aldh3|Gstm2, GSTA4|	http://www.genome.jp/kegg-bin/show_pathway?rno00982/rno:24424%09red/rno:266603%09red/rno:493909%09red/rno:24423%09red/rno:304922%09red/rno:54349%09red/rno:246245%09red/rno:25375%09red/rno:25256%09red
Protein processing in endoplasmic reticulum	KEGG PATHWAY	rno04141	25	169	0.880675439063	1.0	ENSRNOG00000016137|ENSRNOG00000020938|ENSRNOG00000005958|ENSRNOG00000024632|ENSRNOG00000010298|ENSRNOG00000007029|ENSRNOG00000014165|ENSRNOG00000015018|ENSRNOG00000059714|ENSRNOG00000034015|ENSRNOG00000011066|ENSRNOG00000001548|ENSRNOG00000006238|ENSRNOG00000013741|ENSRNOG00000018294|ENSRNOG00000007753|ENSRNOG00000048315|ENSRNOG00000017801|ENSRNOG00000008604|ENSRNOG00000009432|ENSRNOG00000031700|…	rno:298012|rno:171071|rno:311483|rno:304962|rno:289754|rno:65028|rno:361233|rno:29468|rno:299331|rno:29154|rno:294862|rno:83619|rno:311786|rno:81920|rno:25617|rno:116645|rno:54287|rno:79255|rno:83809|rno:54318|rno:365057|rno:93646|rno:362226|rno:301252|rno:364755|	298012|171071|311483|304962|289754|65028|361233|29468|299331|29154|294862|83619|311786|81920|25617|116645|54287|79255|83809|54318|365057|93646|362226|301252|364755|	Rad23b|Ppp1r15a, Gadd34, Myd116, Peg-3, RGD1624209|Rrbp1|Atf6|Xbp1, HTF|Dnaja1, Hsj2|Ssr1|Pdia3, ER60, ERp57, Grp58|Hsp90aa1, Hsp86, Hsp90, Hspca|Capn2|March6, RGD1310927, RGD1565757|Nfe2l2|Traf2|Ube2d3|Hspa5, BIP, GRP78|Plaa, PLA2P, Plap|Eif2ak2, Pkr, Prkr|Atf4|Nsfl1c, XY40, p47|Eif2s1|Map3k5, Ask1, RGD1306565|Sec31a, Sec31l1, VAP1|Sec23b|Hsp90ab1, HSP90-BETA, HSP90B, HSPC2, Hspcb|Ero1lb, RGD156…	http://www.genome.jp/kegg-bin/show_pathway?rno04141/rno:83619%09red/rno:171071%09red/rno:79255%09red/rno:299331%09red/rno:289754%09red/rno:65028%09red/rno:311483%09red/rno:294862%09red/rno:93646%09red/rno:81920%09red/rno:311786%09red/rno:83809%09red/rno:54318%09red/rno:54287%09red/rno:361233%09red/rno:365057%09red/rno:25617%09red/rno:304962%09red/rno:116645%09red/rno:362226%09red/rno:364755%09red…
Glycerolipid metabolism	KEGG PATHWAY	rno00561	7	56	0.882921502276	1.0	ENSRNOG00000001205|ENSRNOG00000017737|ENSRNOG00000008116|ENSRNOG00000009980|ENSRNOG00000002159|ENSRNOG00000014508|ENSRNOG00000015124	rno:294324|rno:81821|rno:192270|rno:64369|rno:305166|rno:29254|rno:29653|	294324|81821|192270|64369|305166|29254|29653|	Agpat3|Dgkz|Ppap2b, Dri42|Ppap2a|Agpat9|Mgll, MAGL|Gpam|	http://www.genome.jp/kegg-bin/show_pathway?rno00561/rno:192270%09red/rno:29653%09red/rno:305166%09red/rno:29254%09red/rno:81821%09red/rno:64369%09red/rno:294324%09red
Glycosphingolipid biosynthesis - lacto and neolacto series	KEGG PATHWAY	rno00601	3	28	0.884291123329	1.0	ENSRNOG00000023778|ENSRNOG00000019179|ENSRNOG00000046904	rno:306860|rno:246766|rno:293667|	306860|246766|293667|	Gcnt2, Ignt|Ggta1p, Ggta1|B3gnt1, B3gnt6|	http://www.genome.jp/kegg-bin/show_pathway?rno00601/rno:293667%09red/rno:306860%09red/rno:246766%09red
Pentose phosphate pathway	KEGG PATHWAY	rno00030	3	28	0.884291123329	1.0	ENSRNOG00000017163|ENSRNOG00000017523|ENSRNOG00000056011	rno:60416|rno:298655|rno:314140|	60416|298655|314140|	Pfkp, PFK-C|H6pd, H6pdh| |	http://www.genome.jp/kegg-bin/show_pathway?rno00030/rno:314140%09red/rno:60416%09red/rno:298655%09red
Carbon metabolism	KEGG PATHWAY	rno01200	17	121	0.888200546093	1.0	ENSRNOG00000017523|ENSRNOG00000019955|ENSRNOG00000015020|ENSRNOG00000006116|ENSRNOG00000056011|ENSRNOG00000050214|ENSRNOG00000000925|ENSRNOG00000007102|ENSRNOG00000022980|ENSRNOG00000026235|ENSRNOG00000008106|ENSRNOG00000016356|ENSRNOG00000008103|ENSRNOG00000017163|ENSRNOG00000008553|ENSRNOG00000057042|ENSRNOG00000001770	rno:298655|rno:290566|rno:24479|rno:25059|rno:314140|rno:306586|rno:304429|rno:296259|rno:363061|rno:25060|rno:299857|rno:24401|rno:24551|rno:60416|rno:362657|rno:687008|rno:171142|	298655|290566|24479|25059|314140|306586|304429|296259|363061|25060|299857|24401|24551|60416|362657|687008|171142|	H6pd, H6pdh|Ogdhl|Idh1|Hk2| |Amt|Psph|Acss1, Acas2l|Sdhd|Hk3, RNU73859|Shmt2|Got1, Aspat, Gaspat, cAspAT, cCAT|Mdh1, MDL1, Mdhl, Mor2|Pfkp, PFK-C|Mthfr|Pcca|Ehhadh, 1, Lbp, MEF, Mfe, Mfe1, Pbe, Pbfe, perMFE-1|	http://www.genome.jp/kegg-bin/show_pathway?rno01200/rno:363061%09red/rno:306586%09red/rno:60416%09red/rno:24551%09red/rno:362657%09red/rno:304429%09red/rno:25060%09red/rno:24401%09red/rno:296259%09red/rno:290566%09red/rno:24479%09red/rno:687008%09red/rno:25059%09red/rno:314140%09red/rno:299857%09red/rno:298655%09red/rno:171142%09red
Oocyte meiosis	KEGG PATHWAY	rno04114	15	109	0.892008101084	1.0	ENSRNOG00000043210|ENSRNOG00000015182|ENSRNOG00000010176|ENSRNOG00000005639|ENSRNOG00000011339|ENSRNOG00000004517|ENSRNOG00000021025|ENSRNOG00000003999|ENSRNOG00000010922|ENSRNOG00000004060|ENSRNOG00000004395|ENSRNOG00000009882|ENSRNOG00000054757|ENSRNOG00000008195|ENSRNOG00000016849	rno:29748|rno:24673|rno:170851|rno:24208|rno:54308|rno:24482|rno:309179|rno:64508|rno:315648|rno:24242|rno:361765|rno:24674|rno:25289|rno:25578|rno:363193|	29748|24673|170851|24208|54308|24482|309179|64508|315648|24242|361765|24674|25289|25578|363193|	Ppp3r1|Ppp2cb, Pp2a2|Map2k1, Mek1|Ar, Andr, Tfm|Slk, Stk2|Igf1|Ppp2r5b|Adcy3|Ppp2r1b|Calm1, CaMI|Btrc, beta-TrCP1|Ppp3ca, Calna1|Adcy6, ACVI, ADCYB|Ywhaz, 14-3-3z|Ppp2r5d|	http://www.genome.jp/kegg-bin/show_pathway?rno04114/rno:25578%09red/rno:309179%09red/rno:24482%09red/rno:363193%09red/rno:361765%09red/rno:24673%09red/rno:64508%09red/rno:315648%09red/rno:24674%09red/rno:24208%09red/rno:29748%09red/rno:25289%09red/rno:24242%09red/rno:54308%09red/rno:170851%09red
Pentose and glucuronate interconversions	KEGG PATHWAY	rno00040	4	36	0.892009236344	1.0	ENSRNOG00000002643|ENSRNOG00000017291|ENSRNOG00000000913|ENSRNOG00000001092	rno:83472|rno:24788|rno:24434|rno:83504|	83472|24788|24434|83504|	Ugdh|Sord|Gusb, Ac2-223, Gus-s|Kl|	http://www.genome.jp/kegg-bin/show_pathway?rno00040/rno:83504%09red/rno:24788%09red/rno:83472%09red/rno:24434%09red
Lysine degradation	KEGG PATHWAY	rno00310	7	57	0.892441111612	1.0	ENSRNOG00000019955|ENSRNOG00000013419|ENSRNOG00000003307|ENSRNOG00000046858|ENSRNOG00000017508|ENSRNOG00000007763|ENSRNOG00000001770	rno:290566|rno:300723|rno:364975|rno:317409|rno:308345|rno:116552|rno:171142|	290566|300723|364975|317409|308345|116552|171142|	Ogdhl|Hykk, Agphd1, RGD1308677|Gcdh|MGC109340, Spcs3|Suv420h2|Plod1, Plod|Ehhadh, 1, Lbp, MEF, Mfe, Mfe1, Pbe, Pbfe, perMFE-1|	http://www.genome.jp/kegg-bin/show_pathway?rno00310/rno:290566%09red/rno:317409%09red/rno:116552%09red/rno:300723%09red/rno:308345%09red/rno:364975%09red/rno:171142%09red
Cardiac muscle contraction	KEGG PATHWAY	rno04260	11	84	0.896461953927	1.0	ENSRNOG00000007827|ENSRNOG00000017441|ENSRNOG00000025757|ENSRNOG00000016469|ENSRNOG00000015496|ENSRNOG00000011501|ENSRNOG00000008479|ENSRNOG00000008536|ENSRNOG00000046229|ENSRNOG00000011227|ENSRNOG00000017060	rno:84683|rno:117557|rno:29556|rno:29639|rno:24852|rno:25390|rno:29715|rno:29275|rno:29556|rno:24214|rno:689560|	84683|117557|29556|29639|24852|25390|29715|29275|29556|24214|689560|	Cox4i2, Cox4b, CoxIV-2|Tpm3, TM30nm, Tpm5|Myh6, Myhca|Fxyd2, ATP1C, Atp1g1, GNAKATP|Tpm4|Atp1b3, NKAB3S|Slc8a1, Ncx, Ncx1|Actc1|Myh6, Myhca|Atp1b2, ATPB2, ATPB2S, Amog, RATATPB2S|Ryr2, RYR-2, RyR|	http://www.genome.jp/kegg-bin/show_pathway?rno04260/rno:29275%09red/rno:29556%09red/rno:29639%09red/rno:84683%09red/rno:24852%09red/rno:25390%09red/rno:24214%09red/rno:689560%09red/rno:117557%09red/rno:29715%09red
Arachidonic acid metabolism	KEGG PATHWAY	rno00590	10	78	0.900525934801	1.0	ENSRNOG00000002525|ENSRNOG00000002642|ENSRNOG00000007415|ENSRNOG00000016838|ENSRNOG00000016945|ENSRNOG00000031004|ENSRNOG00000006320|ENSRNOG00000003244|ENSRNOG00000057470|ENSRNOG00000007447	rno:29527|rno:362809|rno:24693|rno:29354|rno:29692|rno:65210|rno:59103|rno:114097|rno:367415|rno:311341|	29527|362809|24693|29354|29692|65210|59103|114097|367415|311341|	Ptgs2, COX-2, Cox2|Ptges3, RGD1561913|Ptgs1, Cox-1, Cox-3, Cox1, Cox3, Pghs-1|Pla2g5|Pla2g2a, sPLA2|Cyp2j4, CYP2J2|Ptges, Pges|Ltc4s|Pla2g12b|Pla2g4b|	http://www.genome.jp/kegg-bin/show_pathway?rno00590/rno:24693%09red/rno:29354%09red/rno:362809%09red/rno:311341%09red/rno:65210%09red/rno:114097%09red/rno:29527%09red/rno:59103%09red/rno:367415%09red/rno:29692%09red
Renin-angiotensin system	KEGG PATHWAY	rno04614	2	22	0.90870291359	1.0	ENSRNOG00000014610|ENSRNOG00000051854	rno:81641|rno:64017|	81641|64017|	Anpep, AP-M, AP-N, Apm, Apn, KZP, Lap1, rAPN|Enpep|	http://www.genome.jp/kegg-bin/show_pathway?rno04614/rno:81641%09red/rno:64017%09red
Valine, leucine and isoleucine degradation	KEGG PATHWAY	rno00280	6	52	0.90911904014	1.0	ENSRNOG00000015354|ENSRNOG00000001770|ENSRNOG00000015514|ENSRNOG00000015029|ENSRNOG00000062125|ENSRNOG00000057042	rno:54349|rno:171142|rno:29592|rno:29611|rno:493909|rno:687008|	54349|171142|29592|29611|493909|687008|	Aox1|Ehhadh, 1, Lbp, MEF, Mfe, Mfe1, Pbe, Pbfe, perMFE-1|Bcat1, Bcatc|Dbt|Aox3, Aoh1|Pcca|	http://www.genome.jp/kegg-bin/show_pathway?rno00280/rno:171142%09red/rno:29592%09red/rno:54349%09red/rno:493909%09red/rno:687008%09red/rno:29611%09red
Progesterone-mediated oocyte maturation	KEGG PATHWAY	rno04914	11	86	0.910480115274	1.0	ENSRNOG00000010176|ENSRNOG00000004517|ENSRNOG00000059714|ENSRNOG00000003999|ENSRNOG00000019465|ENSRNOG00000019834|ENSRNOG00000000145|ENSRNOG00000021497|ENSRNOG00000000513|ENSRNOG00000054757|ENSRNOG00000018903	rno:170851|rno:24482|rno:299331|rno:64508|rno:25643|rno:301252|rno:60664|rno:29414|rno:81649|rno:25289|rno:25513|	170851|24482|299331|64508|25643|301252|60664|29414|81649|25289|25513|	Map2k1, Mek1|Igf1|Hsp90aa1, Hsp86, Hsp90, Hspca|Adcy3|Gnai3, GIP3A|Hsp90ab1, HSP90-BETA, HSP90B, HSPC2, Hspcb|Pik3r3|Akt3, Pkbg|Mapk14, CRK1, CSBP, CSPB1, Csbp1, Csbp2, Exip, Hog, Mxi2, Prkm14, Prkm15, RK, Sapk2A, p38, p38Hog, p38alpha|Adcy6, ACVI, ADCYB|Pik3r1, PI3KA|	http://www.genome.jp/kegg-bin/show_pathway?rno04914/rno:301252%09red/rno:25643%09red/rno:25289%09red/rno:24482%09red/rno:60664%09red/rno:64508%09red/rno:81649%09red/rno:29414%09red/rno:25513%09red/rno:299331%09red/rno:170851%09red
Nucleotide excision repair	KEGG PATHWAY	rno03420	5	46	0.918523729563	1.0	ENSRNOG00000002585|ENSRNOG00000059593|ENSRNOG00000016137|ENSRNOG00000021264|ENSRNOG00000031656	rno:302502|rno:84593|rno:298012|rno:25737|rno:84389|	302502|84593|298012|25737|84389|	Cul4b, RGD1564494|Cetn2, Calt|Rad23b|Pcna, PCNAR, Pcna/cyclin|Ccnh|	http://www.genome.jp/kegg-bin/show_pathway?rno03420/rno:302502%09red/rno:84389%09red/rno:25737%09red/rno:84593%09red/rno:298012%09red
Tryptophan metabolism	KEGG PATHWAY	rno00380	5	46	0.918523729563	1.0	ENSRNOG00000019955|ENSRNOG00000062125|ENSRNOG00000003307|ENSRNOG00000015354|ENSRNOG00000001770	rno:290566|rno:493909|rno:364975|rno:54349|rno:171142|	290566|493909|364975|54349|171142|	Ogdhl|Aox3, Aoh1|Gcdh|Aox1|Ehhadh, 1, Lbp, MEF, Mfe, Mfe1, Pbe, Pbfe, perMFE-1|	http://www.genome.jp/kegg-bin/show_pathway?rno00380/rno:364975%09red/rno:54349%09red/rno:290566%09red/rno:171142%09red/rno:493909%09red
Riboflavin metabolism	KEGG PATHWAY	rno00740	1	14	0.92245315495	1.0	ENSRNOG00000013994	rno:85496|	85496|	Enpp1, Npps, Pc1|	http://www.genome.jp/kegg-bin/show_pathway?rno00740/rno:85496%09red
Pyrimidine metabolism	KEGG PATHWAY	rno00240	14	108	0.924357345924	1.0	ENSRNOG00000004972|ENSRNOG00000012664|ENSRNOG00000009088|ENSRNOG00000009982|ENSRNOG00000018349|ENSRNOG00000007690|ENSRNOG00000010750|ENSRNOG00000021209|ENSRNOG00000012853|ENSRNOG00000002898|ENSRNOG00000007775|ENSRNOG00000009963|ENSRNOG00000015677|ENSRNOG00000009545	rno:289801|rno:313245|rno:58819|rno:290029|rno:83582|rno:314004|rno:362728|rno:690254|rno:291824|rno:171566|rno:298410|rno:313560|rno:362638|rno:83581|	289801|313245|58819|290029|83582|314004|362728|690254|291824|171566|298410|313560|362638|83581|	Upp1|Polr1e, Praf1, RGD1565773|Txnrd1, Tr|Pnp, Np|Polr1b, RPA2, Rpo1-2|Cmpk2, Tyki|Twistnb|Polr3gl|Tk2|Nme7, Nm23-r7|Cmpk1, CK, Cmpk, RGD1310116|Ctps1, Ctps|Cda|Polr1a, Rpa1, Rpo1-4|	http://www.genome.jp/kegg-bin/show_pathway?rno00240/rno:298410%09red/rno:291824%09red/rno:313560%09red/rno:290029%09red/rno:58819%09red/rno:362638%09red/rno:289801%09red/rno:313245%09red/rno:362728%09red/rno:314004%09red/rno:83581%09red/rno:83582%09red/rno:171566%09red/rno:690254%09red
Cysteine and methionine metabolism	KEGG PATHWAY	rno00270	4	40	0.929902669242	1.0	ENSRNOG00000026649|ENSRNOG00000016356|ENSRNOG00000008103|ENSRNOG00000013520	rno:444984|rno:24401|rno:24551|rno:171347|	444984|24401|24551|171347|	Dnmt3a|Got1, Aspat, Gaspat, cAspAT, cCAT|Mdh1, MDL1, Mdhl, Mor2|Mat2a, Sams2|	http://www.genome.jp/kegg-bin/show_pathway?rno00270/rno:171347%09red/rno:444984%09red/rno:24551%09red/rno:24401%09red
Circadian entrainment	KEGG PATHWAY	rno04713	12	96	0.930283996858	1.0	ENSRNOG00000029876|ENSRNOG00000050231|ENSRNOG00000012302|ENSRNOG00000012060|ENSRNOG00000047914|ENSRNOG00000003999|ENSRNOG00000048980|ENSRNOG00000004060|ENSRNOG00000019465|ENSRNOG00000007682|ENSRNOG00000054757|ENSRNOG00000017060	rno:66012|rno:114120|rno:497757|rno:25202|rno:64199|rno:64508|rno:80850|rno:24242|rno:25643|rno:29628|rno:25289|rno:689560|	66012|114120|497757|25202|64199|64508|80850|24242|25643|29628|25289|689560|	Gucy1a2|Gng12|Gucy1a3, Gucy1a1, SGC|Gucy1b3, Gucy1b1, SGC|Gng11|Adcy3|Gng2|Calm1, CaMI|Gnai3, GIP3A|Gria3, GLUR3, GluA3, GluR-3, GluR-C, GluR-K3|Adcy6, ACVI, ADCYB|Ryr2, RYR-2, RyR|	http://www.genome.jp/kegg-bin/show_pathway?rno04713/rno:25643%09red/rno:66012%09red/rno:25289%09red/rno:29628%09red/rno:497757%09red/rno:80850%09red/rno:64508%09red/rno:114120%09red/rno:25202%09red/rno:24242%09red/rno:689560%09red/rno:64199%09red
Vitamin digestion and absorption	KEGG PATHWAY	rno04977	2	24	0.930667564065	1.0	ENSRNOG00000017233|ENSRNOG00000005132	rno:313520|rno:311536|	313520|311536|	Mmachc, RGD1310806|Slc52a3, RGD1304644, Rft2, rRFT2|	http://www.genome.jp/kegg-bin/show_pathway?rno04977/rno:311536%09red/rno:313520%09red
Thyroid hormone synthesis	KEGG PATHWAY	rno04918	8	69	0.930809380326	1.0	ENSRNOG00000016469|ENSRNOG00000003999|ENSRNOG00000011227|ENSRNOG00000011501|ENSRNOG00000018294|ENSRNOG00000005413|ENSRNOG00000054757|ENSRNOG00000017801	rno:29639|rno:64508|rno:24214|rno:25390|rno:25617|rno:362165|rno:25289|rno:79255|	29639|64508|24214|25390|25617|362165|25289|79255|	Fxyd2, ATP1C, Atp1g1, GNAKATP|Adcy3|Atp1b2, ATPB2, ATPB2S, Amog, RATATPB2S|Atp1b3, NKAB3S|Hspa5, BIP, GRP78|Creb3l1, Oasis|Adcy6, ACVI, ADCYB|Atf4|	http://www.genome.jp/kegg-bin/show_pathway?rno04918/rno:25289%09red/rno:24214%09red/rno:29639%09red/rno:64508%09red/rno:79255%09red/rno:25617%09red/rno:25390%09red/rno:362165%09red
GABAergic synapse	KEGG PATHWAY	rno04727	11	90	0.933768585209	1.0	ENSRNOG00000050231|ENSRNOG00000016827|ENSRNOG00000049560|ENSRNOG00000032659|ENSRNOG00000047914|ENSRNOG00000003999|ENSRNOG00000056246|ENSRNOG00000048980|ENSRNOG00000019465|ENSRNOG00000054757|ENSRNOG00000061182	rno:114120|rno:252919|rno:24957|rno:84587|rno:64199|rno:64508|rno:24398|rno:80850|rno:25643|rno:25289|rno:65191|	114120|252919|24957|84587|64199|64508|24398|80850|25643|25289|65191|	Gng12|Slc38a3, Nat1, Sn1, Snat3|Glul, Glns|Plcl1|Gng11|Adcy3|Gls, Glut, RATGLUT|Gng2|Gnai3, GIP3A|Adcy6, ACVI, ADCYB|Gabre|	http://www.genome.jp/kegg-bin/show_pathway?rno04727/rno:25643%09red/rno:25289%09red/rno:24957%09red/rno:80850%09red/rno:64508%09red/rno:114120%09red/rno:65191%09red/rno:24398%09red/rno:84587%09red/rno:64199%09red/rno:252919%09red
Ovarian steroidogenesis	KEGG PATHWAY	rno04913	6	56	0.937846053227	1.0	ENSRNOG00000002525|ENSRNOG00000004517|ENSRNOG00000007447|ENSRNOG00000031004|ENSRNOG00000003999|ENSRNOG00000054757	rno:29527|rno:24482|rno:311341|rno:65210|rno:64508|rno:25289|	29527|24482|311341|65210|64508|25289|	Ptgs2, COX-2, Cox2|Igf1|Pla2g4b|Cyp2j4, CYP2J2|Adcy3|Adcy6, ACVI, ADCYB|	http://www.genome.jp/kegg-bin/show_pathway?rno04913/rno:25289%09red/rno:24482%09red/rno:64508%09red/rno:311341%09red/rno:29527%09red/rno:65210%09red
Dopaminergic synapse	KEGG PATHWAY	rno04728	17	131	0.940229122103	1.0	ENSRNOG00000015182|ENSRNOG00000050231|ENSRNOG00000023688|ENSRNOG00000047914|ENSRNOG00000011158|ENSRNOG00000021025|ENSRNOG00000017801|ENSRNOG00000010922|ENSRNOG00000048980|ENSRNOG00000004060|ENSRNOG00000021497|ENSRNOG00000009882|ENSRNOG00000000513|ENSRNOG00000005413|ENSRNOG00000007682|ENSRNOG00000016849|ENSRNOG00000019465	rno:24673|rno:114120|rno:24316|rno:64199|rno:117104|rno:309179|rno:79255|rno:315648|rno:80850|rno:24242|rno:29414|rno:24674|rno:81649|rno:362165|rno:29628|rno:363193|rno:25643|	24673|114120|24316|64199|117104|309179|79255|315648|80850|24242|29414|24674|81649|362165|29628|363193|25643|	Ppp2cb, Pp2a2|Gng12|Drd1, D1a, Drd-1, Drd1a|Gng11|Ppp2r2a|Ppp2r5b|Atf4|Ppp2r1b|Gng2|Calm1, CaMI|Akt3, Pkbg|Ppp3ca, Calna1|Mapk14, CRK1, CSBP, CSPB1, Csbp1, Csbp2, Exip, Hog, Mxi2, Prkm14, Prkm15, RK, Sapk2A, p38, p38Hog, p38alpha|Creb3l1, Oasis|Gria3, GLUR3, GluA3, GluR-3, GluR-C, GluR-K3|Ppp2r5d|Gnai3, GIP3A|	http://www.genome.jp/kegg-bin/show_pathway?rno04728/rno:25643%09red/rno:309179%09red/rno:24316%09red/rno:363193%09red/rno:80850%09red/rno:315648%09red/rno:24673%09red/rno:114120%09red/rno:24674%09red/rno:117104%09red/rno:81649%09red/rno:362165%09red/rno:24242%09red/rno:29414%09red/rno:79255%09red/rno:64199%09red/rno:29628%09red
Gastric acid secretion	KEGG PATHWAY	rno04971	8	72	0.946825911672	1.0	ENSRNOG00000004060|ENSRNOG00000034254|ENSRNOG00000020532|ENSRNOG00000011501|ENSRNOG00000019465|ENSRNOG00000054757|ENSRNOG00000003999|ENSRNOG00000011227	rno:24242|rno:81822|rno:84020|rno:25390|rno:25643|rno:25289|rno:64508|rno:24214|	24242|81822|84020|25390|25643|25289|64508|24214|	Calm1, CaMI|Actb, Actx|Kcnq1, Kvlqt1|Atp1b3, NKAB3S|Gnai3, GIP3A|Adcy6, ACVI, ADCYB|Adcy3|Atp1b2, ATPB2, ATPB2S, Amog, RATATPB2S|	http://www.genome.jp/kegg-bin/show_pathway?rno04971/rno:25643%09red/rno:25289%09red/rno:24214%09red/rno:64508%09red/rno:25390%09red/rno:24242%09red/rno:81822%09red/rno:84020%09red
Inositol phosphate metabolism	KEGG PATHWAY	rno00562	7	66	0.952210088452	1.0	ENSRNOG00000029938|ENSRNOG00000018382|ENSRNOG00000002051|ENSRNOG00000013945|ENSRNOG00000019361|ENSRNOG00000002969|ENSRNOG00000003033	rno:289021|rno:116699|rno:85238|rno:308451|rno:171088|rno:54260|rno:287745|	289021|116699|85238|308451|171088|54260|287745|	Pik3c2b|Inpp4b|Synj1|Itpkc|Inpp5j, Inpp, Pib5pa, Pipp|Itpkb|Plcd3|	http://www.genome.jp/kegg-bin/show_pathway?rno00562/rno:171088%09red/rno:287745%09red/rno:308451%09red/rno:85238%09red/rno:54260%09red/rno:289021%09red/rno:116699%09red
Butanoate metabolism	KEGG PATHWAY	rno00650	2	27	0.954460585801	1.0	ENSRNOG00000023538|ENSRNOG00000001770	rno:291133|rno:171142|	291133|171142|	Aldh5a1, Ssadh|Ehhadh, 1, Lbp, MEF, Mfe, Mfe1, Pbe, Pbfe, perMFE-1|	http://www.genome.jp/kegg-bin/show_pathway?rno00650/rno:291133%09red/rno:171142%09red
Phototransduction	KEGG PATHWAY	rno04744	2	27	0.954460585801	1.0	ENSRNOG00000004060|ENSRNOG00000030404	rno:24242|rno:25387|	24242|25387|	Calm1, CaMI|Arrb1, BARRES|	http://www.genome.jp/kegg-bin/show_pathway?rno04744/rno:25387%09red/rno:24242%09red
Biosynthesis of amino acids	KEGG PATHWAY	rno01230	10	88	0.955117952562	1.0	ENSRNOG00000056011|ENSRNOG00000015020|ENSRNOG00000049560|ENSRNOG00000000925|ENSRNOG00000015514|ENSRNOG00000008106|ENSRNOG00000016356|ENSRNOG00000013520|ENSRNOG00000017163|ENSRNOG00000060047	rno:314140|rno:24479|rno:24957|rno:304429|rno:29592|rno:299857|rno:24401|rno:171347|rno:60416|rno:361755|	314140|24479|24957|304429|29592|299857|24401|171347|60416|361755|	|Idh1|Glul, Glns|Psph|Bcat1, Bcatc|Shmt2|Got1, Aspat, Gaspat, cAspAT, cCAT|Mat2a, Sams2|Pfkp, PFK-C|Aldh18a1, Pycs|	http://www.genome.jp/kegg-bin/show_pathway?rno01230/rno:314140%09red/rno:60416%09red/rno:24957%09red/rno:29592%09red/rno:24401%09red/rno:171347%09red/rno:304429%09red/rno:361755%09red/rno:299857%09red/rno:24479%09red
Calcium signaling pathway	KEGG PATHWAY	rno04020	24	182	0.958674520883	1.0	ENSRNOG00000008479|ENSRNOG00000027839|ENSRNOG00000001300|ENSRNOG00000009882|ENSRNOG00000001302|ENSRNOG00000058034|ENSRNOG00000009522|ENSRNOG00000004060|ENSRNOG00000013231|ENSRNOG00000017060|ENSRNOG00000003033|ENSRNOG00000043210|ENSRNOG00000021256|ENSRNOG00000009348|ENSRNOG00000003999|ENSRNOG00000010626|ENSRNOG00000001336|ENSRNOG00000013945|ENSRNOG00000002969|ENSRNOG00000023688|ENSRNOG00000017912|…	rno:29715|rno:50646|rno:29659|rno:24674|rno:25369|rno:366274|rno:29412|rno:24242|rno:58949|rno:689560|rno:287745|rno:29748|rno:29413|rno:24600|rno:64508|rno:170897|rno:304496|rno:308451|rno:54260|rno:24316|rno:25391|rno:29353|rno:64672|rno:24599|	29715|50646|29659|24674|25369|366274|29412|24242|58949|689560|287745|29748|29413|24600|64508|170897|304496|308451|54260|24316|25391|29353|64672|24599|	Slc8a1, Ncx, Ncx1|Ptk2b, CAKB, CAKbeta, Pyk2|P2rx4|Ppp3ca, Calna1|Adora2a, A2ar, ADENO, Adora2l1|Ntsr1, Ntsr|Adra1a, Adra1c|Calm1, CaMI|Ptafr|Ryr2, RYR-2, RyR|Plcd3|Ppp3r1|Adra1d, Adrd1|Nos3, eNos|Adcy3|Sphk1|Orai1, RGD1311873|Itpkc|Itpkb|Drd1, D1a, Drd-1, Drd1a|Atp2a3, SERCA3|Phkg1, PHKIN01, Phkg|Pln, Plm|Nos2, Nos2a, iNos|	http://www.genome.jp/kegg-bin/show_pathway?rno04020/rno:304496%09red/rno:308451%09red/rno:366274%09red/rno:25369%09red/rno:24242%09red/rno:689560%09red/rno:29659%09red/rno:24599%09red/rno:64508%09red/rno:24674%09red/rno:29412%09red/rno:29413%09red/rno:170897%09red/rno:29748%09red/rno:287745%09red/rno:25391%09red/rno:24600%09red/rno:29353%09red/rno:24316%09red/rno:64672%09red/rno:54260%09red/rno:2…
ErbB signaling pathway	KEGG PATHWAY	rno04012	10	90	0.96210187651	1.0	ENSRNOG00000010176|ENSRNOG00000026293|ENSRNOG00000016611|ENSRNOG00000004500|ENSRNOG00000000145|ENSRNOG00000021497|ENSRNOG00000001982|ENSRNOG00000023079|ENSRNOG00000004305|ENSRNOG00000018903	rno:170851|rno:24516|rno:293621|rno:24577|rno:60664|rno:29414|rno:171136|rno:24605|rno:304883|rno:25513|	170851|24516|293621|24577|60664|29414|171136|24605|304883|25513|	Map2k1, Mek1|Jun|Hras, HRAS1, c-H-ras|Myc, RNCMYC, c-myc, mMyc|Pik3r3|Akt3, Pkbg|Cblb|Nras|Abl2, Abll, Arg|Pik3r1, PI3KA|	http://www.genome.jp/kegg-bin/show_pathway?rno04012/rno:293621%09red/rno:60664%09red/rno:304883%09red/rno:24577%09red/rno:24516%09red/rno:171136%09red/rno:29414%09red/rno:25513%09red/rno:24605%09red/rno:170851%09red
DNA replication	KEGG PATHWAY	rno03030	3	38	0.965975171731	1.0	ENSRNOG00000001833|ENSRNOG00000012543|ENSRNOG00000021264	rno:29728|rno:316273|rno:25737|	29728|316273|25737|	Mcm4, Mcmd4|Mcm3|Pcna, PCNAR, Pcna/cyclin|	http://www.genome.jp/kegg-bin/show_pathway?rno03030/rno:29728%09red/rno:25737%09red/rno:316273%09red
Systemic lupus erythematosus	KEGG PATHWAY	rno05322	15	126	0.966496334539	1.0	ENSRNOG00000012807|ENSRNOG00000051235|ENSRNOG00000047864|ENSRNOG00000006532|ENSRNOG00000018488|ENSRNOG00000055156|ENSRNOG00000046452|ENSRNOG00000046663|ENSRNOG00000004647|ENSRNOG00000011971|ENSRNOG00000011796|ENSRNOG00000017833|ENSRNOG00000007998|ENSRNOG00000013714|ENSRNOG00000000837	rno:298566|rno:24231|rno:294274|rno:117056|rno:171369|rno:24835|rno:116591|rno:116591|rno:25325|rno:192262|rno:312705|rno:291245|rno:81783|rno:291794|rno:24835|	298566|24231|294274|117056|171369|24835|116591|116591|25325|192262|312705|291245|81783|291794|24835|	C1qa|C2|RT1-DMa, DMA1, RT1.DMa, RT1.Ma|H3f3b, H3.3B|Cd40, Tnfrsf5|Tnf, RATTNF, TNF-alpha, Tnfa|Fcgr2a, Fcgr3, Fcgr3a|Fcgr2a, Fcgr3, Fcgr3a|Il10, IL10X|C1s, r-gsp|C1r|Actn2|Ssb|Snrpd1|Tnf, RATTNF, TNF-alpha, Tnfa|	http://www.genome.jp/kegg-bin/show_pathway?rno05322/rno:24231%09red/rno:117056%09red/rno:25325%09red/rno:171369%09red/rno:192262%09red/rno:24835%09red/rno:291245%09red/rno:312705%09red/rno:116591%09red/rno:291794%09red/rno:81783%09red/rno:298566%09red/rno:294274%09red
Drug metabolism - other enzymes	KEGG PATHWAY	rno00983	5	55	0.9684407156	1.0	ENSRNOG00000004972|ENSRNOG00000015677|ENSRNOG00000007081|ENSRNOG00000000913|ENSRNOG00000012853	rno:289801|rno:362638|rno:497811|rno:24434|rno:291824|	289801|362638|497811|24434|291824|	Upp1|Cda|Xdh, XOR|Gusb, Ac2-223, Gus-s|Tk2|	http://www.genome.jp/kegg-bin/show_pathway?rno00983/rno:289801%09red/rno:497811%09red/rno:291824%09red/rno:362638%09red/rno:24434%09red
Ubiquitin mediated proteolysis	KEGG PATHWAY	rno04120	16	135	0.971605169044	1.0	ENSRNOG00000030467|ENSRNOG00000011007|ENSRNOG00000013741|ENSRNOG00000017857|ENSRNOG00000010889|ENSRNOG00000002585|ENSRNOG00000002568|ENSRNOG00000026833|ENSRNOG00000010602|ENSRNOG00000017373|ENSRNOG00000001982|ENSRNOG00000002946|ENSRNOG00000004395|ENSRNOG00000034075|ENSRNOG00000005731|ENSRNOG00000048205	rno:295704|rno:303689|rno:81920|rno:680835|rno:100360914|rno:302502|rno:252971|rno:315608|rno:60371|rno:306004|rno:171136|rno:89829|rno:361765|rno:679949|rno:78971|rno:296956|	295704|303689|81920|680835|100360914|302502|252971|315608|60371|306004|171136|89829|361765|679949|78971|296956|	Ube2l6|Ube2o, RGD1310297|Ube2d3| |Fbxw7|Cul4b, RGD1564494|Socs1, Cish1, Socs-1|Ube4a, Ab2-232|Birc2, Api2, rIAP1|Rhobtb2|Cblb|Socs3, Cish3, Socs-3, Ssi-3|Btrc, beta-TrCP1|Ube2ql1|Birc3, Birc2, IAP1|Ube2h|	http://www.genome.jp/kegg-bin/show_pathway?rno04120/rno:81920%09red/rno:306004%09red/rno:679949%09red/rno:296956%09red/rno:78971%09red/rno:100360914%09red/rno:303689%09red/rno:60371%09red/rno:302502%09red/rno:295704%09red/rno:89829%09red/rno:361765%09red/rno:680835%09red/rno:315608%09red/rno:171136%09red/rno:252971%09red
Retrograde endocannabinoid signaling	KEGG PATHWAY	rno04723	11	103	0.977190270347	1.0	ENSRNOG00000002525|ENSRNOG00000050231|ENSRNOG00000047914|ENSRNOG00000003999|ENSRNOG00000048980|ENSRNOG00000019465|ENSRNOG00000007682|ENSRNOG00000000513|ENSRNOG00000054757|ENSRNOG00000014508|ENSRNOG00000061182	rno:29527|rno:114120|rno:64199|rno:64508|rno:80850|rno:25643|rno:29628|rno:81649|rno:25289|rno:29254|rno:65191|	29527|114120|64199|64508|80850|25643|29628|81649|25289|29254|65191|	Ptgs2, COX-2, Cox2|Gng12|Gng11|Adcy3|Gng2|Gnai3, GIP3A|Gria3, GLUR3, GluA3, GluR-3, GluR-C, GluR-K3|Mapk14, CRK1, CSBP, CSPB1, Csbp1, Csbp2, Exip, Hog, Mxi2, Prkm14, Prkm15, RK, Sapk2A, p38, p38Hog, p38alpha|Adcy6, ACVI, ADCYB|Mgll, MAGL|Gabre|	http://www.genome.jp/kegg-bin/show_pathway?rno04723/rno:25643%09red/rno:81649%09red/rno:25289%09red/rno:29628%09red/rno:80850%09red/rno:64508%09red/rno:114120%09red/rno:29254%09red/rno:65191%09red/rno:29527%09red/rno:64199%09red
Glycolysis / Gluconeogenesis	KEGG PATHWAY	rno00010	7	75	0.980299935142	1.0	ENSRNOG00000007023|ENSRNOG00000026235|ENSRNOG00000007102|ENSRNOG00000006116|ENSRNOG00000017163|ENSRNOG00000002331|ENSRNOG00000052070	rno:313843|rno:25060|rno:296259|rno:25059|rno:60416|rno:25375|rno:266603|	313843|25060|296259|25059|60416|25375|266603|	Galm|Hk3, RNU73859|Acss1, Acas2l|Hk2|Pfkp, PFK-C|Aldh3a1, AHDC, Ahd-c, Aldh, Aldh3|Aldh1a3, Aldh6|	http://www.genome.jp/kegg-bin/show_pathway?rno00010/rno:266603%09red/rno:313843%09red/rno:296259%09red/rno:60416%09red/rno:25060%09red/rno:25059%09red/rno:25375%09red
Fanconi anemia pathway	KEGG PATHWAY	rno03460	4	52	0.982701864103	1.0	ENSRNOG00000010027|ENSRNOG00000019369|ENSRNOG00000023968|ENSRNOG00000019195	rno:685055|rno:293489|rno:499155|rno:316235|	685055|293489|499155|316235|	Atr|Slx1b, Giyd1, Giyd2, LRRGT00058, RGD1311568|Fancf, RGD1561456|Polh|	http://www.genome.jp/kegg-bin/show_pathway?rno03460/rno:293489%09red/rno:499155%09red/rno:316235%09red/rno:685055%09red
Mismatch repair	KEGG PATHWAY	rno03430	1	23	0.983288679329	1.0	ENSRNOG00000021264	rno:25737|	25737|	Pcna, PCNAR, Pcna/cyclin|	http://www.genome.jp/kegg-bin/show_pathway?rno03430/rno:25737%09red
Regulation of autophagy	KEGG PATHWAY	rno04140	2	34	0.983392333839	1.0	ENSRNOG00000007706|ENSRNOG00000012799	rno:78975|rno:65248|	78975|65248|	Prkaa2, Ampk, Ampka2|Prkaa1, AMPKalpha1|	http://www.genome.jp/kegg-bin/show_pathway?rno04140/rno:65248%09red/rno:78975%09red
Endocytosis	KEGG PATHWAY	rno04144	31	245	0.986004491048	1.0	ENSRNOG00000025584|ENSRNOG00000007584|ENSRNOG00000039744|ENSRNOG00000031090|ENSRNOG00000007744|ENSRNOG00000005798|ENSRNOG00000031607|ENSRNOG00000033835|ENSRNOG00000008981|ENSRNOG00000016611|ENSRNOG00000000763|ENSRNOG00000028156|ENSRNOG00000060350|ENSRNOG00000006079|ENSRNOG00000003284|ENSRNOG00000001982|ENSRNOG00000043381|ENSRNOG00000019604|ENSRNOG00000022107|ENSRNOG00000003954|ENSRNOG00000008620|…	rno:65218|rno:192204|rno:414783|rno:368153|rno:192249|rno:29161|rno:414793|rno:140694|rno:501083|rno:293621|rno:24747|rno:25096|rno:686590|rno:311785|rno:360605|rno:171136|rno:116691|rno:25097|rno:414785|rno:140924|rno:25631|rno:313772|rno:25387|rno:294228|rno:84489|rno:297995|rno:56084|rno:304546|rno:25717|rno:360834|rno:309603|	65218|192204|414783|368153|192249|29161|414793|140694|501083|293621|24747|25096|686590|311785|360605|171136|116691|25097|414785|140924|25631|313772|25387|294228|84489|297995|56084|304546|25717|360834|309603|	Agap2, Centg1, Pike|Ehd4, Past2|RT1-CE4, RT1-C/E4|RT1-CE7, RT1-C/E7|Ehd3, Ehd2|Cav3|RT1-CE3, RT1-C/E3|Dnm1, Dnm|Pdcd6ip, AIP1, Alix, RGD1561176|Hras, HRAS1, c-H-ras|RT1-M3-1, 4B2/3.7, H2-M3, RT1-M3, RanoM3, RanoM301, RanoM302|Pld1, Pld1a, Pld1b, Plda, Pldb|Iqsec1|Psd4|Epn3|Cblb|Cyth1, Pscd1, Sec7|Pld2, Pldc|RT1-M6-1|Il2rg, Ab2-183, Cd132|Smad3, Madh3, Smad_3, mad3|Acap3, Centb5|Arrb1, BARRES|RT1-…	http://www.genome.jp/kegg-bin/show_pathway?rno04144/rno:360834%09red/rno:192249%09red/rno:84489%09red/rno:293621%09red/rno:304546%09red/rno:171136%09red/rno:25387%09red/rno:56084%09red/rno:414783%09red/rno:140924%09red/rno:414785%09red/rno:311785%09red/rno:192204%09red/rno:25096%09red/rno:25097%09red/rno:501083%09red/rno:294228%09red/rno:25717%09red/rno:368153%09red/rno:65218%09red/rno:309603%09r…
Serotonergic synapse	KEGG PATHWAY	rno04726	13	124	0.9871443404	1.0	ENSRNOG00000002525|ENSRNOG00000050231|ENSRNOG00000059961|ENSRNOG00000016611|ENSRNOG00000007415|ENSRNOG00000007447|ENSRNOG00000047914|ENSRNOG00000031004|ENSRNOG00000048980|ENSRNOG00000010176|ENSRNOG00000019465|ENSRNOG00000023079|ENSRNOG00000032261	rno:29527|rno:114120|rno:59326|rno:293621|rno:24693|rno:311341|rno:64199|rno:65210|rno:80850|rno:170851|rno:25643|rno:24605|rno:171522|	29527|114120|59326|293621|24693|311341|64199|65210|80850|170851|25643|24605|171522|	Ptgs2, COX-2, Cox2|Gng12|Rapgef3, Epac|Hras, HRAS1, c-H-ras|Ptgs1, Cox-1, Cox-3, Cox1, Cox3, Pghs-1|Pla2g4b|Gng11|Cyp2j4, CYP2J2|Gng2|Map2k1, Mek1|Gnai3, GIP3A|Nras|Cyp2d4, Cyp2d18, Cyp2d22, Cyp2d4v1, Cyp2d4v2, Cyp2d6|	http://www.genome.jp/kegg-bin/show_pathway?rno04726/rno:24693%09red/rno:25643%09red/rno:293621%09red/rno:80850%09red/rno:59326%09red/rno:311341%09red/rno:171522%09red/rno:114120%09red/rno:29527%09red/rno:64199%09red/rno:65210%09red/rno:24605%09red/rno:170851%09red
Synaptic vesicle cycle	KEGG PATHWAY	rno04721	5	63	0.987236147033	1.0	ENSRNOG00000008237|ENSRNOG00000019433|ENSRNOG00000033835|ENSRNOG00000008218|ENSRNOG00000000936	rno:64830|rno:25531|rno:140694|rno:436582|rno:25130|	64830|25531|140694|436582|25130|	Unc13b, Munc13-2, Unc13h2|Rab3a, RAB3|Dnm1, Dnm|Atp6v0e2, NM9.2|Stx2, Epim|	http://www.genome.jp/kegg-bin/show_pathway?rno04721/rno:25130%09red/rno:140694%09red/rno:64830%09red/rno:25531%09red/rno:436582%09red
Glycosylphosphatidylinositol(GPI)-anchor biosynthesis	KEGG PATHWAY	rno00563	1	26	0.98998207797	1.0	ENSRNOG00000017702	rno:291132|	291132|	Gpld1|	http://www.genome.jp/kegg-bin/show_pathway?rno00563/rno:291132%09red
Maturity onset diabetes of the young	KEGG PATHWAY	rno04950	1	26	0.98998207797	1.0	ENSRNOG00000000653	rno:60349|	60349|	Nr5a2, Ftf, Lrh-1|	http://www.genome.jp/kegg-bin/show_pathway?rno04950/rno:60349%09red
Collecting duct acid secretion	KEGG PATHWAY	rno04966	1	27	0.991553154922	1.0	ENSRNOG00000008218	rno:436582|	436582|	Atp6v0e2, NM9.2|	http://www.genome.jp/kegg-bin/show_pathway?rno04966/rno:436582%09red
Ascorbate and aldarate metabolism	KEGG PATHWAY	rno00053	1	27	0.991553154922	1.0	ENSRNOG00000002643	rno:83472|	83472|	Ugdh|	http://www.genome.jp/kegg-bin/show_pathway?rno00053/rno:83472%09red
Homologous recombination	KEGG PATHWAY	rno03440	1	27	0.991553154922	1.0	ENSRNOG00000033065	rno:64012|	64012|	Rad50|	http://www.genome.jp/kegg-bin/show_pathway?rno03440/rno:64012%09red
Metabolism of xenobiotics by cytochrome P450	KEGG PATHWAY	rno00980	5	67	0.992028404848	1.0	ENSRNOG00000029726|ENSRNOG00000018937|ENSRNOG00000052070|ENSRNOG00000003515|ENSRNOG00000002331	rno:24423|rno:24424|rno:266603|rno:25315|rno:25375|	24423|24424|266603|25315|25375|	Gstm1, GSTA3|Gstm2, GSTA4|Aldh1a3, Aldh6|Ephx1, MEH8|Aldh3a1, AHDC, Ahd-c, Aldh, Aldh3|	http://www.genome.jp/kegg-bin/show_pathway?rno00980/rno:24424%09red/rno:266603%09red/rno:25315%09red/rno:25375%09red/rno:24423%09red
N-Glycan biosynthesis	KEGG PATHWAY	rno00510	3	50	0.993053071392	1.0	ENSRNOG00000009045|ENSRNOG00000010877|ENSRNOG00000004234	rno:362547|rno:367083|rno:94273|	362547|367083|94273|	Alg6|Alg9, Dibd1|Mgat2, Gnt2|	http://www.genome.jp/kegg-bin/show_pathway?rno00510/rno:367083%09red/rno:94273%09red/rno:362547%09red
Nicotine addiction	KEGG PATHWAY	rno05033	2	40	0.993168336076	1.0	ENSRNOG00000007682|ENSRNOG00000061182	rno:29628|rno:65191|	29628|65191|	Gria3, GLUR3, GluA3, GluR-3, GluR-C, GluR-K3|Gabre|	http://www.genome.jp/kegg-bin/show_pathway?rno05033/rno:65191%09red/rno:29628%09red
Pyruvate metabolism	KEGG PATHWAY	rno00620	2	41	0.994118472097	1.0	ENSRNOG00000007102|ENSRNOG00000008103	rno:296259|rno:24551|	296259|24551|	Acss1, Acas2l|Mdh1, MDL1, Mdhl, Mor2|	http://www.genome.jp/kegg-bin/show_pathway?rno00620/rno:296259%09red/rno:24551%09red
Chemical carcinogenesis	KEGG PATHWAY	rno05204	7	87	0.994500002318	1.0	ENSRNOG00000002525|ENSRNOG00000002331|ENSRNOG00000019342|ENSRNOG00000052070|ENSRNOG00000029726|ENSRNOG00000003515|ENSRNOG00000018937	rno:29527|rno:25375|rno:83783|rno:266603|rno:24423|rno:25315|rno:24424|	29527|25375|83783|266603|24423|25315|24424|	Ptgs2, COX-2, Cox2|Aldh3a1, AHDC, Ahd-c, Aldh, Aldh3|Sult1a1, ASTIV, Mx-ST, PST-1, St1a1, Stm, Stp1, Sult1a3|Aldh1a3, Aldh6|Gstm1, GSTA3|Ephx1, MEH8|Gstm2, GSTA4|	http://www.genome.jp/kegg-bin/show_pathway?rno05204/rno:24424%09red/rno:266603%09red/rno:24423%09red/rno:25315%09red/rno:29527%09red/rno:83783%09red/rno:25375%09red
Alcoholism	KEGG PATHWAY	rno05034	17	175	0.998073880765	1.0	ENSRNOG00000018839|ENSRNOG00000020905|ENSRNOG00000050231|ENSRNOG00000019752|ENSRNOG00000016611|ENSRNOG00000006532|ENSRNOG00000023688|ENSRNOG00000047914|ENSRNOG00000001309|ENSRNOG00000004060|ENSRNOG00000010176|ENSRNOG00000019465|ENSRNOG00000005413|ENSRNOG00000001302|ENSRNOG00000023079|ENSRNOG00000017801|ENSRNOG00000048980	rno:25054|rno:84580|rno:114120|rno:63997|rno:293621|rno:117056|rno:24316|rno:64199|rno:83506|rno:24242|rno:170851|rno:25643|rno:362165|rno:25369|rno:24605|rno:79255|rno:80850|	25054|84580|114120|63997|293621|117056|24316|64199|83506|24242|170851|25643|362165|25369|24605|79255|80850|	Ntrk2, RATTRKB1, TRKB1, Tkrb, trk-B, trkB|Hdac5|Gng12|Slc29a1, ENT1, rENT1|Hras, HRAS1, c-H-ras|H3f3b, H3.3B|Drd1, D1a, Drd-1, Drd1a|Gng11|Camkk2|Calm1, CaMI|Map2k1, Mek1|Gnai3, GIP3A|Creb3l1, Oasis|Adora2a, A2ar, ADENO, Adora2l1|Nras|Atf4|Gng2|	http://www.genome.jp/kegg-bin/show_pathway?rno05034/rno:25643%09red/rno:293621%09red/rno:24316%09red/rno:24242%09red/rno:80850%09red/rno:79255%09red/rno:117056%09red/rno:114120%09red/rno:362165%09red/rno:63997%09red/rno:25369%09red/rno:83506%09red/rno:24605%09red/rno:64199%09red/rno:25054%09red/rno:84580%09red/rno:170851%09red
Alzheimer's disease	KEGG PATHWAY	rno05010	20	200	0.998505451888	1.0	ENSRNOG00000007827|ENSRNOG00000009110|ENSRNOG00000004649|ENSRNOG00000017912|ENSRNOG00000024457|ENSRNOG00000034015|ENSRNOG00000043210|ENSRNOG00000055156|ENSRNOG00000060694|ENSRNOG00000011825|ENSRNOG00000024632|ENSRNOG00000022980|ENSRNOG00000004060|ENSRNOG00000016847|ENSRNOG00000031312|ENSRNOG00000009882|ENSRNOG00000031851|ENSRNOG00000012439|ENSRNOG00000018020|ENSRNOG00000000837	rno:84683|rno:29192|rno:24494|rno:25391|rno:25310|rno:29154|rno:29748|rno:24835|rno:57027|rno:301427|rno:304962|rno:363061|rno:24242|rno:29392|rno:25625|rno:24674|rno:100362331|rno:64625|rno:29722|rno:24835|	84683|29192|24494|25391|25310|29154|29748|24835|57027|301427|304962|363061|24242|29392|25625|24674|100362331|64625|29722|24835|	Cox4i2, Cox4b, CoxIV-2|Psen1|Il1b|Atp2a3, SERCA3|Cyct, CYCTA|Capn2|Ppp3r1|Tnf, RATTNF, TNF-alpha, Tnfa|Adam17, TACE|Ndufb3|Atf6|Sdhd|Calm1, CaMI|Bace1, Bace|Tnfrsf1a, TNFR-1, Tnfr1|Ppp3ca, Calna1|Ndufa4l2|Bid|Apbb1, FE65|Tnf, RATTNF, TNF-alpha, Tnfa|	http://www.genome.jp/kegg-bin/show_pathway?rno05010/rno:363061%09red/rno:57027%09red/rno:304962%09red/rno:100362331%09red/rno:301427%09red/rno:24494%09red/rno:25310%09red/rno:29392%09red/rno:29722%09red/rno:24674%09red/rno:25391%09red/rno:29192%09red/rno:24835%09red/rno:25625%09red/rno:24242%09red/rno:64625%09red/rno:84683%09red/rno:29154%09red/rno:29748%09red
Retinol metabolism	KEGG PATHWAY	rno00830	4	80	0.999551899848	1.0	ENSRNOG00000062125|ENSRNOG00000055049|ENSRNOG00000009582|ENSRNOG00000015354	rno:493909|rno:116676|rno:89826|rno:54349|	493909|116676|89826|54349|	Aox3, Aoh1|Aldh1a2, Raldh-2|Rpe65|Aox1|	http://www.genome.jp/kegg-bin/show_pathway?rno00830/rno:89826%09red/rno:116676%09red/rno:493909%09red/rno:54349%09red
Taste transduction	KEGG PATHWAY	rno04742	2	62	0.999766015297	1.0	ENSRNOG00000054757|ENSRNOG00000046949	rno:25289|rno:25736|	25289|25736|	Adcy6, ACVI, ADCYB|Kcnb1, DRK1PC, Kcr1-1, Kv2.1, Shab|	http://www.genome.jp/kegg-bin/show_pathway?rno04742/rno:25289%09red/rno:25736%09red
Steroid hormone biosynthesis	KEGG PATHWAY	rno00140	3	80	0.999905100937	1.0	ENSRNOG00000009630|ENSRNOG00000009730|ENSRNOG00000032261	rno:84013|rno:25429|rno:171522|	84013|25429|171522|	Hsd17b12|Cyp7b1|Cyp2d4, Cyp2d18, Cyp2d22, Cyp2d4v1, Cyp2d4v2, Cyp2d6|	http://www.genome.jp/kegg-bin/show_pathway?rno00140/rno:25429%09red/rno:84013%09red/rno:171522%09red
Parkinson's disease	KEGG PATHWAY	rno05012	11	169	0.999975557996	1.0	ENSRNOG00000007827|ENSRNOG00000023688|ENSRNOG00000030467|ENSRNOG00000002343|ENSRNOG00000024457|ENSRNOG00000011825|ENSRNOG00000022448|ENSRNOG00000022980|ENSRNOG00000019465|ENSRNOG00000001302|ENSRNOG00000031851	rno:84683|rno:24316|rno:295704|rno:29545|rno:25310|rno:301427|rno:297376|rno:363061|rno:25643|rno:25369|rno:100362331|	84683|24316|295704|29545|25310|301427|297376|363061|25643|25369|100362331|	Cox4i2, Cox4b, CoxIV-2|Drd1, D1a, Drd-1, Drd1a|Ube2l6|Uchl1|Cyct, CYCTA|Ndufb3|Htra2, Prss25|Sdhd|Gnai3, GIP3A|Adora2a, A2ar, ADENO, Adora2l1|Ndufa4l2|	http://www.genome.jp/kegg-bin/show_pathway?rno05012/rno:363061%09red/rno:25643%09red/rno:100362331%09red/rno:24316%09red/rno:29545%09red/rno:25310%09red/rno:84683%09red/rno:297376%09red/rno:295704%09red/rno:25369%09red/rno:301427%09red
Huntington's disease	KEGG PATHWAY	rno05016	16	213	0.999978375655	1.0	ENSRNOG00000007827|ENSRNOG00000005330|ENSRNOG00000024457|ENSRNOG00000010048|ENSRNOG00000008752|ENSRNOG00000002074|ENSRNOG00000011825|ENSRNOG00000004473|ENSRNOG00000022980|ENSRNOG00000019048|ENSRNOG00000010756|ENSRNOG00000000190|ENSRNOG00000012956|ENSRNOG00000026023|ENSRNOG00000031851|ENSRNOG00000005413	rno:84683|rno:54244|rno:25310|rno:29167|rno:312195|rno:83618|rno:301427|rno:83516|rno:363061|rno:24787|rno:24842|rno:170915|rno:56083|rno:291773|rno:100362331|rno:362165|	84683|54244|25310|29167|312195|83618|301427|83516|363061|24787|24842|170915|56083|291773|100362331|362165|	Cox4i2, Cox4b, CoxIV-2|Crebbp, CBP, RSTS, RTS|Cyct, CYCTA|Dctn1|Nrf1, Nfe2l1_retired|Rest|Ndufb3|Ppargc1a, Ppargc1|Sdhd|Sod2|Tp53, Trp53, p53|Ep300|Tgm2, TgaseII|RGD1562997|Ndufa4l2|Creb3l1, Oasis|	http://www.genome.jp/kegg-bin/show_pathway?rno05016/rno:363061%09red/rno:100362331%09red/rno:83618%09red/rno:56083%09red/rno:312195%09red/rno:24787%09red/rno:24842%09red/rno:84683%09red/rno:29167%09red/rno:362165%09red/rno:301427%09red/rno:25310%09red/rno:83516%09red/rno:54244%09red/rno:291773%09red/rno:170915%09red
Metabolic pathways	KEGG PATHWAY	rno01100	177	1295	0.999980074688	1.0	ENSRNOG00000014044|ENSRNOG00000055049|ENSRNOG00000007415|ENSRNOG00000007546|ENSRNOG00000021265|ENSRNOG00000001686|ENSRNOG00000009982|ENSRNOG00000023778|ENSRNOG00000016265|ENSRNOG00000010750|ENSRNOG00000011260|ENSRNOG00000016945|ENSRNOG00000004589|ENSRNOG00000028156|ENSRNOG00000004481|ENSRNOG00000017163|ENSRNOG00000014766|ENSRNOG00000003728|ENSRNOG00000000122|ENSRNOG00000016214|ENSRNOG00000050214|…	rno:171053|rno:116676|rno:24693|rno:25612|rno:114101|rno:288240|rno:290029|rno:306860|rno:94340|rno:362728|rno:310201|rno:29692|rno:362760|rno:25096|rno:289276|rno:60416|rno:298003|rno:64134|rno:24184|rno:362029|rno:306586|rno:497811|rno:89784|rno:25097|rno:436582|rno:291824|rno:29531|rno:29653|rno:366473|rno:727679|rno:24701|rno:25283|rno:304429|rno:64369|rno:85496|rno:85239|rno:317409|rno:11409…	171053|116676|24693|25612|114101|288240|290029|306860|94340|362728|310201|29692|362760|25096|289276|60416|298003|64134|24184|362029|306586|497811|89784|25097|436582|291824|29531|29653|366473|727679|24701|25283|304429|64369|85496|85239|317409|114097|299907|25375|94273|29527|79214|171347|362638|366697|25060|83582|24401|294324|313245|102238592|301517|297508|300757|65210|24957|117544|64313|192270|311…	Pank4, Fang1|Aldh1a2, Raldh-2|Ptgs1, Cox-1, Cox-3, Cox1, Cox3, Pghs-1|Asns|Cds2|Hlcs, RGD1565360|Pnp, Np|Gcnt2, Ignt|Acsl5, Acs5, Facl5|Twistnb|Cmbl, RGD1306952|Pla2g2a, sPLA2|Galnt16, Galntl1|Pld1, Pld1a, Pld1b, Plda, Pldb|Adss, Adss2|Pfkp, PFK-C|Galt|Xylt2, xylt-II|Ak2|Agl|Amt|Xdh, XOR|Idi1|Pld2, Pldc|Atp6v0e2, NM9.2|Tk2|Hpd|Gpam|Azin2, Adc, RGD1564776|Pdxp, Rbp1|Pygm, Muscpho|Gclc, Glclc|Psph|…	http://www.genome.jp/kegg-bin/show_pathway?rno01100/rno:363061%09red/rno:24693%09red/rno:266603%09red/rno:444984%09red/rno:94340%09red/rno:83472%09red/rno:171347%09red/rno:102238592%09red/rno:116676%09red/rno:302642%09red/rno:288259%09red/rno:298003%09red/rno:24599%09red/rno:25709%09red/rno:85496%09red/rno:29531%09red/rno:83581%09red/rno:83582%09red/rno:299907%09red/rno:83585%09red/rno:287745%09r…
Oxidative phosphorylation	KEGG PATHWAY	rno00190	5	157	0.999999963388	1.0	ENSRNOG00000007827|ENSRNOG00000022980|ENSRNOG00000031851|ENSRNOG00000011825|ENSRNOG00000008218	rno:84683|rno:363061|rno:100362331|rno:301427|rno:436582|	84683|363061|100362331|301427|436582|	Cox4i2, Cox4b, CoxIV-2|Sdhd|Ndufa4l2|Ndufb3|Atp6v0e2, NM9.2|	http://www.genome.jp/kegg-bin/show_pathway?rno00190/rno:363061%09red/rno:100362331%09red/rno:84683%09red/rno:301427%09red/rno:436582%09red
Neuroactive ligand-receptor interaction	KEGG PATHWAY	rno04080	18	289	0.99999996899	1.0	ENSRNOG00000023688|ENSRNOG00000021256|ENSRNOG00000018895|ENSRNOG00000009227|ENSRNOG00000047457|ENSRNOG00000058034|ENSRNOG00000009522|ENSRNOG00000009066|ENSRNOG00000013838|ENSRNOG00000013231|ENSRNOG00000014524|ENSRNOG00000013887|ENSRNOG00000001300|ENSRNOG00000007682|ENSRNOG00000001302|ENSRNOG00000050968|ENSRNOG00000061182|ENSRNOG00000018003	rno:24316|rno:29413|rno:83567|rno:83518|rno:24875|rno:366274|rno:29412|rno:81812|rno:25593|rno:58949|rno:306792|rno:24174|rno:29659|rno:29628|rno:25369|rno:81752|rno:65191|rno:116677|	24316|29413|83567|83518|24875|366274|29412|81812|25593|58949|306792|24174|29659|29628|25369|81752|65191|116677|	Drd1, D1a, Drd-1, Drd1a|Adra1d, Adrd1|Mchr1, Gpr24, Mch-1r, Slc1|Aplnr, Agtrl1, Apj|Vipr1, RATVASREC, VASREC|Ntsr1, Ntsr|Adra1a, Adra1c|Thra, ERBA1, Thra1, c-erbA-1|Hcrtr1, Hctr1|Ptafr|S1pr3, Edg3, Edg3l, lpb3|Adra2b|P2rx4|Gria3, GLUR3, GluA3, GluR-3, GluR-C, GluR-K3|Adora2a, A2ar, ADENO, Adora2l1|Ptger2, EP2, Ptger-ep2|Gabre|F2rl1, Par-2, Par2|	http://www.genome.jp/kegg-bin/show_pathway?rno04080/rno:25593%09red/rno:29659%09red/rno:306792%09red/rno:24174%09red/rno:24875%09red/rno:29413%09red/rno:116677%09red/rno:81812%09red/rno:366274%09red/rno:29412%09red/rno:83567%09red/rno:65191%09red/rno:25369%09red/rno:83518%09red/rno:24316%09red/rno:58949%09red/rno:81752%09red/rno:29628%09red
Ribosome	KEGG PATHWAY	rno03010	4	178	0.999999999783	1.0	ENSRNOG00000047557|ENSRNOG00000008566|ENSRNOG00000014641|ENSRNOG00000052787	rno:57809|rno:297799|rno:287122|rno:363099|	57809|297799|287122|363099|	Rpl35a|Mrpl15|Rpl3l|Rsl24d1, RGD1309784|	http://www.genome.jp/kegg-bin/show_pathway?rno03010/rno:363099%09red/rno:297799%09red/rno:287122%09red/rno:57809%09red
Olfactory transduction	KEGG PATHWAY	rno04740	4	1198	1.0	1.0	ENSRNOG00000018551|ENSRNOG00000004060|ENSRNOG00000018606|ENSRNOG00000003999	rno:365323|rno:24242|rno:170816|rno:64508|	365323|24242|170816|64508|	Olr63, POGR, ratchr1-160727936-160726983_ORF|Calm1, CaMI|Olr59, Olfr78, Or51e2, RA1c|Adcy3|	http://www.genome.jp/kegg-bin/show_pathway?rno04740/rno:64508%09red/rno:170816%09red/rno:24242%09red/rno:365323%09red
--------------------
#Term	Database	ID	Input number	Background number	P-Value	Corrected P-Value	Input	KO	Entrez_ID	KO_name	Hyperlink
--------------------
#Term	Database	ID	Input number	Background number	P-Value	Corrected P-Value	Input	KO	Entrez_ID	KO_name	Hyperlink
--------------------
